# Supplementary material for: Tonic signaling of the B‐cell antigen‐specific receptor is a common functional hallmark in chronic lymphocytic leukemia cell phosphoproteomes at early disease stages
Source: Mol Oncol. 2025 Mar 25;19(12):3706–28. doi: 10.1002/1878-0261.70032 (PMC12688175; doi:10.1002/1878-0261.70032)
Supplement: Supplementary file 2 — Table S1. Table of clinical‐biological characteristics from 19 (18 CLL patients and 1 CLL‐like MBL) patients. [file MOL2-19-3706-s005.xlsx]

## Sheet: Phenotypic features of samples
Supplementary Table S1. Table of clinical-biological characteristics from 19 (18 CLL patients and 1 CLL-like MBL) patients.
Sample ID	LC-MS/MS	Protein microarrays	Western Blot	Age	Sex	Diagnosis	%clonal population (from WBC)	Binet Stage	Rai Stage	V(D)J rearrangement	IGHV mutational status	Cytogenetics	CD38	ZAP70	Treatment	Type	Status
A	x			53	M	CLL	0.9	B	I	V1-3/D6-19/J4	UM	del13q14 (D13S25)	0	N.A.	Yes	R-Benda	Alive
B	x			71	M	CLL	0.79	B	II	V1-2/D3-9/J6	UM	del13q14 (D13S25), tr12, del14q32	100	100	Yes	FCR	Alive
C	x			72	F	CLL	0.9	C	IV	V3-9/D3-10/J6	UM	ATM, del13q, del14q32	30	24	Yes	FCR	Alive
D	x	x	x	81	M	CLL	0.92	C	IV	V1-18/D2-2/J3	M	del13q14 (D13S25+RB1)	0	28	No	-	Exitus
E	x			76	F	CLL-like MBL	0.28	B	I	V4-4/D6-19/J4	M	RB1	50	N.A.	Yes	FCR	Alive
F		x		92	M	CLL	0.77	A	0	V5-51/D2-2/J6	M	del13q14 (D13S25)	N.A.	N.A.	No	-	Exitus
H		x		74	F	CLL	0.91	A	II	V3-23/?/J6	UM	del13q14 (D13S25+RB1)	0	0	Yes	Clora	Exitus
J		x	x	57	F	CLL	0.6	A	0	V4-34/D4-23/J6	M	del13q14 (D13S25)	0	0	No	-	Alive
K		x	x	83	F	CLL	0.86	B	III	V1-18/6-19/4-02	UM	del13q14 (D13S25)	50	0	No	-	Exitus
L		x	x	81	M	CLL	0.77	A	0	V6-1/D6-19/J4	M	del13q14 (D13S25)	0	0	No	-	Alive
M		x	x	61	M	CLL	0.69	A	0	V3-23/D2-15/J4	M	del13q14 (D13S25)	0	0	No	-	Alive
N			x	55	F	CLL	0.95	A	0	V1-8/D3-3/J6	UM	del13q14 (D13S25+RB1)	59	59	Yes	FCR	Alive
O			x	75	F	CLL	0.91	B	III	V3-30/?/J6	UM	del13q14 (D13S25+RB1)	0	0	Yes	Clora	Alive
P			x	81	M	CLL	0.72	A	0	V3-30/D3-3/J6	UM	del13q14 (D13S25+RB1)	75	8	Yes	Clora	Exitus
Q		x	x	71	M	CLL	0.76	A	0	V1-69/2-02/6-02	M	del13q14 (D13S25)	0	0	Yes	R-Benda	Alive
R		x	x	66	M	CLL	0.94	C	III	V3-23/D3-9/J6	UM	del13q14 (D13S25+RB1)	0	22	Yes	R-Benda	Exitus
S			x	N.A.	M	CLL	0.79	N.A.	N.A.	V4-31/D3-3/J6	UM	del13q14 (D13S25)	N.A.	N.A.	N.A.	N.A.	N.A.
T			x	86	M	CLL	0.87	A	0	V3-23/D2-2/J4	M	del13q14 (D13S25 + RB1), tr12, del14q32	90	51	Yes	Clora	Alive
V		x	x	65	F	CLL	0.72	B	II	V1-69/D3-3/J6	UM	del13q14 (D13S25 + RB1), tr12, del14q32	53	83	Yes	FCR	Alive
