# Supplementary material for: Tonic signaling of the B‐cell antigen‐specific receptor is a common functional hallmark in chronic lymphocytic leukemia cell phosphoproteomes at early disease stages
Source: Mol Oncol. 2025 Mar 25;19(12):3706–28. doi: 10.1002/1878-0261.70032 (PMC12688175; doi:10.1002/1878-0261.70032)
Supplement: Supplementary file 3 — Table S2. Antibodies list used in Protein Microarrays and Immunoblotting. [file MOL2-19-3706-s006.xlsx]

## Sheet: Antibodies
Supplementary Table S2. Antibodies list used in Protein Microarrays and Immunoblotting.
Antibodies used in Protein Microarrays & Immunoblotting
Antibodies used in Protein Microarrays	Nextprot	Uniprot
4EBP1-MM6	NX_Q13541	Q13541
aBCR-MM11	NX_P11274	P11274
ABL-MM11	NX_P00519	P00519
Acetyl-Histone3-MM6	NX_P68431	P68431
Acetyl-Histone4-MM6	NX_P62805	P62805
Acetyl-P53-MM6	NX_P04637	P04637
AIF-MM6	NX_O95831	O95831
AIOLOS(D1C1E)-MM6	NX_Q9UKT9	Q9UKT9
AK1-MM1	NX_P00568	P00568
AKT-MM6	NX_P31749	P31749
AMPKa-MM6	NX_P54646	P54646
Anti CD4-MM11	NX_P01730	P01730
ANTI CHEMOKINE CXCR2-MM1	NX_P25025	P25025
ANTI FOS-mm1	NX_P01100	P01100
anti gst-MM4	NX_P0A9D2	P0A9D2
ANTI JUN-MM8	NX_P05412	P05412
Anti-b-tubulin-MM11	NX_P07437	P07437
Anti-GM-CSF-MM1	NX_P04141	P04141
Anti-human HLA-DR-MM11	NX_P01903	P01903
Anti-human IL-2-MM11	NX_P60568	P60568
Anti-human IL-5-MM1	NX_P05113	P05113
Anti-human IL-6-MM1	NX_P05231	P05231
Anti-human IL-8-MM1	NX_P10145	P10145
ATF-4-MM5	NX_P18848	P18848
ATF-6-MM5	NX_P18850	P18850
ATIII sc-271987-MM5	NX_P01008	P01008
a-Tubulin-MM10	NX_Q71U36	Q71U36
BAD-MM6	NX_Q92934	Q92934
BAK (D4E4)-MM6	NX_Q16611	Q16611
BAX-MM6	NX_Q07812	Q07812
BCL-2-MM5	NX_P10415	P10415
BCL-XL-MM6	NX_Q07817	Q07817
BID-MM6	NX_P55957	P55957
BIM-MM6	NX_O43521	O43521
BIP-MM6	NX_P11021	P11021
BLC-MM11	NX_O43927	O43927
BRCA-1-MM6	NX_P38398	P38398
CALNEXIN-MM6	NX_P27824	P27824
CASPASE12-MM6	NX_Q6UXS9	Q6UXS9
CASPASE2-MM7	NX_P42575	P42575
CASPASE3-MM6	NX_P42574	P42574
CASPASE7-MM6	NX_P55210	P55210
CASPASE8-MM6	NX_Q14790	Q14790
CASPASE9-MM6	NX_P55211	P55211
CD 21 sc-13135-MM5	NX_O15181	O15181
CD19 Clone HIB19-MM12	NX_P15391	P15391
CDC2 (POH1)-MM6	NX_P06493	P06493
CDC25A-MM6	NX_P30304	P30304
CDK4-MM6	NX_P11802	P11802
C-EBPalpha (D56F10/XPCR)-MM6	NX_P49715	P49715
C-IAP1-MM6	NX_Q13490	Q13490
c-jun-MM6	NX_P05412	P05412
Cleaved PARP (asp214)-MM6	NX_P09874	P09874
C-MYC-MM6	NX_P01106	P01106
COX IV-MM6	NX_P13073	P13073
CRBN-MM9	NX_Q96SW2	Q96SW2
CXCR4-MM8	NX_P61073	P61073
CyclinB1-MM5	NX_P14635	P14635
CyclinD1-MM6	NX_P24385	P24385
CyclinD2-MM6	NX_P30279	P30279
CyclinD3-MM6	NX_P30281	P30281
CyclinE1-MM6	NX_P24864	P24864
E2F1-MM6	NX_Q01094	Q01094
EG5-MM6	NX_P52732	P52732
Enolase1-MM6	NX_P06733	P06733
ERK2-MM5	NX_P28482	P28482
FGF-13-MM5	NX_Q92913	Q92913
FLG(C-15)-MM5	NX_P20930	P20930
FOSB-MM6	NX_P01100	P01100
GAPDH-MM6	NX_P04406	P04406
GLUT1-MM6	NX_P11166	P11166
GST 60 pg	NX_P0A9D2	P0A9D2
HCAM sc-9960-MM5	NX_P16070	P16070
HDAC6-MM5	NX_Q9UBN7	Q9UBN7
HEXOKINASE II-MM6	NX_P52789	P52789
HGF-a-MM5	NX_P14210	P14210
HIF1a-MM1	NX_Q16665	Q16665
HLA-DR-MM11	NX_P01903	P01903
HSF-1-MM6	NX_Q00613	Q00613
HSP40-MM6	NX_P25685	P25685
HSP60-MM6	NX_P10809	P10809
HSP70-MM6	NX_P0DMV8	P0DMV8
HSP90-MM6	NX_P07900	P07900
IGF-IrB-MM5	NX_P08069	P08069
IKAROS-MM6	NX_Q13422	Q13422
IkB-a(H-4)-MM5	NX_P25963	P25963
Integrinalpha6-MM6	NX_P23229	P23229
IRF4-MM5	NX_Q15306	Q15306
junB-MM6	NX_P05412	P05412
LDHA-MM6	NX_P00338	P00338
MAD-1-MM6	NX_Q9Y6D9	Q9Y6D9
MAX-MM5	NX_P61244	P61244
MCL1-MM5	NX_Q07820	Q07820
MCL1-MM6	NX_Q07820	Q07820
MDM2 - 2-MM1	NX_Q00987	Q00987
MDM2-MM5	NX_Q00987	Q00987
MEK1/2-MM6	NX_Q02750	Q02750
Mouse a CD31-MM2	NX_P16284	P16284
Mouse a-vimentin-MM11	NX_P08670	P08670
Mouse Cytochrom C-MM11	NX_P99999	P99999
Mouse mAb CATHEPSIN K-MM5	NX_P43235	P43235
Mouse mAb p16-MM11	NX_P42771	P42771
NEUREGULIN-3-MM5	NX_P56975	P56975
N-FATc1-MM5	NX_O95644	O95644
NFKappaBP65-MM5	NX_Q04206	Q04206
NFKB1 p105/p50-MM6	NX_P19838	P19838
NFKB2 p100/p52-MM6	NX_Q00653	Q00653
NOXA-MM5	NX_Q13794	Q13794
Nucleolin-MM6	NX_P19338	P19338
OPN sc-21742-MM5	NX_P10451	P10451
p16 INK4-MM11	NX_P42771	P42771
p21-MM5	NX_Q9NWT1	Q9NWT1
p21Waf/Cip1-MM6	NX_Q9NWT1	Q9NWT1
p27Kip1-MM6	NX_P46527	P46527
p38_MM6	NX_Q15759	Q15759
P-4EBP1-MM6	NX_Q13541	Q13541
P53-MM6	NX_P04637	P04637
P-AKT (ser473)-MM6	NX_P31749	P31749
P-AKT (Substrate)-MM6	NX_P31749	P31749
p-AKT (T308)-MM6	NX_P31749	P31749
P-AMPKa (T172)-MM6	NX_P54646	P54646
PARP-MM6	NX_P09874	P09874
P-AS160	NX_O60343	O60343
P-ATM (ser1981)-MM6	NX_Q13315	Q13315
P-ATR (ser428)-MM6	NX_Q13535	Q13535
P-BAD (ser112)-MM6	NX_Q92934	Q92934
P-B-Catenin (T41/s45)-MM6	NX_P35222	P35222
P-BLNK	NX_Q8WV28	Q8WV28
P-BRCA1 (ser1524)-MM6	NX_P38398	P38398
P-Btk	NX_Q06187	Q06187
P-BTK-MM6	NX_Q06187	Q06187
P-c-Cbl	NX_P22681	P22681
P-CD19	NX_P15391	P15391
P-CD79A	NX_P11912	P11912
P-CDC2-MM6	NX_P06493	P06493
P-CHK1 (ser345)-MM6	NX_O14757	O14757
P-CHK2 (t68)-MM6	NX_O96017	O96017
PCKIT-MM6	NX_P10721	P10721
P-C-MYC-MM6	NX_P01106	P01106
P-CRAF (ser 338)-MM6	NX_P04049	P04049
PDGFR-B-MM5	NX_P09619	P09619
PDI-MM6	NX_P07237	P07237
P-ERK (t202/y204)-MM6	NX_P28482	P28482
p-ERK-MM4	NX_P28482	P28482
P-GAB1 (tyr 627)-MM5	NX_Q13480	Q13480
P-GSK3B-MM6	NX_P49841	P49841
Phospho-H2AX (ser139)-MM6	NX_P16104	P16104
PhosphoHistone3(ser10)-MM5	NX_P68431	P68431
Phospho-IkappaB-B(ser32)-MM6	NX_Q15653	Q15653
Phospho-P38-MM6	NX_Q15759	Q15759
Phospho-p53 (ser15)-MM6	NX_P04637	P04637
PIDD-MM5	NX_Q9HB75	Q9HB75
PIM1(C93F2)-MM6	NX_P11309	P11309
PIM-1-MM5	NX_P11309	P11309
PIM2-MM6	NX_Q9P1W9	Q9P1W9
PIM3-MM6	NX_Q86V86	Q86V86
p-Lyn T	NX_P07948	P07948
P-M-CSF-MM6	NX_P07333	P07333
p-MDM2 (s116)-MM6	NX_Q00987	Q00987
P-MEK1/2-MM6	NX_Q02750	Q02750
P-p38 MAPK	NX_Q15759	Q15759
P-p44/42 MPAK (Erk 1/2)	NX_P29323	P29323
p-PDGFR-B-MM5	NX_P09619	P09619
P-PLCy2	NX_P16885	P16885
P-PRAS40 (t246)-MM6	NX_Q96B36	Q96B36
PRAS40_MM6	NX_Q96B36	Q96B36
P-RB (s807/811)-MM6	NX_P06400	P06400
P-S6 (ser235/236)-MM6	NX_P62753	P62753
P-Src familiy	NX_P12931	P12931
P-STAT3-MM5	NX_P40763	P40763
P-SyK	NX_P43405	P43405
P-TYR-MM5	NX_P14679	P14679
PU1-MM6	NX_P17947	P17947
PUMAa-MM5	NX_Q9BXH1	Q9BXH1
P-VEGFR2 (y1175)-MM6	NX_P35968	P35968
P-VEGFR2 (Y1212)-MM6	NX_P35968	P35968
P-Zap 70	NX_P43403	P43403
Rabbit a Ki67-MM11	NX_P46013	P46013
Rabbit Anti Hemoglobin-MM11	NX_P69905	P69905
Rabbit mAb ACTINA(C-2)-MM5	NX_P60709	P60709
Rabbit mAb p-VEGF-MM6	NX_P35968	P35968
Rabbit pAb CASPASA 2-MM3	NX_P42575	P42575
Rabbit pAb MCL1-MM5	NX_Q07820	Q07820
Rabbit pAb p-BIK-MM6	NX_Q13323	Q13323
Rabbit VDAC mAb-MM6	NX_P21796	P21796
RAIDD-MM4	NX_P78560	P78560
RAS (D2C1)-MM6	NX_P01116	P01116
RB	NX_P06400	P06400
Rb pAb anti CSF-MM1	NX_P07333	P07333
Rb pAb Anti IFN g-MM1	NX_P01579	P01579
Rb pAb anti IL-10-MM11	NX_P22301	P22301
Rb pAb anti IL-2-MM1	NX_P60568	P60568
Rb pAb anti IL-4-MM1	NX_P05112	P05112
Rb pAb anti IL-5-MM11	NX_P05113	P05113
Rb pAb anti IL-6-MM1	NX_P05231	P05231
Rb pAb anti IL-8-MM11	NX_P10145	P10145
Rb pAb Anti TNF a-MM1	NX_P01375	P01375
S6-MM6	NX_P62753	P62753
SOCS-3-MM5	NX_O14543	O14543
SOCS6-MM5	NX_O14544	O14544
SOD2-MM11	NX_P04179	P04179
SQSTM1-MM5	NX_Q13501	Q13501
STAT3-MM5	NX_P40763	P40763
Survivin-MM6	NX_O15392	O15392
TGF-BETA-MM6	NX_O43294	O43294
TRAP-MM1	NX_Q12931	Q12931
TUBERIN/TSC2-MM6	NX_P49815	P49815
VEGF Receptor 2-MM1	NX_P35968	P35968
Positive & Negative Controls in Protein Microarrays
Biotin 10 pg	control
GST 60 pg	control
HALO	control
IgG	control
MasterMix1	control
MasterMix11	control
MasterMix5	control
MasterMix6	control
MasterMix7	control
Serum 1/100	control
BSA+BS3	control
Antibody list used in Western Blot
p-AS160 (Thr 642) CST #4288	NX_O60343	O60343
p-BLNK (Tyr96) Antibody CST #3601	NX_Q8WV28	Q8WV28
p-Btk (Tyr223) Antibody CST #5082	NX_Q06187	Q06187
p-c-Cbl (Tyr700) (D16D7) Rabbit mAb CST #8869	NX_P22681	P22681
p-CD19 (Tyr531) Antibody CST #3571	NX_P15391	P15391
p-CD79A (Tyr182) Antibody CST #5173	NX_P11912	P11912
p-Lyn T(Tyr507) Antibody CST #2731	NX_P07948	P07948
p-p38 MAPK (Thr180/Tyr182) (D3F9) XP® Rabbit mAb CST #4511	NX_Q15759	Q15759
p-p44/42 MAPK (Erk1/2) (Thr202/Tyr204) (197G2) Rabbit mAb CST #4377	NX_P29323	P29323
p-PLCɣ2 (Tyr759) Antibody CST #3874	NX_P16885	P16885
p-Src Family (Tyr416) (D49G4) Rabbit mAb CST #6943	NX_P12931	P12931
p-Syk (Tyr525/526) (C87C1) Rabbit mAb CST #2710	NX_P43405	P43405
p-Zap-70 (Tyr319)/Syk (Tyr352) (65E4) Rabbit mAb CST #2717	NX_P43403	P43403
