# Supplementary material for: Tonic signaling of the B‐cell antigen‐specific receptor is a common functional hallmark in chronic lymphocytic leukemia cell phosphoproteomes at early disease stages
Source: Mol Oncol. 2025 Mar 25;19(12):3706–28. doi: 10.1002/1878-0261.70032 (PMC12688175; doi:10.1002/1878-0261.70032)
Supplement: Supplementary file 4 — Table S3. Proteome characterization results of LC–MS/MS. [file MOL2-19-3706-s002.xlsx]

## Sheet: Proteome_2979p
Supplementary Table S3. Proteome characterization results of LC-MS/MS.
Uniprot-ID	Uniprot-Swissprot	Uniprot-Multiple	Chromosome	Uniprot-Count	Accession	Gene.Name	PE	Description	Peptide	A1	A2	B1	B2	C1	C2	D1	D2	E1	E2	A	B	C	D	E		A_diff_pep	B_diff_pep	C_diff_pep	D_diff_pep	E_diff_pep	Peptide.NA	Peptide.NA.Percentage	Peptid-Count	A_zscore	B_zscore	C_zscore	D_zscore	E_zscore	zscore_center	zscore_scale
Q05682	CALD1_HUMAN	Q05682	7	1	CALD1_HUMAN|Q05682	CALD1	1	Caldesmon	VMVEEK	11266858	4065651	3709667	12021184	9033344	8911343	12528306	18075568	5615785	9284074	NA	NA	8972344	15301937	7449930		0.360851	0.308594	0.986494	0.693107	0.604884	2	0.4	1	NA	NA	-0.384817	1.13524	-0.750426	10574737	4.16404e+06
Q3V6T2	GRDN_HUMAN	Q3V6T2	2	1	GRDN_HUMAN|Q3V6T2;GRDN_HUMAN|Q3V6T2-2;GRDN_HUMAN|Q3V6T2-3;GRDN_HUMAN|Q3V6T2-4;GRDN_HUMAN|Q3V6T2-5	CCDC88A;CCDC88A;CCDC88A;CCDC88A;CCDC88A	1	Girdin	ILEQENEHLNQTVSSLR;QSLQNCQNLSK;SLEQETSQLEK;TTVDSVEGNASK	907621280	1180209660	507937283	520657601	483301114	719230706	607844942	662849804	177972300	160247686	1038663252	510373108	600787769	635792833	168899336		0.685575	0.816447	0.77728	0.745548	0.924128	5	0.25	4	1.4392	-0.258842	0.0317711	0.144285	-1.35642	5.90903e+08	3.11117e+08
Q14019	COTL1_HUMAN	Q14019	16	1	COTL1_HUMAN|Q14019	COTL1	1	Coactosin-like protein	FTTGDAM#SK;AAYNLVR;EFVISDR;ELEEDFIK;EVVQNFAK;FALITWIGENVSGLQR;FTTGDAMSK;KAGGANYDAQTE;KELEEDFIK;LFAFVR;SKFALITWIGENVSGLQR;YDGSTIVPGEQGAEYQHFIQQCTDDVR	9972164211	11233482000	6967516736	7841223014	5899545712	6908963347	4921094044	4523087858	792625944	744827242	1.06028e+10	7404369875	6.40425e+09	4722090951	767285944		0.838647	0.851697	0.80189	0.834961	0.767887	1	0.0166667	12	1.278	0.393741	0.117245	-0.347812	-1.44117	5980164881	3.61711e+09
O60234	GMFG_HUMAN	O60234	19	1	GMFG_HUMAN|O60234	GMFG	1	Glia maturation factor gamma	QM#VVLEEEFQNISPEELK;ETDNAAIIMK;TTDDLTEAWLQEK	676262086	840310369	259148147	314243137	428894247	485062219	292504823	309137680	16825520	10939775	7.58286e+08	286695642	456978233	3.00821e+08	7.99418e+06		0.824581	0.78096	0.820184	0.795819	0.682131	1	0.0666667	3	1.44455	-0.275174	0.345786	-0.223663	-1.2915	3.62155e+08	2.74225e+08
O75083	WDR1_HUMAN	O75083	4	1	WDR1_HUMAN|O75083	WDR1	1	WD repeat-containing protein 1	DIAWTEDSKR;FGAVFLWDSGSSVGEITGHNK;IAVVGEGR;IKDIAWTEDSKR;IWDTTQK;LATGSDDNCAAFFEGPPFK;NIDNPALADIYTEHAHQVVVAK;VINSVDIK;YAPSGFYIASGDVSGK;YEYQPFAGK;AHDGGIYAISWSPDSTHLLSASGDK;CFSIDNPGYEPEVVAVHPGGDTVAIGGVDGNVR;FVNCVR;GNNFLYTNGK;GPVTDVAYSHDGAFLAVCDASK;IIGGDPK;KCFSIDNPGYEPEVVAVHPGGDTVAIGGVDGNVR;KVFASLPQVER;LDVQPK;LHHVSSLAWLDEHTLVTTSHDASVK;LYSILGTTLK;LYSILGTTLKDEGK;NNPSKPLHVIK;SYIYSGSHDGHINYWDSETGENDSFAGK;V…	5983720115	6668517880	3523382370	3571146672	4545421728	4407249581	2815774874	2660365136	357565352	383825240	6.32612e+09	3.41791e+09	4438302465	2.62746e+09	3.67683e+08		0.836734	0.76139	0.791505	0.766557	0.778845	14	0.107692	26	1.31169	-0.00797857	0.455046	-0.366665	-1.39209	3.43549e+09	2.20375e+09
Q9Y263	PLAP_HUMAN	Q9Y263	9	1	PLAP_HUMAN|Q9Y263	PLAA	1	Phospholipase A-2-activating protein	AINCPEDIVFPALDILR;HGECAQTIR;KYSSVSEPAK	18954499	26949755	7913984	2723372	8150802	9448245	2328465	1819780	15029633	17542337	7514181	5272048	8664520	1842008	1.60264e+07		0.461967	0.649842	0.882983	0.827884	0.827878	4	0.266667	3	-0.0665624	-0.493403	0.152431	-1.14639	1.55392	7.86382e+06	5.25285e+06
Q8IZP0	ABI1_HUMAN	Q8IZP0	10	1	ABI1_HUMAN|Q8IZP0;ABI1_HUMAN|Q8IZP0-2;ABI1_HUMAN|Q8IZP0-3;ABI1_HUMAN|Q8IZP0-4;ABI1_HUMAN|Q8IZP0-5;ABI1_HUMAN|Q8IZP0-6;ABI1_HUMAN|Q8IZP0-7;ABI1_HUMAN|Q8IZP0-8;ABI1_HUMAN|Q8IZP0-9;ABI1_HUMAN|Q8IZP0-10;ABI1_HUMAN|Q8IZP0-11	ABI1;ABI1;ABI1;ABI1;ABI1;ABI1;ABI1;ABI1;ABI1;ABI1;ABI1	1	Abl interactor 1	VADYCENNYIQATDKR;LGSQHSPGR	81093321	89677879	60187624	59471756	38636765	57293499	55160765	48128940	33495797	36835932	85385600	59829690	47965132	5.16449e+07	3.51296e+07		0.916965	0.804047	0.751066	0.832117	0.580737	1	0.1	2	1.57274	0.205388	-0.429417	-0.232536	-1.11617	5.5991e+07	1.86901e+07
Q6ULP2	AFTIN_HUMAN	Q6ULP2	2	1	AFTIN_HUMAN|Q6ULP2;AFTIN_HUMAN|Q6ULP2-2;AFTIN_HUMAN|Q6ULP2-3;AFTIN_HUMAN|Q6ULP2-4;AFTIN_HUMAN|Q6ULP2-5	AFTPH;AFTPH;AFTPH;AFTPH;AFTPH	1	Aftiphilin	EALPESGELLDVWTELQDIHDAHGLR	21643056	15648296	4573561	5792635	14014084	13184694	1780789	6466750	NA	NA	18645676	5183098	13599389	NA	NA		0.723017	0.789548	0.940817	0.275376	NA	2	0.4	1	0.907134	-1.0723	0.165167	NA	NA	1.24761e+07	6.80123e+06
Q09666	AHNK_HUMAN	Q09666	11	1	AHNK_HUMAN|Q09666	AHNAK	1	Neuroblast differentiation-associated protein AHNAK	IEGEM#QVPDVDIR;M#DIDAPDVEVQGPDWHLK;M#DAEVPDVNIEGPDAK;M#DIDAPDVDVHGPDWHLK;ISM#PDFDLHLK;ISM#PDIDLNLK;ISM#PDIDLNLTGPK;IPM#PDFDLHLK;GDINIEGPSM#NIEGPDLNVEGPEGGLK;ISM#PDFDLNLK;VEAPSLDVHM#DSPDINIEGPDVK;M#YFPDVEFDIK;M#EGGGAEVHAQLPSLEGDLR;GPGVDLPSVNLSM#PK;GPTVGGGLPGIGVQGLEGNLQM#PGIK;GPAFNM#ASPESDFGINLK;FSM#PGFK;VDVSAPDVEM#QGPDWNLK;ADIDVSGPK;ADIDVSGPSVDTDAPDLDIEGPEGK;ADLGVSGPK;ADVDISGPK;ADVDVSGPK;AEGPEVDVN…	17646463197	21420820118	9544186801	9923356130	14044263064	15704642705	6665319420	6282905067	4258285214	3523757451	1.88871e+10	9.21484e+09	1.44007e+10	6287656254	3689151697		0.741373	0.736322	0.777863	0.763989	0.778222	92	0.146032	126	1.36419	-0.208266	0.634816	-0.684148	-1.1066	1.04959e+10	6.15107e+09
Q9UKA4	AKA11_HUMAN	Q9UKA4	13	1	AKA11_HUMAN|Q9UKA4	AKAP11	1	A-kinase anchor protein 11	EGYFCK	60302082	110716361	72088021	111845991	77866887	97520618	87867144	83412142	84233775	128019550	85509222	91967006	87693752	85639643	106126662		0.544654	0.644529	0.798466	0.949298	0.657976	0	0	1	-0.680082	0.0670763	-0.427334	-0.664993	1.70533	91387257	8.64313e+06
Q12802	AKP13_HUMAN	Q12802	15	1	AKP13_HUMAN|Q12802;AKP13_HUMAN|Q12802-2;AKP13_HUMAN|Q12802-4	AKAP13;AKAP13;AKAP13	1	A-kinase anchor protein 13	LCDNIVSESESTTAR;TPLPEDCSPTHSPRVLFR	291326248	372717947	472339083	385262587	352551323	358886081	321182741	360853151	403996645	537393601	3.32022e+08	425157741	355590661	337302675	470695123		0.650714	0.625088	0.991525	0.566651	0.750031	2	0.2	2	-0.854176	0.671852	-0.468005	-0.767654	1.41798	3.84154e+08	6.10314e+07
Q9Y2D5	AKAP2_HUMAN	Q9Y2D5	9	1	AKAP2_HUMAN|Q9Y2D5;AKAP2_HUMAN|Q9Y2D5-4;AKAP2_HUMAN|Q9Y2D5-5;AKAP2_HUMAN|Q9Y2D5-6;AKAP2_HUMAN|Q9Y2D5-7	AKAP2;AKAP2;AKAP2;AKAP2;AKAP2	1	A-kinase anchor protein 2	GPPQPLPAVQPSGPINM#EETRPEGSYFSK;AAQEREEELKR;DGEFTLTTLK;LFEDDEHEKEQYCIR;LWAEDGEFTSAR;QLQQQQQQPPSQLCTAPASSHER;SVNVSLTQEELDSGLDELSVR	196989596	176407758	117142885	111758545	195543911	172637410	124003951	105454580	25055629	28747809	186698677	115293858	1.84091e+08	1.14729e+08	2.56024e+07		0.886239	0.809696	0.79326	0.834612	0.688458	5	0.142857	7	0.931782	-0.151552	0.892214	-0.160118	-1.51233	1.25283e+08	6.59121e+07
O75969	AKAP3_HUMAN	O75969	12	1	AKAP3_HUMAN|O75969	AKAP3	1	A-kinase anchor protein 3	NGSSVDEVSFYANR	85902161	83107008	56240177	63565464	83138365	77524376	73130361	60719000	55698878	61746031	84504584	59902820	80331370	66924680	58722454		0.967461	0.88476	0.932474	0.830284	0.902064	0	0	1	1.22406	-0.863223	0.869996	-0.267468	-0.963369	7.00772e+07	1.17865e+07
O43823	AKAP8_HUMAN	O43823	19	1	AKAP8_HUMAN|O43823	AKAP8	1	A-kinase anchor protein 8	VAPAPAAADAEVEQTDAESK	8396389	6652757	275339	761613	718967	745788	489606	NA	NA	NA	7524573	NA	732378	0	NA		0.792335	0.361521	0.964037	1	NA	2	0.4	1	1.15019	NA	-0.48684	-0.663355	NA	2.75232e+06	4.14909e+06
Q9ULX6	AKP8L_HUMAN	Q9ULX6	19	1	AKP8L_HUMAN|Q9ULX6;AKP8L_HUMAN|Q9ULX6-2	AKAP8L;AKAP8L	1	A-kinase anchor protein 8-like	QTADFLQEYVTNK;YDSYESCDSR	65181915	43392421	2750480	6810267	23968472	10941091	1929768	2181386	6333304	5926695	49505624	0	2067561	1745721	5.8984e+06		0.496711	0.398514	0.672315	0.896537	0.901673	4	0.4	2	1.77958	-0.559616	-0.461922	-0.477129	-0.28091	1.18435e+07	2.11635e+07
Q12955	ANK3_HUMAN	Q12955	10	1	ANK3_HUMAN|Q12955	ANK3	1	Ankyrin-3	TLPVYVSFVQVGKQYEK;VPDEIVK	796436057	831526862	1141315932	930123047	876974126	898241378	786756338	813795006	1590883040	1227157248	8.13981e+08	1.03572e+09	887607752	800275672	1.40853e+09		0.848667	0.723001	0.737472	0.945272	0.509795	1	0.1	2	-0.694447	0.184262	-0.402679	-0.748761	1.66163	9.89222e+08	2.52345e+08
Q10567	AP1B1_HUMAN	Q10567	22	1	AP1B1_HUMAN|Q10567-3;AP1B1_HUMAN|Q10567-4	AP1B1;AP1B1	1	AP-1 complex subunit beta-1	IQPGNPSCTLSLK;APEVSQHVYQAYETILK;DIPNENEAQFQIR;KPTETQELVQQVLSLATQDSDNPDLR;LAPPLVTLLSAEPELQYVALR;LHDINAQLVEDQGFLDTLK;LLSTDPVAAK;LQSSNIFTVAK	636722520	626960525	351681315	373744376	436388434	417204458	229078847	243214820	96652754	60561940	5.72325e+08	3.62713e+08	426796446	2.36147e+08	7.82109e+07		0.781396	0.807367	0.912865	0.883789	0.718235	2	0.05	8	1.26175	0.146216	0.487263	-0.527355	-1.36787	3.35238e+08	1.87903e+08
O95782	AP2A1_HUMAN	O95782	19	1	AP2A1_HUMAN|O95782;AP2A1_HUMAN|O95782-2	AP2A1;AP2A1	1	AP-2 complex subunit alpha-1	FFQPTEM#AAQDFFQR;ANHPMDAEVTK;DFLTPPLLSVR;LLGFGSALLDNVDPNPENFVGAGIIQTK;LVECLETVLNK;QLSLPQQEAQK	92049146	98633144	19225415	20509482	43478265	43609862	30026947	34320002	5355070	3042973	95341145	2.01249e+07	4.3064e+07	31664302	1.47509e+06		0.913019	0.855087	0.770996	0.617406	0.53135	5	0.166667	6	1.61131	-0.514677	0.133696	-0.188516	-1.04181	3.83339e+07	3.53795e+07
Q96CW1	AP2M1_HUMAN	Q96CW1	3	1	AP2M1_HUMAN|Q96CW1;AP2M1_HUMAN|Q96CW1-2	AP2M1;AP2M1	1	AP-2 complex subunit mu	QSIAIDDCTFHQCVR;TFITQQGIK	58649006	83945383	17656486	21390967	16622475	19974163	40014654	41142279	3429079	3464954	7.12972e+07	1.95237e+07	18298319	4.05785e+07	2828333		0.701523	0.793779	0.837885	0.907723	0.633591	1	0.1	2	1.5415	-0.414982	-0.461289	0.380661	-1.04589	3.05052e+07	2.64626e+07
O00203	AP3B1_HUMAN	O00203	5	1	AP3B1_HUMAN|O00203;AP3B1_HUMAN|O00203-3	AP3B1;AP3B1	1	AP-3 complex subunit beta-1	VVNVANVGAVPSGQDNIHR	17832504	30964600	2599480	963444	15918488	7444830	4813432	8582151	1372360	553491	24398552	NA	NA	6697792	NA		0.5759	0.37063	0.467685	0.560866	0.403313	3	0.6	1	0.707107	NA	NA	-0.707107	NA	15548172	1.25163e+07
Q9Y2T2	AP3M1_HUMAN	Q9Y2T2	10	1	AP3M1_HUMAN|Q9Y2T2	AP3M1	1	AP-3 complex subunit mu-1	GLVNLQSGAPKPEENPSLNIQFK	9495779	9876421	2119736	4949375	7848075	9428669	5126070	3945314	NA	78129	9686100	NA	8638372	4535692	0		0.96146	0.428284	0.832363	0.769657	1	1	0.2	1	0.900286	NA	0.662754	-0.267372	-1.29567	5715041	4.41089e+06
Q7Z5R6	AB1IP_HUMAN	Q7Z5R6	10	1	AB1IP_HUMAN|Q7Z5R6	APBB1IP	1	Amyloid beta A4 precursor protein-binding family B member 1-interacting protein	DVLDNLFEK;WTNLGTVNAAAPAQPSTGPK;YLCCDDTR	41796705	40088877	16293672	23188069	36624057	32363026	25422275	21463213	818602	668748	3.31687e+07	1.97409e+07	3.52586e+07	2.55907e+07	0		0.674595	0.732389	0.949099	0.926943	0.798998	3	0.2	3	0.736724	-0.212943	0.884532	0.20078	-1.60909	22751783	1.41395e+07
Q9UKG1	DP13A_HUMAN	Q9UKG1	3	1	DP13A_HUMAN|Q9UKG1	APPL1	1	DCC-interacting protein 13-alpha	M#GSENLNEQLEEFLANIGTSVQNVR;QRFPLGGDDEVM#SSTLQQFSK;EVFQIASNDHDAAINR;HESLRPAAGQSRPPTAR;ICDSVGLAK;KDHEEWICTINNISK;LIAASSRPNQASSEGQFVVLSSSQSEESDLGEGGK;LIDPQTQVTR;PGIDKLPIEETLEDSPQTR;QIYLSENPEETAAR;SETEDSILHQLFIVR;VNQSALEAVTPSPSFQQR	375617155	389815108	368541230	277110049	811928156	802680978	181616476	203225254	116623064	88879145	354134736	2.59051e+08	7.96773e+08	1.67762e+08	9.97333e+07		0.752748	0.6151	0.757376	0.691824	0.697224	14	0.233333	12	0.0677744	-0.277877	1.67687	-0.609734	-0.857037	3.35491e+08	2.75085e+08
P80723	BASP1_HUMAN	P80723	5	1	BASP1_HUMAN|P80723	BASP1	1	Brain acid soluble protein 1	AAEAAAAPAESAAPAAGEEPSKEEGEPK;AEPPKAPEQEQAAPGPAAGGEAPK;AEEKEGEKDAAAAK;AEGAATEEEGTPK;AQGPAASAEEPKPVEAPAANSDQTVTVK;AQGPAASAEEPKPVEAPAANSDQTVTVKE;EKPDQDAEGKAEEK;ESEPQAAAEPAEAK;ETPAATEAPSSTPK;KGYNVNDEK;SDGAPASDSKPGSSEAAPSSK	1060889107	1228795650	546306536	462992847	689177147	633625384	799938520	784836364	79738021	77459823	1137839318	505287549	659935118	7.87547e+08	7.44429e+07		0.771691	0.808899	0.754353	0.792258	0.722054	9	0.163636	11	1.2951	-0.327664	0.0690737	0.396453	-1.43297	6.3301e+08	3.89798e+08
O00499	BIN1_HUMAN	O00499	2	1	BIN1_HUMAN|O00499;BIN1_HUMAN|O00499-2;BIN1_HUMAN|O00499-3;BIN1_HUMAN|O00499-4;BIN1_HUMAN|O00499-5;BIN1_HUMAN|O00499-6;BIN1_HUMAN|O00499-7;BIN1_HUMAN|O00499-8;BIN1_HUMAN|O00499-9;BIN1_HUMAN|O00499-10;BIN1_HUMAN|O00499-11	BIN1;BIN1;BIN1;BIN1;BIN1;BIN1;BIN1;BIN1;BIN1;BIN1;BIN1	1	Myc box-dependent-interacting protein 1	LDLPPGFM#FK;AGDVVLVIPFQNPEEQDEGWLM#GVK;ADETKDEQFEQCVQNFNK;HHYESLQTAK;LNQNLNDVLVGLEK;TYLASVK;VGFYVNTFQSIAGLEENFHK;VNHEPEPAGGATPGATLPK;VQAQHDYTATDTDELQLK	320995502	319435787	140467388	129738224	168779372	147708405	181203358	165309664	42824967	40053559	3.313e+08	1.36063e+08	149385092	173256511	39558991		0.809349	0.754193	0.766654	0.797917	0.801798	6	0.133333	9	1.56738	-0.282884	-0.156634	0.0695965	-1.19746	1.65913e+08	1.05518e+08
Q9UBW5	BIN2_HUMAN	Q9UBW5	UNPLACED	1	BIN2_HUMAN|Q9UBW5	BIN2	1	Bridging integrator 2	AIVWNNDLLWEDYEEK;ASLGTGTASPR;FEQSASNFYQQQAEGHK;HHLEAVQNAK;SQEEVLPSSTTPSPGGALSPSGQPSSSATEVVLR;TATVSSPLTSPTSPSTLSLK;TSLEVSPNPEPPEKPVR	138262230	166916646	65067010	66928122	78115950	131470636	92890102	103056959	9750304	5263713	1.5795e+08	4.04793e+07	87014732	99984620	7.0076e+06		0.833288	0.6612	0.669082	0.877269	0.824443	7	0.2	7	1.37275	-0.656601	0.147315	0.371375	-1.23484	7.84872e+07	5.78859e+07
Q8WV28	BLNK_HUMAN	Q8WV28	10	1	BLNK_HUMAN|Q8WV28;BLNK_HUMAN|Q8WV28-2;BLNK_HUMAN|Q8WV28-3	BLNK;BLNK;BLNK	1	B-cell linker protein	TTPVASQQNASSVCEEKPIPAER	28682718	38981766	13057435	9455341	19673442	9674571	9819978	2515081	2328277	NA	33832242	11256388	NA	NA	2328277		0.735798	0.724135	0.491758	0.256119	1	2	0.4	1	1.1102	-0.280174	NA	NA	-0.83003	1.58056e+07	1.62372e+07
Q9Y376	CAB39_HUMAN	Q9Y376	2	1	CAB39_HUMAN|Q9Y376	CAB39	1	Calcium-binding protein 39	DVAQIFNNILR;LIEFLSK;LLSAEFLEQHYDR;TEDEQFNDEK	92476478	86657784	66172672	74019647	130100901	121482004	49387776	53213172	5669739	5444738	8.73065e+07	7.00962e+07	1.25791e+08	51300474	3.25323e+06		0.702787	0.79382	0.856776	0.85445	0.668566	2	0.1	4	0.436704	0.0562897	1.28737	-0.359167	-1.4212	6.75496e+07	4.5241e+07
Q9HB71	CYBP_HUMAN	Q9HB71	1	1	CYBP_HUMAN|Q9HB71;CYBP_HUMAN|Q9HB71-3	CACYBP;CACYBP	1	Calcyclin-binding protein	SYSM#IVNNLLKPISVEGSSK;ISNYGWDQSDK;IYEDGDDDMKR;SFDLLVK;TDTVLILCR	357730938	407324333	199312244	219123415	268290629	313809445	166713934	175598131	41612477	73902335	3.82528e+08	2.09218e+08	291050037	1.71156e+08	12359125		0.863179	0.873182	0.858983	0.818861	0.548198	3	0.12	5	1.22115	-0.0291772	0.561192	-0.30377	-1.44939	2.13262e+08	1.38612e+08
Q9BWT7	CAR10_HUMAN	Q9BWT7	22	1	CAR10_HUMAN|Q9BWT7	CARD10	1	Caspase recruitment domain-containing protein 10	EAGSLELLR	458991859	586358453	552304718	757088025	430560989	370021110	634531519	572967870	558580979	610393556	522675156	654696372	400291050	603749694	584487268		0.782784	0.729512	0.859393	0.902978	0.915116	0	0	1	-0.312362	1.03951	-1.56555	0.517824	0.320581	553179908	9.76583e+07
Q9BXL7	CAR11_HUMAN	Q9BXL7	7	1	CAR11_HUMAN|Q9BXL7	CARD11	1	Caspase recruitment domain-containing protein 11	VDPFTDHDLDM#GTIPSYSR	19047996	26126820	7167244	4442442	14814494	11705712	7490370	5078664	3176776	1868355	22587408	5804843	13260103	6284517	2522566		0.729059	0.619826	0.790153	0.678026	0.588129	0	0	1	1.56089	-0.53552	0.39576	-0.475601	-0.945528	1.00919e+07	8.00539e+06
Q9Y5K6	CD2AP_HUMAN	Q9Y5K6	6	1	CD2AP_HUMAN|Q9Y5K6	CD2AP	1	CD2-associated protein	AKVETDDVKK;AQIIELLCIVEALKK;EGVFPDNFAVQINELDKDFPKPK;GIGFGDIFK;LGLFPSNFVK;SVDFDSLTVR	133361731	146808945	39419777	35805005	72570728	72204183	27388383	30692901	2255594	1993839	1.34334e+08	3.59752e+07	70764399	2.62863e+07	2060744		0.724811	0.770372	0.745247	0.626505	0.753281	8	0.266667	6	1.56834	-0.349128	0.329077	-0.538011	-1.01028	5.38841e+07	5.1296e+07
O95400	CD2B2_HUMAN	O95400	16	1	CD2B2_HUMAN|O95400	CD2BP2	1	CD2 antigen cytoplasmic tail-binding protein 2	DSWLDNIDWVK;LVDPVAGSGGPGSR	21725265	17569015	8028389	5910057	11035258	9370646	3115788	6672211	43960	47960	6944046	6.89055e+06	10202952	5427513	0		0.74453	0.809157	0.772423	0.777938	0.957689	1	0.1	2	0.28186	0.267513	1.15581	-0.124835	-1.58035	5.89301e+06	3.72893e+06
Q14677	EPN4_HUMAN	Q14677	5	1	EPN4_HUMAN|Q14677;EPN4_HUMAN|Q14677-2;EPN4_HUMAN|Q14677-3	CLINT1;CLINT1;CLINT1	1	Clathrin interactor 1	ASPDQNASTHTPQSSVK;GEFKDEEETVTTK;HIHITQATETTTTR;YVGVSSDSVGGFR	224871897	198104215	91851159	87415235	130894424	125357014	72013118	62681185	14251932	16549292	211488056	87502381	112574826	6.73472e+07	8.84439e+06		0.759929	0.788559	0.592168	0.771993	0.674155	5	0.25	4	1.53321	-0.135226	0.202166	-0.406448	-1.1937	97551361	7.43126e+07
Q92905	CSN5_HUMAN	Q92905	8	1	CSN5_HUMAN|Q92905	COPS5	1	COP9 signalosome complex subunit 5	GYKPPDEGPSEYQTIPLNK	60077408	80963679	28561018	43628503	54930131	51897208	14261947	29054217	1326902	3985998	70520544	36094760	53413670	NA	NA		0.742029	0.654641	0.944786	0.490874	0.332891	2	0.4	1	0.997941	-1.00205	0.00410612	NA	NA	5.3343e+07	1.7213e+07
P61923	COPZ1_HUMAN	P61923	12	1	COPZ1_HUMAN|P61923;COPZ1_HUMAN|P61923-2;COPZ1_HUMAN|P61923-3;COPZ1_HUMAN|P61923-4	COPZ1;COPZ1;COPZ1;COPZ1	1	Coatomer subunit zeta-1	GEDVPLTEQTVSQVLQSAK	26643027	26624904	16473949	13662496	19384046	18447034	11445286	12543377	NA	NA	26633966	15068222	18915540	11994332	NA		0.99932	0.82934	0.951661	0.912457	NA	1	0.2	1	1.34122	-0.487844	0.120589	-0.973963	NA	18153015	6.32332e+06
P46109	CRKL_HUMAN	P46109	22	1	CRKL_HUMAN|P46109	CRKL	1	Crk-like protein	YPSPPM#GSVSAPNLPTAEDNLEYVR;DSSTCPGDYVLSVSENSR;IFDPQNPDENE;IGDQEFDHLPALLEFYK	244359310	221450348	96385586	96202155	195619023	186560970	71445293	47398599	6559429	10028806	232904829	86141490	1.76223e+08	5.51249e+07	1555540		0.761304	0.633778	0.706905	0.60254	0.502064	6	0.3	4	1.31291	-0.259855	0.705488	-0.59224	-1.16631	1.1039e+08	9.33153e+07
O75534	CSDE1_HUMAN	O75534	1	1	CSDE1_HUMAN|O75534;CSDE1_HUMAN|O75534-2;CSDE1_HUMAN|O75534-3;CSDE1_HUMAN|O75534-4	CSDE1;CSDE1;CSDE1;CSDE1	1	Cold shock domain-containing protein E1	GTVSFHSHSDHR	9100504	13729463	5921781	3998171	6729957	8711447	4502549	5318747	278240	443189	11414984	4959976	7720702	4910648	0		0.662845	0.675164	0.772542	0.846543	0.627813	0	0	1	1.33856	-0.2006	0.457679	-0.212362	-1.38328	5801262	4.19386e+06
O60716	CTND1_HUMAN	O60716	11	1	CTND1_HUMAN|O60716;CTND1_HUMAN|O60716-2;CTND1_HUMAN|O60716-3;CTND1_HUMAN|O60716-4;CTND1_HUMAN|O60716-5;CTND1_HUMAN|O60716-6;CTND1_HUMAN|O60716-7;CTND1_HUMAN|O60716-8;CTND1_HUMAN|O60716-9;CTND1_HUMAN|O60716-10;CTND1_HUMAN|O60716-11;CTND1_HUMAN|O60716-12;CTND1_HUMAN|O60716-13;CTND1_HUMAN|O60716-14;CTND1_HUMAN|O60716-15;CTND1_HUMAN|O60716-16;CTND1_HUMAN|O60716-17;CTND1_HUMAN|O60716-18;CTND1_HUMAN|O6…	CTNND1;CTNND1;CTNND1;CTNND1;CTNND1;CTNND1;CTNND1;CTNND1;CTNND1;CTNND1;CTNND1;CTNND1;CTNND1;CTNND1;CTNND1;CTNND1;CTNND1;CTNND1;CTNND1;CTNND1;CTNND1;CTNND1;CTNND1;CTNND1;CTNND1;CTNND1;CTNND1;CTNND1;CTNND1;CTNND1;CTNND1;CTNND1	1	Catenin delta-1	GDHNRTLDRSGDLG	617254752	618287163	701659851	678225108	589590507	622215045	601957982	580673421	726959511	767979735	617770958	689942480	605902776	591315702	747469623		0.99833	0.966601	0.947567	0.964641	0.946587	0	0	1	-0.494213	0.596242	-0.673531	-0.893931	1.46543	6.5048e+08	6.61848e+07
Q9UN19	DAPP1_HUMAN	Q9UN19	4	1	DAPP1_HUMAN|Q9UN19-2	DAPP1	1	Dual adapter for phosphotyrosine and 3-phosphotyrosine and 3-phosphoinositide	SPEEKTDHK	24542440	81631684	9838993	16573775	16395794	23793672	13405988	18252151	1097236	3198777	NA	13206384	20094733	15829070	NA		0.300649	0.593648	0.689082	0.734488	0.343017	2	0.4	1	NA	-0.911889	1.06941	-0.157524	NA	16376729	3.47668e+06
O60610	DIAP1_HUMAN	O60610	5	1	DIAP1_HUMAN|O60610;DIAP1_HUMAN|O60610-2;DIAP1_HUMAN|O60610-3	DIAPH1;DIAPH1;DIAPH1	1	Protein diaphanous homolog 1	LSVEEFFM#DLHNFR;AEPHFLSILQHLLLVR;AGCAVTSLLASELTK;ELGEYFLFDPK;FQPLLDGLK;LHDEKEETAGSYDSR;LIEECISQIVLHK;LNAILFK;LVAEDLSQDCFWTK;NDYEARPQYYK;NSETFPTILEEAK;VGCLQLINALITPAEELDFR;VLEAMTER	214857023	209583248	85323090	115523447	94501883	116449237	69184867	70939624	16843451	10516766	193273079	63985359	87035676	6.35761e+07	4777782		0.766835	0.625745	0.73671	0.719073	0.696375	18	0.276923	13	1.60545	-0.268836	0.0653245	-0.274769	-1.12717	8.25296e+07	6.89799e+07
Q6XZF7	DNMBP_HUMAN	Q6XZF7	10	1	DNMBP_HUMAN|Q6XZF7	DNMBP	1	Dynamin-binding protein	HRPTCETLEK;ILATLEDGWLEGSLK	25321070	25326142	13962853	14873104	20904327	25825125	5866674	4695294	1346172	1155215	25323606	1.4418e+07	23364726	5.73743e+06	1.25069e+06		0.929654	0.716062	0.870653	0.97391	0.858148	1	0.1	2	1.0695	0.0377566	0.884175	-0.783478	-1.20795	1.40189e+07	1.05701e+07
Q14185	DOCK1_HUMAN	Q14185	10	1	DOCK1_HUMAN|Q14185	DOCK1	1	Dedicator of cytokinesis protein 1	IGEDAEVLMSLYD	179371152	298831726	228534881	312202511	167795337	174707209	322046389	355499239	231111603	229848459	239101439	270368696	171251273	338772814	230480031		0.600241	0.732008	0.960437	0.905899	0.994535	0	0	1	-0.177908	0.33274	-1.28602	1.4499	-0.318711	2.49995e+08	6.12304e+07
Q92608	DOCK2_HUMAN	Q92608	5	1	DOCK2_HUMAN|Q92608	DOCK2	1	Dedicator of cytokinesis protein 2	RPFGVAVM#DITDIIK;DLIAWQIPFLGAGIK;NKPVPDQIINFYK;SVENFVNLVK;VVFTDLGNK;DILLPVITK	664756112	798547865	358980788	1156874105	242726787	353811308	873410418	756440852	432244561	530804304	7.31652e+08	2.70518e+07	2.98269e+08	814925635	4.80814e+08		0.900432	0.735306	0.789634	0.84473	0.820691	3	0.1	6	0.81236	-1.37978	-0.535975	1.07144	0.0319574	470542563	3.21421e+08
Q7L591	DOK3_HUMAN	Q7L591	5	1	DOK3_HUMAN|Q7L591	DOK3	1	Docking protein 3	ASGPPGNEHLYENLCVLEASPTLHGGEPEPHEGPGSR;LLELDQVEGTGRPDPQAGFK;LADCVSVLPADGESCPR;GPALLVLGPDAIQLR	57612594	67531975	45163562	51883900	56016072	53174521	11248516	12312353	7318821	6253848	56708421	49869648	48807711	1.09774e+07	7082641		0.713993	0.872535	0.719369	0.749077	0.786321	4	0.2	4	0.930692	0.641636	0.596751	-1.00223	-1.16685	3.46892e+07	2.3659e+07
Q8N8S7	ENAH_HUMAN	Q8N8S7	1	1	ENAH_HUMAN|Q8N8S7-2;ENAH_HUMAN|Q8N8S7-3	ENAH;ENAH	1	Protein enabled homolog	SPVISRPKSTP	50566174	48428573	23171515	25996425	41639472	41110748	18949454	20785193	790797	1936090	49497374	24583970	41375110	19867324	NA		0.957727	0.891335	0.987302	0.91168	0.408451	1	0.2	1	1.12397	-0.663415	0.541249	-1.00181	NA	3.38309e+07	1.39384e+07
P42566	EPS15_HUMAN	P42566	1	1	EPS15_HUMAN|P42566	EPS15	1	Epidermal growth factor receptor substrate 15	VLASDAAAFLK;IDPFGGDPFK;VCSELDNNR	19081009	21103154	14150122	8313945	10561424	13966944	12550706	11605580	0	725963	2.00921e+07	2190223	12264184	9.98961e+06	725963		0.761663	0.545279	0.69657	0.574028	1	5	0.333333	3	1.39785	-0.868897	0.406678	0.118669	-1.0543	9052413	7.89759e+06
Q9UBC2	EP15R_HUMAN	Q9UBC2	19	1	EP15R_HUMAN|Q9UBC2;EP15R_HUMAN|Q9UBC2-2;EP15R_HUMAN|Q9UBC2-3;EP15R_HUMAN|Q9UBC2-4	EPS15L1;EPS15L1;EPS15L1;EPS15L1	1	Epidermal growth factor receptor substrate 15-like 1	FDGIFESLLPINGLLSGDK;SGLSDIILGK;STQDEINQAR;TSEVQELQNDLDRETSSLQELEAQK;VGASEAALFLK	201959755	211991890	175589182	177953277	221432387	260004891	178199994	177392530	198050551	195843302	2.04828e+08	164580196	240718639	162410384	1.95521e+08		0.75771	0.744434	0.762888	0.746167	0.753513	4	0.16	5	0.3476	-0.899702	1.45987	-0.966945	0.0591751	1.93612e+08	3.22679e+07
Q86WN1	FCSD1_HUMAN	Q86WN1	5	1	FCSD1_HUMAN|Q86WN1-3;FCSD1_HUMAN|Q86WN1	FCHSD1;FCHSD1	1	F-BAR and double SH3 domains protein 1	QSAQYSQQLQAAR	58891466	67357566	45970016	54044882	47413375	36169319	47809304	38853613	32545269	28526720	63124516	50007449	41791347	43331458	30535994		0.874311	0.85059	0.762851	0.812679	0.876524	0	0	1	1.451	0.355038	-0.331436	-0.202756	-1.27185	4.57582e+07	1.19686e+07
P02675	FIBB_HUMAN	P02675	4	1	FIBB_HUMAN|P02675	FGB	1	Fibrinogen beta chain	ECEEIIR;GGWTVIQNR;KWDPYK	402294965	476741938	360592620	439262954	357681876	366307050	467842621	370579842	346345886	291612033	4.39518e+08	321926272	3.28635e+08	3.36534e+08	2.7261e+08		0.834929	0.695302	0.763612	0.662466	0.736593	4	0.266667	3	1.6324	-0.293462	-0.183581	-0.0542305	-1.10113	3.39845e+08	6.10594e+07
O75955	FLOT1_HUMAN	O75955	6	1	FLOT1_HUMAN|O75955	FLOT1	1	Flotillin-1	TEAEIAHIALETLEGHQR;VQVQVVER;SQLIM#QAEAEAASVR	39327456	40869757	19181300	27215442	52326319	51960579	14423530	21937917	534250	1894772	37927225	16796345	20521594	10360022	585862		0.585714	0.651235	0.560824	0.582773	0.704082	8	0.533333	3	1.49738	-0.0319801	0.237636	-0.497812	-1.20522	1.72382e+07	1.38168e+07
Q13283	G3BP1_HUMAN	Q13283	5	1	G3BP1_HUMAN|Q13283	G3BP1	1	Ras GTPase-activating protein-binding protein 1	FM#QTFVLAPEGSVANK;DFFQSYGNVVELR;FYVHNDIFR;HPDSHQLFIGNLPHEVDK;HPDSHQLFIGNLPHEVDKSELK;LPNFGFVVFDDSEPVQK;SSSPAPADIAQTVQEDLR;TFSWASVTSK	325417309	401108558	251530143	257566492	281706318	306341917	156952204	98888751	72978191	62927137	3.77808e+08	2.4561e+08	2.94024e+08	63788414	6.85134e+07		0.86172	0.788315	0.818306	0.727372	0.741577	4	0.1	8	1.20296	0.255565	0.602523	-1.04746	-1.01359	2.09949e+08	1.39539e+08
Q9UN86	G3BP2_HUMAN	Q9UN86	4	1	G3BP2_HUMAN|Q9UN86;G3BP2_HUMAN|Q9UN86-2	G3BP2;G3BP2	1	Ras GTPase-activating protein-binding protein 2	VEAKPEVQSQPPR	32822995	48999525	15356127	25122855	39623412	27398548	18823946	12909364	NA	388849	40911260	20239491	33510980	15866655	0		0.669864	0.611241	0.691474	0.685795	1	0	0	1	1.18066	-0.117164	0.716055	-0.391702	-1.38785	2.21057e+07	1.5928e+07
P60520	GBRL2_HUMAN	P60520	16	1	GBRL2_HUMAN|P60520	GABARAPL2	1	Gamma-aminobutyric acid receptor-associated protein-like 2	AIFLFVDK;EDHSLEHR	8416490	7553058	20574904	22116540	20591250	21922934	2562052	2863920	277509	194887	7984774	21345722	21257092	2712986	0		0.725801	0.80808	0.91154	0.74648	0.702273	1	0.1	2	-0.264113	1.0549	1.04615	-0.78455	-1.05238	1.06601e+07	1.01295e+07
Q9UJY5	GGA1_HUMAN	Q9UJY5	22	1	GGA1_HUMAN|Q9UJY5;GGA1_HUMAN|Q9UJY5-3;GGA1_HUMAN|Q9UJY5-6;GGA1_HUMAN|Q9UJY5-2	GGA1;GGA1;GGA1;GGA1	1	ADP-ribosylation factor-binding protein GGA1	LASDTEDNDEALAEILQANDNLTQVINLYK;VNAIEEVNNNVK	36204946	30523926	8253386	7784001	23070618	27238820	5111251	8647489	3409785	187810	33364436	6.15878e+06	16122717	6879370	3258932		0.839913	0.518411	0.586644	0.603737	0.901611	2	0.2	2	1.64516	-0.569735	0.241461	-0.511069	-0.80582	1.31568e+07	1.2283e+07
Q9UJY4	GGA2_HUMAN	Q9UJY4	16	1	GGA2_HUMAN|Q9UJY4	GGA2	1	ADP-ribosylation factor-binding protein GGA2	LASDTTDDDDALAEILQANDLLTQGVLLYK;RPGQAPPDQEALQVVYER;SNHPEDLQAANR	121404018	149215585	72007733	49472401	47374590	33775769	30658059	17024392	700624	1019861	1.3531e+08	60740067	4.05752e+07	9609564	505400		0.800127	0.69338	0.752165	0.706239	0.752629	2	0.133333	3	1.59897	0.211903	-0.163182	-0.739171	-0.908516	4.9348e+07	5.37608e+07
P63244	GBLP_HUMAN	P63244	5	1	GBLP_HUMAN|P63244	GNB2L1	1	Guanine nucleotide-binding protein subunit beta-2-like 1	DGQAM#LWDLNEGK;GHNGWVTQIATTPQFPDM#ILSASR;AEPPQCTSLAWSADGQTLFAGYTDNLVR;DETNYGIPQR;DVLSVAFSSDNR;FSPNSSNPIIVSCGWDK;HLYTLDGGDIINALCFSPNR;IIVDELK;IIVDELKQEVISTSSK;IWDLEGK;LWDLTTGTTTR;LWNTLGVCK;QEVISTSSK;SSNPIIVSCGWDK;TNHIGHTGYLNTVTVSPDGSLCASGGK;VWNLANCK;YTVQDESHSEWVSCVR;YWLCAATGPSIK	5279493081	5862464540	3761280344	4210725798	2931186128	3257533017	2576692890	2785096016	330680013	277599895	5.20664e+09	3.35821e+09	2.91269e+09	2680894453	286629233		0.821721	0.698367	0.810452	0.824523	0.761041	12	0.133333	18	1.31591	0.266402	0.0134441	-0.118167	-1.47759	2.88901e+09	1.76124e+09
O75791	GRAP2_HUMAN	O75791	22	1	GRAP2_HUMAN|O75791;GRAP2_HUMAN|O75791-2	GRAP2;GRAP2	1	GRB2-related adapter protein 2	INDGHCGTGLGSEM#NAALMHR	26717780	27316566	29056983	35299348	34647372	52721013	105841660	98013839	65800754	47929138	27017173	32178166	43684192	101927750	56864946		0.97808	0.823159	0.657183	0.926042	0.728398	0	0	1	-0.843664	-0.671681	-0.288258	1.65263	0.150973	5.23344e+07	3.00087e+07
P62993	GRB2_HUMAN	P62993	17	1	GRB2_HUMAN|P62993	GRB2	1	Growth factor receptor-bound protein 2	AKAEEMLSK;ESESAPGDFSLSVK;HDGAFLIR;ATADDELSFK;DGFIPK;DIEQVPQQPTYVQALFDFDPQEDGELGFR;FGNDVQHFK;FNSLNELVDYHR;GACHGQTGMFPR;NQQIFLR;NYVTPVNR;VLNEECDQNWYK;YFLWVVK;RGDFIHVM#DNSDPNWWK	2279870020	2708096021	1188378623	1435221576	2459162014	2817461629	1677682687	1321577154	120025423	119720405	2.2472e+09	1.30869e+09	2.63831e+09	1.45347e+09	1.19694e+08		0.762973	0.730007	0.802056	0.720752	0.86993	5	0.0714286	14	0.713275	-0.251678	1.1154	-0.102822	-1.47418	1.55347e+09	9.72597e+08
P14317	HCLS1_HUMAN	P14317	3	1	HCLS1_HUMAN|P14317	HCLS1	1	Hematopoietic lineage cell-specific protein	SPEAPQPVIAM#EEPAVPAPLPK;AALGYDYK;AKFESMAEEK;EHPVPLLPI;EHPVPLLPIR;FESMAEEKR;GFGGQYGIQK;ISSEAWPPVGTPPSSESEPVR;KISSEAWPPVGTPPSSESEPVR;QTLPEDNEEPPALPPR;SAVGFDYK;SAVGFNEMEAPTTAYK;SAVGHEYVAEVEK;SVVGHDVSVSVETQGDDWDTDPDFVNDISEK;TEHINIHQLR;VSEEHDVLR	2393991173	3181701709	1265679568	1573193050	1985787858	1901471428	1437064810	1328868196	127974609	120696202	2.72256e+09	1.37169e+09	1943629643	1.25067e+09	1.2076e+08		0.735111	0.725887	0.863147	0.777889	0.795531	9	0.1125	16	1.29515	-0.115008	0.482031	-0.241336	-1.42083	1.48186e+09	9.57961e+08
Q86VS8	HOOK3_HUMAN	Q86VS8	8	1	HOOK3_HUMAN|Q86VS8	HOOK3	1	Protein Hook homolog 3	QQNDELTTLADEAQSLKDEIDVLR	6287802	1902446	1806004	1648572	3433387	2083849	476894	842004	383397	NA	NA	1727288	2758618	659449	0		0.302561	0.912829	0.606937	0.56638	1	1	0.2	1	NA	0.363701	1.21436	-0.517068	-1.06099	1.28634e+06	1.21239e+06
Q70UQ0	IKIP_HUMAN	Q70UQ0	12	1	IKIP_HUMAN|Q70UQ0;IKIP_HUMAN|Q70UQ0-2	IKBIP;IKBIP	1	Inhibitor of nuclear factor kappa-B kinase-interacting protein	VQELENK	3263505507	3945004071	3859060915	4578123228	3310617009	4349605336	3333153560	4627275990	2965341770	3317078745	3604254789	4218592072	3830111172	3980214775	3141210258		0.82725	0.842935	0.76113	0.720327	0.893962	0	0	1	-0.367824	1.13241	0.183725	0.550284	-1.49859	3.75488e+09	4.09494e+08
Q8NI35	INADL_HUMAN	Q8NI35	1	1	INADL_HUMAN|Q8NI35;INADL_HUMAN|Q8NI35-2;INADL_HUMAN|Q8NI35-3;INADL_HUMAN|Q8NI35-4;INADL_HUMAN|Q8NI35-5	INADL;INADL;INADL;INADL;INADL	1	InaD-like protein	KIVELVK;WSPEVK	67738063	65105592	80954887	64861730	67586376	58660048	97233923	71467576	88791491	68319709	6.64218e+07	7.29083e+07	63123212	92687357	9.39335e+07		0.846774	0.770845	0.611073	0.943563	0.924736	0	0	2	-0.781223	-0.336443	-1.00741	1.01981	1.10526	7.78148e+07	1.45836e+07
Q9Y4H2	IRS2_HUMAN	Q9Y4H2	13	1	IRS2_HUMAN|Q9Y4H2	IRS2	1	Insulin receptor substrate 2	DSGYMRM#WCGSK	17299055370	18584588690	15865922349	14488432324	16125647512	16616044091	25131506655	20497779264	16926306333	15885453405	17941822030	15177177336	16370845802	22814642960	16405879869		0.930828	0.913179	0.970487	0.815621	0.938507	0	0	1	0.0665687	-0.854785	-0.456979	1.6905	-0.445304	1.77421e+10	3.00063e+09
P52294	IMA5_HUMAN	P52294	3	1	IMA5_HUMAN|P52294	KPNA1	1	Importin subunit alpha-5	SPEQQLSATQK	5260856	2790079	1208255	673218	819471	1885800	908227	823908	30947	22132	4025468	940736	NA	866068	0		0.530347	0.557182	0.434548	0.907161	0.715158	1	0.2	1	1.4554	-0.293264	NA	-0.335592	-0.826546	1458068	1.76405e+06
O00629	IMA3_HUMAN	O00629	3	1	IMA3_HUMAN|O00629	KPNA4	1	Importin subunit alpha-3	M#AEDEAETIGNLIEECGGLEK;AVGNIVTGTDEQTQVVLNCDALSHFPALLTHPK	32671818	34354649	4465717	5306443	24390573	16176947	6239163	2542762	565200	789929	3.35132e+07	4886080	20283760	1.44358e+06	0		0.871085	0.64482	0.718331	0.519825	0.409065	3	0.3	2	1.48503	-0.493395	0.570742	-0.731307	-0.831073	1.20253e+07	1.44696e+07
Q6IAA8	LTOR1_HUMAN	Q6IAA8	11	1	LTOR1_HUMAN|Q6IAA8	LAMTOR1	1	Ragulator complex protein LAMTOR1	LAVLSSSLTHWK;TDEQALLSSILAK	37564454	40807686	8241357	7442857	24016464	22933179	6656992	7172622	372370	293425	39186070	7842107	2.34748e+07	6914807	0		0.861439	0.678611	0.957139	0.92539	0.671284	1	0.1	2	1.50116	-0.48396	0.506114	-0.542689	-0.980628	1.54836e+07	1.57894e+07
Q9Y2Q5	LTOR2_HUMAN	Q9Y2Q5	1	1	LTOR2_HUMAN|Q9Y2Q5;LTOR2_HUMAN|Q9Y2Q5-3	LAMTOR2;LAMTOR2	1	Ragulator complex protein LAMTOR2	AQALVQYLEEPLTQVAAS;NGNQAFNEDNLK	48884483	58864851	8559865	13052292	39899995	33189780	9875739	10282563	1706458	1701685	53874667	6223111	3.65449e+07	10079151	1.70407e+06		0.86764	0.650315	0.862486	0.839175	0.735601	1	0.1	2	1.42888	-0.686357	0.659619	-0.515189	-0.886956	2.16852e+07	2.25277e+07
Q9UHA4	LTOR3_HUMAN	Q9UHA4	4	1	LTOR3_HUMAN|Q9UHA4	LAMTOR3	1	Ragulator complex protein LAMTOR3	VANDNAPEHALRPGFLSTFALATDQGSK;ELAPLFEELR	113564162	83782229	45612941	37623384	86141550	90917873	31390650	27783658	2444018	3816834	9.86732e+07	4.16182e+07	8.85297e+07	29587154	2654564		0.803143	0.868643	0.9533	0.833163	0.754366	0	0	2	1.14747	-0.261656	0.896947	-0.558794	-1.22396	5.22126e+07	4.04897e+07
P48059	LIMS1_HUMAN	P48059	2	1	LIMS1_HUMAN|P48059;LIMS1_HUMAN|P48059-2;LIMS1_HUMAN|P48059-3;LIMS1_HUMAN|P48059-4;LIMS1_HUMAN|P48059-5	LIMS1;LIMS1;LIMS1;LIMS1;LIMS1	1	LIM and senescent cell antigen-like-containing domain protein 1	NDPYHPDHFNCANCGK	11461950	18190771	3257012	7243183	2522885	9135578	NA	1468066	2755539	2048755	14826360	NA	NA	1468066	2402147		0.630097	0.449666	0.27616	1	0.743504	2	0.4	1	1.15243	NA	NA	-0.638845	-0.513589	6232191	7.45741e+06
Q8WWI1	LMO7_HUMAN	Q8WWI1	13	1	LMO7_HUMAN|Q8WWI1;LMO7_HUMAN|Q8WWI1-2;LMO7_HUMAN|Q8WWI1-3;LMO7_HUMAN|Q8WWI1-4	LMO7;LMO7;LMO7;LMO7	1	LIM domain only protein 7	AFENLLGQALTK;LSTPIAGLDNINVFLK;SQFFEQGSSDSVVPDLPVPTISAPSR	47028799	39822734	19509843	14276361	40446270	50254366	9094752	5337655	3228592	4897248	4.34258e+07	1.61803e+07	45350318	1287215	3735065		0.771831	0.550118	0.755581	0.579933	0.60095	3	0.2	3	1.01	-0.274082	1.1007	-0.975993	-0.860625	2.19957e+07	2.12179e+07
Q93052	LPP_HUMAN	Q93052	3	1	LPP_HUMAN|Q93052	LPP	1	Lipoma-preferred partner	NDSDPTYGQQGHPNTWK	5599478	8319994	NA	85863	NA	364533	690822	598253	NA	28929	6959736	0	0	644538	0		0.673015	1	1	0.866002	1	0	0	1	1.78137	-0.498117	-0.498117	-0.287015	-0.498117	1.52085e+06	3.05321e+06
O60711	LPXN_HUMAN	O60711	11	1	LPXN_HUMAN|O60711;LPXN_HUMAN|O60711-2	LPXN;LPXN	1	Leupaxin	TSAAAQLDELM#AHLTEM#QAK;CISAMGYK;EEIGSSPFFER;GHCASCQKPIAGK;SGLAYCPNDYHQLFSPR;STLQDSDEYSNPAPLPLDQHSR	355902891	421271255	160069131	169405186	183195757	195517454	133918924	140947218	18145983	13883193	388587073	162654893	1.7583e+08	137433071	16014588		0.822854	0.786832	0.650086	0.797838	0.73915	3	0.1	6	1.57879	-0.0999284	-0.00203578	-0.287331	-1.18949	1.76104e+08	1.34586e+08
Q7Z434	MAVS_HUMAN	Q7Z434	20	1	MAVS_HUMAN|Q7Z434;MAVS_HUMAN|Q7Z434-4	MAVS;MAVS	1	Mitochondrial antiviral-signaling protein	LPGPTGSVVSTGTSFSSSSPGLASAGAAEGK	8631939	7153001	NA	2508269	2979675	1948152	209050	NA	NA	NA	7892470	2508269	2463914	0	NA		0.828667	1	0.653814	1	NA	1	0.2	1	1.40405	-0.212543	-0.22586	-0.965643	NA	3.21616e+06	3.33059e+06
Q8TDZ2	MICA1_HUMAN	Q8TDZ2	6	1	MICA1_HUMAN|Q8TDZ2;MICA1_HUMAN|Q8TDZ2-2;MICA1_HUMAN|Q8TDZ2-4	MICAL1;MICAL1;MICAL1	1	Protein-methionine sulfoxide oxidase MICAL1	SM#AHSPGPVSQASPGTSSAVLFLSK;DLYDVLAK;NVAQYGLDPATR	46227804	47605806	45651023	45478784	35565527	31103336	41749618	36148247	2069784	954770	46916805	4.55649e+07	3.33344e+07	3.89489e+07	0		0.795593	0.779874	0.819344	0.707466	0.659896	2	0.133333	3	0.726915	0.656539	0.0198555	0.31213	-1.71544	3.2953e+07	1.92097e+07
Q9BV36	MELPH_HUMAN	Q9BV36	2	1	MELPH_HUMAN|Q9BV36;MELPH_HUMAN|Q9BV36-2;MELPH_HUMAN|Q9BV36-4;MELPH_HUMAN|Q9BV36-5	MLPH;MLPH;MLPH;MLPH	1	Melanophilin	LSELEDR	678058879	790570066	1170857450	1049553685	867433882	850079412	1176193355	1062337075	1174347357	1217746107	734314472	1110205568	858756647	1119265215	1196046732		0.857684	0.896397	0.979993	0.903199	0.964361	0	0	1	-1.36737	0.540483	-0.735755	0.586465	0.976173	1.00372e+09	1.97024e+08
Q9NZQ3	SPN90_HUMAN	Q9NZQ3	3	1	SPN90_HUMAN|Q9NZQ3;SPN90_HUMAN|Q9NZQ3-2;SPN90_HUMAN|Q9NZQ3-3;SPN90_HUMAN|Q9NZQ3-4;SPN90_HUMAN|Q9NZQ3-5	NCKIPSD;NCKIPSD;NCKIPSD;NCKIPSD;NCKIPSD	1	NCK-interacting protein with SH3 domain	ALGTLSLGTTEEK	528100474	455779972	547249355	601611345	530649375	598975834	590043205	505642058	775549778	724209787	491940223	574430350	564812604	547842632	749879782		0.863055	0.909639	0.885928	0.856958	0.933802	0	0	1	-0.966068	-0.116853	-0.215866	-0.390567	1.68935	5.85781e+08	9.71369e+07
Q8IXH7	NELFD_HUMAN	Q8IXH7	20	1	NELFD_HUMAN|Q8IXH7;NELFD_HUMAN|Q8IXH7-4	NELFCD;NELFCD	1	Negative elongation factor C/D	GALNPADITVLFK;TSLATILDGGEENLEK	12447373	16768275	6753173	6604631	10511992	16329630	3802645	2093691	438218	1351963	14607824	4.74775e+06	13420811	2948168	0		0.743296	0.617223	0.663412	0.591599	0.643232	2	0.2	2	1.14648	-0.36826	0.964124	-0.644717	-1.09762	7.14491e+06	6.50943e+06
P46459	NSF_HUMAN	P46459	17	1	NSF_HUMAN|P46459	NSF	1	Vesicle-fusing ATPase	THPSVVPGSIAF;THPSVVPGSIAFSLPQR;YTFTLK;GILLYGPPGCGK;IAEESNFPFIK;KFLALLR;LLDYVPIGPR;LLIIGTTSR;NFSGAELEGLVR;QSIINPDWNFEK;SQLSCVVVDDIER;TPLVSVLLEGPPHSGK;VLDDGELLVQQTK;VVNGPEILNK;YVGESEANIR;M#GIGGLDKEFSDIFR;GSM#AGSTGVHDTVVNQLLSK;IDGVEQLNNILVIGM#TNRPDLIDEALLRPGR	1053524446	1191653392	828285641	818732424	1075923837	1218850477	582920556	552487060	78926575	73696069	1094864201	8.01383e+08	1062812213	5.63937e+08	54623100		0.834583	0.756951	0.803282	0.795214	0.642287	12	0.133333	18	0.886968	0.200755	0.812024	-0.354438	-1.54531	715523897	4.27682e+08
P37198	NUP62_HUMAN	P37198	19	1	NUP62_HUMAN|P37198	NUP62	1	Nuclear pore glycoprotein p62	ILNAHM#DSLQWIDQNSALLQR;DIIEHLNTSGAPADTSDPLQQICK;ELEDLLSPLEELVK;RLDQELDFILSQQK	154178782	141917745	83619062	79376837	137924242	160436856	58242992	57507805	4860004	5140432	1.48048e+08	8.14979e+07	149180549	52497253	4.2592e+06		0.919439	0.909237	0.894806	0.77344	0.787091	1	0.05	4	0.974135	-0.0894789	0.992231	-0.552971	-1.32392	8.70966e+07	6.257e+07
Q92882	OSTF1_HUMAN	Q92882	9	1	OSTF1_HUMAN|Q92882	OSTF1	1	Osteoclast-stimulating factor 1	DIVEM#LFTQPNIELNQQNK;ALYTFEPR;GNLSWLR;GYADIVQLLLAK;TGLIPSNYVAEQAESIDNPLHEAAK	426444776	403035968	192858934	153424093	333328286	287477749	112283741	129249057	17936006	24104586	414740372	1.51463e+08	2.49275e+08	119786920	1.41348e+07		0.834032	0.743193	0.738078	0.630762	0.54677	6	0.24	5	1.48783	-0.254193	0.392996	-0.463782	-1.16285	1.8988e+08	1.51133e+08
Q6VY07	PACS1_HUMAN	Q6VY07	11	1	PACS1_HUMAN|Q6VY07	PACS1	1	Phosphofurin acidic cluster sorting protein 1	VSIDGVEWSDIK;FIPFIGVVK;TDLQGSASPSK;LKPFFEGM#SQSSSQTEIGSLNSK	54500296	54805980	25386961	26476381	17666691	35608079	26582506	24813091	2185162	3980404	54653138	23445016	19181714	2.27141e+07	3567360		0.828654	0.621841	0.578741	0.838801	0.868249	4	0.2	4	1.61211	-0.0682331	-0.297783	-0.107585	-1.13851	2.47123e+07	1.85725e+07
Q9BY11	PACN1_HUMAN	Q9BY11	6	1	PACN1_HUMAN|Q9BY11	PACSIN1	1	Protein kinase C and casein kinase substrate in neurons protein 1	LACKEEK	55521806	75355071	54415682	125248157	90513768	102904446	106892296	83784643	119809791	147281502	65438438	NA	96709107	95338470	133545646		0.736803	0.434463	0.879591	0.783823	0.813475	1	0.2	1	-1.15914	NA	-0.0376156	-0.0867736	1.28353	9.77579e+07	2.78823e+07
Q8TEW0	PARD3_HUMAN	Q8TEW0	10	1	PARD3_HUMAN|Q8TEW0;PARD3_HUMAN|Q8TEW0-2;PARD3_HUMAN|Q8TEW0-3;PARD3_HUMAN|Q8TEW0-4;PARD3_HUMAN|Q8TEW0-5;PARD3_HUMAN|Q8TEW0-6;PARD3_HUMAN|Q8TEW0-7;PARD3_HUMAN|Q8TEW0-8;PARD3_HUMAN|Q8TEW0-9;PARD3_HUMAN|Q8TEW0-10;PARD3_HUMAN|Q8TEW0-11	PARD3;PARD3;PARD3;PARD3;PARD3;PARD3;PARD3;PARD3;PARD3;PARD3;PARD3	1	Partitioning defective 3 homolog	LVEVPNDGGPLGIHV	252802560	392392943	286546180	492494307	192552535	285545358	405606323	289219638	345937312	491401920	322597752	389520244	239048946	347412980	418669616		0.644259	0.581826	0.674333	0.713055	0.70398	0	0	1	-0.301521	0.666174	-1.50963	0.0573057	1.08767	3.4345e+08	6.91566e+07
Q8TEW8	PAR3L_HUMAN	Q8TEW8	2	1	PAR3L_HUMAN|Q8TEW8;PAR3L_HUMAN|Q8TEW8-2;PAR3L_HUMAN|Q8TEW8-3;PAR3L_HUMAN|Q8TEW8-5;PAR3L_HUMAN|Q8TEW8-6	PARD3B;PARD3B;PARD3B;PARD3B;PARD3B	1	Partitioning defective 3 homolog B	RGMIQLVILR	58579251	67549261	93999699	90076738	84273092	94857659	68740337	82551623	109659154	129476202	63064256	92038218	89565376	75645980	119567678		0.867208	0.958266	0.888416	0.832695	0.846945	0	0	1	-1.17774	0.192032	0.0751252	-0.582929	1.49352	8.79763e+07	2.11523e+07
Q8WUM4	PDC6I_HUMAN	Q8WUM4	3	1	PDC6I_HUMAN|Q8WUM4;PDC6I_HUMAN|Q8WUM4-2	PDCD6IP;PDCD6IP	1	Programmed cell death 6-interacting protein	M#VPVSVQQSLAAYNQR;DLQQSIAR;DTIVLLCKPEPELNAAIPSANPAK;EATTLANGVLASLNLPAAIEDVSGDTVPQSILTK;ELPELLQR;EPSAPSIPTPAYQSSPAGGHAPTPPTPAPR;LLDEEEATDNDLR;LQHAAELIK;NIQVSHQEFSK;NLATAYDNFVELVANLK;QSNNEANLR;SLLSNLDEVKK;SVIEQGGIQTVDQLIK;SVNFDMTSK;GSLFGGSVK;LALASLGYEK;LANQAADYFGDAFK;SCVLFNCAALASQIAAEQNLDNDEGLK	734884548	843771454	369171356	364073775	735390437	716875415	342868153	331404931	28363647	35235852	730923473	355487120	597623222	328158273	2.74204e+07		0.738094	0.825884	0.745831	0.785571	0.760279	15	0.166667	18	1.19098	-0.193342	0.699472	-0.29411	-1.403	4.07923e+08	2.71205e+08
Q5VU43	MYOME_HUMAN	Q5VU43	1	1	MYOME_HUMAN|Q5VU43;MYOME_HUMAN|Q5VU43-2;MYOME_HUMAN|Q5VU43-3;MYOME_HUMAN|Q5VU43-4;MYOME_HUMAN|Q5VU43-6;MYOME_HUMAN|Q5VU43-7	PDE4DIP;PDE4DIP;PDE4DIP;PDE4DIP;PDE4DIP;PDE4DIP	1	Myomegalin	LTAKEDVSIPR	363963700	430111718	486692302	481402712	430640831	406349703	563188312	525379699	657670764	655051478	397037709	484047507	418495267	544284006	656361121		0.846207	0.989132	0.943593	0.932867	0.996017	0	0	1	-0.983159	-0.15269	-0.778356	0.42224	1.49196	500045122	1.04772e+08
Q6ZUJ8	BCAP_HUMAN	Q6ZUJ8	10	1	BCAP_HUMAN|Q6ZUJ8;BCAP_HUMAN|Q6ZUJ8-2;BCAP_HUMAN|Q6ZUJ8-3	PIK3AP1;PIK3AP1;PIK3AP1	1	Phosphoinositide 3-kinase adapter protein 1	HSQHLPAK	2545005	1485517	342456	836461	264729	69859	NA	1480315	57040	NA	2015261	NA	NA	1480315	0		0.583699	0.409411	0.263889	1	1	2	0.4	1	0.814295	NA	NA	0.301861	-1.11616	1165192	1.04393e+06
Q96SB3	NEB2_HUMAN	Q96SB3	UNPLACED	1	NEB2_HUMAN|Q96SB3	PPP1R9B	1	Neurabin-2	ERPGEQSEVAQLIQQTLEQER	58855129	64183210	42147054	33699290	45580022	37684803	26570532	21103279	12266450	9207390	61519170	37923172	41632412	23836906	10736920		0.916986	0.799565	0.826783	0.794236	0.750616	0	0	1	1.37704	0.145766	0.339319	-0.589274	-1.27285	35129716	1.91639e+07
P14314	GLU2B_HUMAN	P14314	19	1	GLU2B_HUMAN|P14314	PRKCSH	1	Glucosidase 2 subunit beta	EAPPPLSPPQPASPAEEDKM#PPYDEQTQAFIDAAQEAR;SLEDQVEM#LR;ELDDDM#DGTVSVTELQTHPELDTDGDGALSEAEAQALLSGDTQTDATSFYDR;LGGSPTSLGTWGSWIGPDHDKFSAM#K;CEYLM#ELM#TPAACPEPPPEAPTEDDHDEL;AQQEQELAADAFK;DGSDEPGTAACPNGSFHCTNTGYKPLYIPSNR;DMEESIR;ETMVTSTTEPSR;GVSLTNHHFYDESKPFTCLDGSATIPFDQVNDDYCDCK;ILIEDWK;KILIEDWK;LIELQAGK;LWEEQLAAAK;NKFEEAER;PLYIPSNR;SEALPTDLPAPSAPDLTEPK;TVKEEAEKPER;VNDGVCDCCDGTDEYNSGVICENTCK;YEQGTGCWQGP…	2642704344	3225948186	1983115345	1977506151	2236266116	2394157010	910697704	761823206	235866157	306431043	2892315964	1981156143	2.30599e+09	756265416	257524373		0.746118	0.761685	0.795792	0.734446	0.73305	13	0.13	20	1.14201	0.312	0.607902	-0.803794	-1.25811	1.63865e+09	1.09778e+09
Q9ULZ3	ASC_HUMAN	Q9ULZ3	16	1	ASC_HUMAN|Q9ULZ3;ASC_HUMAN|Q9ULZ3-2;ASC_HUMAN|Q9ULZ3-3	PYCARD;PYCARD;PYCARD	1	Apoptosis-associated speck-like protein containing a CARD	DAILDALENLTAEELK;DAILDALENLTAEELKK;VLTDEQYQAVR;VTNVEWLLDALYGK	222340836	259346515	71634823	84009616	88454285	96717716	48464040	46855789	6931813	6723876	168575618	7.6334e+07	9.2586e+07	47455087	6.48513e+06		0.82311	0.650337	0.856481	0.838961	0.71636	2	0.1	4	1.50135	-0.0324776	0.237766	-0.512687	-1.19395	7.82872e+07	6.01382e+07
Q92878	RAD50_HUMAN	Q92878	5	1	RAD50_HUMAN|Q92878;RAD50_HUMAN|Q92878-2	RAD50;RAD50	1	DNA repair protein RAD50	DVNGELIAVQR;QIITFFSPLTILVGPNGAGK;DKADKDEQIR;DSLIQSLATQLELDGFER;HSDELTSLLGYFPNKK;KLDQEMEQLNHHTTTR;LDNEIKAL;LIQDQQEQIQHLK;NIDQCSEIVK;SYENELDPLK;VFQTEAELQEVISDLQSK	306004895	394776940	156574405	224540753	205809866	186570477	170007430	214621529	53946709	80974741	339550614	163162606	1.9619e+08	1.83018e+08	5.45676e+07		0.729117	0.652868	0.753926	0.767622	0.623264	10	0.181818	11	1.49515	-0.237013	0.0873247	-0.0420276	-1.30344	1.87298e+08	1.01831e+08
Q9P0K7	RAI14_HUMAN	Q9P0K7	5	1	RAI14_HUMAN|Q9P0K7;RAI14_HUMAN|Q9P0K7-2;RAI14_HUMAN|Q9P0K7-3;RAI14_HUMAN|Q9P0K7-4	RAI14;RAI14;RAI14;RAI14	1	Ankycorbin	HDSEGKTAFHLAAAKGHVE	566566460	498860852	170856479	226929597	257876153	214266241	94178688	79044940	8006577	10352200	532713656	198893038	236071197	86611814	9179388		0.880498	0.752905	0.830888	0.839308	0.773418	0	0	1	1.59778	-0.068904	0.116718	-0.629497	-1.0161	2.12694e+08	2.0029e+08
P49792	RBP2_HUMAN	P49792	2	1	RBP2_HUMAN|P49792	RANBP2	1	E3 SUMO-protein ligase RanBP2	CIACQNPGK;ELLQSFDSALQSVK;FGQGDLPKPINSDFR;KEGQWDCSSCLVR;QNQTTSAVSTPASSETSK;TGSGLNSFYDQR;VIPDFVCQGGDITK	159504725	146696909	116623729	89550801	188134224	191599861	96711267	114328801	61114385	35188564	153100817	9.57098e+07	178385956	1.02425e+08	0		0.738721	0.715637	0.747204	0.764185	0.656331	7	0.2	7	0.687905	-0.148943	1.0566	-0.0510269	-1.54454	1.05924e+08	6.858e+07
Q9H6Z4	RANB3_HUMAN	Q9H6Z4	19	1	RANB3_HUMAN|Q9H6Z4;RANB3_HUMAN|Q9H6Z4-2;RANB3_HUMAN|Q9H6Z4-3	RANBP3;RANBP3;RANBP3	1	Ran-binding protein 3	DTGQLYAALHHR;LFVFDK;LNEVSSDANR;SRVEQEQEAK	101714308	140568032	56397738	67572121	64337945	77676349	38001696	37764177	9407313	6300817	121141170	60775532	66344285	3.78829e+07	4.98007e+06		0.653372	0.669935	0.692289	0.7036	0.66969	3	0.15	4	1.47481	0.0597914	0.190328	-0.476831	-1.2481	5.82248e+07	4.26606e+07
Q4ADV7	RIC1_HUMAN	Q4ADV7	9	1	RIC1_HUMAN|Q4ADV7;RIC1_HUMAN|Q4ADV7-3	RIC1;RIC1	1	RAB6A-GEF complex partner protein 1	ISM#ELASKGPHK	18386439	13593221	17123333	17693902	26976777	26075482	17665288	13633288	23851425	35215496	15989830	17408618	26526130	15649288	29533460		0.739307	0.967753	0.96659	0.771756	0.677299	0	0	1	-0.77185	-0.554209	0.844413	-0.824089	1.30574	2.10215e+07	6.51893e+06
O75995	SASH3_HUMAN	O75995	X	1	SASH3_HUMAN|O75995	SASH3	1	SAM and SH3 domain-containing protein 3	M#ALAFSEQEEHELPVLSR;EFNLDDNIPEDDSGVPTPEDAGK;FIYVDVLPEEAVGHAR;IGLEEHTSTLLLNGYQTLEDFK;LLTAAELLLDYDTGSEEAEEGAESSQEPVAHTVSEPK;TLHELLER	246693508	269250457	194054885	189489296	195352139	191694433	105185402	100545852	17747927	15967479	2.45784e+08	183344705	185539367	102865627	16667447		0.786732	0.809649	0.736007	0.758803	0.819097	5	0.166667	6	1.11499	0.411365	0.436097	-0.495547	-1.46691	1.4684e+08	8.87396e+07
Q9BRG2	SH23A_HUMAN	Q9BRG2	19	1	SH23A_HUMAN|Q9BRG2;SH23A_HUMAN|Q9BRG2-2	SH2D3A;SH2D3A	1	SH2 domain-containing protein 3A	PELREALTTGFVR	131927445	133096174	194827140	171668279	185383441	120160265	232210172	153947286	224247463	264570183	132511810	183247710	152771853	193078729	244408823		0.991219	0.881131	0.648172	0.662965	0.847592	0	0	1	-1.13829	0.0477814	-0.664661	0.277604	1.47756	181203785	4.27766e+07
O75368	SH3L1_HUMAN	O75368	X	1	SH3L1_HUMAN|O75368	SH3BGRL	1	SH3 domain-binding glutamic acid-rich-like protein	DIAANEENRK;ENNAVYAFLGLTAPPGSK;ENVPENSRPATGYPLPPQIFNESQYR;GDYDAFFEAR;IGFEEKDIAANEENRK;PATGYPLPPQIFNESQYR;QQDVLGFLEANK;VYIASSSGSTAIK	1481612220	1633260986	650934873	785431272	1226185600	1279716286	685126182	681122117	88417050	104621952	1.47728e+09	7.02157e+08	1211858565	6.83124e+08	9.64822e+07		0.798419	0.764886	0.855535	0.861629	0.863734	3	0.075	8	1.20428	-0.247229	0.707254	-0.282871	-1.38143	8.34179e+08	5.34008e+08
Q9H299	SH3L3_HUMAN	Q9H299	1	1	SH3L3_HUMAN|Q9H299	SH3BGRL3	1	SH3 domain-binding glutamic acid-rich-like protein 3	IQYQLVDISQDNALRDEM#R;IQYQLVDISQDNALR;SQQSEVTR;VYSTSVTGSR	3914086395	5286822087	2095690644	2122419338	3067676708	2906507893	1876821630	2013438819	251428966	294744518	4600454241	2109054991	2.98709e+09	1.94513e+09	272763411		0.777321	0.914898	0.9214	0.774497	0.855983	0	0	4	1.40237	-0.173178	0.382089	-0.276843	-1.33444	2.3829e+09	1.58129e+09
Q9Y3L3	3BP1_HUMAN	Q9Y3L3	22	1	3BP1_HUMAN|Q9Y3L3;3BP1_HUMAN|Q9Y3L3-2	SH3BP1;SH3BP1	1	SH3 domain-binding protein 1	DEYLADLYHFVTK;LQALQEVCSR;NSGSSQGLGGSPGSHSHTTMANK;SLSSLDTALAELR;TPETAEFLGEDLLQVEQR	123842047	140538769	34342976	46991522	62697294	64733911	40920155	42738429	2215311	1468295	1.30293e+08	37243407	5.79163e+07	4.02011e+07	1724235		0.769516	0.699816	0.732901	0.848168	0.7093	6	0.24	5	1.616	-0.341475	0.0934163	-0.279254	-1.08869	5.34757e+07	4.75357e+07
Q96B97	SH3K1_HUMAN	Q96B97	X	1	SH3K1_HUMAN|Q96B97;SH3K1_HUMAN|Q96B97-2	SH3KBP1;SH3KBP1	1	SH3 domain-containing kinase-binding protein 1	SIEVENDFLPVEK;IDLAGSSLSGILDKDLSDR;SNDIDLEGFDSVVSSTEK;TVTISQVSDNK	30995896	24997042	37347045	37423704	33451840	37748328	24491537	19723410	4086575	4624153	23720026	36268789	35600084	19472515	3.80874e+06		0.666068	0.757277	0.844263	0.6618	0.77683	5	0.25	4	-0.00404466	0.935803	0.88572	-0.322165	-1.49531	2.3774e+07	1.33519e+07
Q9Y566	SHAN1_HUMAN	Q9Y566	19	1	SHAN1_HUMAN|Q9Y566-2	SHANK1	1	SH3 and multiple ankyrin repeat domains protein 1	LPASDYIIK	110391720	218044557	152346245	374487259	221052211	220065763	224337124	298172750	167244925	245297349	164218138	NA	220558987	261254937	206271137		0.506281	0.406813	0.995538	0.752373	0.681805	1	0.2	1	-1.22009	NA	0.186873	1.20315	-0.169929	2.13076e+08	4.00442e+07
Q9UQ13	SHOC2_HUMAN	Q9UQ13	10	1	SHOC2_HUMAN|Q9UQ13;SHOC2_HUMAN|Q9UQ13-2	SHOC2;SHOC2	1	Leucine-rich repeat protein SHOC-2	RPNPAPGTR	9141724	7857404	1736056	2270128	4128602	3910764	1367252	1664787	1258349	761827	8499564	2003092	4019683	1516020	1010088		0.85951	0.764739	0.947237	0.821277	0.605418	0	0	1	1.6601	-0.458772	0.198954	-0.617635	-0.782648	3.40969e+06	3.066e+06
Q9Y3P8	SIT1_HUMAN	Q9Y3P8	9	1	SIT1_HUMAN|Q9Y3P8	SIT1	1	Signaling threshold-regulating transmembrane adapter 1	YSEVVLDSEPK	26784438	36065094	16604995	23610695	17290246	30429101	11241162	3948498	532989	726620	31424766	20107845	23859674	NA	629804		0.742669	0.703283	0.568214	0.351253	0.733518	1	0.2	1	0.946333	0.0839958	0.369881	NA	-1.40021	1.90055e+07	1.31235e+07
O14745	NHRF1_HUMAN	O14745	17	1	NHRF1_HUMAN|O14745	SLC9A3R1	1	Na(+)/H(+) exchange regulatory cofactor NHE-RF1	AQEAPGQAEPPAAAEVQGAGNENEPR;ETHQQVVSR;LLVVDPETDEQLQK;LVEVNGENVEK;SVDPDSPAEASGLR	289475851	276928995	68791063	100440474	227068194	219585537	97980222	87384931	35285943	34214161	283202423	64243969	2.23327e+08	9.26826e+07	3.47175e+07		0.786756	0.727657	0.698597	0.84324	0.876924	2	0.08	5	1.33139	-0.699142	0.776127	-0.435414	-0.972958	1.39635e+08	1.07833e+08
Q92540	SMG7_HUMAN	Q92540	1	1	SMG7_HUMAN|Q92540;SMG7_HUMAN|Q92540-2;SMG7_HUMAN|Q92540-4;SMG7_HUMAN|Q92540-5	SMG7;SMG7;SMG7;SMG7	1	Protein SMG7	M#QQQPLEK	32661109	41690547	35017435	38789130	25540032	42670475	35943812	42790762	28277812	42624305	37175828	36903282	34105254	39367287	35451058		0.783418	0.902764	0.598541	0.83999	0.66342	0	0	1	0.291072	0.153175	-1.26252	1.39986	-0.581593	3.66005e+07	1.97644e+06
O60271	JIP4_HUMAN	O60271	17	1	JIP4_HUMAN|O60271;JIP4_HUMAN|O60271-2;JIP4_HUMAN|O60271-3;JIP4_HUMAN|O60271-4;JIP4_HUMAN|O60271-5;JIP4_HUMAN|O60271-9	SPAG9;SPAG9;SPAG9;SPAG9;SPAG9;SPAG9	1	C-Jun-amino-terminal kinase-interacting protein 4	ERPISLGIFPLPAGDGLLTPDAQK	15576131	11700730	1801054	5711251	4844558	1461193	NA	618879	257076	NA	13638430	NA	NA	618879	0		0.751196	0.315352	0.301615	1	1	2	0.4	1	1.15377	NA	NA	-0.536706	-0.617062	4.75244e+06	7.70172e+06
Q13813	SPTN1_HUMAN	Q13813	9	1	SPTN1_HUMAN|Q13813;SPTN1_HUMAN|Q13813-2	SPTAN1;SPTAN1	1	Spectrin alpha chain, non-erythrocytic 1	QEQIDNQTR;QVEELYHSLLELGEK;LQTASDESYKDPTNIQSK;ADVVESWIGEK;AGTFQAFEQFGQQLLAHGHYASPEIK;AINVQEEK;ALINADELASDVAGAEALLDR;ALSSEGKPYVTK;AQLADSFHLQQFFR;ASAFNSWFENAEEDLTDPVR;CTELNQAWSSLGK;DADETKEWIEEK;DLIGVQNLLK;DLSSVQTLLTK;DVDEIEAWISEK;DVEDEETWIR;EAALTSEEVGADLEQVEVLQK;EAFLNTEDKGDSLDSVEALIK;EANELQQWINEK;EELYQNLTR;EKEPIAASTNR;ELPTAFDYVEFTR;ENLLEEQGSIALR;EQADYCVSH;GDILTLLNSTNK;GKDLIGVQNLLK;GLVSSDELAK;HQAFEAE…	4258908598	4859317828	3028226991	3001829945	3020345606	3332110309	2358309283	2276149771	1531338262	1411553023	4.47462e+09	2.93952e+09	3118850239	2.26099e+09	1395697085		0.801465	0.798435	0.789784	0.793058	0.703989	34	0.107937	63	1.43811	0.0892577	0.246832	-0.506947	-1.26726	2.83794e+09	1.13808e+09
Q9ULZ2	STAP1_HUMAN	Q9ULZ2	4	1	STAP1_HUMAN|Q9ULZ2	STAP1	1	Signal-transducing adaptor protein 1	FTLVLPK;LHEVLER;RIETEQSTSVEK	17367108	21954352	24290500	21282180	22930185	25347562	16038419	13993966	1094720	1128932	19660730	22786340	2.41389e+07	1.50162e+07	988095		0.792648	0.786058	0.904462	0.813433	0.902601	1	0.0666667	3	0.335641	0.669459	0.813911	-0.160399	-1.65861	1.6518e+07	9.36322e+06
Q9Y3F4	STRAP_HUMAN	Q9Y3F4	12	1	STRAP_HUMAN|Q9Y3F4;STRAP_HUMAN|Q9Y3F4-2	STRAP;STRAP	1	Serine-threonine kinase receptor-associated protein	VWDAVSGDELM#TLAHK;CVLPEEDSGELAKPK;IYDLNKPEAEPK;TVDFTQDSNYLLTGGQDK;YDYNSGEELESYK	222600621	218771781	72386966	104591427	208851299	161836096	54892853	57717634	7542549	9347847	220686201	2.81421e+07	1.26837e+08	5.63052e+07	7.64091e+06		0.739151	0.515532	0.713776	0.796147	0.744425	6	0.24	5	1.52898	-0.688461	0.448166	-0.364119	-0.924563	8.79224e+07	8.68318e+07
O43815	STRN_HUMAN	O43815	2	1	STRN_HUMAN|O43815;STRN_HUMAN|O43815-2	STRN;STRN	1	Striatin	ELGIPASVDLVSSDPSHM#VASFSK;ALAFHPIEPVLITASEDHTLK;CYIASAGADALAK;LLSCSADGTLR	102315882	93196613	12546025	16008389	50361782	47449721	12106341	9174911	2984398	6199310	9.77562e+07	11390540	4.53401e+07	1.17346e+07	5293509		0.763624	0.548075	0.582921	0.761185	0.901785	5	0.25	4	1.63509	-0.590417	0.284408	-0.581552	-0.747528	3.4303e+07	3.88072e+07
Q9UNE7	CHIP_HUMAN	Q9UNE7	16	1	CHIP_HUMAN|Q9UNE7;CHIP_HUMAN|Q9UNE7-2	STUB1;STUB1	1	E3 ubiquitin-protein ligase CHIP	LNFGDDIPSALR	6019054	9634247	NA	4015219	14715090	13534855	3973844	3075297	3772281	1094967	7826650	4015219	14124972	3524570	NA		0.624756	1	0.919794	0.773885	0.290267	1	0.2	1	0.0927082	-0.685946	1.37942	-0.786183	NA	7.37285e+06	4.8949e+06
Q8WXH0	SYNE2_HUMAN	Q8WXH0	14	1	SYNE2_HUMAN|Q8WXH0;SYNE2_HUMAN|Q8WXH0-2;SYNE2_HUMAN|Q8WXH0-7;SYNE2_HUMAN|Q8WXH0-13	SYNE2;SYNE2;SYNE2;SYNE2	1	Nesprin-2	ELCAWLVQMENK	54451470	56031305	72251200	66963506	75780466	80576982	57846390	49228743	72240364	76663897	55241388	69607353	78178724	53537566	74452130		0.971804	0.926815	0.940473	0.851025	0.9423	0	0	1	-0.976939	0.303358	1.06724	-1.12878	0.735125	6.62034e+07	1.12208e+07
Q9UMZ2	SYNRG_HUMAN	Q9UMZ2	17	1	SYNRG_HUMAN|Q9UMZ2;SYNRG_HUMAN|Q9UMZ2-3;SYNRG_HUMAN|Q9UMZ2-4;SYNRG_HUMAN|Q9UMZ2-5;SYNRG_HUMAN|Q9UMZ2-6;SYNRG_HUMAN|Q9UMZ2-7;SYNRG_HUMAN|Q9UMZ2-8;SYNRG_HUMAN|Q9UMZ2-9	SYNRG;SYNRG;SYNRG;SYNRG;SYNRG;SYNRG;SYNRG;SYNRG	1	Synergin gamma	MHPTPASHPK;SAVFSTSK	269836654	286043543	332201245	340252015	286563250	219312001	365693459	305383573	336612035	268316948	2.7794e+08	336226630	2.52938e+08	335538516	3.02464e+08		0.912398	0.914627	0.808856	0.901683	0.823025	0	0	2	-0.635431	0.9692	-1.32375	0.950256	0.0397264	3.01021e+08	3.6324e+07
Q92844	TANK_HUMAN	Q92844	2	1	TANK_HUMAN|Q92844	TANK	1	TRAF family member-associated NF-kappa-B activator	TEETLFEIQGIDPIASAIQNLK	3652917	2461183	1197862	529912	2841085	2825094	249710	305040	309163	118605	3057050	NA	2833090	0	NA		0.673758	0.442382	0.994372	0.818614	0.383633	2	0.4	1	0.641817	NA	0.510387	-1.1522	NA	1963380	1.70402e+06
Q92734	TFG_HUMAN	Q92734	3	1	TFG_HUMAN|Q92734;TFG_HUMAN|Q92734-2;TFG_HUMAN|Q92734-3;TFG_HUMAN|Q92734-4	TFG;TFG;TFG;TFG	1	Protein TFG	NVM#SAFGLTDDQVSGPPSAPAEDR;IPIHNEDITYDELVLM#M#QR	98846303	124031439	47144556	43773327	64936118	68730013	40858286	38581218	19749509	12921837	111438871	4.05761e+07	6.68331e+07	32109528	16335673		0.794399	0.663366	0.905856	0.616004	0.574161	2	0.2	2	1.55789	-0.346147	0.359363	-0.573638	-0.997471	53458642	3.72171e+07
Q5TEJ8	THMS2_HUMAN	Q5TEJ8	1	1	THMS2_HUMAN|Q5TEJ8;THMS2_HUMAN|Q5TEJ8-3;THMS2_HUMAN|Q5TEJ8-5;THMS2_HUMAN|Q5TEJ8-6	THEMIS2;THEMIS2;THEMIS2;THEMIS2	1	Protein THEMIS2	QDLDDDEHDYEEILEQFQK	35237688	38547736	18436146	15673204	NA	7195614	2254460	3634179	NA	286129	36892712	17054675	7195614	2944320	0		0.914131	0.850135	1	0.620349	1	0	0	1	1.61315	0.283913	-0.37669	-0.661547	-0.85883	1.28175e+07	1.49243e+07
Q9HBL0	TENS1_HUMAN	Q9HBL0	2	1	TENS1_HUMAN|Q9HBL0	TNS1	1	Tensin-1	SPCLDRHVAYGGYSTPEDR	NA	16486938	11044633	4029130	4882652	14195252	4405386	5887571	13662175	6473784	16486938	NA	NA	5146478	NA		1	0.364804	0.343964	0.748252	0.473847	3	0.6	1	0.707107	NA	NA	-0.707107	NA	10816708	8.01892e+06
Q15628	TRADD_HUMAN	Q15628	16	1	TRADD_HUMAN|Q15628;TRADD_HUMAN|Q15628-2	TRADD;TRADD	1	Tumor necrosis factor receptor type 1-associated DEATH domain protein	EGLYEQAFQLLR;LRDEELAELEDALR	13565080	15414143	6717888	1976601	14505892	7359987	3491394	0	473455	302882	8.09104e+06	627032	5.88072e+06	3491394	0		0.61564	0.400954	0.519104	1	0.639727	4	0.4	2	1.30242	-0.870901	0.658833	-0.0368749	-1.05348	3.61804e+06	3.43438e+06
Q9Y228	T3JAM_HUMAN	Q9Y228	1	1	T3JAM_HUMAN|Q9Y228;T3JAM_HUMAN|Q9Y228-2	TRAF3IP3;TRAF3IP3	1	TRAF3-interacting JNK-activating modulator	ELHSELDNLSDEYLSCLR;MNAEQQLQSTQR	38375458	27687377	14434700	10900368	25462223	22862453	12315250	9616649	2330625	2114427	25201676	12667534	24162338	10200381	2222526		0.626673	0.677962	0.846017	0.586288	0.921258	2	0.2	2	1.05828	-0.228201	0.951601	-0.481424	-1.30025	14890891	9.74299e+06
Q99614	TTC1_HUMAN	Q99614	5	1	TTC1_HUMAN|Q99614	TTC1	1	Tetratricopeptide repeat protein 1	AIQLNPSYIR;EMAINDCSK;SILEKDPSIHQAR;SNEDVNSSELDEEYLIELEK	49031488	59050049	24608853	24182889	51348534	55276815	15178380	18495518	3987051	1851905	4.01594e+07	24870050	55141745	17221723	1028955		0.584901	0.83395	0.765017	0.794282	0.766479	4	0.2	4	0.598572	-0.135036	1.31745	-0.502016	-1.27897	2.76844e+07	2.08413e+07
P61081	UBC12_HUMAN	P61081	19	1	UBC12_HUMAN|P61081	UBE2M	1	NEDD8-conjugating enzyme Ubc12	GGYIGSTYFER;LFEQNVQR;SIIYGLQYLFLEPNPEDPLNK;TCDISFSDPDDLLNFK	242458544	245209170	126431596	124757551	167884869	158399314	89834526	93745846	21185573	36388478	241471236	124470920	1.60897e+08	9.1643e+07	2.64415e+07		0.859275	0.639323	0.788506	0.794732	0.603042	5	0.25	4	1.40604	-0.056422	0.398895	-0.466759	-1.28175	1.28985e+08	8.00024e+07
Q04323	UBXN1_HUMAN	Q04323	11	1	UBXN1_HUMAN|Q04323;UBXN1_HUMAN|Q04323-2	UBXN1;UBXN1	1	UBX domain-containing protein 1	EPTSSEQGGLEGSGSAAGEGKPALSEEER;GEELGGGQDPVQLLSGFPR	12355360	12862137	7173908	6252346	9978979	6569928	5021571	5434049	722080	1002059	1.09192e+07	6713127	9.81029e+06	5227810	862070		0.56728	0.87154	0.975578	0.762389	0.720596	3	0.3	2	1.05546	0.0016585	0.777619	-0.370472	-1.46426	6.70651e+06	3.99139e+06
P42768	WASP_HUMAN	P42768	X	1	WASP_HUMAN|P42768	WAS	1	Wiskott-Aldrich syndrome protein	AGISEAQLTDAETSK;GAPAVQQNIPSTLLQDHENQR;GGLPPLPLHPGGDQGGPPVGPLSLGLATVDIQNPDITSSR;GLPAPGPSPADK;LYGLQAGR;QLPPPPTPANEER	294913622	340102294	141368759	159677305	171920279	200115437	138005375	125070671	2844906	4108510	317507958	1.35941e+08	1.6189e+08	1.26398e+08	2258031		0.757271	0.623597	0.645909	0.695021	0.624824	9	0.3	6	1.49741	-0.114128	0.116192	-0.198821	-1.30065	1.48799e+08	1.12667e+08
Q9C0J8	WDR33_HUMAN	Q9C0J8	2	1	WDR33_HUMAN|Q9C0J8	WDR33	1	pre-mRNA 3' end processing protein WDR33	HEQSGGPEHGPER;RHEQSGGPEHGPER	5244196	10117343	4168761	4786842	5310414	8384528	4123700	5496309	2048450	1744572	1.14171e+07	4.4778e+06	4.44494e+06	2.90702e+06	1777494		0.75215	0.630032	0.600516	0.733642	0.905115	2	0.2	2	1.70576	-0.14021	-0.148951	-0.558065	-0.858537	5.00487e+06	3.75916e+06
Q9BQA1	MEP50_HUMAN	Q9BQA1	1	1	MEP50_HUMAN|Q9BQA1;MEP50_HUMAN|Q9BQA1-2	WDR77;WDR77	1	Methylosome protein 50	AHAAQVTCVAASPHK;SDGALLLGASSLSGR	66128839	72708067	34083654	33995734	44096748	54577921	17978576	18535520	600862	1422597	69418453	34039694	4.93373e+07	18257048	0		0.883718	0.904988	0.816479	0.829426	0.42237	2	0.2	2	1.3091	-0.00635111	0.562444	-0.59318	-1.27201	3.42105e+07	2.68948e+07
P31946	1433B_HUMAN	P31946	20	1	1433B_HUMAN|P31946;1433B_HUMAN|P31946-2	YWHAB;YWHAB	1	14-3-3 protein beta/alpha	AVTEQGHELSNEER;EKIEAELQDICNDVLELLDK;IEAELQDICNDVLELLDK;QTTVSNSQQAYQEAFEISK;TAFDEAIAELDTLNEESYK;YLIPNATQPESK;YLSEVASGDNK	3534991117	3747145447	2493102658	2120341391	2255995527	2305227927	1928301319	1718794623	217436775	256751788	3641068282	2.30672e+09	2280611727	1823547971	2.37094e+08		0.805022	0.802681	0.86886	0.807927	0.775047	0	0	7	1.294	0.203437	0.182097	-0.191462	-1.48807	2.05781e+09	1.22354e+09
P62258	1433E_HUMAN	P62258	17	1	1433E_HUMAN|P62258;1433E_HUMAN|P62258-2	YWHAE;YWHAE	1	14-3-3 protein epsilon	AASDIAM#TELPPTHPIR;AAFDDAIAELDTLSEESYK;EAAENSLVAYK;EALQDVEDENQ;EENKGGEDKLK;HLIPAANTGESK;IISSIEQK;IISSIEQKEENKGGEDK;LICCDILDVLDK;QMVETELK;YLAEFATGNDR	4043029957	6043290111	2401460682	2689434992	2595786179	3151799117	2429651445	2309047012	274360490	298539184	4204925815	1995016558	2873792648	2.36935e+09	2.62894e+08		0.732505	0.747575	0.818529	0.819923	0.782758	5	0.0909091	11	1.30191	-0.241824	0.372047	0.0196667	-1.4518	2.3412e+09	1.43153e+09
P61981	1433G_HUMAN	P61981	7	1	1433G_HUMAN|P61981	YWHAG	1	14-3-3 protein gamma	EHM#QPTHPIR;ATVVESSEK;AYSEAHEISK;EHMQPTHPIR;ELEAVCQDVLSLLDNYLIK;KIEMVR;TAFDDAIAELDTLNEDSYK;YLAEVATGEK	1448726786	1969292250	1064773280	1056024912	1249346104	1313741996	716342647	657404008	79500256	80768272	1.53495e+09	1060399096	1281544050	6.89823e+08	8.04202e+07		0.720042	0.827693	0.846604	0.810636	0.722747	3	0.075	8	1.06792	0.230984	0.621	-0.422573	-1.49733	9.29428e+08	5.67015e+08
Q04917	1433F_HUMAN	Q04917	22	1	1433F_HUMAN|Q04917	YWHAH	1	14-3-3 protein eta	AVTELNEPLSNEDR;ELETVCNDVLSLLDK;EQMQPTHPIR;NCNDFQYESK;QAFDDAIAELDTLNEDSYK;YDDMASAMK;YLAEVASGEK	702807770	932879347	256034989	320985084	462913664	426118496	327417242	290733982	15219812	19915800	8.17844e+08	2.00833e+08	444516080	292941271	1.81337e+07		0.826632	0.766518	0.794172	0.747399	0.875373	2	0.0571429	7	1.5362	-0.511039	0.2975	-0.205425	-1.11724	3.54854e+08	3.01386e+08
P27348	1433T_HUMAN	P27348	2	1	1433T_HUMAN|P27348	YWHAQ	1	14-3-3 protein theta	YDDM#ATCMK;AVTEQGAELSNEER;EKVESELR;KQTIDNSQGAYQEAFDISK;QTIDNSQGAYQEAFDISKK;SDSAGEECDAAEGAEN;SICTTVLELLDK;SICTTVLELLDKYLIANATNPESK;TAFDEAIAELDTLNEDSYK;YDDMATCMK;YLAEVACGDDR;YLAEVACGDDRK;YLIANATNPESK	2912515109	3156279115	1427809702	1597705464	2205205020	2172916986	1365727432	1216269112	134521007	143312226	2.86855e+09	1.46585e+09	2.09232e+09	1124637067	1.35771e+08		0.736556	0.783134	0.787465	0.749884	0.76289	11	0.169231	13	1.29597	-0.0696891	0.540237	-0.401886	-1.36464	1.53742e+09	1.02713e+09
P63104	1433Z_HUMAN	P63104	8	1	1433Z_HUMAN|P63104	YWHAZ	1	14-3-3 protein zeta/delta	YDDM#AACMK;YDDM#AACM#K;YDDMAACM#K;DICNDVLSLLEK;SVTEQGAELSNEER;VVSSIEQK;YDDMAACMK;DNLTLWTSDTQGDEAEAGEGGEN;FLIPNASQAESK;GIVDQSQQAYQEAFEISK;GIVDQSQQAYQEAFEISKK;KGIVDQSQQAYQEAFEISK;SDTQGDEAEAGEGGEN;TAFDEAIAELDTLSEESYK;TAFDEAIAELDTLSEESYKDS;YLAEVAAGDDK;YLAEVAAGDDKK	31474673988	33939118729	22982773500	25136040516	22513551860	24266977590	16285706708	15114347861	2067479382	2079958286	3.23521e+10	2.40593e+10	23381178439	1.56937e+10	2049160194		0.796894	0.872313	0.82062	0.790771	0.849212	7	0.0823529	17	1.12653	0.39924	0.339763	-0.33444	-1.53109	1.95071e+10	1.14023e+10
Q15027	ACAP1_HUMAN	Q15027	17	1	ACAP1_HUMAN|Q15027	ACAP1	1	Arf-GAP with coiled-coil, ANK repeat and PH domain-containing protein 1	LDSHAELLDATQHTLQQQIQTLVK;SKPEPPSEDLGSLHPGALLFR	23391490	25266760	14458104	12459225	22287946	14195351	9754624	9154714	526987	1583354	22724582	1.39202e+07	1.86398e+07	9454669	1340095		0.674385	0.898955	0.830253	0.9385	0.759982	2	0.2	2	1.14573	0.0848618	0.653545	-0.453196	-1.43094	1.32159e+07	8.29927e+06
Q15057	ACAP2_HUMAN	Q15057	3	1	ACAP2_HUMAN|Q15057	ACAP2	1	Arf-GAP with coiled-coil, ANK repeat and PH domain-containing protein 2	FCFEVVSPTK;GANQHATDEEGKDPLSIAVEAANADIVTLLR;HCEDIER	37806404	38277688	26421067	18870774	36516801	41460242	22904543	21573669	9170444	8789258	38042046	2.24195e+07	3.53633e+07	1.89968e+07	7.40476e+06		0.770094	0.746061	0.75022	0.591764	0.606321	3	0.2	3	1.08493	-0.161641	0.871181	-0.434752	-1.35972	2.44453e+07	1.25324e+07
Q8N6G6	ATL1_HUMAN	Q8N6G6	9	1	ATL1_HUMAN|Q8N6G6	ADAMTSL1	1	ADAMTS-like protein 1	HLVAQLAQ	146430119	142816603	175099907	159230000	136523783	153633448	125184955	141631940	168123592	159145424	144623361	167164954	145078616	133408448	163634508		0.975323	0.909367	0.888633	0.883875	0.946598	0	0	1	-0.433887	1.15421	-0.401813	-1.224	0.905486	1.50782e+08	1.41941e+07
Q12904	AIMP1_HUMAN	Q12904	4	1	AIMP1_HUMAN|Q12904;AIMP1_HUMAN|Q12904-2	AIMP1;AIMP1	1	Aminoacyl tRNA synthase complex-interacting multifunctional protein 1	EIEELKQELIQAEIQNGVK;IWEQIQPDLHTNDECVATYK;KHPDADSLYVEEVDVGEIAPR;QQSIAGSADSKPIDVSR	167096948	169212653	95630769	82443336	98012240	83498872	60359585	46910562	12185270	12309151	1.68155e+08	8.90371e+07	90755556	5.36351e+07	12156970		0.904401	0.857578	0.848939	0.713989	0.848155	0	0	4	1.48513	0.109362	0.139245	-0.50624	-1.2275	8.27479e+07	5.75079e+07
P62330	ARF6_HUMAN	P62330	14	1	ARF6_HUMAN|P62330	ARF6	1	ADP-ribosylation factor 6	FNVWDVGGQDK;HYYTGTQGLIFVVDCADRDR	198151944	163017724	48060008	105264974	155054479	144768796	111723168	92519091	17310897	17370224	180584834	10563823	1.49912e+08	1.02121e+08	1.73406e+07		0.836529	0.426183	0.936238	0.819655	0.743274	1	0.1	2	1.15414	-1.06361	0.754037	0.130658	-0.975218	9.21044e+07	7.66637e+07
Q07960	RHG01_HUMAN	Q07960	11	1	RHG01_HUMAN|Q07960	ARHGAP1	1	Rho GTPase-activating protein 1	FLLDHQGELFPSPDPSGL;HQIVEVAGDDKYGR;HTLDQYVESDYTLLYLHHGLTSDNKPSLSWLR;IFYVNYLSELSEHVK;VPATLQVLQTLPEENYQVLR;WDDPYYDIAR	346449791	342284897	198169300	186744569	304327604	313023154	197157486	191162502	18228599	18389050	344367344	1.92457e+08	308675379	194159994	1.86037e+07		0.882825	0.860092	0.931944	0.815433	0.837689	0	0	6	1.04135	-0.15062	0.761291	-0.137257	-1.51476	2.11653e+08	1.27445e+08
Q8N264	RHG24_HUMAN	Q8N264	4	1	RHG24_HUMAN|Q8N264;RHG24_HUMAN|Q8N264-2;RHG24_HUMAN|Q8N264-3	ARHGAP24;ARHGAP24;ARHGAP24	1	Rho GTPase-activating protein 24	SSTTTCPEQDFFGGNFEDPVLDGPPQDDLSHPR;ELQDAFDCGEKPSFDSNTDVHTVASLLK	26195340	17242976	6509469	6550454	8238444	11489844	4666044	2990957	1157358	0	1.20397e+07	4.17541e+06	8530383	3.8285e+06	1157358		0.66538	0.485092	0.552274	0.641005	1	5	0.5	2	1.41324	-0.410713	0.599331	-0.491171	-1.11069	5.94627e+06	4.31167e+06
Q92888	ARHG1_HUMAN	Q92888	19	1	ARHG1_HUMAN|Q92888-4	ARHGEF1	1	Rho guanine nucleotide exchange factor 1	PSTPTPKCLR;AFLDFYHSFLEK;QLLFPAEEDNGAGPPR;ADLISEDVQR;EILHHVNQAVR;FDGAEGSWFQK;FVQEVVQSQQVAVGR;GAASPGPSRPGLVPVSIIGAEDEDFENELETNSEEQNSQFQSLEQVK;QESGYLIEEIGDVLLAR;QEVISELLVTEAAHVR;RQESGYLIEEIGDVLLAR;YPLLLQSIGQNTEEPTER	288570540	342662785	143385094	204747365	181115893	215252178	159249655	162452376	77346667	34368391	2.9508e+08	9.94444e+07	1.67169e+08	1.61301e+08	17660763		0.678746	0.646318	0.746185	0.827264	0.700452	14	0.233333	12	1.44229	-0.477855	0.186854	0.129263	-1.28055	1.48131e+08	1.01886e+08
Q92974	ARHG2_HUMAN	Q92974	1	1	ARHG2_HUMAN|Q92974;ARHG2_HUMAN|Q92974-2;ARHG2_HUMAN|Q92974-3	ARHGEF2;ARHGEF2;ARHGEF2	1	Rho guanine nucleotide exchange factor 2	QDLTTALGLVK	37499991	35725272	57382454	52228576	34861041	50335009	52262628	45014827	44330519	47133452	36612632	54805515	42598025	48638728	45731986		0.952674	0.910184	0.69258	0.86132	0.940532	0	0	1	-1.33744	1.34679	-0.454338	0.436927	0.00805716	4.56774e+07	6.77767e+06
Q15052	ARHG6_HUMAN	Q15052	X	1	ARHG6_HUMAN|Q15052;ARHG6_HUMAN|Q15052-2	ARHGEF6;ARHGEF6	1	Rho guanine nucleotide exchange factor 6	GPASCSSLSK;IVVHCNNNQDFQEWLEQLNR;YVTLLQELER	63297686	65350875	22818462	23052825	24472903	25261576	38062762	38644669	22029865	8993421	6.43243e+07	2.29356e+07	2.48672e+07	3.83537e+07	22002967		0.830605	0.919777	0.935878	0.887446	0.990222	0	0	3	1.66284	-0.644517	-0.536833	0.215019	-0.696512	3.44968e+07	1.79377e+07
Q14155	ARHG7_HUMAN	Q14155	13	1	ARHG7_HUMAN|Q14155-1;ARHG7_HUMAN|Q14155-5	ARHGEF7;ARHGEF7	1	Rho guanine nucleotide exchange factor 7	SLVDTVYALKDEVQELR;ILVSCNNQQDLQEWVEHLQK	48417200	51754910	22161609	18742551	37679624	33388476	14279957	13214137	1437492	1323385	50086055	1.47988e+07	35534050	13747047	1.13586e+06		0.598297	0.672837	0.862322	0.905832	0.843141	1	0.1	2	1.38563	-0.42358	0.639539	-0.477503	-1.12409	2.30604e+07	1.95042e+07
O15143	ARC1B_HUMAN	O15143	7	1	ARC1B_HUMAN|O15143	ARPC1B	1	Actin-related protein 2/3 complex subunit 1B	CSQFCTTGM#DGGM#SIWDVK;ASSEGGTAAGAGLDSLHK;EHNGQVTGIDWAPESNR;EVEERPAPTPWGSK;FAVGSGSR;IFSAYIK;IVTCGTDR;NAYVWTLK;NHEVHIYEK;NSVSQISVLSGGK;SLESALK;TQIAICPNNHEVHIYEK;TWKPTLVILR;VAWVSHDSTVCLADADKK	4095702172	5582618592	2548395109	3361684814	3002575156	3515906615	2404848973	2131613237	247983352	260090241	4839160382	2.97363e+09	2948368018	2268231105	253864406		0.769001	0.758088	0.804014	0.787654	0.69871	4	0.0571429	14	1.32376	0.192255	0.176936	-0.235587	-1.45736	2.65665e+09	1.64872e+09
P59998	ARPC4_HUMAN	P59998	3	1	ARPC4_HUMAN|P59998;ARPC4_HUMAN|P59998-2;ARPC4_HUMAN|P59998-3	ARPC4;ARPC4;ARPC4	1	Actin-related protein 2/3 complex subunit 4	ATLQAALCLENFSSQVVER;HNKPEVEVR;VLIEGSINSVR;IVAEEFLK;AENFFILR;KPVEGYDISFLITNFHTEQM#YK	1298900885	1517470165	786700569	874926711	997823502	1116577771	531799169	601833873	69362872	63480404	1408185525	830813640	1.0572e+09	4.75223e+08	66421638		0.897896	0.829464	0.829735	0.810196	0.798813	1	0.0333333	6	1.23553	0.121977	0.5586	-0.563834	-1.35227	7.67569e+08	5.18495e+08
Q8WUW1	BRK1_HUMAN	Q8WUW1	3	1	BRK1_HUMAN|Q8WUW1;BRK1_HUMAN|Q8WUW1-2	BRK1;BRK1	1	Protein BRICK1	IADFLNSFDM#SCR	30552906	24296670	7706085	6899290	15043972	27888622	2556044	1613789	655421	276845	27424788	7302688	21466297	2084916	NA		0.795233	0.895304	0.539431	0.631362	0.422393	1	0.2	1	1.08453	-0.613082	0.581836	-1.05328	NA	1.45697e+07	1.18532e+07
Q9BQ61	CS043_HUMAN	Q9BQ61	19	1	CS043_HUMAN|Q9BQ61	C19orf43	1	Uncharacterized protein C19orf43	EAPGPAGGGGGGSR;QKTEDEVLTSK	55542873	61992137	15955727	19885538	33547651	22983661	15293969	23044095	365696	398511	58767505	1.79206e+07	1.73046e+07	14586816	0		0.897204	0.753965	0.565846	0.576235	0.917656	3	0.3	2	1.68718	-0.172821	-0.200875	-0.324629	-0.988853	2.17159e+07	2.19607e+07
Q8WUQ7	CATIN_HUMAN	Q8WUQ7	19	1	CATIN_HUMAN|Q8WUQ7;CATIN_HUMAN|Q8WUQ7-2	CACTIN;CACTIN	1	Cactin	MGWGEEYM#GYTN	5009314	14206159	NA	764889	6099854	NA	6007209	NA	569233	1463695	NA	764889	6099854	6007209	NA		0.352616	1	1	1	0.388901	2	0.4	1	NA	-1.15457	0.592453	0.562115	NA	4.29065e+06	3.05375e+06
P40121	CAPG_HUMAN	P40121	2	1	CAPG_HUMAN|P40121	CAPG	1	Macrophage-capping protein	AQVEIVTDGEEPAEM#IQVLGPK;EVQGNESDLFM#SYFPR;VSDATGQM#NLTK;M#QYAPNTQVEILPQGHESPIFK;ANAQAAALYK;EGNPEEDLTADK;KLYQVK;QAALQVAEGFISR;TSTGAPAAIK;TSTGAPAAIKK;VADSSPFALELLISDDCFVLDNGLCGK;VSDATGQMNLTK;YQEGGVESAFHK	6985470350	8686890063	3850410787	3969550423	4328156132	4606988323	2769978677	2225753136	324720070	307117315	7.83327e+09	3909806118	4.46757e+09	2.15779e+09	315609071		0.783186	0.866072	0.842783	0.81614	0.829515	2	0.0307692	13	1.45877	0.0616052	0.260229	-0.562298	-1.21831	3.73681e+09	2.80815e+09
P52907	CAZA1_HUMAN	P52907	1	1	CAZA1_HUMAN|P52907	CAPZA1	1	F-actin-capping protein subunit alpha-1	IIENAENEYQTAISENYQTM#SDTTFK;EGAAHAFAQYNM#DQFTPVK;DHYSNGFCTVYAK;DVQDSLTVSNEAQTAK;EASDPQPEEADGGLK;ESCDSALR;FITHAPPGEFNEVFNDVR;FTITPPTAQVVGVLK;IEGYEDQVLITEHGDLGNSR;KEASDPQPEEADGGLK;TIDGQQTIIACIESHQFQPK	4528600708	4827432032	3046835359	2833052365	2944373969	2825234583	2223170547	2085192386	667775188	615717008	4678016370	2939943862	2847391661	2.15418e+09	6.39576e+08		0.846112	0.826106	0.832998	0.845876	0.80141	2	0.0363636	11	1.38804	0.197377	0.133975	-0.340907	-1.37848	2.65182e+09	1.45975e+09
P47756	CAPZB_HUMAN	P47756	1	1	CAPZB_HUMAN|P47756-2	CAPZB	1	F-actin-capping protein subunit beta	NDLVEALK;NDLVEALKR;QEALKNDLVEALK;QEALKNDLVEALKR;SVQTFADK;DYLLCDYNR;GCWDSIHVVEVQEK;QMEKDETVSDCSPH;QMEKDETVSDCSPHIANIGR;RLPPQQIEK;SPWSNK;STLNEIYFGK;YDPPLEDGAMPSAR;SPWSNKYDPPLEDGAM#PSAR	3502890775	3966983504	2524709120	2345661808	2341702084	2241691664	1436918436	1641631679	410902812	405569767	3.73494e+09	2.36239e+09	2.21527e+09	1523514225	4.04578e+08		0.7774	0.727684	0.777654	0.803769	0.782612	10	0.142857	14	1.38322	0.257693	0.137052	-0.430203	-1.34776	2048137271	1.21948e+09
P49716	CEBPD_HUMAN	P49716	8	1	CEBPD_HUMAN|P49716	CEBPD	1	CCAAT/enhancer-binding protein delta	AGGAGPLELLPGGP	609840289	764609486	845799734	834192560	890838046	694899494	983070161	1087747203	925036450	982086548	687224888	839996147	792868770	1035408682	953561499		0.797584	0.986277	0.780051	0.903767	0.941909	0	0	1	-1.28131	-0.160108	-0.505981	1.27404	0.673358	8.61812e+08	1.36257e+08
Q99439	CNN2_HUMAN	Q99439	19	1	CNN2_HUMAN|Q99439;CNN2_HUMAN|Q99439-2	CNN2;CNN2	1	Calponin-2	CASQSGMTAYGTR;CASQVGMTAPGTR;HIYDTK;RHIYDTK;TWIEGLTGLSIGPDFQK;YCPQGTVADGAPSGTGDCPDPGEVPEYPPYYQEEAGY;CDNSSM#SL;SM#QNWHQLENLSNFIK	985190856	1169237086	364920571	354477743	451312254	521815692	413093876	312587505	118152221	136235142	8.59275e+08	359699157	460981181	3.62841e+08	118173537		0.822552	0.79452	0.725291	0.726247	0.73111	5	0.125	8	1.58097	-0.26836	0.106565	-0.256731	-1.16244	4.32194e+08	2.70139e+08
P12107	COBA1_HUMAN	P12107	1	1	COBA1_HUMAN|P12107;COBA1_HUMAN|P12107-2;COBA1_HUMAN|P12107-3;COBA1_HUMAN|P12107-4	COL11A1;COL11A1;COL11A1;COL11A1	1	Collagen alpha-1(XI) chain	ALDFHNSPEGISK;TTGFCTNR	49441044	62974704	59027794	63392604	42673274	43855961	76034572	85529661	69260999	81702229	56207874	61210199	2.75883e+07	8.07821e+07	75481614		0.722714	0.913318	0.575316	0.827509	0.82778	1	0.1	2	-0.194131	0.0458768	-1.56728	0.984921	0.730608	6.0254e+07	2.08424e+07
P02452	CO1A1_HUMAN	P02452	17	1	CO1A1_HUMAN|P02452	COL1A1	1	Collagen alpha-1(I) chain	VFCNM#ETGETCVYPTQPSVAQK;NSVAYM#DQQTGNLK;DRDLEVDTTLK;MCHSDWK;NSVAYMDQQTGNLK;NSVAYMDQQTGNLKK;SGEYWIDPNQGCNLDAIK;SLSQQIENIR	720756090	849520247	877807222	922282279	824678102	823752168	1013394613	714305748	848568565	1107820764	776078323	836679382	802862603	730957999	838781711		0.780004	0.7061	0.679006	0.77053	0.756362	9	0.225	8	-0.464985	0.877257	0.128255	-1.46435	0.923821	7.97072e+08	4.51491e+07
P02458	CO2A1_HUMAN	P02458	12	1	CO2A1_HUMAN|P02458;CO2A1_HUMAN|P02458-1;CO2A1_HUMAN|P02458-3	COL2A1;COL2A1;COL2A1	1	Collagen alpha-1(II) chain	SGDYWIDPNQGCTLDAM#K;KNWWSSK;NSIAYLDEAAGNLKK;SLNNQIESIR	82592200	97620290	96693275	108958036	48476474	70637466	90204265	111794385	69472754	99220682	7.9404e+07	1.1339e+08	65379429	9.50336e+07	84346718		0.704956	0.832744	0.905101	0.759952	0.741813	2	0.1	4	-0.451099	1.44004	-1.23149	0.418605	-0.176062	8.75108e+07	1.79712e+07
P02461	CO3A1_HUMAN	P02461	2	1	CO3A1_HUMAN|P02461;CO3A1_HUMAN|P02461-2	COL3A1;COL3A1	1	Collagen alpha-1(III) chain	INTDEIM#TSLK;FTYTVLEDGCTK;INTDEIMTSLK;LMGSNEGEFK;SVNGQIESLISPDGSR	1028919873	1191471671	1358121677	1327965814	1066702470	1159224213	1143546615	1151288803	1232880280	1250717749	1110195772	1.17931e+09	1.11296e+09	1147417709	1.2418e+09		0.829052	0.787034	0.880795	0.86171	0.894007	1	0.04	5	-0.88258	0.384543	-0.831843	-0.200197	1.53008	1.15834e+09	5.4547e+07
P08572	CO4A2_HUMAN	P08572	13	1	CO4A2_HUMAN|P08572	COL4A2	1	Collagen alpha-2(IV) chain	HPDQYKGEKGSEGEPGIR	3393549	9565535	3541409	3716050	14856171	9977544	1779607	1718361	158073	170000	NA	3628730	12416858	1748984	0		0.354768	0.953004	0.671609	0.965585	0.929841	1	0.2	1	NA	-0.148672	1.44484	-0.489518	-0.806655	4448643	5.51493e+06
P20908	CO5A1_HUMAN	P20908	9	1	CO5A1_HUMAN|P20908	COL5A1	1	Collagen alpha-1(V) chain	DAQLSAPTK;GPDVAYR;QLYPASAFPEDFSILTTVK;VLDFHNLPDGITK	253272129	270458123	230657468	276143981	247549253	269222354	230537793	243976402	187250204	202232067	261865126	245569688	2.58386e+08	2.37257e+08	1.94741e+08		0.838867	0.755671	0.819517	0.948174	0.88483	2	0.1	4	0.827955	0.222974	0.698782	-0.085637	-1.66407	2.39564e+08	2.69355e+07
P12109	CO6A1_HUMAN	P12109	21	1	CO6A1_HUMAN|P12109	COL6A1	1	Collagen alpha-1(VI) chain	LLLFSDGNSQGATPAAIEK;PGLSLVK;VAVVQYSGTGQQRPER;VFSVAITPDHLEPR;VPSYQALLR	509187601	623995255	737486155	761567262	587975343	651096401	705376700	649208632	831201924	862552009	566591428	7.00206e+08	619535872	677292666	8.46877e+08		0.836171	0.714189	0.858619	0.830615	0.909709	2	0.08	5	-1.09196	0.17116	-0.591453	-0.0454517	1.5577	6.82101e+08	1.05781e+08
P12111	CO6A3_HUMAN	P12111	2	1	CO6A3_HUMAN|P12111;CO6A3_HUMAN|P12111-2;CO6A3_HUMAN|P12111-4	COL6A3;COL6A3;COL6A3	1	Collagen alpha-3(VI) chain	QKECEKVCAPVLAKPGVISVMGT;ALNLGYALDYAQR;IGDLHP	79047026	68360816	47474940	47329113	37845535	50178321	21445745	16952738	18907033	19003971	5.77041e+07	4.7402e+07	44011928	16659585	18955502		0.640723	0.930563	0.657342	0.715161	0.635508	2	0.133333	3	1.14035	0.574388	0.388147	-1.11451	-0.988378	3.69466e+07	1.82027e+07
Q9BR76	COR1B_HUMAN	Q9BR76	11	1	COR1B_HUMAN|Q9BR76	CORO1B	1	Coronin-1B	NVLSDSRPAM#APGSSHLGAPASTTTAADATPSGSLAR;AIFLADGK;DADPILISLR;HVFGQPVK;KSDLFQDDLYPDTAGPEAALEAEEWVSGR;NDQCYEDIR;VGIIAWHPTAR;VTWDSTFCAVNPK	733135799	917609169	496742349	618140655	80600975	68214143	514788252	546623155	16137776	18710764	7.49526e+08	528747807	6.25102e+07	5.30706e+08	1.8417e+07		0.775599	0.735311	0.7285	0.769487	0.804233	5	0.125	8	1.15641	0.469254	-0.981889	0.475348	-1.11913	3.77981e+08	3.2129e+08
Q9ULV4	COR1C_HUMAN	Q9ULV4	12	1	COR1C_HUMAN|Q9ULV4;COR1C_HUMAN|Q9ULV4-2;COR1C_HUMAN|Q9ULV4-3	CORO1C;CORO1C;CORO1C	1	Coronin-1C	CDLISIPK;HGYIPGK;HVFGQAVK;KQEIVAEK;KSDLFQDDLYPDTAGPEAALEAEEWFEGK;KTTDTASVQNEAK;LEQQMAK;NGSLICTASK;QLALWNPK;TTDTASVQNEAK;VGIVAWHPTAR;VTWDSSFCAVNPR	940179011	1186888864	505659715	548685703	558474675	613486144	220645191	224748778	91441271	81289690	1095993472	4.78711e+08	5.67618e+08	2.16392e+08	86867427		0.819894	0.872535	0.754961	0.772481	0.866225	6	0.1	12	1.55309	-0.0266289	0.200898	-0.697945	-1.02942	4.89117e+08	3.90754e+08
P12074	CX6A1_HUMAN	P12074	12	1	CX6A1_HUMAN|P12074	COX6A1	1	Cytochrome c oxidase subunit 6A1, mitochondrial	TKPFPWGDGNHTLFHNPHVNPLPTGYEDE	115635815	143264421	69036850	83596309	101737045	116368754	29318157	29268324	15941389	11631806	129450118	76316580	109052900	29293240	13786598		0.80715	0.825836	0.874264	0.9983	0.729661	0	0	1	1.16301	0.0951926	0.753089	-0.849828	-1.16146	7.15799e+07	4.9759e+07
Q96F07	CYFP2_HUMAN	Q96F07	5	1	CYFP2_HUMAN|Q96F07;CYFP2_HUMAN|Q96F07-2	CYFIP2;CYFIP2	1	Cytoplasmic FMR1-interacting protein 2	DCPGTAEEYER;KYQILNNEVFAILNK;NFVGPPHFK;NVLISVLQAIR;NYGVIIPYPPSNR;SDEEYRELFDLALR;SVETDSSTVEHVR;SYLQDPIWR;YSNSEVVTGSGLDSQK	279307219	264705395	219439125	196306496	179291431	189196557	130885362	114448767	7383992	5694390	2.64134e+08	2.07873e+08	184243994	1.22667e+08	2.23307e+06		0.756366	0.846006	0.821489	0.774659	0.695666	5	0.111111	9	1.0799	0.516836	0.28036	-0.335898	-1.54119	1.5623e+08	9.99207e+07
Q96EP5	DAZP1_HUMAN	Q96EP5	19	1	DAZP1_HUMAN|Q96EP5;DAZP1_HUMAN|Q96EP5-2	DAZAP1;DAZAP1	1	DAZ-associated protein 1	FGVVTEVVM#IYDAEK;GFGFITFEDEQSVDQAVNM#HFHDIM#GK;SYFSQYGEVVDCVIM#K;LFVGGLDWSTTQETLR;PHTLDGR;SQAPGQPGASQWGSR	635215119	703226672	323908365	228823606	477211013	511952888	304175237	200611790	22283391	29958570	6.69221e+08	2.76366e+08	4.94582e+08	1.64053e+08	28448766		0.836017	0.781799	0.894036	0.793898	0.72856	1	0.0333333	6	1.33531	-0.195485	0.654812	-0.63312	-1.16152	326534200	2.56635e+08
Q9UJU6	DBNL_HUMAN	Q9UJU6	7	1	DBNL_HUMAN|Q9UJU6;DBNL_HUMAN|Q9UJU6-5	DBNL;DBNL	1	Drebrin-like protein	YQEQGGEASPQR;FVLINWTGEGVNDVR;GACASHVSTMASFLK;NGPALQEAYVR;SPTDWALFTYEGNSNDIR;ASGANYSFHK;FQDVGPQAPVGSVYQK;NEQESAVHPR;NRNEQESAVHPR;AMSTTSISSPQPGK;EPAAAISR;QLTQPETHFGR;TNAVSEIKR;TWEQQQEVVSR;VAGTGEGGLEEM#VEELNSGK;GYGPDGHFGM#FPANYVELIE;YQEQGGEASPQSR	2685597315	3626922809	1366109544	1736997949	1571972848	1817448324	1565033529	1402359497	618138392	727539209	2809684698	1463391600	1.68231e+09	1.34521e+09	6.68832e+08		0.815679	0.770992	0.814698	0.812029	0.709623	7	0.0823529	17	1.5629	-0.16775	0.113668	-0.319668	-1.18915	1.59389e+09	7.7791e+08
Q6ZR08	DYH12_HUMAN	Q6ZR08	3	1	DYH12_HUMAN|Q6ZR08;DYH12_HUMAN|Q6ZR08-2;DYH12_HUMAN|Q6ZR08-3	DNAH12;DNAH12;DNAH12	1	Dynein heavy chain 12, axonemal	LTGGVSLK	324022653	440437993	155221292	170198773	282639540	250871879	175535791	141011245	14136760	11957516	382230323	162710032	266755710	158273518	13047138		0.735683	0.912	0.887604	0.803319	0.845846	0	0	1	1.34944	-0.246392	0.509981	-0.278643	-1.33438	1.96603e+08	1.37559e+08
Q0VDD8	DYH14_HUMAN	Q0VDD8	1	1	DYH14_HUMAN|Q0VDD8-4	DNAH14	1	Dynein heavy chain 14, axonemal	FCNPEVLK	83085850	73606484	30339412	89568091	52266008	29252105	70923468	43734707	46040018	42087147	78346167	NA	40759056	57329088	44063582		0.885909	0.33873	0.559677	0.616647	0.914143	1	0.2	1	1.36142	NA	-0.842204	0.12925	-0.648469	5.51245e+07	1.70569e+07
Q96BY6	DOC10_HUMAN	Q96BY6	2	1	DOC10_HUMAN|Q96BY6;DOC10_HUMAN|Q96BY6-3	DOCK10;DOCK10	1	Dedicator of cytokinesis protein 10	DVLNSIAAFSSIAISTVNHADSR;HANSVDTSFSK;LTGLSEISQR;PGGPLFTSAAYTAVLHHSQNPDFSDEVK;YELIADVNKPIIAVFEK;DLLEPESVIKPFEEK;LLEPLDYETVIEELEK	174682146	238011289	81509626	81066850	88821445	114844027	59619360	50278006	11684158	12791361	1.74569e+08	7.39452e+07	98743901	5.37695e+07	1.1107e+07		0.679707	0.746059	0.653605	0.694592	0.817594	5	0.142857	7	1.51809	-0.139742	0.268828	-0.472145	-1.17503	8.2427e+07	6.06964e+07
Q5JSL3	DOC11_HUMAN	Q5JSL3	X	1	DOC11_HUMAN|Q5JSL3	DOCK11	1	Dedicator of cytokinesis protein 11	DSDESDASALK;KQDTVETPVGFAWVPLLK;LDFSGIEPDIKPFEEK;QNLFSFDSEVQR;YIQQGIFSVTNPHPEIFLVAR	432527557	474094585	270378818	243815320	224695527	238757689	183344814	179393635	17699208	18950421	453311071	249728298	231726608	1.79795e+08	18023975		0.741027	0.631032	0.816963	0.748982	0.663069	4	0.16	5	1.4515	0.148554	0.0333418	-0.299024	-1.33437	2.26517e+08	1.56248e+08
Q8NF50	DOCK8_HUMAN	Q8NF50	9	1	DOCK8_HUMAN|Q8NF50;DOCK8_HUMAN|Q8NF50-2;DOCK8_HUMAN|Q8NF50-3;DOCK8_HUMAN|Q8NF50-4	DOCK8;DOCK8;DOCK8;DOCK8	1	Dedicator of cytokinesis protein 8	LEISTAPEIINCCLTPEM#LPVKPFPENR;LITADQR;QQHFLTGLLFTELAAALDAEGEGISK;SSGPEFLQEVYTAVTYHNK;TSGIVLSSLPYK;VLVNSLNCDQSTTYLTHCFATLR;VPLQNPPIK	8011854841	9894124117	1231287744	1251121307	3875939488	4362110849	1401308426	1253180039	624299530	607496731	8943837455	1.23297e+09	4.11903e+09	1324676785	6.15426e+08		0.681122	0.591579	0.775126	0.681131	0.837528	7	0.2	7	1.64635	-0.582115	0.251964	-0.555611	-0.760586	3.24719e+09	3.46017e+09
Q16555	DPYL2_HUMAN	Q16555	8	1	DPYL2_HUMAN|Q16555;DPYL2_HUMAN|Q16555-2	DPYSL2;DPYSL2	1	Dihydropyrimidinase-related protein 2	THNSSLEYNIFEGM#ECR;AITIANQTNCPLYITK;DNFTLIPEGTNGTEER;FQLTDCQIYEVLSVIR;GLYDGPVCEVSVTPK;GTVVYGEPITASLGTDGSHYWSK;IAVGSDADLVIWDPDSVK;ILDLGITGPEGHVLSRPEEVEAEAVNR;IVLEDGTLHVTEGSGR;NLHQSGFSLSGAQIDDNIPR;QQAPPVR;VFNLYPR	1442970944	1552228224	249729431	240447984	111482808	119719670	106244745	103908916	63774379	52837405	1497599584	244607868	1.04607e+08	9.36428e+07	4.71275e+07		0.866216	0.755923	0.718388	0.678389	0.782718	10	0.166667	12	1.77613	-0.246879	-0.472916	-0.490619	-0.56572	3.97517e+08	6.19369e+08
Q96FJ2	DYL2_HUMAN	Q96FJ2	17	1	DYL2_HUMAN|Q96FJ2	DYNLL2	1	Dynein light chain 2, cytoplasmic	DIAAYIK	84836152	147853497	47971898	61303471	134750976	112604643	39864516	33474868	2408296	1428472	116344824	54637684	123677810	36669692	1918384		0.573785	0.782532	0.83565	0.839716	0.593146	0	0	1	0.949592	-0.229529	1.08971	-0.572868	-1.23691	6.66497e+07	5.23332e+07
Q9H223	EHD4_HUMAN	Q9H223	15	1	EHD4_HUMAN|Q9H223	EHD4	1	EH domain-containing protein 4	AGGADAVQTVTGGLR;DEFSEAIKAFRGQDDK;DKPVYDELFYTLSPINGK;LFEAEAQDLFR	249927947	260194360	144805789	137860692	254215255	263741431	92805490	105329884	10246075	7441615	2.51652e+08	136011920	258978343	99067687	8843845		0.727467	0.762681	0.748656	0.839956	0.658911	4	0.2	4	0.95064	-0.140592	1.01978	-0.489216	-1.34061	1.50911e+08	1.05972e+08
P23142	FBLN1_HUMAN	P23142	22	1	FBLN1_HUMAN|P23142	FBLN1	1	Fibulin-1	DSFDIIK;DSFDIIKR;EFTRPEEIIFLR;CCHCCLLGR;CLAFECPENYR;CLAFECPENYRR;GYHLNEEGTR;GYQLSDVDGVTCEDIDECALPTGGHICSYR;GVVALTKPVPEPR	1833324150	2054371278	2434773515	2719940423	2083823948	2331205489	2652798213	2524632580	3059634889	3008407283	1931188548	2.3146e+09	2.20751e+09	2.58872e+09	3034021086		0.788812	0.72069	0.821266	0.859255	0.865945	3	0.0666667	9	-1.15656	-0.240399	-0.496281	0.414593	1.47865	2.41521e+09	4.185e+08
O75369	FLNB_HUMAN	O75369	3	1	FLNB_HUMAN|O75369;FLNB_HUMAN|O75369-2;FLNB_HUMAN|O75369-3;FLNB_HUMAN|O75369-7;FLNB_HUMAN|O75369-6;FLNB_HUMAN|O75369-8;FLNB_HUMAN|O75369-9	FLNB;FLNB;FLNB;FLNB;FLNB;FLNB;FLNB	1	Filamin-B	GQHVTGSPFQFTVGPLGEGGAHK;HVGNQQYNVTYVVK;WGEEHIPGSPFHVTVP;FADEHVPGSPFTVK;IGNLQTDLSDGLR;IPYLPITNFNQNWQDGK;GLHVVEV;GLHVVEVTYDDVPIPNSPFK;IFFAGDTIPK;QKDFLDGVYAFEYYPSTPGR;VLFASQEIPASPFR;VVASGPGLEHGK;YGGELVPHFPAR	4554901491	3969561233	665403716	699104688	2723932821	2886642226	69286301	79761979	1046201619	919656141	4.21957e+09	663507229	2800137741	6.97568e+07	9.79655e+08		0.762581	0.768064	0.799079	0.68748	0.680045	12	0.184615	13	1.43995	-0.630594	0.613472	-0.976309	-0.446515	1.74653e+09	1.71746e+09
Q5SZK8	FREM2_HUMAN	Q5SZK8	13	1	FREM2_HUMAN|Q5SZK8	FREM2	1	FRAS1-related extracellular matrix protein 2	LAVHFK;VGILSGLGALP	646822034	790833946	439239907	402109698	265556107	257089645	379348374	315003290	37837241	47894256	718827990	4.20675e+08	261322876	347175832	4.28657e+07		0.787356	0.889495	0.953861	0.899446	0.794536	0	0	2	1.46356	0.253634	-0.393025	-0.0446289	-1.27954	3.58173e+08	2.46423e+08
Q9Y2X7	GIT1_HUMAN	Q9Y2X7	17	1	GIT1_HUMAN|Q9Y2X7;GIT1_HUMAN|Q9Y2X7-3	GIT1;GIT1	1	ARF GTPase-activating protein GIT1	QAGHHELAER	14246444	6942454	308305	232229	9695699	3961915	756768	1675819	281602	639625	NA	0	NA	NA	NA		0.487311	0.753244	0.408626	0.451581	0.440261	4	0.8	1	NA	NaN	NA	NA	NA	0	0
Q14161	GIT2_HUMAN	Q14161	12	1	GIT2_HUMAN|Q14161;GIT2_HUMAN|Q14161-3;GIT2_HUMAN|Q14161-4;GIT2_HUMAN|Q14161-5;GIT2_HUMAN|Q14161-8;GIT2_HUMAN|Q14161-10;GIT2_HUMAN|Q14161-9	GIT2;GIT2;GIT2;GIT2;GIT2;GIT2;GIT2	1	ARF GTPase-activating protein GIT2	LQTLQSENSNLR;FNAHEFATLVIDILSDAK;SM#VWPGDGLVPDTAEPHVAPSPTLPSTEDVIR	40614464	44791944	7410112	2658299	15518092	10832681	4039652	1901598	2712876	692468	32937294	6.33459e+06	1.36016e+07	543157	2845240		0.601984	0.759318	0.775537	0.56423	0.808852	6	0.4	3	1.65671	-0.375714	0.179477	-0.818173	-0.642296	1.12524e+07	1.30892e+07
P60983	GMFB_HUMAN	P60983	14	1	GMFB_HUMAN|P60983	GMFB	1	Glia maturation factor beta	FIVYSYK;LVVLDEELEGISPDELKDELPER;NTEDLTEEWLR	185379231	208742644	100997462	114514291	143191445	162933431	82903499	98504966	41412285	29490187	1.97061e+08	1.07756e+08	153062438	9.07042e+07	3.20738e+07		0.846545	0.688138	0.848627	0.797225	0.621028	1	0.0666667	3	1.29195	-0.133706	0.58956	-0.405916	-1.34188	1.16131e+08	6.26416e+07
P46940	IQGA1_HUMAN	P46940	15	1	IQGA1_HUMAN|P46940	IQGAP1	1	Ras GTPase-activating-like protein IQGAP1	FM#DSVIFTLYNYASNQR;HTDNVIQWLNAM#DEIGLPK;FDVPGDENAEM#DAR;VDFTEEEINNM#K;NPNAM#LVNLEEPLASTYQDILYQAK;LTAEEM#DER;WM#EACLGEDLPPTTELEEGLR;FVHLLDQSDQDFQEELDLM#K;M#REEVITLIR;QLSDM#MM#INK;ALQSPALGLR;ATFYGEQVDYYK;CIYCIHALSLYLFK;CLDNLASK;DSLHEKFPDAGEDELLK;EDSNLTLQEK;EEIQSSISGVTAAYNR;EQLWLANEGLITR;FALGIFAINEAVESGDVGK;FFQTACDVPELQDK;FPDAGEDELLK;FQPGETLTEILETPATSEQEAEHQR;GVLLEIEDLQVNQFK;IFYPETTDIYDR;IFYPETTDIYD…	4191161460	4524449679	1602878572	1616771618	2033310737	2044886655	2010530793	1880596311	243785509	203826316	4.28906e+09	1554402937	2.00096e+09	1794754168	214635368		0.78624	0.80278	0.79707	0.76302	0.725131	26	0.113043	46	1.57524	-0.282908	0.0205173	-0.119594	-1.19325	1970762436	1.47171e+09
Q6DN90	IQEC1_HUMAN	Q6DN90	3	1	IQEC1_HUMAN|Q6DN90;IQEC1_HUMAN|Q6DN90-2	IQSEC1;IQSEC1	1	IQ motif and SEC7 domain-containing protein 1	LAESIDDALNCR	39572516	67654419	20396653	51247673	30747544	34412509	10971317	16951252	2374823	2029622	53613468	NA	32580026	13961284	2202222		0.584921	0.398002	0.893499	0.647228	0.854641	1	0.2	1	1.24649	NA	0.310943	-0.5172	-1.04023	25589250	2.24825e+07
P25391	LAMA1_HUMAN	P25391	18	1	LAMA1_HUMAN|P25391	LAMA1	1	Laminin subunit alpha-1	FGGFLK	340798501	225443446	160578985	204824743	278450596	232235510	107284328	180558871	4717000	3677816	283120974	182701864	255343053	143921600	4197408		0.661515	0.783982	0.834028	0.594179	0.779694	0	0	1	0.993953	0.0804601	0.741263	-0.272316	-1.54336	1.73857e+08	1.09929e+08
Q14847	LASP1_HUMAN	Q14847	17	1	LASP1_HUMAN|Q14847;LASP1_HUMAN|Q14847-2	LASP1;LASP1	1	LIM and SH3 domain protein 1	QSFTM#VADTPENLR;ACFHCETCK;IVYPTEK;QQSELQSQVR;EPAAPVSIQR;HIPTSAPVYQQPQQQPVAQSYGGYKEPAAPVSIQR;MGPSGGEGMEPERR;RPLEQQQPH;RPLEQQQPHHIPTSAPVYQQPQQQPVAQSYGGYKEPAAPVSIQR;TQDQISNIK;YHEEFEK;YKEEFEK;TGDTGM#LPANYVEAI	2992080982	3243497970	1232233852	1347704009	2114339198	2318146709	1066297139	1030363678	83536304	89272642	3117789476	1242377328	2209455136	1.03643e+09	8.06328e+07		0.821139	0.732637	0.795632	0.761162	0.801236	8	0.123077	13	1.35905	-0.253639	0.57796	-0.430732	-1.25263	1.53734e+09	1.16291e+09
P13796	PLSL_HUMAN	P13796	13	1	PLSL_HUMAN|P13796	LCP1	1	Plastin-2	GSVSDEEM#MELR;GSVSDEEMM#ELR;HVIPM#NPNTNDLFNAVGDGIVLCK;GDEEGVPAVVIDM#SGLR;AECM#LQQAER;NWM#NSLGVNPR;EITENLM#ATGDLDQDGR;AACLPLPGYR;AECMLQQAER;AYYHLLEQVAPK;EGESLEDLMK;EGICAIGGTSEQSSVGTQHSYSEEEK;EGICAIGGTSEQSSVGTQHSYSEEEKYAFVNWINK;IGNFSTDIK;IGNFSTDIKDSK;IKVPVDWNR;ISFDEFIK;LNLAFIANLFNR;NEALIALLR;NWMNSLGVNPR;QFVTATDVVR;TIQENLNLALNSASAIGCHVVNIGAEDLK;VDTDGNGYISFNELNDLFK;VNHLYSDLSDALVIFQLYEK;VPVDWNR;WANYHL…	18545729132	23495591642	11724317499	13422107366	6015067370	6532770074	8663264167	7828039794	981414214	913365973	1.78905e+10	1.17236e+10	6.27185e+09	7.95791e+09	903264214		0.782264	0.744313	0.810486	0.813092	0.73866	19	0.1	38	1.41136	0.437912	-0.42266	-0.156513	-1.2701	8.94943e+09	6.33506e+09
P09382	LEG1_HUMAN	P09382	22	1	LEG1_HUMAN|P09382	LGALS1	1	Galectin-1	LNLEAINYM#AADGDFK;DGGAWGTEQR;DSNNLCLHFNPR;FNAHGDANTIVCNSK;LPDGYEFK;SFVLNLGK;VRGEVAPDAK	3856109592	4494452067	583951609	674996593	2067035677	2084046333	1141781744	1235983363	195478022	214135752	4.17528e+09	527656159	2075541005	979457988	204806887		0.813357	0.673759	0.846877	0.846684	0.856297	2	0.0571429	7	1.60642	-0.662348	0.300414	-0.381334	-0.863156	1.59255e+09	1.60775e+09
Q32MZ4	LRRF1_HUMAN	Q32MZ4	2	1	LRRF1_HUMAN|Q32MZ4-3;LRRF1_HUMAN|Q32MZ4;LRRF1_HUMAN|Q32MZ4-2	LRRFIP1;LRRFIP1;LRRFIP1	1	Leucine-rich repeat flightless-interacting protein 1	AGGEELDEGVAK;EFTNQEAAEPK;EIDCLSPEAQK;ELTYQNTDLSEIKEEEQVK;IAAESSENVDCPENPK;IDGATQSSPAEPK	214121566	267331604	91767270	103882674	44645005	41953331	22022563	14970653	9054475	7981787	240726585	78678857	3.0248e+07	9059268	4900815		0.827776	0.606858	0.604367	0.779738	0.761979	9	0.3	6	1.70763	0.0605399	-0.431724	-0.647091	-0.689358	7.27227e+07	9.83841e+07
P33241	LSP1_HUMAN	P33241	11	1	LSP1_HUMAN|P33241	LSP1	1	Lymphocyte-specific protein 1	EELLGPTAQWSVEDEEEAVHEQCQHER;DIVAGDMSK;EDSDEVHLEELSLSK;EGPGPEDTVQDNLGAAGAEEEQEEHQK;FVATGHGK;IDQWLEQYTQAIETAGR;KSLWEQK;QQHEGAQGALDSGEPPQCR;SPEGEQEDRPGLHAYEK;SPEGEQEDRPGLHAYEKEDSDEVHLEELSLSK;SQPDLPISK;SRWETGEVQAQSAAK;WETGEVQAQSAAK;QEM#LLSLKPSEAPELDEDEGFGDWSQRPEQR	5417522728	6378065413	1953371628	2225231412	3043823543	3844846796	1945589532	1703117727	252829196	285882955	5.89779e+09	2080282892	2.57185e+09	1.61008e+09	239345102		0.793445	0.732074	0.762324	0.796002	0.84997	6	0.0857143	14	1.62819	-0.19035	0.0438151	-0.414341	-1.06731	2.47987e+09	2.09922e+09
Q96QZ7	MAGI1_HUMAN	Q96QZ7	3	1	MAGI1_HUMAN|Q96QZ7;MAGI1_HUMAN|Q96QZ7-2;MAGI1_HUMAN|Q96QZ7-3;MAGI1_HUMAN|Q96QZ7-4;MAGI1_HUMAN|Q96QZ7-5;MAGI1_HUMAN|Q96QZ7-6;MAGI1_HUMAN|Q96QZ7-7	MAGI1;MAGI1;MAGI1;MAGI1;MAGI1;MAGI1;MAGI1	1	Membrane-associated guanylate kinase, WW and PDZ domain-containing protein 1	LEINGETTK	125841411	198905257	111883849	287709009	160314539	150068226	250006139	171025155	174728694	198698126	162373334	NA	155191382	210515647	186713410		0.63267	0.388879	0.936086	0.684084	0.879368	1	0.2	1	-0.649435	NA	-0.935143	1.26573	0.318846	1.78698e+08	2.51374e+07
P29966	MARCS_HUMAN	P29966	6	1	MARCS_HUMAN|P29966	MARCKS	1	Myristoylated alanine-rich C-kinase substrate	AAEEPSKVEEK;AEDGATPSPSNETPK;GEAAAERPGEAAVASSPSK;GEPAAAAAPEAGASPVEK	2802754	2960812	3205262	3772519	106420813	148163196	20863444	23724441	1504201	2472982	3.58433e+06	3.54647e+06	1.06758e+08	18869504	2.41298e+06		0.940471	0.95319	0.627653	0.685398	0.963059	5	0.25	4	-0.520137	-0.520977	1.76833	-0.1811	-0.546118	2.70343e+07	4.50842e+07
Q13361	MFAP5_HUMAN	Q13361	12	1	MFAP5_HUMAN|Q13361;MFAP5_HUMAN|Q13361-2	MFAP5;MFAP5	1	Microfibrillar-associated protein 5	EHEAMKDELCR	17760738	21046879	25446851	31038600	18237058	21756892	29277702	25022751	17358993	22712322	19403808	28242726	19996975	27150226	20035658		0.843866	0.819845	0.83822	0.854669	0.764299	0	0	1	-0.820207	1.21505	-0.683624	0.963494	-0.674717	2.29659e+07	4.34289e+06
O75431	MTX2_HUMAN	O75431	2	1	MTX2_HUMAN|O75431;MTX2_HUMAN|O75431-2	MTX2;MTX2	1	Metaxin-2	QPTELDALVFGHLYTILTTQLTNDELSEK;TLDQVLEDVDQCCQALSQR	21082540	16839955	5292631	8606664	30569945	30119496	2798417	2056687	2677673	1696206	1.89612e+07	5793678	3.03447e+07	1.86857e+06	2103127		0.734989	0.489	0.81923	0.620696	0.785431	2	0.2	2	0.572249	-0.482061	1.48371	-0.796339	-0.777559	1.18143e+07	1.24893e+07
P22392	NDKB_HUMAN	P22392	17	1	NDKB_HUMAN|P22392-2;NDKB_HUMAN|P22392	NME2;NME2	1	Nucleoside diphosphate kinase B	EISLWFKPEELVDYK	339700245	363768499	171366126	159104696	138688661	135024967	108051276	104115204	20783610	17042395	351734372	165235411	136856814	106083240	18913002		0.933836	0.928449	0.973583	0.963572	0.819992	0	0	1	1.59945	0.0772982	-0.15432	-0.405484	-1.11694	1.55765e+08	1.22523e+08
Q13415	ORC1_HUMAN	Q13415	1	1	ORC1_HUMAN|Q13415	ORC1	1	Origin recognition complex subunit 1	VVLAIANTMDLPERIM#M#NRVSSR;HLLGRKP	617733457	790427539	770743690	725603890	634619813	811955968	678489049	918548981	868433086	1079807650	704080498	748173790	7.23288e+08	798519015	974120368		0.8021	0.840251	0.70619	0.838816	0.65288	0	0	2	-0.784665	-0.380269	-0.608507	0.0814667	1.69197	7.89636e+08	1.09035e+08
Q15113	PCOC1_HUMAN	Q15113	7	1	PCOC1_HUMAN|Q15113	PCOLCE	1	Procollagen C-endopeptidase enhancer 1	ATSGTEHQFCGGR;GFLLWYSGR	13688589	22450809	20658554	14833327	15738465	14455834	23539013	24885393	28878697	26657719	18069699	1.77459e+07	1.50971e+07	24212203	27768208		0.61524	0.648535	0.727737	0.934607	0.933773	0	0	2	-0.480057	-0.542005	-1.04882	0.695241	1.37564	20578640	5.22634e+06
P35080	PROF2_HUMAN	P35080	3	1	PROF2_HUMAN|P35080;PROF2_HUMAN|P35080-2	PFN2;PFN2	1	Profilin-2	SQGGEPTYNVAVGR	22821928	52237612	5428857	2772612	31772634	15379794	980101	2887390	NA	332225	NA	4100734	NA	NA	0		0.436887	0.510717	0.484058	0.339442	1	3	0.6	1	NA	0.707107	NA	NA	-0.707107	2050367	2.89966e+06
P13797	PLST_HUMAN	P13797	X	1	PLST_HUMAN|P13797;PLST_HUMAN|P13797-2;PLST_HUMAN|P13797-3	PLS3;PLS3;PLS3	1	Plastin-3	ANDDIIVNWVN	3691937	2943397	2575219	2425286	1815196	2505035	1051917	1492678	2827001	2575310	3317667	2500252	2160116	1272298	2701156		0.79725	0.941779	0.724619	0.704718	0.910969	0	0	1	1.23059	0.145906	-0.305443	-1.48355	0.412498	2.3903e+06	753599
Q92729	PTPRU_HUMAN	Q92729	1	1	PTPRU_HUMAN|Q92729;PTPRU_HUMAN|Q92729-2;PTPRU_HUMAN|Q92729-3;PTPRU_HUMAN|Q92729-4	PTPRU;PTPRU;PTPRU;PTPRU	1	Receptor-type tyrosine-protein phosphatase U	IPVSEFK	250980527	587304590	320371413	645687230	210336414	397588888	449558455	562387806	807473909	685698220	NA	NA	303962651	505973130	746586064		0.427343	0.496171	0.52903	0.799375	0.849189	2	0.4	1	NA	NA	-0.969701	-0.0580683	1.02777	518840615	2.21592e+08
Q9UL25	RAB21_HUMAN	Q9UL25	12	1	RAB21_HUMAN|Q9UL25	RAB21	1	Ras-related protein Rab-21	DSNGAILVYDITDEDSFQK;FHALGPIYYR;GIEELFLDLCK;HVSIQEAESYAESVGAK;VVLLGEGCVGK	71556195	77308811	45612369	41240474	77746556	80641379	25106921	24174232	14559968	15595997	74432503	31316469	7.9194e+07	2.46406e+07	1.54392e+07		0.72154	0.602644	0.793514	0.733737	0.845619	3	0.12	5	0.993275	-0.462011	1.15399	-0.687341	-0.997911	4.50046e+07	2.96272e+07
P54727	RD23B_HUMAN	P54727	9	1	RD23B_HUMAN|P54727;RD23B_HUMAN|P54727-2	RAD23B;RAD23B	1	UV excision repair protein RAD23 homolog B	ASFNNPDR;EQVIAALR;ESQAVVDPPQAASTGAPQSSAVAAAAATTTATTTTTSSGGHPLEFLR;QIIQQNPSLLPALLQQIGR	236541080	248692320	145044178	133872728	190902013	199238358	62735734	48624279	5599209	4516402	242616700	139458453	1.9507e+08	52090347	5.05781e+06		0.883195	0.836031	0.845905	0.716679	0.779256	2	0.1	4	1.17782	0.1282	0.69404	-0.760755	-1.2393	1.26859e+08	9.82818e+07
P78406	RAE1L_HUMAN	P78406	20	1	RAE1L_HUMAN|P78406	RAE1	1	mRNA export factor	M#WDLSSNQAIQIAQHDAPVK;GLIVYQLENQPSEFR;VAIHYINPPNPAK;VFTASCDK	176443501	217319966	73790679	93489626	163601836	176740870	70932229	78561258	10286461	6670120	1.96882e+08	78351111	170171353	7.47467e+07	8168857		0.76543	0.619461	0.875054	0.887264	0.821552	1	0.05	4	1.18532	-0.354914	0.838235	-0.401751	-1.26689	1.05664e+08	7.69562e+07
Q8IY67	RAVR1_HUMAN	Q8IY67	19	1	RAVR1_HUMAN|Q8IY67-2	RAVER1	1	Ribonucleoprotein PTB-binding 1	IPLNPYLNLHSLLPASNLAGK;ALSAVHSPTFCQLACGQDGQLK;GKPPPLLPSVLGPAGGDR;GLPGDVTNQEVHDLLSDYELK;GTAFVTLLNGEQAEAAINAFHQSR;RAPEEELPPLDPEEIR;GFAVLEYETAEM#AEEAQQQADGLSLGGSHLR	459026386	455267718	208301979	203438646	324120380	272443976	174695270	187910550	21012333	20757624	457147052	1.81457e+08	2.63605e+08	181302910	2.04041e+07		0.892404	0.756826	0.802829	0.761122	0.7098	2	0.0571429	7	1.48778	-0.247535	0.269539	-0.248507	-1.26128	2.20783e+08	1.5887e+08
P84095	RHOG_HUMAN	P84095	11	1	RHOG_HUMAN|P84095	RHOG	1	Rho-related GTP-binding protein RhoG	EVFAEAVR;EYIPTVFDNYSAQSAVDGR;TVNLNLWDTAGQEEYDR	51690430	51817646	29193655	24599858	37242366	36354582	32683690	30107316	8884881	10642420	51754038	2.42664e+07	36798474	31395503	5.36153e+06		0.904584	0.716999	0.9027	0.779341	0.596079	3	0.2	3	1.2817	-0.331521	0.403974	0.086878	-1.44104	2.99152e+07	1.70389e+07
Q9NQG5	RPR1B_HUMAN	Q9NQG5	20	1	RPR1B_HUMAN|Q9NQG5	RPRD1B	1	Regulation of nuclear pre-mRNA domain-containing protein 1B	EFESVLVDAFSHVAR;IASLPQEVQDVSLLEK;LLNIWQER;MLVEYTQNQK;SHIQSLPDLSLLPNVTGGLAPLPSAGDLFSTD;SVYGGEFIQQLK	363821261	427379372	144258186	162409088	230570542	265315249	149452727	140165112	25496279	19949371	3.956e+08	153333637	2.47943e+08	1.44809e+08	11092348		0.766081	0.811539	0.868218	0.784749	0.627792	3	0.1	6	1.44071	-0.261534	0.403222	-0.321432	-1.26097	1.90556e+08	1.42322e+08
Q9UIY3	RWD2A_HUMAN	Q9UIY3	6	1	RWD2A_HUMAN|Q9UIY3;RWD2A_HUMAN|Q9UIY3-2	RWDD2A;RWDD2A	1	RWD domain-containing protein 2A	WLQDNSASYFLNR	55065710	73767265	84690118	72683317	73319412	81032984	73049999	80247249	131970546	133936944	64416488	78686718	77176198	76648624	132953745		0.746479	0.858227	0.90481	0.910312	0.985319	0	0	1	-0.802196	-0.271232	-0.327435	-0.347065	1.74793	8.59764e+07	2.68761e+07
P26447	S10A4_HUMAN	P26447	1	1	S10A4_HUMAN|P26447	S100A4	1	Protein S100-A4	M#CNEFFEGFPDK;ALDVMVSTFHK;ELPSFLGK;LMSNLDSNR;RTDEAAFQK;TDEAAFQK	2996806503	3137513119	470792730	494950413	1190566183	1122655136	693967037	605037928	234877623	211219692	3067159811	4.82872e+08	1.15661e+09	6.49502e+08	222042965		0.830661	0.905627	0.813509	0.763362	0.75054	1	0.0333333	6	1.70729	-0.553574	0.0358453	-0.407797	-0.78176	1.11564e+09	1.14306e+09
Q9Y6B6	SAR1B_HUMAN	Q9Y6B6	5	1	SAR1B_HUMAN|Q9Y6B6	SAR1B	1	GTP-binding protein SAR1b	EELDSLM#TDETIANVPILILGNK;NYLPAINGIVFLVDCADHER	33759926	34966629	13394343	9832469	12729596	13964466	9053652	11189074	868669	1725934	3.43633e+07	1.00634e+07	13347031	9608128	1.22353e+06		0.926248	0.636128	0.801503	0.620074	0.775176	2	0.2	2	1.66784	-0.295534	-0.0302208	-0.332315	-1.00977	1.37211e+07	1.23766e+07
P55735	SEC13_HUMAN	P55735	3	1	SEC13_HUMAN|P55735;SEC13_HUMAN|P55735-2;SEC13_HUMAN|P55735-3	SEC13;SEC13;SEC13	1	Protein SEC13 homolog	GHEGPVWQVAWAHPM#YGNILASCSYDR;DVAWAPSIGLPTSTIASCSQDGR;ESVDGQWVCISDVNK;FASGGCDNLIK;NGGQILIADLR;VFIWTCDDASSNTWSPK	409289646	486661485	268382990	232135175	334961385	334989339	200846929	179334181	18337028	19211574	4.47976e+08	2.50259e+08	334975362	190090555	1.75847e+07		0.840621	0.753349	0.873445	0.833327	0.722385	1	0.0333333	6	1.23907	0.0129119	0.538288	-0.360229	-1.43004	2.48177e+08	1.61249e+08
Q15436	SC23A_HUMAN	Q15436	14	1	SC23A_HUMAN|Q15436	SEC23A	1	Protein transport protein Sec23A	M#VVPVAALFTPLK;GPQVQQPPPSNR;HLLQAPVDDAQEILHSR;KDDPSSFR	444455886	714344626	394691742	347693638	456558443	353443473	486090947	428445864	326709343	421595612	579400256	371192690	405000958	4.53172e+08	373706147		0.811156	0.922014	0.857955	0.694193	0.766504	3	0.15	4	1.65293	-0.755315	-0.36427	0.192901	-0.726243	4.36494e+08	8.64563e+07
Q12874	SF3A3_HUMAN	Q12874	1	1	SF3A3_HUMAN|Q12874	SF3A3	1	Splicing factor 3A subunit 3	YLEM#LLEYLQDYTDR;CGGTLEER;CLGIPNTAHFANVTQIEDAVSLWAK;EELNAISGPNEFAEFYNR;ENPSEEAQNLVEFTDEEGYGR;HLTHENVQR;KEELNAISGPNEFAEFYNR;NLPLGWDGKPIPY;NLPLGWDGKPIPYWLYK;SALLALGLK;SLESLDTSLFAK;TYEDLKR;VKPLQDQNELFGK;WENGTFPGWPK;WQPDTEEEYEDSSGNVVNK;YLDLHDCYLK	676221953	763648063	344814835	402448459	545014032	582389440	302511336	303816069	96760371	87882393	6.78824e+08	316461858	5.55735e+08	300278438	82465502		0.814123	0.779046	0.748035	0.77714	0.701188	12	0.15	16	1.24861	-0.300495	0.7224	-0.369679	-1.30083	386752884	2.33918e+08
P62306	RUXF_HUMAN	P62306	12	1	RUXF_HUMAN|P62306	SNRPF	1	Small nuclear ribonucleoprotein F	PFLNGLTGKPVM#VK;GVEEEEEDGEM#RE;GVEEEEEDGEMRE;WGMEYK	604385777	675095272	220451438	307386709	355033677	377326335	244030001	228766878	25636075	21439218	6.39741e+08	2.63919e+08	366180006	220991027	2.19363e+07		0.748294	0.69044	0.763014	0.774774	0.667992	2	0.1	4	1.49077	-0.17081	0.281306	-0.360604	-1.24067	3.02553e+08	2.26183e+08
O60506	HNRPQ_HUMAN	O60506	6	1	HNRPQ_HUMAN|O60506;HNRPQ_HUMAN|O60506-2;HNRPQ_HUMAN|O60506-3;HNRPQ_HUMAN|O60506-4	SYNCRIP;SYNCRIP;SYNCRIP;SYNCRIP	1	Heterogeneous nuclear ribonucleoprotein Q	AIEALKEFNEDGALAVLQQFK;DSDLSHVQNK;EFNEDGALAVLQQFK;LDEIYVAGLVAHSDLDER;VAEKLDEIYVAGLVAHSDLDER;YGGPPPDSVYSGQQPSVGTEIFVGK;AMEEMNGK;DLFEDELVPLFEK;DYAFIHFDER;EQILEEFSK;GYAFVTFCTK;LYNNHEIR;NLANTVTEEILEK;TKEQILEEFSK;VTEGLTDVILYHQPDDK;VWGNVGTVEWADPIEDPDPEVM#AK	1087209089	1011548923	717817960	705416682	747478888	775490271	578894608	626586997	217992789	257441068	861176542	6.76722e+08	7.44854e+08	586524949	2.07089e+08		0.765464	0.721279	0.817997	0.765915	0.744136	12	0.15	16	0.986624	0.246547	0.519909	-0.115345	-1.63774	6.15273e+08	2.49237e+08
P07996	TSP1_HUMAN	P07996	15	1	TSP1_HUMAN|P07996	THBS1	1	Thrombospondin-1	FQDLVDAVR;GFLLLASLR;GPDPSSPAFR;NRIPESGGDNSVFDIFELTGAAR;AQGYSGLSVK;CENTDPGYNCLPCPPR;CQNSVTICK;DCVGDVTENQICNK;DFTAYR;DHSGQVFSVVSNGK;FVFGTTPEDILR;GGVNDNFQGVLQNVR;GTSQNDPNWVVR;IGDTCDNNQDIDEDGHQNNLDNCPYVPNANQADHDKDGK;LCNNPTPQFGGK;LVPNPDQK;NPCTDGTHDCNK;QHVVSVEEALLATGQWK;RPPLCYHNGVQYR;TCHIQECDKR;VVMYEGK;DTDM#DGVGDQCDNCPLEHNPDQLDSDSDR	1084166585	1202168464	1272496243	1310955085	995883412	1071761926	1288360217	1117531769	1239597843	1320206271	1143254003	1.28238e+09	1.01672e+09	1201226237	1.2718e+09		0.787495	0.769127	0.744618	0.779836	0.809827	9	0.0818182	22	-0.366117	0.912965	-1.52945	0.166876	0.815722	1.18308e+09	1.08767e+08
P35443	TSP4_HUMAN	P35443	5	1	TSP4_HUMAN|P35443	THBS4	1	Thrombospondin-4	CDSNPCFR;DVDIDSYPDEELPCSAR;NSLWHTGDTSDQVR;QVCTDIDECR;YVPNSGQEDADR	186733033	221351158	187074543	221021717	180407024	184580343	238569047	167796547	182741450	232640014	2.04042e+08	1.88982e+08	1.82494e+08	203182797	1.99221e+08		0.738536	0.715229	0.914011	0.754662	0.696169	2	0.08	5	0.894688	-0.698412	-1.3848	0.803788	0.384732	1.95584e+08	9.4532e+06
Q9NZR1	TMOD2_HUMAN	Q9NZR1	15	1	TMOD2_HUMAN|Q9NZR1;TMOD2_HUMAN|Q9NZR1-2	TMOD2;TMOD2	1	Tropomodulin-2	VAAAITK	1124458240	1257543530	1054688251	1259899831	803349236	948361549	1179104198	1152293591	634561434	738392092	1191000885	1157294041	875855392	1165698894	686476763		0.89417	0.837121	0.847092	0.977262	0.859383	0	0	1	0.783523	0.63324	-0.621563	0.670713	-1.46591	1015265195	2.24289e+08
P67936	TPM4_HUMAN	P67936	19	1	TPM4_HUMAN|P67936	TPM4	1	Tropomyosin alpha-4 chain	EKAEGDVAALNR;IQALQQQADEAEDR;KIQALQQQADEAEDR;AEGDVAALNR;CGDLEEELKNVTNNLK;EENVGLHQTLDQTLNELNCI;SLEAASEK;TIDDLEEK	919441345	1222346829	616092001	710271935	993393718	1138897644	518083053	477351659	183974863	211693597	1070894087	548892272	8.58116e+08	401372212	179766635		0.765583	0.746109	0.825337	0.671925	0.715382	5	0.125	8	1.29035	-0.176837	0.692295	-0.591471	-1.21434	6.11808e+08	3.55784e+08
P15498	VAV_HUMAN	P15498	19	1	VAV_HUMAN|P15498;VAV_HUMAN|P15498-2	VAV1;VAV1	1	Proto-oncogene vav	DFVNLHSFQVR	11261660	14878318	6573019	8009082	7497316	6845048	5029201	3710863	NA	327300	13069989	7291050	7171182	4370032	0		0.756918	0.820696	0.913	0.737863	1	0	0	1	1.40285	0.190959	0.165822	-0.421599	-1.33803	6.38045e+06	4.76855e+06
P52735	VAV2_HUMAN	P52735	9	1	VAV2_HUMAN|P52735;VAV2_HUMAN|P52735-2;VAV2_HUMAN|P52735-3	VAV2;VAV2;VAV2	1	Guanine nucleotide exchange factor VAV2	GIRPFPSEETTENDDDVYR;NSELFDPFDLFDVR	45874390	40783570	8121220	13632227	27127513	24960962	7789972	8197142	3340295	2858050	43328980	6.22759e+06	2.60442e+07	0	2.93757e+06		0.900891	0.627805	0.716691	0.334604	0.879435	3	0.3	2	1.49279	-0.512351	0.558639	-0.848921	-0.69016	1.57077e+07	1.85031e+07
O95497	VNN1_HUMAN	O95497	6	1	VNN1_HUMAN|O95497	VNN1	1	Pantetheinase	AFHYDM#K;AFHYDMK;DLCCHLSYK;LFSLKPTSGPVLTVTLFGR	159172707	322629716	271445434	299581151	269211022	300359994	430155567	294432023	282752568	361527334	5.95832e+07	2.85513e+08	279556743	3.54062e+08	322139951		0.670317	0.846246	0.744765	0.707803	0.840255	4	0.2	4	-1.72784	0.218295	0.166986	0.808766	0.533792	2.60171e+08	1.16092e+08
Q9Y6W5	WASF2_HUMAN	Q9Y6W5	1	1	WASF2_HUMAN|Q9Y6W5	WASF2	1	Wiskott-Aldrich syndrome protein family member 2	SDLLSAIR;SELECVTNITLANVIR;VTQLDPKEEEVSLQGINTR;YAEDIFGELFTQANTFASR	113118061	114518308	41392919	60368038	65660370	66202253	25662024	31872696	1701672	2346474	1.13818e+08	5.08805e+07	6.59313e+07	28490819	1621851		0.86364	0.638243	0.806774	0.704645	0.699546	2	0.1	4	1.46301	-0.0300824	0.326974	-0.56124	-1.19866	5.21485e+07	4.21526e+07
O43516	WIPF1_HUMAN	O43516	2	1	WIPF1_HUMAN|O43516;WIPF1_HUMAN|O43516-2;WIPF1_HUMAN|O43516-3	WIPF1;WIPF1;WIPF1	1	WAS/WASL-interacting protein family member 1	NLSLSSSTPPLPSPGR;SGPLPPPPSERPPPPVRDPPGR;GAPPLPPIPR;ALPATPQLPSR;SAPILDKPK;SGPPEPQR;GAGAGGGGGGFGGGGGFGGGGGGGGGGSFGGGGPPGLGGLFQAGM#PK	228371380	219589121	77151041	80775931	111865410	101919500	81123999	61503834	8892337	7443346	2.2398e+08	74657162	106892455	70123889	808449		0.842811	0.732054	0.783238	0.6941	0.628009	5	0.142857	7	1.57566	-0.252659	0.142031	-0.308164	-1.15686	9.52924e+07	8.16725e+07
Q9UKV3	ACINU_HUMAN	Q9UKV3	14	1	ACINU_HUMAN|Q9UKV3;ACINU_HUMAN|Q9UKV3-5	ACIN1;ACIN1	1	Apoptotic chromatin condensation inducer in the nucleus	AESPAEKVPEESVLPLVQK;ASLVALPEQTASEEETPPPLLTK;DLEPESDR;KCEAEEAEPPAATQPQTSETQTSHLPESER;SAQPLPLKIEELALAK;STLADYSAQK;TSTSSSSVQAR;TTSPLEEEER;KISVVSATK;AAPCIYWLPLTDSQIVQK;GLLVDRPSETK;ISNIVHISNLVR;KPSISITTESLK;KVTLGDTLTR;LLDDLFR;PFTLGQLK;SHCFVTYSTVEEAVATR;WGASTATTQK	761792464	932319599	16988506	23337273	552611350	473940851	284917520	217745803	12639691	20584050	832347433	1.52065e+07	398626191	240061994	9979758		0.781489	0.676041	0.689423	0.731108	0.684081	27	0.3	18	1.56875	-0.835831	0.292448	-0.174154	-0.851211	2.99244e+08	3.39827e+08
O95831	AIFM1_HUMAN	O95831	X	1	AIFM1_HUMAN|O95831;AIFM1_HUMAN|O95831-3;AIFM1_HUMAN|O95831-2	AIFM1;AIFM1;AIFM1	1	Apoptosis-inducing factor 1, mitochondrial	ALGTEVIQLFPEK;SNIWVAGDAACFYDIK;AALSASEGEEVPQDK;CLIATGGTPR	81138954	107629624	32256477	39956800	73093529	55973986	25818116	13481630	4401441	4126020	8.37305e+07	3.61066e+07	6.45338e+07	9417867	3.34223e+06		0.68601	0.737151	0.812285	0.712623	0.818365	3	0.15	4	1.27805	-0.0957591	0.724278	-0.86565	-1.04091	3.94262e+07	3.46656e+07
P08758	ANXA5_HUMAN	P08758	4	1	ANXA5_HUMAN|P08758	ANXA5	1	Annexin A5	M#LVVLLQANRDPDAGIDEAQVEQDAQALFQAGELK;YM#TISGFQIEETIDR;SIPAYLAETLYYAM#K;NFATSLYSM#IK;ADAETLR;ADAETLRK;ALLLLCGEDD;DLLDDLKSELTGK;DLLDDLKSELTGKFEK;DPDAGIDEAQVEQDAQALFQAGELK;ETSGNLEQLLLAVVK;FITIFGTR;GAGTDDHTLIR;GLGTDEESILTLLTSR;GTVTDFPGFDER;LYDAYELK;QVYEEEYGSSLEDDVVGDTSGYYQR;SEIDLFNIR;VLTEIIASR;WGTDEEK	4093961696	4735891402	891663574	1054224083	2794118923	2945410450	868393073	1007371793	184355430	172586255	4414926549	813451933	2.86687e+09	8.28462e+08	1.7488e+08		0.822118	0.705582	0.813139	0.819118	0.7647	8	0.08	20	1.46618	-0.568496	0.591593	-0.560016	-0.929262	1.81972e+09	1.77005e+09
Q9BZZ5	API5_HUMAN	Q9BZZ5	11	1	API5_HUMAN|Q9BZZ5;API5_HUMAN|Q9BZZ5-2;API5_HUMAN|Q9BZZ5-3	API5;API5;API5	1	Apoptosis inhibitor 5	NYGILADATEQVGQHK;LAAQFIPK;ASEDTTSGSPPKK;STVTLSWKPVQK;ELPQFATGENLPR;GTLGGLFSQILQGEDIVR;LQFSYVECLLYSFHQLGR;QAVPLFSK;QQLVELVAEQADLEQTFNPSDPDCVDR	669202963	803315935	258442578	362756604	394349001	431153258	308183281	309363182	31267122	31334618	736259449	224285873	3.53821e+08	3.08773e+08	30529593		0.8299	0.694695	0.799053	0.871361	0.735935	5	0.111111	9	1.56985	-0.412076	0.0893751	-0.085013	-1.16213	330733912	2.58322e+08
P52565	GDIR1_HUMAN	P52565	17	1	GDIR1_HUMAN|P52565	ARHGDIA	1	Rho GDP-dissociation inhibitor 1	IDKTDYM#VGSYGPR;AEEYEFLTPVEEAPK;QSFVLK;SIQEIQELDKDDESLR;SIQEIQELDKDDESLRK;SSAPGPLELDLTGDLESFKK;YIQHTYR	2032748944	2476981902	1139097418	1398359975	1150548366	1274588785	1271642558	1055646160	152983728	149190587	2254865423	1139035854	1.18825e+09	1.16232e+09	154213412		0.763158	0.679342	0.714198	0.692153	0.862034	4	0.114286	7	1.44654	-0.0547625	0.0114575	-0.0234346	-1.3798	1.17974e+09	7.43242e+08
Q16515	ASIC2_HUMAN	Q16515	17	1	ASIC2_HUMAN|Q16515;ASIC2_HUMAN|Q16515-2	ASIC2;ASIC2	1	Acid-sensing ion channel 2	TEETTFEAGVK	241371501	290724166	309026269	410381521	179505446	137240854	281987155	267348153	346149739	254093724	266047834	359703895	158373150	274667654	300121732		0.830242	0.753022	0.76455	0.948086	0.734057	0	0	1	-0.0783414	1.20102	-1.5492	0.0394069	0.387114	271782853	7.32055e+07
Q04656	ATP7A_HUMAN	Q04656	X	1	ATP7A_HUMAN|Q04656;ATP7A_HUMAN|Q04656-2;ATP7A_HUMAN|Q04656-3;ATP7A_HUMAN|Q04656-5	ATP7A;ATP7A;ATP7A;ATP7A	1	Copper-transporting ATPase 1	TSTNEFYTK	71210678	78713327	54038612	78098799	73643017	49894511	92437970	53978573	62651521	72287157	74962002	66068706	61768764	73208272	67469339		0.904684	0.691926	0.677519	0.583944	0.866703	0	0	1	1.16359	-0.487731	-1.28615	0.837954	-0.22766	6.86954e+07	5.38557e+06
Q07812	BAX_HUMAN	Q07812	19	1	BAX_HUMAN|Q07812;BAX_HUMAN|Q07812-2;BAX_HUMAN|Q07812-4;BAX_HUMAN|Q07812-5;BAX_HUMAN|Q07812-8	BAX;BAX;BAX;BAX;BAX	1	Apoptosis regulator BAX	GGGPTSSEQIMK;KLSECLK;TGALLLQGFIQDR;MIAAVDTDSPR;M#GGEAPELALDPVPQDASTK;IGDELDSNM#ELQR	475525414	619980286	246436748	237003160	381370367	348423761	129312209	112634543	7725636	9130348	509378391	237068924	364897064	1.12404e+08	7.63676e+06		0.668857	0.827038	0.862009	0.658646	0.714176	4	0.133333	6	1.32276	-0.0462944	0.596373	-0.673059	-1.19978	2.46277e+08	1.98903e+08
P10415	BCL2_HUMAN	P10415	18	1	BCL2_HUMAN|P10415;BCL2_HUMAN|P10415-2	BCL2;BCL2	1	Apoptosis regulator Bcl-2	FATVVEELFR;TSPLQTPAAPGAAAGPALSPVPPVVHLTLR	44819150	51292834	20011109	17935565	61144623	64653405	18359429	15735882	639894	860707	48055992	18973337	62899014	1.70477e+07	0		0.870009	0.910203	0.936404	0.882536	0.519847	1	0.1	2	0.732516	-0.409103	1.31517	-0.484694	-1.15389	2.93952e+07	2.54749e+07
Q9BXK5	B2L13_HUMAN	Q9BXK5	22	1	B2L13_HUMAN|Q9BXK5;B2L13_HUMAN|Q9BXK5-4	BCL2L13;BCL2L13	1	Bcl-2-like protein 13	ELQEALPEAPAPLLPHITATSLLGTR	18102500	23596825	11434742	10286311	17480341	15664810	4089086	3247615	1385186	2587626	20849662	10860526	16572576	3668350	1986406		0.767158	0.899567	0.896139	0.794215	0.535312	0	0	1	1.24125	0.00900784	0.713634	-0.878204	-1.08568	10787504	8.1065e+06
P02748	CO9_HUMAN	P02748	5	1	CO9_HUMAN|P02748	C9	1	Complement component C9	AIEDYINEFSVR;VVEESELAR	237141560	220266301	326364906	309008321	279457430	285442616	353536508	254401298	454771013	413578038	2.28704e+08	3.17687e+08	282450023	303968903	4.34175e+08		0.921276	0.954015	0.981227	0.687954	0.893056	0	0	2	-1.12117	0.0567887	-0.409674	-0.124807	1.59886	3.13397e+08	7.55399e+07
P04040	CATA_HUMAN	P04040	11	1	CATA_HUMAN|P04040	CAT	1	Catalase	NPVNYFAEVEQIAFDPSNM#PPGIEASPDK;GPLLVQDVVFTDEM#AHFDR;ADVLTTGAGNPVGDKLNVITVGPR;AFYVNVLNEEQR;DAQIFIQK;DPILFPSFIHSQK;FNTANDDNVTQVR;FSTVAGESGSADTVR;FSTVAGESGSADTVRDPR;FYTEDGNWDLVGNNTPIFFIR;GAGAFGYFEVTHDITK;LGPNYLHIPVNCPYR;LNVITVGPR;LVNANGEAVYCK;NFTEVHPDYGSHIQALLDK;NLSVEDAAR	1433181872	1683614745	1033660846	961540653	973063250	938005281	388372860	362716499	83167679	108207130	1.45613e+09	9.95789e+08	9.06302e+08	367595880	6.86598e+07		0.82556	0.805385	0.808506	0.847483	0.656239	12	0.15	16	1.27642	0.43368	0.269858	-0.716348	-1.26361	7.58895e+08	5.46242e+08
Q8IX12	CCAR1_HUMAN	Q8IX12	10	1	CCAR1_HUMAN|Q8IX12;CCAR1_HUMAN|Q8IX12-2	CCAR1;CCAR1	1	Cell division cycle and apoptosis regulator protein 1	EADGEQDEEEKDDGEAK;IQTLPNQNQSQTQPLLK;IVSQPQPAR;KEERDDETDEPKPK;LLLPTPTVK;SCALAEDPQELR;VFTGVVTK;YILPDEPAIIVHPNWAAK	251965778	271577409	73630808	75529907	139248923	154827756	100266163	95102593	10810367	9637482	263452918	73371965	1.44821e+08	9.36152e+07	1.03625e+07		0.876517	0.76949	0.831472	0.683467	0.884169	7	0.175	8	1.54149	-0.460912	0.291768	-0.247661	-1.12468	1.17125e+08	9.49266e+07
Q8N163	CCAR2_HUMAN	Q8N163	8	1	CCAR2_HUMAN|Q8N163;CCAR2_HUMAN|Q8N163-2	CCAR2;CCAR2	1	Cell cycle and apoptosis regulator protein 2	AAEAAPPTQEAQGETEPTEQAPDALEQAADTSR;AAYNPGQAVPWNAVK;EAAPDAGAEPITADSDPAYSSK;ETPEHPLK;FAEFQYLQPGPPR;FSATEVTNK;KEEEAVLVGGEWSPSLDGLDPQADPQVLVR;LTPLQLEIQR;NAETPEATTQQETDTDLPEAPPPPLEPAVIAR;NFSGTASTSLLGPPPGLLTPPVATELSQNAR;PLSSGGEEEEKPR;QEGLDGGLPEEVLFGNLDLLPPPGK;QGILGAQPQLIFQPHR;TLAAEMQELR;TVDSPICDFLELQR;VLLLSSPGLEELYR;VQTLSNQPLLK;GEASEDLCEM#ALDPELLLLR	1157380086	1176969206	457442837	461865976	601850587	547767887	363624332	335310283	20225260	24491004	1167174646	4.30269e+08	5.4079e+08	3.38645e+08	18483022		0.887883	0.792563	0.767866	0.830062	0.776626	9	0.1	18	1.5863	-0.163363	0.0990515	-0.380908	-1.14108	4.99072e+08	4.2117e+08
Q16204	CCDC6_HUMAN	Q16204	10	1	CCDC6_HUMAN|Q16204	CCDC6	1	Coiled-coil domain-containing protein 6	AEQEEEFISNTLFK;EKIDLENTLEQEQEALVNR;KLENDTISK;SGGIVISPFR	103083523	102696920	31151113	29238280	16966012	13834232	15208049	13340063	6114192	5301244	1.0289e+08	3.00554e+07	15838757	10615358	5.44547e+06		0.752727	0.901718	0.825736	0.65572	0.710272	4	0.2	4	1.74149	-0.0725682	-0.426656	-0.556752	-0.685516	3.2969e+07	4.01502e+07
Q9BXF3	CECR2_HUMAN	Q9BXF3	22	1	CECR2_HUMAN|Q9BXF3;CECR2_HUMAN|Q9BXF3-2;CECR2_HUMAN|Q9BXF3-3	CECR2;CECR2;CECR2	1	Cat eye syndrome critical region protein 2	KLNGGLYCTKEEF	673766269	743351437	778607088	848621020	675740640	853402349	823125845	846281682	821771742	753546540	708558853	813614054	764571494	834703764	787659141		0.90639	0.917497	0.79182	0.972638	0.916978	0	0	1	-1.50281	0.652152	-0.353843	1.08476	0.119747	7.81821e+08	4.87503e+07
Q6FI81	CPIN1_HUMAN	Q6FI81	16	1	CPIN1_HUMAN|Q6FI81;CPIN1_HUMAN|Q6FI81-3	CIAPIN1;CIAPIN1	1	Anamorsin	EPVETAVDNNSK	11757784	23376955	2556424	1800421	2208400	7896449	2979550	1830880	627222	589131	17567370	2178422	NA	2405215	608176		0.502965	0.704273	0.27967	0.614482	0.93927	1	0.2	1	1.49242	-0.441205	NA	-0.412708	-0.638507	5.6898e+06	7.9586e+06
P99999	CYC_HUMAN	P99999	7	1	CYC_HUMAN|P99999	CYCS	1	Cytochrome c	GIIWGEDTLM#EYLENPKK;ADLIAYLK;KTGQAPGYSYTAANK;KYIPGTK;MIFVGIK;TGPNLHGLFGR;TGQAPGYSYTAANK;YIPGTK	1628747017	1701001527	1006985675	952102592	1148322361	1190475489	451131224	363508029	77713547	64161061	1664874272	9.79544e+08	1.17069e+09	3.66655e+08	68531951		0.798778	0.858748	0.858717	0.695453	0.735491	3	0.075	8	1.27722	0.202967	0.502594	-0.757738	-1.22505	8.5006e+08	6.37958e+08
Q9UER7	DAXX_HUMAN	Q9UER7	6	1	DAXX_HUMAN|Q9UER7;DAXX_HUMAN|Q9UER7-2;DAXX_HUMAN|Q9UER7-4;DAXX_HUMAN|Q9UER7-5	DAXX;DAXX;DAXX;DAXX	1	Death domain-associated protein 6	EPHGARGSSSSGGKK;LINKPGPDTFPDYGDVLR	19262090	21399424	8876457	11251878	10103199	19664990	7309594	15293818	26068088	24466322	21312764	10918131	0	3.96292e+06	25267205		0.904172	0.818548	0.469693	0.634115	0.938555	4	0.4	2	0.830336	-0.126482	-1.13149	-0.766704	1.19434	1.22922e+07	1.08638e+07
O95865	DDAH2_HUMAN	O95865	6	1	DDAH2_HUMAN|O95865	DDAH2	1	N(G),N(G)-dimethylarginine dimethylaminohydrolase 2	DFAVSTVPVSGPSHLR;GGGDLPNSQEALQK;GLCGMGGPR;GVPESLASGEGAGAGLPALDLAK;IVEIGDENATLDGTDVLFTGR;LSDVTLVPVSCSELEK;TVVAGSSDAAQK	240696758	286928151	61758697	63301151	104803692	94839265	34893604	42003316	13038345	7582681	2.63812e+08	5.72245e+07	9.80275e+07	33134488	8.4893e+06		0.804197	0.662678	0.761916	0.713098	0.776409	7	0.2	7	1.69147	-0.343992	0.0580313	-0.581345	-0.824169	92137639	1.01494e+08
Q9NR28	DBLOH_HUMAN	Q9NR28	12	1	DBLOH_HUMAN|Q9NR28;DBLOH_HUMAN|Q9NR28-2;DBLOH_HUMAN|Q9NR28-3	DIABLO;DIABLO;DIABLO	1	Diablo homolog, mitochondrial	M#NSEEEDEVWQVIIGAR;AESEQEAYLRED;AVYTLTSLYR;LAEAQIEELR;NHIQLVK	139497445	156961720	93853234	144300598	173264696	201510001	61851903	89199411	50329610	58777266	138427022	119385046	185526511	1.2833e+07	54771001		0.679764	0.734227	0.790272	0.577359	0.758596	7	0.28	5	0.528776	0.250924	1.21603	-1.30383	-0.691895	1.02189e+08	6.85328e+07
O00429	DNM1L_HUMAN	O00429	12	1	DNM1L_HUMAN|O00429;DNM1L_HUMAN|O00429-2;DNM1L_HUMAN|O00429-3;DNM1L_HUMAN|O00429-4;DNM1L_HUMAN|O00429-5;DNM1L_HUMAN|O00429-6;DNM1L_HUMAN|O00429-7;DNM1L_HUMAN|O00429-8	DNM1L;DNM1L;DNM1L;DNM1L;DNM1L;DNM1L;DNM1L;DNM1L	1	Dynamin-1-like protein	ALQGASQIIAEIR;DTLQSELVGQLYK;SATLLQLITK;TLESVDPLGGLNTIDILTAIR	30296443	35921082	15612665	19439698	38339607	38919436	7890405	8425500	1968720	75403	3.31088e+07	4633997	3.86295e+07	8.15795e+06	1492176		0.81704	0.529256	0.881506	0.807741	1	2	0.1	4	0.918727	-0.726147	1.23764	-0.522582	-0.907638	1.72045e+07	1.73112e+07
Q92785	REQU_HUMAN	Q92785	11	1	REQU_HUMAN|Q92785	DPF2	1	Zinc finger protein ubi-d4	ILEPDDFLDDLDDEDYEEDTPK;ILEPDDFLDDLDDEDYEEDTPKR;EGLISQDGSSLEALLR	51104055	51714809	18919935	17199455	32647888	40497141	13832225	12981250	1219902	2204121	51409432	18059695	30539575	1.34067e+07	2.00041e+06		0.900181	0.816691	0.626275	0.853321	0.749287	1	0.0666667	3	1.5027	-0.266494	0.39556	-0.513332	-1.11843	2.30832e+07	1.88502e+07
Q9UNN5	FAF1_HUMAN	Q9UNN5	1	1	FAF1_HUMAN|Q9UNN5;FAF1_HUMAN|Q9UNN5-2	FAF1;FAF1	1	FAS-associated factor 1	QILENELQIPVSK	20072931	23813987	4815655	9034026	7439948	17013319	1473382	3961337	89119	178803	21943459	6924840	NA	NA	NA		0.842905	0.533058	0.437301	0.371941	0.49842	3	0.6	1	0.707107	-0.707107	NA	NA	NA	1.44341e+07	1.06198e+07
P58499	FAM3B_HUMAN	P58499	21	1	FAM3B_HUMAN|P58499	FAM3B	1	Protein FAM3B	LAGGLLK	479957603	889310536	247217391	310054200	371926729	529797546	413579417	274206990	17802407	18282074	684634070	278635796	450862138	343893204	18042240		0.539696	0.797336	0.702017	0.663009	0.973763	0	0	1	1.35236	-0.314372	0.392663	-0.0464728	-1.38418	3.55213e+08	2.43589e+08
O75223	GGCT_HUMAN	O75223	7	1	GGCT_HUMAN|O75223	GGCT	1	Gamma-glutamylcyclotransferase	SYLM#TNYESAPPSPQYK;SNLNSLDEQEGVK;AIEPNDYTGK;VSEEIEDIIK;DVTGPDEESFLYFAYGSNLLTER;NPSAAFFCVAR	367233706	483321044	97273949	164018653	210445400	167334144	164716650	121139222	64418790	72168901	3.62393e+08	115159022	1.73133e+08	143441340	6.75362e+07		0.67873	0.665138	0.601718	0.785738	0.722015	6	0.2	6	1.67976	-0.505301	0.00707518	-0.255341	-0.926192	1.72333e+08	1.13148e+08
Q96F15	GIMA5_HUMAN	Q96F15	7	1	GIMA5_HUMAN|Q96F15;GIMA5_HUMAN|Q96F15-2	GIMAP5;GIMAP5	1	GTPase IMAP family member 5	LLAVIER	18774728	29074356	24313702	38443418	55301378	42094009	19590222	15318487	46373522	34652775	23924542	31378560	48697694	17454354	40513148		0.645749	0.632454	0.761175	0.781946	0.747254	0	0	1	-0.676078	-0.081034	1.30153	-1.19258	0.648167	3.23937e+07	1.25268e+07
P06744	G6PI_HUMAN	P06744	19	1	G6PI_HUMAN|P06744	GPI	1	Glucose-6-phosphate isomerase	TITDVINIGIGGSDLGPLM#VTEALKPYSSGGPR;M#IPCDFLIPVQTQHPIR;ILLANFLAQTEALM#R;LTPFM#LGALVAM#YEHK;EWFLQAAK;HFVALSTNTTK;IEPELDGSAQVTSHDASTNGLINFIK;INYTEGR;KIEPELDGSAQVTSHDASTNGLINFIK;LFDANKDR;MFNGEK;MLVDLAK;NLVTEDVMR;SNTPILVDGK;TFTTQETITNAETAK;TLAQLNPESSLFIIASK;VDHQTGPIVWGEPGTNGQHAFYQLIHQGTK;VFEGNRPTNSIVFTK;VWYVSNIDGTHIAK	3809892350	4892520936	2214478582	2535683130	2177703744	2278574275	1717922942	1724135505	263262652	227488161	4268990872	2339536042	2170465551	1.72103e+09	2.37967e+08		0.814508	0.769609	0.800749	0.862982	0.709209	8	0.0842105	19	1.46684	0.132716	0.015812	-0.294952	-1.32042	2.1476e+09	1.44623e+09
P14625	ENPL_HUMAN	P14625	12	1	ENPL_HUMAN|P14625	HSP90B1	1	Endoplasmin	NLLHVTDTGVGM#TR;TETVEEPM#EEEEAAKEEKEESDDEAAVEEEEEEKKPK;TVWDWELM#NDIKPIWQRPSK;EFEPLLNWM#K;LTESPCALVASQYGWSGNM#ER;DDEVDVDGTVEEDLGK;DISTNYYASQK;EVEEDEYK;FQSSHHPTDITSLDQYVER;GVVDSDDLPLNVSR;GYEVIYLTEPVDEYCIQALPEFDGK;GYEVIYLTEPVDEYCIQALPEFDGKR;IKEDEDDKTVLDLAVVLFETATLR;KEAESSPFVER;KGYEVIYLTEPVDEYCIQALPEFDGK;KYSQFINFPIYVWSSK;LIINSLYK;SGTSEFLNK;SGYLLPDTK;SILFVPTSAPR;TDDEVVQREEEAIQLDGLNASQIR;YLNFVK;YSQFINF…	2651471129	3124650254	2495096577	2860661184	2165145352	2124876321	849544847	793848003	239594148	238591721	2455235477	2284869456	2151789090	7.64109e+08	236980749		0.818582	0.76805	0.850134	0.819437	0.758507	14	0.121739	23	0.870224	0.701104	0.568998	-0.808528	-1.3318	1.5786e+09	1.00737e+09
O43504	LTOR5_HUMAN	O43504	1	1	LTOR5_HUMAN|O43504	LAMTOR5	1	Ragulator complex protein LAMTOR5	GTLSDEHAGVISVLAQQAAK	72664084	96202574	36337621	35577091	77589343	78449097	20900574	14633439	984371	2468278	84433329	35957356	78019220	17767006	NA		0.755324	0.979071	0.989041	0.700145	0.398809	1	0.2	1	0.9391	-0.55893	0.740888	-1.12106	NA	5.40442e+07	3.23598e+07
P00338	LDHA_HUMAN	P00338	11	1	LDHA_HUMAN|P00338;LDHA_HUMAN|P00338-3;LDHA_HUMAN|P00338-4	LDHA;LDHA;LDHA	1	L-lactate dehydrogenase A chain	DDVFLSVPCILGQNGISDLVK;GLYGIKDDVFLSVPCILGQNGISDLVK;RVHPVSTMIK;SADTLWGIQK;VTLTSEEEAR;DYNVTANSK;FIIPNVVK;NVNIFK;DLADELALVDVIEDK;DLADELALVDVIEDKLK;DQLIYNLLK;DQLIYNLLKEEQTPQNK;EEQTPQNK;LGVHPL;TLHPDLGTDKDKEQWK;YLMGER;GEM#M#DLQHGSLFLR	4744545800	5396035320	2861795933	2803280337	1828928885	2009638396	1528771251	1377183113	215338899	244206461	5.04938e+09	2677224694	1841069793	1449798521	226160920		0.762722	0.796471	0.813862	0.798457	0.756421	8	0.0941176	17	1.55817	0.238399	-0.226804	-0.444492	-1.12528	2.24873e+09	1.79739e+09
Q66K74	MAP1S_HUMAN	Q66K74	19	1	MAP1S_HUMAN|Q66K74;MAP1S_HUMAN|Q66K74-2	MAP1S;MAP1S	1	Microtubule-associated protein 1S	GPVPAKPTVLFEK;HSATFSSIVK;KDPKPSVSR;SPVYLDLAYLPSGSSAHLVDEEFFQR	56154431	83123758	17747519	27896772	57261031	64215808	29122900	43250216	968519	139316	6.96391e+07	1.19573e+07	6.07384e+07	2.41932e+07	0		0.639806	0.664583	0.871391	0.633727	0.996438	3	0.15	4	1.19131	-0.69997	0.899469	-0.298778	-1.09203	3.33056e+07	3.04989e+07
O95243	MBD4_HUMAN	O95243	3	1	MBD4_HUMAN|O95243;MBD4_HUMAN|O95243-2;MBD4_HUMAN|O95243-3;MBD4_HUMAN|O95243-5	MBD4;MBD4;MBD4;MBD4	1	Methyl-CpG-binding domain protein 4	TSGIINKFC	13836140	26250290	23017975	27191333	7152243	22644566	39980308	32575708	14744648	15853464	20043215	25104654	NA	36278008	15299056		0.527085	0.846519	0.315848	0.814794	0.930058	1	0.2	1	-0.45959	0.10256	NA	1.34353	-0.986501	2.41812e+07	9.00372e+06
P16455	MGMT_HUMAN	P16455	10	1	MGMT_HUMAN|P16455	MGMT	1	Methylated-DNA--protein-cysteine methyltransferase	FGEVISYQQLAALAGNPK;LGKPGLGGSSGLAGAWLK;VVCSSGAVGNYSGGLAVK	64639098	68196919	21132536	23423988	120582170	127497340	10673139	10063692	1246058	1714829	6.6418e+07	22278262	124039755	1.03684e+07	1.19762e+06		0.766925	0.838241	0.925858	0.863389	0.61669	2	0.133333	3	0.424	-0.444151	1.55732	-0.678397	-0.858771	4.48604e+07	5.08434e+07
P14174	MIF_HUMAN	P14174	22	1	MIF_HUMAN|P14174	MIF	1	Macrophage migration inhibitory factor	PM#FIVNTNVPR;ASVPDGFLSELTQQLAQ;ASVPDGFLSELTQQLAQATGKPPQY;ASVPDGFLSELTQQLAQATGKPPQYIAVH;IVNTNVPR;LLCGLLAER	6588778003	6312767279	3786800651	4102526860	4269326480	4073699298	2461138609	2759967050	463448838	461754240	6.44282e+09	3.93902e+09	4171512889	2.61053e+09	4.62181e+08		0.848504	0.814419	0.865132	0.861348	0.759591	2	0.0666667	6	1.32755	0.188288	0.294076	-0.416195	-1.39372	3.52521e+09	2.19774e+09
P20591	MX1_HUMAN	P20591	21	1	MX1_HUMAN|P20591	MX1	1	Interferon-induced GTP-binding protein Mx1	WSTIIENNFQEGHK;DVPDLTLIDLPGITR;LRHEFHK;NPGSVAENNLCSQYEEK	51325052	52653500	48423750	33870589	63383011	50095217	6436186	12143015	3720100	3898123	35485716	43035649	5.73043e+07	2267611	3.7221e+06		0.523102	0.782594	0.738564	0.669905	0.81927	5	0.25	4	0.29128	0.600035	1.18355	-1.06718	-1.00769	2.83631e+07	2.44528e+07
Q9C000	NALP1_HUMAN	Q9C000	17	1	NALP1_HUMAN|Q9C000;NALP1_HUMAN|Q9C000-2;NALP1_HUMAN|Q9C000-5;NALP1_HUMAN|Q9C000-6	NLRP1;NLRP1;NLRP1;NLRP1	1	NACHT, LRR and PYD domains-containing protein 1	LGLDQTTLSDEM#R	104177260	103973409	116512723	127572990	107349425	115812841	120078387	119288037	128405854	105266703	104075334	122042856	111581133	119683212	116836278		0.998043	0.913302	0.926922	0.993418	0.819797	0	0	1	-1.5012	1.0036	-0.454834	0.674654	0.277771	1.14844e+08	7.17323e+06
P50583	AP4A_HUMAN	P50583	9	1	AP4A_HUMAN|P50583	NUDT2	1	Bis(5'-nucleosyl)-tetraphosphatase [asymmetrical]	LSHEHQAYR;VDNNAIEFLLLQASDGIHHWTPPK	20454470	23361468	5816040	5241049	15282778	8750060	5801718	6232970	1096463	75009	21907969	3.78298e+06	15912547	6017344	972686		0.875825	0.52982	0.928027	0.922792	0.803001	1	0.1	2	1.37935	-0.671693	0.700902	-0.41885	-0.989709	9.71871e+06	8.83696e+06
O60313	OPA1_HUMAN	O60313	3	1	OPA1_HUMAN|O60313;OPA1_HUMAN|O60313-2	OPA1;OPA1	1	Dynamin-like 120 kDa protein, mitochondrial	AKNEILDEVISLSQVTPK;TQEQCVHNETK	30112172	39762355	29586687	28640115	29679248	20595522	52571892	34821721	29212420	32628016	3.49373e+07	27153413	25137385	4.36968e+07	30546879		0.795552	0.615397	0.781067	0.806365	0.621704	2	0.2	2	0.358243	-0.696846	-0.970116	1.54559	-0.236867	3.22943e+07	7.37743e+06
Q9BUL8	PDC10_HUMAN	Q9BUL8	3	1	PDC10_HUMAN|Q9BUL8	PDCD10	1	Programmed cell death protein 10	M#AADDVEEYM#IERPEPEFQDLNEK;VNLSAAQTLR	114578883	142911470	34545981	54085078	47477650	81286955	47370059	38676905	704323	1631799	1.28745e+08	14927756	6.43823e+07	43023482	1793989		0.858947	0.666256	0.683936	0.881511	0.769722	1	0.1	2	1.56274	-0.712631	0.276037	-0.150957	-0.975194	5.05745e+07	5.00214e+07
Q53EL6	PDCD4_HUMAN	Q53EL6	10	1	PDCD4_HUMAN|Q53EL6;PDCD4_HUMAN|Q53EL6-2	PDCD4;PDCD4	1	Programmed cell death protein 4	TLTPIIQEYFEHGDTNEVAEM#LR;LLSDLCGTVM#STTDVEK;APQLVGQFIAR;AVGDGILCNTYIDSYK;DSVWGSGGGQQSVNHLVK;EYLLSGDISEAEHCLK;FVSEGDGGR;GDSVSDSGSDALR;GVWGTPGQVYDVEEVDVKDPNYDDDQENCVYETVVLPLDER;IYNEIPDINLDVPHSYSVLER;NEINGNWISASSINEAR	1348087168	1452710070	1037827814	1062685001	1363990468	1250539000	687122065	684597718	49899713	63617623	1277845502	1.02873e+09	1283140224	685690404	5.68724e+07		0.712644	0.709127	0.768985	0.801916	0.819049	8	0.145455	11	0.800174	0.315629	0.810473	-0.351597	-1.57468	8.66455e+08	5.14126e+08
O14737	PDCD5_HUMAN	O14737	19	1	PDCD5_HUMAN|O14737;PDCD5_HUMAN|O14737-2	PDCD5;PDCD5	1	Programmed cell death protein 5	HGDPGDAAQQEAK	21284082	34888904	7921597	8768081	12900654	15474131	5181918	6696654	NA	191186	28086493	8344839	14187392	5939286	0		0.610053	0.903459	0.833692	0.773807	1	0	0	1	1.57235	-0.278082	0.269554	-0.50356	-1.06026	11311602	1.06687e+07
Q9H2J4	PDCL3_HUMAN	Q9H2J4	2	1	PDCL3_HUMAN|Q9H2J4	PDCL3	1	Phosducin-like protein 3	ELEWKLSESGAIMTDLEENPK	85310784	58032476	93039440	157833376	159112480	266957072	177024176	162860592	131516984	176520352	71671630	125436408	213034776	169942384	154018668		0.680248	0.589479	0.596023	0.919991	0.745053	0	0	1	-1.42815	-0.406393	1.25835	0.439408	0.13679	1.46821e+08	5.26199e+07
Q15121	PEA15_HUMAN	Q15121	1	1	PEA15_HUMAN|Q15121;PEA15_HUMAN|Q15121-2	PEA15;PEA15	1	Astrocytic phosphoprotein PEA-15	RPDLLTM#VVDYR;DNLSYIEHIFEISR;ISEEDELDTK;LDKDNLSYIEHIFEISR;SEEITTGSAWFSFLESHNK	304534939	354983733	147779660	146699199	169351630	173849591	122611425	107418087	9944809	10362922	329759336	1.47239e+08	1.71601e+08	115014756	8.44994e+06		0.84715	0.873369	0.89478	0.854547	0.586911	2	0.08	5	1.50983	-0.0617669	0.147997	-0.33924	-1.25682	1.54413e+08	1.16136e+08
Q8TC59	PIWL2_HUMAN	Q8TC59	8	1	PIWL2_HUMAN|Q8TC59;PIWL2_HUMAN|Q8TC59-2	PIWIL2;PIWIL2	1	Piwi-like protein 2	IQMTKILEPCSDL	51352797	61395627	68538777	64310130	64663309	68750680	61194505	62177258	67992680	73808925	56374212	66424454	66706994	61685882	70900802		0.836424	0.938303	0.940548	0.984194	0.921199	0	0	1	-1.44795	0.361074	0.411931	-0.491861	1.16681	6.44185e+07	5.55561e+06
Q01105	SET_HUMAN	Q01105	9	1	SET_HUMAN|Q01105	SET	1	Protein SET	KKPRPPPALGPEETSASAGLPK;KPRPPPALGPEETSASAGLPK;ALLGEEDEEALHYLTR;EQQEAIEHIDEVQNEIDRLNEQASEEILK;IPNFWVTTF;IPNFWVTTFV;IPNFWVTTFVNHPQVS;IPNFWVTTFVNHPQVSALLGEEDEEALHYLTR;LNEQASEEILK;TTFVNHPQVSALLGEEDEEALHYLTR;TWFTDHSDAGADELGEVIK;VNHPQVSALLGEEDEEALHYLTR;ELNSNHDGADETSEK;ELNSNHDGADETSEKEQQEAIEHIDEVQNEIDR;ELNSNHDGADETSEKEQQEAIEHIDEVQNEIDRLNEQASEEILK	3032827283	3118535428	1594130683	1655101097	1560502577	1706180040	1177993616	1246802144	235800590	220131055	3.07568e+09	1.52486e+09	1.61363e+09	1211059695	223299516		0.866042	0.781573	0.774445	0.793636	0.679139	5	0.0666667	15	1.50776	-0.00473002	0.0818497	-0.310768	-1.27411	1.5297e+09	1.02535e+09
Q9Y371	SHLB1_HUMAN	Q9Y371	1	1	SHLB1_HUMAN|Q9Y371;SHLB1_HUMAN|Q9Y371-2	SH3GLB1;SH3GLB1	1	Endophilin-B1	QTEVLLQPNPNAR;ELIQTSALNFLTPLR;GKVPITYLELLN;LLLEGISSTHAHHLR	86410632	85349598	18881327	28981701	55934708	56311956	16414618	18398629	2876300	6192555	69102652	22000909	5.42689e+07	1.17422e+07	0		0.656701	0.697574	0.774041	0.588531	0.608253	8	0.4	4	1.29141	-0.322926	0.783012	-0.674527	-1.07697	3.14229e+07	2.91771e+07
P00441	SODC_HUMAN	P00441	21	1	SODC_HUMAN|P00441	SOD1	1	Superoxide dismutase [Cu-Zn]	DGVADVSIEDSVISLSGDHCIIGR;GDGPVQGIINFEQK;GLTEGLHGFHVHEFGDNTAGCTSAGPHFNPL;GLTEGLHGFHVHEFGDNTAGCTSAGPHFNPLSR;HVGDLGNVTADKDGVADVSIEDSVISLSGDHCIIGR;KHGGPKDEER;LACGVIGIAQ;TLVVHEK	7524618875	8498561806	7303453089	6514962281	7026685846	7874642470	3593996384	3731349168	675815733	665502293	8022847523	6881604196	7.45046e+09	3666231350	670659013		0.95148	0.797533	0.85383	0.903943	0.922045	2	0.05	8	0.863804	0.496579	0.679622	-0.538051	-1.50195	5.33836e+09	3.10775e+09
Q8WVM7	STAG1_HUMAN	Q8WVM7	3	1	STAG1_HUMAN|Q8WVM7;STAG1_HUMAN|Q8WVM7-2	STAG1;STAG1	1	Cohesin subunit SA-1	TDTM#IQTPGPLPAPQLTSTVLR	5871497	10311456	1403232	3315354	5931803	7037729	3385489	2260091	527011	555755	8091476	NA	6484766	2822790	541383		0.569415	0.423253	0.842858	0.667582	0.948279	1	0.2	1	1.05103	NA	0.582777	-0.484461	-1.14935	4.4851e+06	3.43127e+06
Q01085	TIAR_HUMAN	Q01085	10	1	TIAR_HUMAN|Q01085-2	TIAL1	1	Nucleolysin TIAR	MITEQPDSR;SAFAPFGK	12521599	16977452	2353584	3962170	8790667	6396886	3388481	2940007	0	233176	9194852	2.51934e+06	4213783	3164244	0		0.6331	0.551619	0.658821	0.867647	1	5	0.5	2	1.5896	-0.384095	0.116887	-0.193422	-1.12897	3.81844e+06	3.38224e+06
Q9Y2S6	TMA7_HUMAN	Q9Y2S6	3	1	TMA7_HUMAN|Q9Y2S6	TMA7	1	Translation machinery-associated protein 7	EMDEEDKAFK;GPLATGGIK	441727381	420384417	225989345	242121516	385376967	406635927	388506571	326115846	28689726	26993310	431055899	215945364	396006447	3.57311e+08	29364516		0.88275	0.738495	0.931545	0.900239	0.91735	1	0.1	2	0.879118	-0.424	0.666792	0.43238	-1.55429	2.85937e+08	1.65074e+08
Q96BY7	ATG2B_HUMAN	Q96BY7	14	1	ATG2B_HUMAN|Q96BY7	ATG2B	1	Autophagy-related protein 2 homolog B	EGGAHSLK;TDLEFK	21214942	27337100	16325370	19628565	24521239	24582676	42270304	52573069	83205926	73549528	1.11269e+07	1.7977e+07	2.4552e+07	4.74217e+07	78263064		0.558219	0.7257	0.936579	0.757656	0.943194	1	0.1	2	-0.904765	-0.654265	-0.413823	0.422504	1.55035	3.58681e+07	2.73454e+07
P51397	DAP1_HUMAN	P51397	5	1	DAP1_HUMAN|P51397	DAP	1	Death-associated protein 1	HPHTGDTKEEK;TQHIQQPR	37970681	40370796	24311290	19168301	27321101	33284923	13451950	13787368	1419857	1820658	39976305	2.3541e+07	28102988	1.45679e+07	1.62026e+06		0.989822	0.820136	0.592649	0.941974	0.779859	2	0.2	2	1.27653	0.13721	0.453454	-0.484821	-1.38238	2.15617e+07	1.44255e+07
Q8NEB9	PK3C3_HUMAN	Q8NEB9	18	1	PK3C3_HUMAN|Q8NEB9	PIK3C3	1	Phosphatidylinositol 3-kinase catalytic subunit type 3	TSSTLSEDQMSR	1884158	NA	257475	537631	520006	2109668	NA	511054	NA	NA	1884158	NA	NA	511054	NA		1	0.478907	0.246487	1	NA	3	0.6	1	0.707107	NA	NA	-0.707107	NA	1197606	970931
Q9Y3P9	RBGP1_HUMAN	Q9Y3P9	9	1	RBGP1_HUMAN|Q9Y3P9;RBGP1_HUMAN|Q9Y3P9-2	RABGAP1;RABGAP1	1	Rab GTPase-activating protein 1	KDTGGDGQDSLYK;IVGNGSEQQLQK	4442794	6729957	1553035	1667174	7474809	9065422	822033	829329	549732	148921	5.50907e+06	1268806	8.08432e+06	740144	0		0.837837	0.572454	0.743301	0.892461	0.99478	1	0.1	2	0.681228	-0.528093	1.41569	-0.678866	-0.889955	3.12047e+06	3.50632e+06
Q9NR46	SHLB2_HUMAN	Q9NR46	9	1	SHLB2_HUMAN|Q9NR46;SHLB2_HUMAN|Q9NR46-2	SH3GLB2;SH3GLB2	1	Endophilin-B2	DFIHTASISFLTPLR;TELDAHFENLLAR	71941892	65815932	20077816	26981791	38304111	41964746	22993380	23058610	554127	1327269	68878912	2.35298e+07	4.01344e+07	23025995	1.20736e+06		0.911375	0.733134	0.792122	0.990985	0.848968	0	0	2	1.49361	-0.311491	0.349449	-0.331544	-1.20003	3.13553e+07	2.51227e+07
Q9Y4P8	WIPI2_HUMAN	Q9Y4P8	7	1	WIPI2_HUMAN|Q9Y4P8;WIPI2_HUMAN|Q9Y4P8-2;WIPI2_HUMAN|Q9Y4P8-4;WIPI2_HUMAN|Q9Y4P8-6	WIPI2;WIPI2;WIPI2;WIPI2	1	WD repeat domain phosphoinositide-interacting protein 2	YECTDTEDVCIVER;EKPPEEPTTWTGYFGK	35195912	31353796	29709481	32455677	50732349	32755791	37417845	28015500	45930227	39455476	33274854	2.15378e+07	41744070	2.276e+07	4.26929e+07		0.775549	0.620629	0.645452	0.681434	0.72159	2	0.2	2	0.0867599	-1.07977	0.928503	-0.958298	1.0228	3.24019e+07	1.00615e+07
Q13886	KLF9_HUMAN	Q13886	9	1	KLF9_HUMAN|Q13886	KLF9	1	Krueppel-like factor 9	HASEKRHKCPYSG	8134122	5414903	14821100	20554577	12554126	15244627	10590330	10401775	20085484	17529413	6774512	17687838	13899376	10496052	18807448		0.665702	0.721061	0.823511	0.982196	0.87274	0	0	1	-1.35092	0.830473	0.0732234	-0.607044	1.05426	1.3533e+07	5.00292e+06
Q9NQ29	LUC7L_HUMAN	Q9NQ29	16	1	LUC7L_HUMAN|Q9NQ29;LUC7L_HUMAN|Q9NQ29-2;LUC7L_HUMAN|Q9NQ29-3	LUC7L;LUC7L;LUC7L	1	Putative RNA-binding protein Luc7-like 1	SHLLDCCPHDILAGTR	290616160	256835920	145624928	115099872	76813888	116929392	76840344	32352312	56353088	82913312	273726040	130362400	96871640	NA	69633200		0.883763	0.790386	0.656925	0.421033	0.679663	1	0.2	1	1.44286	-0.135239	-0.503893	NA	-0.803723	142648320	9.08461e+07
Q9GZV8	PRD14_HUMAN	Q9GZV8	8	1	PRD14_HUMAN|Q9GZV8	PRDM14	1	PR domain zinc finger protein 14	QLEAAASAAPAM#PPFPF	77238010	86848545	43089436	44528535	69005529	78223194	40511348	41663771	9437931	8416193	82043278	43808986	73614362	41087560	8927062		0.889341	0.967681	0.882162	0.97234	0.891741	0	0	1	1.10441	-0.209127	0.814831	-0.302621	-1.40749	4.98962e+07	2.9108e+07
Q7Z2T5	TRM1L_HUMAN	Q7Z2T5	1	1	TRM1L_HUMAN|Q7Z2T5;TRM1L_HUMAN|Q7Z2T5-2	TRMT1L;TRMT1L	1	TRMT1-like protein	SFDFIHLDPFGTSVNYLDSAFR	3170056	2362497	668004	251258	5025533	2749548	266953	603608	557644	NA	2766276	NA	3887540	NA	557644		0.745254	0.376133	0.547116	0.442262	1	2	0.4	1	0.213929	NA	0.875723	NA	-1.08965	2403820	1.69428e+06
Q8NAP3	ZBT38_HUMAN	Q8NAP3	3	1	ZBT38_HUMAN|Q8NAP3	ZBTB38	1	Zinc finger and BTB domain-containing protein 38	RLLPMK	31639064	68853824	2490069	9424066	3397675	3966838	3788811	2055370	NA	505559	NA	NA	3682256	2922090	505559		0.459511	0.264225	0.85652	0.542484	1	2	0.4	1	NA	NA	0.791126	0.332852	-1.12398	2.36997e+06	1.65876e+06
Q86UP3	ZFHX4_HUMAN	Q86UP3	8	1	ZFHX4_HUMAN|Q86UP3;ZFHX4_HUMAN|Q86UP3-2;ZFHX4_HUMAN|Q86UP3-4;ZFHX4_HUMAN|Q86UP3-5	ZFHX4;ZFHX4;ZFHX4;ZFHX4	1	Zinc finger homeobox protein 4	GPAQSHK	44873419	58377346	30025637	27733114	25335711	29542957	35717325	39107304	37464884	45759514	51625382	28879376	27439334	37412314	41612199		0.768679	0.923648	0.857589	0.913316	0.818734	0	0	1	1.43776	-0.860167	-1.00565	0.00187837	0.426174	37393721	9.89848e+06
P17024	ZNF20_HUMAN	P17024	19	1	ZNF20_HUMAN|P17024	ZNF20	1	Zinc finger protein 20	ISFSSIQYHK	382557120	682495437	419562123	1013444508	619123040	655707508	505304989	762085881	558733414	669083705	532526278	NA	637415274	633695435	613908560		0.560527	0.413996	0.944206	0.663055	0.835072	1	0.2	1	-1.46638	NA	0.67399	0.598083	0.19431	6.04386e+08	4.9005e+07
Q9UDV7	ZN282_HUMAN	Q9UDV7	7	1	ZN282_HUMAN|Q9UDV7;ZN282_HUMAN|Q9UDV7-2	ZNF282;ZNF282	1	Zinc finger protein 282	QEEHQCVWDQQ	340229732	373845461	508381524	492012164	470524166	484348162	722391396	424397937	796011964	608283227	357037596	500196844	477436164	573394666	702147596		0.910081	0.967801	0.971459	0.58749	0.764163	0	0	1	-1.29672	-0.171678	-0.350546	0.403558	1.41538	5.22043e+08	1.27248e+08
Q8IZ26	ZNF34_HUMAN	Q8IZ26	8	1	ZNF34_HUMAN|Q8IZ26	ZNF34	1	Zinc finger protein 34	AFHNSSRLI	465268613	510967803	421372528	589838897	427056271	470405678	443367813	502637593	444393348	514492560	488118208	505605712	448730974	473002703	479442954		0.910564	0.714386	0.907847	0.882083	0.863751	0	0	1	0.437713	1.27536	-1.44893	-0.286317	0.0221701	4.7898e+08	2.08769e+07
Q96IQ9	ZN414_HUMAN	Q96IQ9	19	1	ZN414_HUMAN|Q96IQ9-2	ZNF414	1	Zinc finger protein 414	VSPLLSEGELPVFSQL;LHYKPNR	13976104	16805704	3298173	3481372	8394085	10072594	5345249	2096587	349273	254718	15390904	3.38977e+06	9.23334e+06	4.65505e+06	0		0.822115	0.90853	0.586767	0.801496	0.951448	0	0	2	1.48737	-0.52798	0.453332	-0.315501	-1.09723	6.53381e+06	5.95485e+06
Q8N883	ZN614_HUMAN	Q8N883	19	1	ZN614_HUMAN|Q8N883	ZNF614	1	Zinc finger protein 614	SVLFTK	1358331110	2391537458	1749691262	2346772427	1673261909	2273162372	3284055342	2282218344	1865614092	2430677230	1874934284	2048231844	1973212140	2783136843	2148145661		0.567974	0.745574	0.736094	0.694939	0.767528	0	0	1	-0.808362	-0.326297	-0.534981	1.718	-0.0483644	2.16553e+09	3.5949e+08
P17098	ZNF8_HUMAN	P17098	19	1	ZNF8_HUMAN|P17098	ZNF8	1	Zinc finger protein 8	CLFLHLR	19118594	17264939	29487575	21651978	24021820	17639399	25102054	18531171	31316247	35008611	18191766	25569776	20830610	21816612	33162429		0.903044	0.734275	0.734307	0.738233	0.89453	0	0	1	-0.985297	0.285051	-0.53094	-0.36117	1.59236	2.39142e+07	5.80787e+06
Q5JPB2	ZN831_HUMAN	Q5JPB2	20	1	ZN831_HUMAN|Q5JPB2	ZNF831	1	Zinc finger protein 831	LVTEPTK	12668673	4814555	2075187	6381364	4606101	3025319	5543756	4113851	3472982	5451334	NA	NA	3815710	4828804	4462158		0.380036	0.325195	0.656807	0.742069	0.637089	2	0.4	1	NA	NA	-1.07844	0.896611	0.181827	4.36889e+06	512946
Q03923	ZNF85_HUMAN	Q03923	19	1	ZNF85_HUMAN|Q03923;ZNF85_HUMAN|Q03923-2	ZNF85;ZNF85	1	Zinc finger protein 85	GKTFNRFSTLTTHK	588462747	774461570	850180915	1120318528	853675565	817042014	678879796	711688467	1135502960	1328277989	681462158	985249722	835358790	695284132	1231890474		0.759835	0.758874	0.957087	0.9539	0.854869	0	0	1	-0.891459	0.433548	-0.22022	-0.831172	1.5093	8.85849e+08	2.29272e+08
P0CJ78	ZN865_HUMAN	P0CJ78	19	1	ZN865_HUMAN|P0CJ78	ZNF865	1	Zinc finger protein 865	GAGTLAGK	77398902	86727440	73702341	82546002	42014606	34990199	91243954	83743653	60443927	47207844	82063171	78124172	38502402	87493804	53825886		0.892438	0.892864	0.83281	0.9178	0.781019	0	0	1	0.67201	0.483759	-1.40982	0.931548	-0.677492	68001887	2.09242e+07
Q9Y4K1	AIM1_HUMAN	Q9Y4K1	6	1	AIM1_HUMAN|Q9Y4K1;AIM1_HUMAN|Q9Y4K1-2	AIM1;AIM1	1	Absent in melanoma 1 protein	GGTQYDQNHIILNTVSK	3874027	4209309	3859313	1942157	304435	866150	4368947	3320214	527626	870842	4041668	2900735	NA	3844580	699234		0.920348	0.503239	0.351481	0.759957	0.60588	1	0.2	1	0.764069	0.0190547	NA	0.635373	-1.4185	2.87155e+06	1.53142e+06
P07355	ANXA2_HUMAN	P07355	15	1	ANXA2_HUMAN|P07355;ANXA2_HUMAN|P07355-2	ANXA2;ANXA2	1	Annexin A2	AEDGSVIDYELIDQDAR;GDLENAFLNLVQCIQNKPLYFADR;GVDEVTIVNILTNR;RAEDGSVIDYELIDQDAR	962697461	979874219	144573988	204030587	355067883	345479430	222976154	258537303	61969118	63500893	971285840	1.74302e+08	3.50274e+08	2.40757e+08	6.2735e+07		0.90814	0.752475	0.859565	0.842164	0.637734	0	0	4	1.71091	-0.519271	-0.0268552	-0.333313	-0.831467	3.59871e+08	3.57363e+08
P09525	ANXA4_HUMAN	P09525	2	1	ANXA4_HUMAN|P09525;ANXA4_HUMAN|P09525-2	ANXA4;ANXA4	1	Annexin A4	DEGNYLDDALVR;FLTVLCSR;GAGTDEGCLIEILASR;QDAQDLYEAGEK;SETSGSFEDALLAIVK	100455687	103322001	59518085	63181239	157003013	154462812	105188613	97249959	22398732	19038374	101888844	53779722	1.55733e+08	101219286	2.19713e+07		0.918808	0.758258	0.898203	0.763167	0.847268	1	0.04	5	0.292466	-0.647407	1.34438	0.279386	-1.26882	8.69184e+07	5.11868e+07
P08133	ANXA6_HUMAN	P08133	5	1	ANXA6_HUMAN|P08133	ANXA6	1	Annexin A6	GSIHDFPGFDPNQDAEALYTAM#K;GSIHDFPGFDPNQDAEALYTAMK;AINEAYK;AINEAYKEDYHK;ALIEILATR;AMEGAGTDEK;DAFVAIVQSVK;DAISGIGTDEK;DLEADIIGDTSGHFQK;DLIADLK;EAILDIITSR;EDAQVAAEILEIADTPSGDK;EDAQVAAEILEIADTPSGDKTSLETR;EEDDVVSEDLVQQDVQDLYEAGELK;EEGGENLDQAR;GFGSDKEAILDIITSR;GLGTDEDTIIDIITHR;GTVRPANDFNPDADAK;ILISLATGHR;ILISLATGHREEGGENLDQAR;LVFDEYLK;MTNYDVEHTIK;MTNYDVEHTIKK;NKPLFFADK;PANDFNPDADAK;QEVCQSYK;QRQEVCQSYK;R…	10073805688	11536056196	1057334560	1158206719	3819513063	3927187187	3519875983	3178308806	551633337	584835910	10707375847	1.07616e+09	3.76952e+09	3.34024e+09	5.33374e+08		0.816503	0.723068	0.778446	0.801978	0.783587	25	0.116279	43	1.67975	-0.691687	-0.0285166	-0.134215	-0.825334	3885334053	4.06134e+09
P20073	ANXA7_HUMAN	P20073	10	1	ANXA7_HUMAN|P20073;ANXA7_HUMAN|P20073-2	ANXA7;ANXA7	1	Annexin A7	LGTDESCFNM#ILATR;KQM#FAQMYQK;GAGTDDSTLVR;GFGTDEQAIVDVVANR;SDTSGHFER;VLIEILCTR	342517989	282739919	54712059	123876724	181242700	177439350	89773468	105621181	27474247	17959430	2.82347e+08	27677371	153864733	9.19709e+07	2.61673e+07		0.769828	0.62756	0.703602	0.706378	0.964642	6	0.2	6	1.555	-0.831449	0.351023	-0.22897	-0.845599	1.16405e+08	1.06715e+08
P62158	CALM_HUMAN	P62158	2	1	CALM_HUMAN|P62158	CALM1	1	Calmodulin	EADIDGDGQVNYEEFVQM#M#TAK;M#KDTDSEEEIR;DGNGYISAAELR;DTDSEEEIR;DTDSEEEIREAFR;EAFSLFDKDGDGTITTK;MKDTDSEEEIR;SLFDKDGDGTITTK;VFDKDGNGYISAAELR	2455277197	2791550436	1517420494	1623044305	1578812979	1805067535	1174234655	1237940788	94963300	108358705	2.63385e+09	1.57023e+09	1687086992	1204628660	1.01661e+08		0.91146	0.811452	0.769247	0.765991	0.714013	3	0.0666667	9	1.30513	0.142866	0.270558	-0.256645	-1.4619	1.43949e+09	9.15129e+08
P27797	CALR_HUMAN	P27797	19	1	CALR_HUMAN|P27797	CALR	1	Calreticulin	LFPNSLDQTDM#HGDSEYNIM#FGPDICGPGTK;KPEDWDEEM#DGEWEPPVIQNPEYK;AKIDDPTDSKPEDWDKPEHIPDPDAK;CKDDEFTHLYTLIVRPDNTYEVK;DKGLQTSQDAR;EEEEAEDKEDDEDKDEDEEDEEDKEEDEEEDVPGQAKDEL;EQFLDGDGWTSR;FVLSSGK;FYALSASFEPFSNK;FYGDEEKDK;FYGDEEKDKGLQTSQDAR;HEQNIDCGGGYVK;IDDPTDSKPEDWDKPEHIPDPDAK;IDNSQVESGSLEDDWDFLPPK;IDNSQVESGSLEDDWDFLPPKK;IKDPDASKPEDWDER;KEEEEAEDKEDDEDKDEDEEDEEDKEEDEEEDVPGQAK;KEEEEAEDKEDDEDKDEDEEDEEDKEEDEEE…	8577215840	8478724375	5874721112	5844881460	5109146948	5210238710	2850546234	2472132050	1428838950	1207905160	7.2913e+09	5449396444	4.89645e+09	2650615353	1313003896		0.75331	0.750795	0.813604	0.787035	0.753595	19	0.165217	23	1.25933	0.478633	0.244266	-0.707639	-1.27459	4.32015e+09	2.35931e+09
O43852	CALU_HUMAN	O43852	7	1	CALU_HUMAN|O43852;CALU_HUMAN|O43852-2;CALU_HUMAN|O43852-3;CALU_HUMAN|O43852-4;CALU_HUMAN|O43852-5;CALU_HUMAN|O43852-9;CALU_HUMAN|O43852-15	CALU;CALU;CALU;CALU;CALU;CALU;CALU	1	Calumenin	DWILPSDYDHAEAEAR	12791220	14786614	12074894	12914437	11049086	14562365	3718894	3602364	349432	260362	13788917	12494666	12805726	3660629	0		0.865054	0.934992	0.758743	0.968665	0.745101	0	0	1	0.833241	0.627393	0.676866	-0.777642	-1.35986	8.54999e+06	6.28741e+06
P27824	CALX_HUMAN	P27824	5	1	CALX_HUMAN|P27824;CALX_HUMAN|P27824-2	CANX;CANX	1	Calnexin	AKKDDTDDEIAK;APVPTGEVYFADSFDR;HDGHDDDVIDIEDDLDDVIEEVEDSKPDTTAPPSSPK;AEEDEILNR;EIEDPEDR;IPDPEAVKPDDWDEDAPAK;IPNPDFFEDLEPFR;IVDDWANDGWGLK;IVDDWANDGWGLKK;KIPNPDFFEDLEPFR;KPEDWDERPK;KTDAPQPDVK;RPDADLK;TPELNLDQFHDK;TPELNLDQFHDKTPY;IPDEEATKPEGWLDDEPEYVPDPDAEKPEDWDEDM#DGEWEAPQIANPR	1208998669	1283524582	554807672	589887731	683586570	649011285	326084271	357518618	190599836	215026887	1.24626e+09	560295519	6.66299e+08	3.41801e+08	1.94218e+08		0.874792	0.792289	0.883076	0.813295	0.713699	4	0.05	16	1.59274	-0.10251	0.15946	-0.64248	-1.00721	6.01775e+08	4.04641e+08
Q9UPN4	CP131_HUMAN	Q9UPN4	17	1	CP131_HUMAN|Q9UPN4;CP131_HUMAN|Q9UPN4-2;CP131_HUMAN|Q9UPN4-3	CEP131;CEP131;CEP131	1	Centrosomal protein of 131 kDa	ERGPPENPR	37544545	50183577	61491522	66691374	53408764	59734810	59954734	65152802	56169173	68184526	43864061	64091448	56571787	62553768	62176850		0.748144	0.922031	0.894098	0.920217	0.823782	0	0	1	-1.68073	0.749776	-0.153779	0.56501	0.51972	5.78516e+07	8.32231e+06
Q9UHD1	CHRD1_HUMAN	Q9UHD1	11	1	CHRD1_HUMAN|Q9UHD1;CHRD1_HUMAN|Q9UHD1-2	CHORDC1;CHORDC1	1	Cysteine and histidine-rich domain-containing protein 1	LSSGNEENKKEEDNDEIK	3746289	13905856	3267711	5324858	8455599	4282840	1373777	4190580	NA	NA	NA	4296284	6369220	NA	NA		0.269404	0.613671	0.506509	0.327825	NA	3	0.6	1	NA	-0.707107	0.707107	NA	NA	5332752	1.46579e+06
O75131	CPNE3_HUMAN	O75131	8	1	CPNE3_HUMAN|O75131	CPNE3	1	Copine-3	VECYDYDNDGSHDLIGTFQTTM#TK;EALAQCVLAEIPQQVVGYFNTYK;LYGPTNFSPIINHVAR;NNLNPVWRPFK;SDPLCVLFLNTSGQQWYEVER;SSPVEFECINEK;VALNVSCANLLDKDIGSK	223366698	227959118	62967539	84151870	209519332	215443003	70092869	82308942	20162451	12589559	2.20485e+08	6.70394e+07	2.12481e+08	72409942	1.34833e+07		0.817092	0.730168	0.872704	0.728191	0.675337	5	0.142857	7	1.10398	-0.535827	1.01844	-0.478434	-1.10815	117179831	9.35758e+07
Q96C19	EFHD2_HUMAN	Q96C19	1	1	EFHD2_HUMAN|Q96C19	EFHD2	1	EF-hand domain-containing protein D2	ADLNQGIGEPQSPSR;EFLLIFR;LSEIDVSSEGVK;VFNPYTEFK	83943758	100810522	33606862	41756692	16709523	16413112	12410395	15484053	4804042	1758685	92377140	25274057	1.65613e+07	11933289	3812863		0.833689	0.594467	0.847304	0.582479	0.759911	4	0.2	4	1.74611	-0.132044	-0.375905	-0.50544	-0.732723	2.99917e+07	3.57282e+07
Q9H4M9	EHD1_HUMAN	Q9H4M9	11	1	EHD1_HUMAN|Q9H4M9	EHD1	1	EH domain-containing protein 1	IGPEPTTDSFIAVM#HGPTEGVVPGNALVVDPR;FM#CAQLPNPVLDSISIIDTPGILSGEK;LLDTVDDM#LANDIAR;DGLLDDEEFALANHLIK;DKPTYDEIFYTLSPVNGK;EHQISPGDFPSLR;IINTPEVVR;LADVDKDGLLDDEEFALANHLIK;LFEAEEQDLFK;LFEAEEQDLFKDIQSLPR;QEESLMPSQVVK	896054102	922226926	436439626	467730416	847562313	1062312460	494656434	523628205	17611931	13229290	780179421	4.12367e+08	880285773	500235529	1.0397e+07		0.76967	0.722617	0.775154	0.779229	0.742662	8	0.145455	11	0.769394	-0.304637	1.06171	-0.0480563	-1.47841	5.16693e+08	3.4246e+08
P28676	GRAN_HUMAN	P28676	2	1	GRAN_HUMAN|P28676	GCA	1	Grancalcin	DHLQQGSANFIYDDFLQGTM#AI;ALTDFFR;LSPQTLTTIVK	135605530	125001606	36902265	44578824	42435092	49619584	43784152	35032767	1927386	2535739	130303568	4.07405e+07	46027338	3.94085e+07	1911046		0.894378	0.839753	0.813424	0.740995	0.792031	0	0	3	1.66119	-0.231089	-0.119391	-0.259233	-1.05147	5.16782e+07	4.73308e+07
P43304	GPDM_HUMAN	P43304	2	1	GPDM_HUMAN|P43304;GPDM_HUMAN|P43304-2	GPD2;GPD2	1	Glycerol-3-phosphate dehydrogenase, mitochondrial	LLPSDIDRYK	6359388	NA	NA	3296986	10518378	9762387	14993508	21185578	36650461	35548433	6359388	3296986	10140382	18089543	36099447		1	1	0.928127	0.707722	0.969931	0	0	1	-0.642551	-0.875758	-0.354621	0.250722	1.62221	1.47971e+07	1.31317e+07
Q15293	RCN1_HUMAN	Q15293	11	1	RCN1_HUMAN|Q15293;RCN1_HUMAN|Q15293-2	RCN1;RCN1	1	Reticulocalbin-1	HLVYESDKNKDEK	6975074	7942984	6079540	5355693	4320783	5216521	3710259	6084023	4512768	6010858	7459029	5717616	4768652	4897141	5261813		0.878143	0.880937	0.828288	0.609837	0.750769	0	0	1	1.68379	0.0886383	-0.780621	-0.662924	-0.328881	5.62085e+06	1.09169e+06
P60903	S10AA_HUMAN	P60903	1	1	S10AA_HUMAN|P60903	S100A10	1	Protein S100-A10	EFPGFLENQKDPLAVDK	314448808	308576260	16373917	32207673	3627685	1147072	67669200	72837538	12787593	5945716	311512534	24290795	NA	70253369	NA		0.981324	0.508386	0.316199	0.929043	0.46496	2	0.4	1	1.14182	-0.719867	NA	-0.421951	NA	1.35352e+08	1.54281e+08
P06702	S10A9_HUMAN	P06702	1	1	S10A9_HUMAN|P06702	S100A9	1	Protein S100-A9	VIEHIM#EDLDTNADK;M#HEGDEGPGHHHKPGLGEGTP;DLQNFLK;KDLQNFLK;LGHPDTLNQGEFK;LTWASHEK;MHEGDEGPGHHHKPGLGEGTP;MSQLER;NIETIINTFHQY;NIETIINTFHQYSVK;VIEHIMEDLDTNADK	1469304239	1784473762	437926488	496750297	1143635803	1012096936	83896112	108041511	86347785	72228644	1.51426e+09	4.67338e+08	1.05011e+09	93686299	78460772		0.724686	0.836935	0.776384	0.681441	0.766483	6	0.109091	11	1.39153	-0.276289	0.652106	-0.871547	-0.895803	6.40769e+08	6.27715e+08
P30626	SORCN_HUMAN	P30626	7	1	SORCN_HUMAN|P30626;SORCN_HUMAN|P30626-2	SRI;SRI	1	Sorcin	DTAQQGVVNFPYDDFIQCVM#SV;ALTDSFR;ALTTMGFR;ELWAVLNGWR;ITFDDYIACCVK;LSPQAVNSIAK;QHFISFDTDR;SGTVDPQELQK	745212779	853309727	305109941	448588101	500169966	648142507	301307644	278439574	47777752	36491474	799261253	230060723	4.15e+08	2.89637e+08	39233931		0.812307	0.589748	0.713117	0.822143	0.732555	7	0.175	8	1.57061	-0.440066	0.213225	-0.229615	-1.11415	3.54639e+08	2.83089e+08
P55327	TPD52_HUMAN	P55327	8	1	TPD52_HUMAN|P55327;TPD52_HUMAN|P55327-2;TPD52_HUMAN|P55327-3;TPD52_HUMAN|P55327-4;TPD52_HUMAN|P55327-5;TPD52_HUMAN|P55327-6;TPD52_HUMAN|P55327-7	TPD52;TPD52;TPD52;TPD52;TPD52;TPD52;TPD52	1	Tumor protein D52	GWQDVTATSAYK;TSETLSQAGQK;VGGTKPAGGDFGEVLNSAANASATTTEPLPEK;LGINSLQELK;TDPVPEEGEDVAATISATETLSEEEQEELRR	143423272	175642797	69213634	74504237	171014771	224465289	195953792	249169859	15772043	19320000	1.0503e+08	6.99469e+07	1.45983e+08	171240375	9.86995e+06		0.829017	0.767874	0.677474	0.782737	0.662282	7	0.28	5	0.0724423	-0.478145	0.715147	1.11154	-1.42098	1.00414e+08	6.37194e+07
P13693	TCTP_HUMAN	P13693	13	1	TCTP_HUMAN|P13693	TPT1	1	Translationally-controlled tumor protein	DLISHDEM#FSDIYK;TEGNIDDSLIGGNASAEGPEGEGTESTVITGVDIVM#NHHLQETSFTK;GKLEEQRPER	499111722	487677562	310780348	281406526	203632213	177380886	195343432	236282470	80445051	77756267	493394642	296093437	1.90507e+08	215812951	79100659		0.919064	0.804547	0.770879	0.809635	0.824169	0	0	3	1.54576	0.266549	-0.418026	-0.253951	-1.14033	2.54982e+08	1.54237e+08
Q9BRR9	RHG09_HUMAN	Q9BRR9	12	1	RHG09_HUMAN|Q9BRR9;RHG09_HUMAN|Q9BRR9-2;RHG09_HUMAN|Q9BRR9-3;RHG09_HUMAN|Q9BRR9-4	ARHGAP9;ARHGAP9;ARHGAP9;ARHGAP9	1	Rho GTPase-activating protein 9	AALALSESEQCLSQIQELIGSM#PK;ELPQPLVPPLLLPHFR	17427356	17830354	1259857	4186340	5046892	4628720	6781118	5263961	156736	213946	17628855	912301	4837806	6.02254e+06	0		0.894413	0.692401	0.811583	0.699496	0.875069	1	0.1	2	1.66821	-0.705418	-0.148026	0.0201969	-0.834958	5.8803e+06	7.04263e+06
P55290	CAD13_HUMAN	P55290	16	1	CAD13_HUMAN|P55290;CAD13_HUMAN|P55290-4;CAD13_HUMAN|P55290-5	CDH13;CDH13;CDH13	1	Cadherin-13	INENTGSVSVTR;TLEGPVPLEVIVIDQNDNRPIFR;DIQGSLQDIFK	12668061	24777879	44105385	46064397	32360378	32263499	40296504	33347867	54782102	51878202	2.39544e+07	45084891	3.23119e+07	3.68222e+07	53330152		0.808606	0.933119	0.932526	0.813715	0.793017	0	0	3	-1.26339	0.597442	-0.527397	-0.130206	1.32355	3.83007e+07	1.13554e+07
Q12860	CNTN1_HUMAN	Q12860	12	1	CNTN1_HUMAN|Q12860;CNTN1_HUMAN|Q12860-2;CNTN1_HUMAN|Q12860-3	CNTN1;CNTN1;CNTN1	1	Contactin-1	GM#VLLCDPPYHFPDDLSYR;VLEPM#PSTAEISTSGAVLK;FIPLIPIPER;TTKPYPADIVVQFK	33323684	28391418	50332078	53007683	31042741	37808056	52252846	55280718	70578978	66335740	2.36311e+07	3.54499e+07	35218705	5.32783e+07	7.03141e+07		0.747875	0.785076	0.886941	0.957993	0.931841	2	0.1	4	-1.08873	-0.443656	-0.456275	0.529422	1.45924	4.35784e+07	1.83217e+07
Q9UI47	CTNA3_HUMAN	Q9UI47	10	1	CTNA3_HUMAN|Q9UI47	CTNNA3	1	Catenin alpha-3	IWDDTSNDIIVLAK	11390218	12286959	6557424	5075036	8659079	9272171	5537505	5490235	397355	1045890	11838588	5816230	8965625	5513870	NA		0.927017	0.773937	0.933878	0.991464	0.379921	1	0.2	1	1.27754	-0.744479	0.312937	-0.845998	NA	8.03358e+06	2.97839e+06
Q86UX7	URP2_HUMAN	Q86UX7	11	1	URP2_HUMAN|Q86UX7;URP2_HUMAN|Q86UX7-2	FERMT3;FERMT3	1	Fermitin family homolog 3	LLVPSPEGM#SEIYLR;AGDALWLR;ASFSQPLFQAVAAICR;CQDEQQYAR;ETTLSYYK;GCEVVPDVNVSGQK;GEELDEDLFLQLTGGHEAF;HPEELSLLR;IDLAVGDVVK;ILEAHQNVAQLSLAEAQLR;KDEILGIANNR;LEGSAPTDVLDSLTTIPELK;LSQSGEVGEPAGTDPGLDDLDVALSNLEVK;LTQLYEQAR;PQPPPDPLLLQR;QHWVVFK;QWNVNWDIR;SQDEAPGDPIQQLNLK;TGSGGPGNHPHGPDASAEGLNPYGLVAPR;VFVGEEDPEAESVTLR;VTGESHIGGVLLK;YYSFFDLDPK	2165118576	2487643520	2455169481	2819257981	1801433875	2094791631	2112775519	1974302988	2358326527	2107028319	2227690101	2540595752	1924969410	2.0102e+09	2.2316e+09		0.818622	0.70848	0.757356	0.74826	0.805369	21	0.190909	22	0.17016	1.47908	-1.09615	-0.73962	0.186535	2.18701e+09	2.39057e+08
Q14254	FLOT2_HUMAN	Q14254	17	1	FLOT2_HUMAN|Q14254	FLOT2	1	Flotillin-2	IQQIAEGEK;NVVLQTLEGHLR;QVLLAQAEAEK;SILGTLTVEQIYQDRDQFAK;VDEIVVLSGDNSK	298908672	350336393	273353939	372155241	380048655	310612992	265042248	237508237	272668355	331248551	3.24623e+08	3.16817e+08	3.45331e+08	2.4614e+08	301654882		0.759637	0.721909	0.745007	0.727699	0.660174	2	0.08	5	0.472941	0.264488	1.02597	-1.62297	-0.140425	3.06913e+08	3.74453e+07
Q9NUP9	LIN7C_HUMAN	Q9NUP9	11	1	LIN7C_HUMAN|Q9NUP9	LIN7C	1	Protein lin-7 homolog C	VLQSEFCNAVR	730014	2948857	1094454	NA	1421713	3321123	529824	673087	708799	1219272	NA	1094454	NA	601456	964036		0.247558	1	0.428082	0.787155	0.58133	2	0.4	1	NA	0.813496	NA	-1.11644	0.302947	886648	255448
Q96NW7	LRRC7_HUMAN	Q96NW7	1	1	LRRC7_HUMAN|Q96NW7;LRRC7_HUMAN|Q96NW7-2	LRRC7;LRRC7	1	Leucine-rich repeat-containing protein 7	VQPDGPASNLLQPGDKILQANG	88282568	112325368	136530208	125446432	110403304	320708288	241690064	250890080	135023520	132142224	100303968	130988320	NA	246290072	133582872		0.785954	0.918818	0.344248	0.963331	0.978661	1	0.2	1	-0.818343	-0.339936	NA	1.45776	-0.299483	152791308	6.41386e+07
Q15404	RSU1_HUMAN	Q15404	10	1	RSU1_HUMAN|Q15404;RSU1_HUMAN|Q15404-2	RSU1;RSU1	1	Ras suppressor protein 1	AENNPWVTPIADQFQLGVSHVFEYIR;EIGELTQLK;LTVLPPELGNLDLTGQK;NLEVLNFFNNQIEELPTQISSLQK	93221158	80780027	33656071	34409887	51333663	38840238	28000677	27431049	8040235	7312026	8.55657e+07	34032979	38712983	26929917	3168571		0.77635	0.811927	0.707175	0.673182	0.555137	5	0.25	4	1.59303	-0.121399	0.0342983	-0.357708	-1.14822	3.7682e+07	3.00583e+07
Q9UP79	ATS8_HUMAN	Q9UP79	11	1	ATS8_HUMAN|Q9UP79	ADAMTS8	1	A disintegrin and metalloproteinase with thrombospondin motifs 8	HVVDSPRK	2685080	4135917	6321845	4351674	5681255	3657934	5171846	4373433	7276833	7162004	3410498	5336760	4669594	4772640	7219418		0.64921	0.688355	0.64386	0.845623	0.98422	0	0	1	-1.20511	0.183857	-0.297217	-0.222913	1.54139	5081782	1.38683e+06
P56211	ARP19_HUMAN	P56211	15	1	ARP19_HUMAN|P56211;ARP19_HUMAN|P56211-2	ARPP19;ARPP19	1	cAMP-regulated phosphoprotein 19	KPSLVASK	50067965	51333705	22068147	22316895	27463969	26437508	9323609	10322950	545001	529074	50700835	22192521	26950738	9823280	537038		0.975343	0.988854	0.962625	0.903192	0.970776	0	0	1	1.50157	0.00794473	0.25724	-0.640111	-1.12664	2.20409e+07	1.90867e+07
Q9NTI2	AT8A2_HUMAN	Q9NTI2	13	1	AT8A2_HUMAN|Q9NTI2	ATP8A2	1	Phospholipid-transporting ATPase IB	LNVLEFSSDRKR	27921040	27563999	35521057	25987797	16870976	28650867	28400958	36569559	49844737	44489062	27742520	30754427	22760922	32485258	47166900		0.987213	0.731617	0.588847	0.776628	0.892553	0	0	1	-0.485007	-0.155961	-1.02924	0.0331299	1.63708	3.2182e+07	9.15345e+06
P46379	BAG6_HUMAN	P46379	6	1	BAG6_HUMAN|P46379;BAG6_HUMAN|P46379-2;BAG6_HUMAN|P46379-3;BAG6_HUMAN|P46379-4;BAG6_HUMAN|P46379-5	BAG6;BAG6;BAG6;BAG6;BAG6	1	Large proline-rich protein BAG6	APAQNPELTPGPAPAGPTPAPETNAPNHPSPAEYVEVLQELQR	27630314	32445721	14495152	7756423	14163461	10526501	7295267	6863993	452966	885464	30038018	11125788	12344981	7079630	669215		0.851586	0.535105	0.743215	0.940883	0.511558	0	0	1	1.62616	-0.102923	0.00854426	-0.47285	-1.05893	1.22515e+07	1.09377e+07
Q9P287	BCCIP_HUMAN	Q9P287	10	1	BCCIP_HUMAN|Q9P287;BCCIP_HUMAN|Q9P287-2;BCCIP_HUMAN|Q9P287-3;BCCIP_HUMAN|Q9P287-4	BCCIP;BCCIP;BCCIP;BCCIP	1	BRCA2 and CDKN1A-interacting protein	APVNTAELTDLLIQQNHIGSVIK	32382615	31440802	16442628	15884080	25445146	25381331	9277621	11261391	349631	431551	31911708	16163354	25413238	10269506	0		0.970916	0.966031	0.997492	0.823843	0.810173	0	0	1	1.21007	-0.0469503	0.691369	-0.517393	-1.3371	1.67516e+07	1.25283e+07
O43684	BUB3_HUMAN	O43684	10	1	BUB3_HUMAN|O43684;BUB3_HUMAN|O43684-2	BUB3;BUB3	1	Mitotic checkpoint protein BUB3	M#HDLNTDQENLVGTHDAPIR;ENNIEQIYPVNAISFHNIHNTFATGGSDGFVNIWDPFNK;FSPNTSQFLLVSSWDTSVR;LIVGTAGR;LNQPPEDGISSVK;LYDVPANSMR;VLVWDLR;VYTLSVSGDR	408228976	510910387	102930685	170718400	240938082	316718723	210418000	165717312	6790758	3729145	4.5957e+08	1.24855e+08	255628697	1.65108e+08	5.13193e+06		0.764177	0.651161	0.745705	0.671632	0.680953	9	0.225	8	1.51682	-0.454752	0.315544	-0.217652	-1.15996	2.02059e+08	1.6977e+08
Q96CT7	CC124_HUMAN	Q96CT7	19	1	CC124_HUMAN|Q96CT7	CCDC124	1	Coiled-coil domain-containing protein 124	AAFTAFEEAQLPR;TIEDAIAVLSVAEEAADRHPER	27398300	30556422	10992072	11921692	16264685	15743048	6310314	4960933	1243790	838279	28977361	11456882	1.60039e+07	5084852	856692		0.8085	0.718582	0.776203	0.581663	0.978959	1	0.1	2	1.51361	-0.0934733	0.323604	-0.677955	-1.06579	1.24759e+07	1.0902e+07
O75909	CCNK_HUMAN	O75909	14	1	CCNK_HUMAN|O75909;CCNK_HUMAN|O75909-4	CCNK;CCNK	1	Cyclin-K	KPPLAAALGEAEPPGPVDATDLPK	18146104	7515021	6816582	7413331	17478090	6707747	1742278	3245366	NA	819863	NA	7114956	NA	2493822	819863		0.41414	0.919503	0.38378	0.536851	1	2	0.4	1	NA	1.11601	NA	-0.301301	-0.814706	3.47621e+06	3.2605e+06
Q96JB5	CK5P3_HUMAN	Q96JB5	17	1	CK5P3_HUMAN|Q96JB5;CK5P3_HUMAN|Q96JB5-4	CDK5RAP3;CDK5RAP3	1	CDK5 regulatory subunit-associated protein 3	DNTYLVELSSLLVR;CQQLQQEYSR	7397534	8675879	4100407	4696510	6907357	9381652	2281091	2075250	239954	132962	8.03671e+06	3103679	8.1445e+06	2.17817e+06	0		0.847504	0.510415	0.712499	0.917324	0.554115	2	0.2	2	1.02697	-0.326114	1.05654	-0.579973	-1.17743	4.29261e+06	3.64576e+06
Q9HD42	CHM1A_HUMAN	Q9HD42	16	1	CHM1A_HUMAN|Q9HD42	CHMP1A	1	Charged multivesicular body protein 1a	VYAENAIR	11859644	24287405	179653	NA	11791384	14869061	4300238	NA	NA	NA	NA	0	13330222	4300238	NA		0.488304	1	0.793015	1	NA	2	0.4	1	NA	-0.863791	1.09552	-0.23173	NA	5876820	6.80352e+06
Q8N137	CNTRB_HUMAN	Q8N137	17	1	CNTRB_HUMAN|Q8N137;CNTRB_HUMAN|Q8N137-2;CNTRB_HUMAN|Q8N137-3;CNTRB_HUMAN|Q8N137-4;CNTRB_HUMAN|Q8N137-5	CNTROB;CNTROB;CNTROB;CNTROB;CNTROB	1	Centrobin	CCVLQEERD	62985339	63974928	80940492	66016392	76980162	84212818	87339618	90419834	56855590	57535186	63480134	73478442	80596490	88879726	57195388		0.984532	0.815616	0.914115	0.965934	0.988188	0	0	1	-0.72523	0.0590172	0.617343	1.26706	-1.21819	72726036	1.27489e+07
Q7L5N1	CSN6_HUMAN	Q7L5N1	7	1	CSN6_HUMAN|Q7L5N1	COPS6	1	COP9 signalosome complex subunit 6	NIEVM#NSFELLSHTVEEK;ASEAGEVPFNHEILR;EAYALCHCLPVLSTDK;LILEYVK;QVCEIIESPLFLK;SQEGRPVQVIGALIGK	157879492	172414580	55455616	68395048	119004833	92378248	41607009	34517495	8367967	6192856	165147036	59992716	1.05692e+08	38600347	4.63519e+06		0.816775	0.66566	0.778944	0.823431	0.59728	4	0.133333	6	1.44791	-0.237552	0.494928	-0.580437	-1.12485	7.48134e+07	6.23892e+07
Q13363	CTBP1_HUMAN	Q13363	4	1	CTBP1_HUMAN|Q13363;CTBP1_HUMAN|Q13363-2	CTBP1;CTBP1	1	C-terminal-binding protein 1	ATWLHQALR;GAALDVHESEPFSFSQGPLK;GETLGIIGLGR;QGAFLVNTAR	194335947	272970928	160739023	169870386	132382962	139475929	115978941	113087520	11660721	20301630	2.33653e+08	1.54653e+08	1.35929e+08	1.14533e+08	1.46965e+07		0.685794	0.716152	0.821605	0.835883	0.651823	2	0.1	4	1.30448	0.303567	0.0663424	-0.204742	-1.46965	1.30693e+08	7.89283e+07
Q13617	CUL2_HUMAN	Q13617	10	1	CUL2_HUMAN|Q13617;CUL2_HUMAN|Q13617-2	CUL2;CUL2	1	Cullin-2	DTPQEMEQTR;ELQDSTQMNEK;LTSFITVFK	29054544	64427492	15575235	22072137	32427846	22841514	24227382	21286194	4505941	3740945	26971109	18823686	27634680	1.58642e+07	0		0.546427	0.672222	0.696038	0.584408	0.347601	5	0.333333	3	0.813048	0.0860974	0.872254	-0.177962	-1.59344	1.78587e+07	1.12077e+07
Q13618	CUL3_HUMAN	Q13618	2	1	CUL3_HUMAN|Q13618;CUL3_HUMAN|Q13618-2	CUL3;CUL3	1	Cullin-3	SIWDLLK;FLLESFNNDR;HAFEIFR	115484867	119070131	85213818	111346112	119315899	129345805	70339759	82432354	78978941	88657319	117277499	9.76488e+07	1.21758e+08	78367835	83467399		0.956296	0.659407	0.710175	0.933432	0.945667	2	0.133333	3	0.902007	-0.105486	1.132	-1.09513	-0.833384	9.9704e+07	1.94827e+07
Q13620	CUL4B_HUMAN	Q13620	X	1	CUL4B_HUMAN|Q13620;CUL4B_HUMAN|Q13620-1;CUL4B_HUMAN|Q13620-3	CUL4B;CUL4B;CUL4B	1	Cullin-4B	ETVEEQASTTER;LITYLDQTTQK;LYAAEGQK;YNLEELYQAVENLCSYK	73519562	88569568	35366947	46472521	78338485	61338179	30597928	31534870	7915976	6833718	73721412	2.56773e+07	63273121	19174346	6.51195e+06		0.650211	0.65954	0.710655	0.521614	0.652327	7	0.35	4	1.23433	-0.41068	0.876583	-0.633339	-1.06689	37671631	2.9206e+07
Q13561	DCTN2_HUMAN	Q13561	12	1	DCTN2_HUMAN|Q13561;DCTN2_HUMAN|Q13561-2;DCTN2_HUMAN|Q13561-3	DCTN2;DCTN2;DCTN2	1	Dynactin subunit 2	ENLATVEGNFASIDER;LLGPDAAINLTDPDGALAK;LLHEVQELTTEVEK;LTELETAVR;LTPVLLAK	218236810	260777564	106099404	127936233	114549329	152758286	73139522	83800719	4629449	5486456	2.20858e+08	9.58202e+07	1.09684e+08	7.84701e+07	4.83341e+06		0.765811	0.76624	0.647715	0.811252	0.83143	5	0.2	5	1.52834	-0.0785587	0.0996049	-0.301531	-1.24786	1.01933e+08	7.78131e+07
O00571	DDX3X_HUMAN	O00571	X	1	DDX3X_HUMAN|O00571;DDX3X_HUMAN|O00571-2	DDX3X;DDX3X	1	ATP-dependent RNA helicase DDX3X	SFLLDLLNATGK;TAAFLLPILSQIYSDGPGEALR;VGNLGLATSFFNER	694678078	637949020	661027079	760094203	862022031	789752063	871431923	860817278	839996365	788160370	666313549	707801459	825887047	8.66125e+08	8.13613e+08		0.886704	0.71639	0.89082	0.819307	0.659508	2	0.133333	3	-1.29412	-0.804399	0.589481	1.06444	0.444594	775947856	8.47172e+07
O60884	DNJA2_HUMAN	O60884	16	1	DNJA2_HUMAN|O60884	DNAJA2	1	DnaJ homolog subfamily A member 2	EHEVFQR;ILEVHVDK;ITFTGEADQAPGVEPGDIVLLLQEK;NVLCSACSGQGGK;VSLEDLYNGK	345145844	352911927	130029268	144845876	207750688	204713986	131978586	131576625	19579475	25330907	3.19621e+08	1.29634e+08	1.82581e+08	1.31778e+08	22759560		0.692524	0.678028	0.788289	0.896552	0.779509	3	0.12	5	1.50564	-0.256347	0.234695	-0.236465	-1.24753	1.57274e+08	1.07825e+08
Q9Y6G9	DC1L1_HUMAN	Q9Y6G9	3	1	DC1L1_HUMAN|Q9Y6G9	DYNC1LI1	1	Cytoplasmic dynein 1 light intermediate chain 1	AGATSEGVLANFFNSLLSK;DAVFIPAGWDNDKK;NIDLVYK;NTASQEDKDDSVVLPLGADTLTHNLGIPVLVVCTK;SVSSNVASVSPIPAGSK	88820757	91303195	23530293	31424738	50894884	46660821	28460334	18524959	9869142	21378459	79818051	28281640	33348070	24161153	5.34248e+06		0.607235	0.826234	0.616194	0.866928	0.738111	5	0.2	5	1.6523	-0.213967	-0.0304985	-0.36318	-1.04465	3.41903e+07	2.76147e+07
Q99848	EBP2_HUMAN	Q99848	1	1	EBP2_HUMAN|Q99848	EBNA1BP2	1	Probable rRNA-processing protein EBP2	AVDPEDDFQR	18735902	27745097	2667509	3452461	10075105	9510456	8600053	3186311	818133	453053	23240500	3059985	9792780	NA	635593		0.675287	0.77264	0.943956	0.370499	0.553764	1	0.2	1	1.38625	-0.603696	0.0602062	NA	-0.842759	9.18221e+06	1.01412e+07
Q9H334	FOXP1_HUMAN	Q9H334	3	1	FOXP1_HUMAN|Q9H334;FOXP1_HUMAN|Q9H334-4;FOXP1_HUMAN|Q9H334-7;FOXP1_HUMAN|Q9H334-8	FOXP1;FOXP1;FOXP1;FOXP1	1	Forkhead box protein P1	QQEQLQLQLLQQQHAGK;EVTSAHTAEETTGNNHSSLDLTTTCVSSSAPSK;HLNSEHALDDR;NAEVRPPFTYASLIR	114860400	122433511	33743719	27662745	76170937	76829716	48402411	56880507	13175792	13898851	1.18647e+08	31008914	7.65003e+07	51242582	1.34654e+07		0.829712	0.899145	0.898231	0.689048	0.850233	2	0.1	4	1.46913	-0.659906	0.445238	-0.16836	-1.0861	5.81728e+07	4.11633e+07
Q9BT25	HAUS8_HUMAN	Q9BT25	19	1	HAUS8_HUMAN|Q9BT25;HAUS8_HUMAN|Q9BT25-2;HAUS8_HUMAN|Q9BT25-3	HAUS8;HAUS8;HAUS8	1	HAUS augmin-like complex subunit 8	DLDLSAINDK	97083899	94002764	105368480	134351238	102910889	113909091	105047451	93181121	96286670	125913398	95543332	119859859	108409990	99114286	111100034		0.968263	0.784276	0.903448	0.887038	0.764706	0	0	1	-1.15941	1.34391	0.165178	-0.791789	0.44211	1.06806e+08	9.71371e+06
Q9NQS7	INCE_HUMAN	Q9NQS7	11	1	INCE_HUMAN|Q9NQS7;INCE_HUMAN|Q9NQS7-2	INCENP;INCENP	1	Inner centromere protein	SDEESTPK	24943817	26930047	31662206	32716793	20737272	21056043	27233833	22864311	44406689	48397800	25936932	32189500	20896658	25049072	46402244		0.926245	0.967766	0.984861	0.839555	0.917535	0	0	1	-0.417009	0.210074	-0.922509	-0.506055	1.6355	3.00949e+07	9.97088e+06
P53990	IST1_HUMAN	P53990	16	1	IST1_HUMAN|P53990;IST1_HUMAN|P53990-2;IST1_HUMAN|P53990-5;IST1_HUMAN|P53990-4;IST1_HUMAN|P53990-3	IST1;IST1;IST1;IST1;IST1	1	IST1 homolog	ELDSGLAESVSTLIWAAPR;KEIADYLAAGKDER;LQSEVAELK;TNQIGTVNDR;NISSAQIVGPGPKPEASAK;RFEELKK	273202268	382049027	113998843	143804171	146812739	167222958	140198343	123836907	5192452	4653235	2.83447e+08	118661596	150921602	1.22499e+08	4.92073e+06		0.752831	0.765033	0.703803	0.719934	0.806751	7	0.233333	6	1.48047	-0.175101	0.149009	-0.136543	-1.31784	1.3609e+08	9.95339e+07
Q8NES3	LFNG_HUMAN	Q8NES3	7	1	LFNG_HUMAN|Q8NES3-4	LFNG	1	Beta-1,3-N-acetylglucosaminyltransferase lunatic fringe	WTDGWMDGWM#DEWS	371818	722955	NA	NA	NA	NA	NA	NA	NA	NA	547386	NA	NA	NA	NA		0.514303	NA	NA	NA	NA	4	0.8	1	NaN	NA	NA	NA	NA	547386	0
P49006	MRP_HUMAN	P49006	1	1	MRP_HUMAN|P49006	MARCKSL1	1	MARCKS-related protein	AAATPESQEPQAK;GEGESPPVNGTDEAAGATGDAIEPAPPSQGAEAK	6783853	3843276	35771330	32692601	44079946	48597381	4492747	3264867	4232031	4533718	0	3.4232e+07	4.63387e+07	4.29151e+06	4.14421e+06		0.437096	0.896813	0.773486	0.771489	0.979249	2	0.2	2	-0.846178	0.781028	1.35652	-0.642183	-0.649184	1.78013e+07	2.10373e+07
P23508	CRCM_HUMAN	P23508	5	1	CRCM_HUMAN|P23508;CRCM_HUMAN|P23508-2	MCC;MCC	1	Colorectal mutant cancer protein	KELAGLR	151723667	172359740	46846745	65976920	115204729	92877563	58007582	81142828	NA	1463339	162041704	56411832	104041146	69575205	1463339		0.880273	0.710048	0.806196	0.714882	1	0	0	1	1.40195	-0.375067	0.426203	-0.153619	-1.29947	7.87066e+07	5.94423e+07
P33992	MCM5_HUMAN	P33992	22	1	MCM5_HUMAN|P33992	MCM5	1	DNA replication licensing factor MCM5	RGDINLLM#LGDPGTAK;YRDELKR	22427834	28248982	6393006	4218348	4697754	2446896	19707639	12702894	4040356	1872593	25338408	2486599	4199894	10653456	0		0.791176	0.635441	0.855383	0.60328	0.571666	3	0.3	2	1.6495	-0.593828	-0.425637	0.2079	-0.837934	8.53567e+06	1.01866e+07
Q14566	MCM6_HUMAN	Q14566	2	1	MCM6_HUMAN|Q14566	MCM6	1	DNA replication licensing factor MCM6	KVEEEEDESALKR;LFLDFLEEFQSSDGEIK	23901523	28597197	3097913	8604196	10528523	8677187	4835901	2761996	1578399	3541168	26249360	638187	9602855	3.79895e+06	0		0.831474	0.642938	0.585113	0.666427	0.534898	2	0.2	2	1.67566	-0.683445	0.142312	-0.3923	-0.74223	8.05787e+06	1.08563e+07
P51948	MAT1_HUMAN	P51948	14	1	MAT1_HUMAN|P51948	MNAT1	1	CDK-activating kinase assembly factor MAT1	QAFLDELESSDLPVALLLAQHK	5440526	6839410	917116	1300830	2335847	1547038	388984	NA	154566	116776	6139968	1108973	1941442	0	0		0.795467	0.705024	0.662303	1	0.755509	0	0	1	1.69368	-0.287053	0.0406957	-0.723663	-0.723663	1.83808e+06	2.53996e+06
Q14149	MORC3_HUMAN	Q14149	21	1	MORC3_HUMAN|Q14149	MORC3	1	MORC family CW-type zinc finger protein 3	IHETQETTDK;NCEVPEEPEDEDLVHPTYEK	26869045	27470009	5572797	3987708	12451838	15042212	8282693	21897577	0	797189	23969035	4.78025e+06	13747025	0	797189		0.710109	0.735227	0.755005	0.355389	1	4	0.4	2	1.50836	-0.382101	0.501297	-0.853047	-0.774509	8.6587e+06	1.01503e+07
P49959	MRE11_HUMAN	P49959	11	1	MRE11_HUMAN|P49959;MRE11_HUMAN|P49959-2;MRE11_HUMAN|P49959-3	MRE11A;MRE11A;MRE11A	1	Double-strand break repair protein MRE11A	EDENSWFNLFVIHQNR;GNDTFVTLDEILR;IDISPVLLQK;LAQENEVDFILLGGDLFHENKPSR;LGNSHQPEKPLVR;NEQQLFYISQPGSSVVTSLSPGEAVK;NTNEEDDEVR;NVQLSLLTER	294889394	296739402	120118301	104011524	117334622	120368632	84097637	93664271	21179998	20838086	287436986	1.03688e+08	1.19479e+08	9.06308e+07	19277438		0.785815	0.749822	0.839066	0.850629	0.662105	6	0.15	8	1.6494	-0.206152	-0.0466899	-0.338007	-1.05856	1.24102e+08	9.90264e+07
P43490	NAMPT_HUMAN	P43490	7	1	NAMPT_HUMAN|P43490	NAMPT	1	Nicotinamide phosphoribosyltransferase	VIQGDGVDINTLQEIVEGM#K;DAFEHIVTQFSSVPVSVVSDSYDIYNACEK;DLLNCSFK;DPVPGYSVPAAEHSTITAWGK;EKYDGHLPIEIK;GTDTVAGLALIK;STQAPLIIRPDSGNPLDTVLK;TPAGNFVTLEEGKGDLEEYGQDLLHTVFK;YLLETSGNLDGLEYK	886399079	750234004	589483181	524636757	562674003	672420757	645847254	543560668	564307689	611460872	8.13178e+08	5.47618e+08	6.0806e+08	594703961	592107734		0.810673	0.702786	0.791003	0.847997	0.868671	5	0.111111	9	1.74572	-0.800874	-0.221265	-0.349343	-0.37424	6.31134e+08	1.0428e+08
P49321	NASP_HUMAN	P49321	1	1	NASP_HUMAN|P49321;NASP_HUMAN|P49321-2;NASP_HUMAN|P49321-3	NASP;NASP;NASP	1	Nuclear autoantigenic sperm protein	HLVM#GDIPAAVNAFQEAASLLGK;LLGLGQK;SLLELAR;EAEGSSAEYKK;EIEELKELLPEIR;KPTDGASSSNCVTDISHLVR;SGNVAELALK;SLQENEEEEIGNLELAWDM#LDLAK	680640361	754763742	182531879	262750411	424044305	509727994	337038707	369657896	35655095	39124995	7.17702e+08	1.57097e+08	348925629	298726766	3.62721e+07		0.88177	0.639012	0.788884	0.786134	0.765714	6	0.15	8	1.57378	-0.599523	0.144139	-0.050467	-1.06793	3.11745e+08	2.57951e+08
O60934	NBN_HUMAN	O60934	8	1	NBN_HUMAN|O60934	NBN	1	Nibrin	EM#DDVAIEDEVLEQLFK	3246065	5492821	397397	540606	650445	173445	378436	216107	496777	243601	4369443	0	NA	0	NA		0.590965	0.735095	0.266656	0.571053	0.490363	2	0.4	1	1.1547	-0.57735	NA	-0.57735	NA	1456481	2.5227e+06
Q15021	CND1_HUMAN	Q15021	12	1	CND1_HUMAN|Q15021	NCAPD2	1	Condensin complex subunit 1	CKNKPNMSDPEESR	13718828	19031533	16864326	15211146	20045363	20562106	21998938	24220007	15497346	18808861	16375180	16037736	20303734	23109472	17153104		0.720847	0.901972	0.974869	0.908296	0.823939	0	0	1	-0.73167	-0.842851	0.562719	1.48716	-0.475358	1.85958e+07	3.03507e+06
O14777	NDC80_HUMAN	O14777	18	1	NDC80_HUMAN|O14777	NDC80	1	Kinetochore protein NDC80 homolog	KSLQAPSVK	469647561	444244452	136628032	98338025	98575375	144566006	99557316	97142075	55670917	54469075	456946006	117483028	121570690	98349696	55069996		0.94591	0.71975	0.681871	0.97574	0.978412	0	0	1	1.76521	-0.322224	-0.297088	-0.439879	-0.706016	1.69884e+08	1.62622e+08
Q9Y2I6	NINL_HUMAN	Q9Y2I6	20	1	NINL_HUMAN|Q9Y2I6	NINL	1	Ninein-like protein	HLEDVVR	2553616946	2591189135	3674947089	3386204717	2623374708	3108136041	4155424049	3134632001	5180395005	4658579124	2572403040	3530575903	2865755374	3645028025	4919487064		0.9855	0.92143	0.844035	0.754347	0.899271	0	0	1	-1.02867	0.0263441	-0.705667	0.152363	1.55563	3.50665e+09	9.08212e+08
Q14980	NUMA1_HUMAN	Q14980	11	1	NUMA1_HUMAN|Q14980-2	NUMA1	1	Nuclear mitotic apparatus protein 1	LTAQVEELSK;KLDVEEPDSANSSFYSTR;LGSPDYGNSALLSLPGYRPTTR;SAPASQASLR;SQAPLESSLDSLGDVFLDSGR;VESLESLYFTPIPAR;AALMESQGQQQEER;AEELGQELK;ALQQVQEK;AQELGHSQSALASAQR;DSAQTSVTQAQR;EELEQASQAHGAR;EHASGSGAQSEAAGR;ELGELIPLR;EQALSTLQLEHTSTQALVSELLPAK;GEVLGDVLQLETLK;HLCQQLQAEQAAAEK;HQVEQLSSSLK;HREELEQSK;KAHGLLAEENR;KNSLISSLEEEVSILNR;LTAQVASLTSELTTLNATIQQQDQELAGLK;LVMAESEK;NSLISSLEEEVSILNR;QAQLAQTLQQQEQASQGLR;QELTSQA…	2082161080	2309522351	644740076	691892130	1388851429	1495558405	630553807	667336018	311967177	299808276	2.09255e+09	6.29477e+08	1.33606e+09	626683017	2.95939e+08		0.80902	0.73131	0.784016	0.756858	0.771655	37	0.168182	44	1.52086	-0.508609	0.471504	-0.512485	-0.971266	9.96142e+08	7.20918e+08
P43034	LIS1_HUMAN	P43034	17	1	LIS1_HUMAN|P43034	PAFAH1B1	1	Platelet-activating factor acetylhydrolase IB subunit alpha	M#VRPNQDGTLIASCSNDQTVR;GHTDSVQDISFDHSGK;KVMELESK;MVRPNQDGTLIASCSNDQTVR;SNGYEEAYSVFK;TAPYVVTGSVDQTVK;VWVVATK;WTSVIR;EEFTSGGPLGQK;LNEAKEEFTSGGPLGQK;LWDFQGFECIR;YALSGHR	1149070101	1380422375	709583008	888847018	678467272	864800992	669334670	686369189	471475944	518815700	1264746238	7.68413e+08	729659899	626568442	492277885		0.712847	0.698364	0.665627	0.653191	0.700777	14	0.233333	12	1.6657	-0.0270103	-0.159176	-0.510764	-0.968754	7.76333e+08	2.93217e+08
P12004	PCNA_HUMAN	P12004	20	1	PCNA_HUMAN|P12004	PCNA	1	Proliferating cell nuclear antigen	CAGNEDIITLR;FSASGELGNGNIK;VSDYEMK;YLNFFTK;YYLAPK	250699422	313346667	99138322	133728872	140402954	160874163	114406719	78578897	9193547	13314053	2.82023e+08	1.06829e+08	145884356	96492808	6006565		0.865832	0.621984	0.695295	0.682972	0.631097	4	0.16	5	1.53876	-0.205244	0.183536	-0.308143	-1.20891	1.27447e+08	1.00455e+08
Q29RF7	PDS5A_HUMAN	Q29RF7	4	1	PDS5A_HUMAN|Q29RF7	PDS5A	1	Sister chromatid cohesion protein PDS5 homolog A	AAVGQESPGGLEAGNAK;SIEGTADDEEEGVSPDTAIR	8242755	12450610	2244406	2064778	4440684	5149999	3169854	3746561	346559	0	7834943	1.01583e+06	4.79534e+06	3.45821e+06	0		0.566507	0.512921	0.594725	0.860569	1	3	0.3	2	1.41616	-0.771602	0.440971	0.0119808	-1.09751	3.42086e+06	3.11694e+06
P35232	PHB_HUMAN	P35232	17	1	PHB_HUMAN|P35232	PHB	1	Prohibitin	AAELIANSLATAGDGLIELR;AAIISAEGDSK;EFTEAVEAK;FDAGELITQR;KLEAAEDIAYQLSR;NITYLPAGQSVLLQLPQ;QVAQQEAER;IFTSIGEDYDER;LIPWVQKPIIFDCR;NVPVITGSK;PVASQLPR;VLPSITTEILK	748843111	808545877	259318498	323822873	1047260650	1044168851	143869526	128306684	109698137	89531488	778694494	285971409	953494581	1.33951e+08	1.0029e+08		0.89178	0.728099	0.758711	0.720191	0.854843	6	0.1	12	0.840033	-0.421046	1.28742	-0.810126	-0.896279	4.5048e+08	3.90716e+08
Q9Y520	PRC2C_HUMAN	Q9Y520	1	1	PRC2C_HUMAN|Q9Y520;PRC2C_HUMAN|Q9Y520-2;PRC2C_HUMAN|Q9Y520-3;PRC2C_HUMAN|Q9Y520-4;PRC2C_HUMAN|Q9Y520-5;PRC2C_HUMAN|Q9Y520-6;PRC2C_HUMAN|Q9Y520-7	PRRC2C;PRRC2C;PRRC2C;PRRC2C;PRRC2C;PRRC2C;PRRC2C	1	Protein PRRC2C	EHKPGPIGK	5650066	2090852	2663317	2882154	358502	507497	1929782	NA	357502	207564	NA	2772736	0	1929782	0		0.370058	0.924072	0.706412	1	0.580595	1	0.2	1	NA	1.14043	-0.839471	0.538511	-0.839471	1.17563e+06	1.40044e+06
P24158	PRTN3_HUMAN	P24158	19	1	PRTN3_HUMAN|P24158	PRTN3	1	Myeloblastin	LFPDFFTR;TQEPTQQHFSVAQVFLNNYDAENK	68865363	88782933	10845432	17296029	38495293	33874081	3899764	4413577	9876524	7453792	78824148	1.40707e+07	36184687	4.15667e+06	5.469e+06		0.795119	0.622126	0.739087	0.716265	0.682496	1	0.1	2	1.63181	-0.436687	0.269725	-0.753383	-0.711461	2.7741e+07	3.13046e+07
P20618	PSB1_HUMAN	P20618	6	1	PSB1_HUMAN|P20618	PSMB1	1	Proteasome subunit beta type-1	AGGSASAM#LQPLLDNQVGFK;NM#QNVEHVPLSLDR;DVFISAAER;DVYTGDALR;FFPYYVYNIIGGLDEEGK;GAVYSFDPVGSYQR;ICIVTK;RFFPYYVYNIIGGLDEEGK;TVIGCSGFHGDCLTLTK;VFNGGTILAIAGEDFAIVASDTR	1221726330	1517849215	578542731	644356131	672729311	654809817	526212453	501385408	60482625	65337790	1367685243	510192998	661354300	514164533	53609320		0.753311	0.747398	0.737269	0.81742	0.800336	9	0.18	10	1.56913	-0.233826	0.0840051	-0.225476	-1.19384	6.21401e+08	4.75602e+08
P49721	PSB2_HUMAN	P49721	1	1	PSB2_HUMAN|P49721	PSMB2	1	Proteasome subunit beta type-2	TPYHVNLLLAGYDEHEGPALYYM#DYLAALAK;FILNLPTFSVR;KCLEELQK;NGIHDLDNISFPK;NLADCLR;VAASNIVQMK;YYTPTISR	663019313	903852230	346561348	370559041	374356817	441516676	274964770	296533316	23190287	25150646	614716514	3.5856e+08	3.21407e+08	281770183	23650606		0.699454	0.826443	0.64504	0.755395	0.767985	6	0.171429	7	1.39844	0.182883	0.00657858	-0.181514	-1.40639	3.20021e+08	2.10732e+08
P49720	PSB3_HUMAN	P49720	17	1	PSB3_HUMAN|P49720	PSMB3	1	Proteasome subunit beta type-3	FGPYYTEPVIAGLDPK;LNLYELK;NCVAIAADRR	350852026	423985527	177059185	203035193	163512703	215677579	118363991	143269594	4341230	5342791	3.87419e+08	1.8327e+08	189595141	1.30817e+08	2899248		0.847996	0.66544	0.778034	0.741506	0.653083	2	0.133333	3	1.50458	0.0322407	0.0778551	-0.34606	-1.26861	1.788e+08	1.38656e+08
P28070	PSB4_HUMAN	P28070	1	1	PSB4_HUMAN|P28070	PSMB4	1	Proteasome subunit beta type-4	QVLGQM#VIDEELLGDGHSYSPR;FEGGVVIAADM#LGSYGSLAR;VNNSTM#LGASGDYADFQYLK;AIHSWLTR;QPVLSQTEAR	1574971507	1499415777	1393927385	1234045599	1230813270	1261512782	1648945493	1540869051	704902743	598215585	1537193642	1310103943	1246163026	1.59176e+09	6.51366e+08		0.855872	0.720288	0.878219	0.756493	0.650452	4	0.16	5	0.721422	0.114375	-0.0565491	0.867288	-1.64654	1.26732e+09	3.74089e+08
Q13200	PSMD2_HUMAN	Q13200	3	1	PSMD2_HUMAN|Q13200	PSMD2	1	26S proteasome non-ATPase regulatory subunit 2	DAGDKDKEQELSEEDKQLQDELEM#LVER;DKAPVQPQQSPAAAPGGTDEKPSGK;DTSLYRPALEELR;LVGSQEELASWGHEYVR;AELATEEFLPVTPILEGFVILR;CALGVFR;EPLLTLVK;EWQELDDAEK;FGGSGSQVDSAR;LNILDTLSK;VGQAVDVVGQAGKPK;VQQLLHICSEHFDSK;NM#AHNAEHEACDLLM#EIEQVDM#LEK;M#NLASSFVNGFVNAAFGQDK;FSHDADPEVSYNSIFAM#GM#VGSGTNNAR;M#LVTFDEELRPLPVSVR	750201980	848752183	390736030	434790396	501589925	530766168	328658062	340905130	33722246	36736540	7.62226e+08	378956165	516509684	321913733	23172533		0.791306	0.711008	0.846384	0.774233	0.643425	12	0.15	16	1.33559	-0.0797632	0.428198	-0.290411	-1.39361	4.00556e+08	2.70795e+08
P06454	PTMA_HUMAN	P06454	2	1	PTMA_HUMAN|P06454;PTMA_HUMAN|P06454-2	PTMA;PTMA	1	Prothymosin alpha	AAEDDEDDDVDTK;AAEDDEDDDVDTKK;EVVEEAENGR;KEVVEEAENGR;RAAEDDEDDDVDTK;RAAEDDEDDDVDTKK	6273532748	6834539254	3326521182	3014940889	3855561107	4525434659	3346620218	3693029476	495125101	496043642	6365520559	3.17073e+09	4190497883	3519824847	4.95584e+08		0.752456	0.886005	0.829599	0.805448	0.822254	1	0.0333333	6	1.33499	-0.178989	0.304269	-0.0135566	-1.44672	3.54843e+09	2.11019e+09
P20962	PTMS_HUMAN	P20962	12	1	PTMS_HUMAN|P20962	PTMS	1	Parathymosin	AAEEEDEADPKR;RAAEEEDEADPKR	379548846	387144565	17477650	15321594	5190805	5468807	16072310	23924201	3420963	2689933	3.83347e+08	16185618	5.32962e+06	19556287	2.99239e+06		0.984313	0.839129	0.974549	0.794502	0.908204	0	0	2	1.78727	-0.415799	-0.480938	-0.395574	-0.494962	8.54821e+07	1.66659e+08
P62826	RAN_HUMAN	P62826	12	1	RAN_HUMAN|P62826	RAN	1	GTP-binding nuclear protein Ran	KLIGDPNLEFVAM#PALAPPEVV;KLIGDPNLEFVAM#PALAPPEVVM#DPALAAQYEHDLEVAQTTALPDEDDDL;M#DPALAAQYEHDLEVAQTTALPDEDDDL;FNVWDTAGQEK;HLTGEFEK;HLTGEFEKK;LVLVGDGGTGK;NLQYYDISAK;NVPNWHR;PFLWLAR;SNYNFEKPFLWLAR;VCENIPIVLCGNK;YVATLGVEVHPLVFHTNR	9376977553	10095054232	4867999996	6270197175	6445870936	9029948485	4284004036	4877256865	817058522	871633303	9.73602e+09	4198272017	6.09429e+09	4569357774	8.44294e+08		0.849448	0.830154	0.756933	0.751522	0.825365	7	0.107692	13	1.43966	-0.275745	0.311577	-0.160796	-1.31469	5.08845e+09	3.22825e+09
P43487	RANG_HUMAN	P43487	22	1	RANG_HUMAN|P43487;RANG_HUMAN|P43487-2	RANBP1;RANBP1	1	Ran-specific GTPase-activating protein	AWVWNTHADFADECPKPELLAIR;DTHEDHDTSTENTDESNHDPQFEPIVSLPEQEIK;TKFEECR;TKFEECRK;TLEEDEEELFK;VAEKLEALSVK	555086024	483240624	307230602	268290956	364118312	353899234	302150633	272618918	126350141	101724904	519163324	2.82137e+08	359008773	2.87385e+08	111812593		0.866351	0.744298	0.809338	0.823942	0.534166	6	0.2	6	1.4078	-0.202171	0.319972	-0.166526	-1.35908	3.11901e+08	1.47224e+08
P50749	RASF2_HUMAN	P50749	20	1	RASF2_HUMAN|P50749	RASSF2	1	Ras association domain-containing protein 2	TYNLYYEGQNLQLR	6432640	20140988	6398694	4473558	6191948	2618640	2210127	1641878	NA	1261893	NA	5436126	NA	1926002	1261893		0.319381	0.699136	0.422911	0.742888	1	2	0.4	1	NA	1.14198	NA	-0.422948	-0.719029	2.87467e+06	2.243e+06
P18754	RCC1_HUMAN	P18754	1	1	RCC1_HUMAN|P18754;RCC1_HUMAN|P18754-2	RCC1;RCC1	1	Regulator of chromosome condensation	SM#VPVQVQLDVPVVK;VASGNDHLVM#LTADGDLYTLGCGEQGQLGR;SHSTEPGLVLTLGQGDVGQLGLGENVM#ER;KKPALVSIPEDVVQAEAGGM#HTVCLSK;LGLGEGAEEK;LPAVSSVACGASVGYAVTK;SGQVYSFGCNDEGALGR;VFLWGSFR;VVQVSAGDSHTAALTDDGR	438878511	564809159	270529472	278779969	255969382	268097832	88632032	88457713	18691191	16709502	4.32511e+08	2.74655e+08	2.45947e+08	6.28712e+07	1.66585e+07		0.823312	0.74815	0.75361	0.68334	0.798473	8	0.177778	9	1.33889	0.403631	0.233547	-0.851135	-1.12493	2.06529e+08	1.68783e+08
P31949	S10AB_HUMAN	P31949	1	1	S10AB_HUMAN|P31949	S100A11	1	Protein S100-A11	CIESLIAVFQK;DGYNYTLSK;ISSPTETER	904044311	1097660645	188160833	231226837	21363650	29010426	303374854	269267128	35499960	43176827	1000852478	209693835	25187038	286320991	3.93384e+07		0.835009	0.793621	0.641503	0.894609	0.817889	0	0	3	1.71842	-0.256012	-0.716471	-0.0647802	-0.681154	3.12279e+08	4.00702e+08
Q8WYJ6	SEPT1_HUMAN	Q8WYJ6	UNPLACED	1	SEPT1_HUMAN|Q8WYJ6	SEPT1	1	Septin-1	EVTHDLLYEGYR;GLRPLDVAFLR;VNIIPVIGK;EYVGFAALPNQLHR;FIEEQFEQYLR;FISPFGR;LTLVDTPGFGDSVDCSDCWLPVVK;LTQTLAIER;STLINSLFLTNLYEDR;VHCCLYFISPFGR	363197240	395835211	145376882	173764868	285496997	304847458	101621724	112680705	12213958	12081415	378220485	1.27625e+08	2.95172e+08	9.80058e+07	7.20777e+06		0.824214	0.703867	0.841364	0.767432	0.526314	15	0.3	10	1.29972	-0.353815	0.75173	-0.549255	-1.14838	1.81246e+08	1.51552e+08
Q15019	SEPT2_HUMAN	Q15019	2	1	SEPT2_HUMAN|Q15019;SEPT2_HUMAN|Q15019-2	SEPT2;SEPT2	1	Septin-2	VIPGAAEK;ADTLTLK;ASIPFSVVGSNQLIEAK;HIIDNR;ILDEIEEHNIK;LTVVDTPGYGDAINCR;LYPWGVVEVENPEHNDFLK;QQPTQFINPETPGYVGFANLPNQVHR;STLINSLFLTDLYPER;TIISYIDEQFER;YLHDESGLNR	1650150670	1865945953	1162365356	1194142433	1239209419	1215699307	815404717	863496176	102527329	112060158	1.71588e+09	1.17825e+09	1223484460	8.3945e+08	100046889		0.841672	0.829427	0.852169	0.870222	0.712263	5	0.0909091	11	1.1785	0.279096	0.354764	-0.287697	-1.52467	1.01142e+09	5.97754e+08
Q16181	SEPT7_HUMAN	Q16181	7	1	SEPT7_HUMAN|Q16181;SEPT7_HUMAN|Q16181-2	SEPT7;SEPT7	1	Septin-7	FIAPSGHGLKPLDIEFM#K;SPLAQM#EEERR;ADTLTPEECQQFK;ANWEAQQR;DRLPLAVVGSNTIIEVNGK;DVTNNVHYENYR;FEDYLNAESR;ILEQQNSSR;IYEFPETDDEEENK;IYEFPETDDEEENKLVK;KLAAVTYNGVDNNK;LAAVTYNGVDNNK;LKDSEAELQR;NLEGYVGFANLPNQVYR;QYPWGVAEVENGEHCDFTILR;SPLAQMEEER;SPLAQMEEERR;STLINSLFLTDLYSPEYPGPSHR	3566445626	3968316057	2086177578	2234517193	2299374664	2677485330	1907428530	1705505045	221752501	248110665	3.61042e+09	2.16035e+09	2476372385	1795878850	228799299		0.810043	0.78205	0.785491	0.780801	0.734093	9	0.1	18	1.26944	0.0864626	0.344278	-0.210874	-1.48931	2.05436e+09	1.22578e+09
Q9UHD8	SEPT9_HUMAN	Q9UHD8	17	1	SEPT9_HUMAN|Q9UHD8;SEPT9_HUMAN|Q9UHD8-2;SEPT9_HUMAN|Q9UHD8-3;SEPT9_HUMAN|Q9UHD8-4;SEPT9_HUMAN|Q9UHD8-5;SEPT9_HUMAN|Q9UHD8-7;SEPT9_HUMAN|Q9UHD8-8;SEPT9_HUMAN|Q9UHD8-9	SEPT9;SEPT9;SEPT9;SEPT9;SEPT9;SEPT9;SEPT9;SEPT9	1	Septin-9	APVDFGYVGIDSILEQM#R;LTVIDTPGFGDHINNENCWQPIM#K;VHCCLYFIPATGHSLRPLDIEFM#K;EM#IPFAVVGSDHEYQVNGK;ADTLTLEER;AVVGSDHEYQVNGK;EFDEDSEDRLVNEK;FINDQYEK;ITADLLSNGIDVYPQK;ITADLLSNGIDVYPQKEFDEDSEDR;ITADLLSNGIDVYPQKEFDEDSEDRLVNEK;KSVQPTSEER;SITHDIEEK;SVQPTSEER;THMQNIK;VHCCLYFIPATGH;VVNIVPVIAK;YLQEEVNINR	3519024333	3964205075	1849120136	1984960528	2336450679	2561257849	1877274572	1525031688	265942279	323721385	3741614704	1900606101	2417239880	1701153130	2.68416e+08		0.787792	0.801173	0.794675	0.81453	0.670555	8	0.0888889	18	1.38261	-0.0837939	0.327716	-0.242662	-1.38387	2.00581e+09	1.25546e+09
P63208	SKP1_HUMAN	P63208	5	1	SKP1_HUMAN|P63208	SKP1	1	S-phase kinase-associated protein 1	KENQWCEEK;TDDIPVWDQEFLK;TM#LEDLGM#DDEGDDDPVPLPNVNAAILK	355865257	377263809	225454156	193450101	296172297	311792268	161360183	157677348	38112691	46594187	366564533	2.09452e+08	3.03982e+08	1.59519e+08	40774687		0.906207	0.87738	0.923427	0.892942	0.726469	1	0.0666667	3	1.18664	-0.0520866	0.693219	-0.445777	-1.38199	2.16058e+08	1.26834e+08
Q12824	SNF5_HUMAN	Q12824	22	1	SNF5_HUMAN|Q12824;SNF5_HUMAN|Q12824-2	SMARCB1;SMARCB1	1	SWI/SNF-related matrix-associated actin-dependent regulator of chromatin subfamily B member 1	NTGDADQWCPLLETLTDAEM#EKK;AVSISTEPPTYLR;QQIESYPTDSILEDQSDQR	55675442	86548682	30489786	26300924	38091689	56575099	23358900	33958105	3594454	5177851	71112062	2.90253e+07	48019763	2.86585e+07	2.99458e+06		0.756612	0.878652	0.827845	0.647779	0.584363	1	0.0666667	3	1.38693	-0.273706	0.475767	-0.288179	-1.30081	3.5962e+07	2.53438e+07
Q9UQE7	SMC3_HUMAN	Q9UQE7	10	1	SMC3_HUMAN|Q9UQE7	SMC3	1	Structural maintenance of chromosomes protein 3	ALDQFVNFSEQK;ALEYTIYNQELNETR;CDPAPFYLFDEIDQALDAQHR;DLEDTEANKEK;DQTIVDPFSSK;EENAEQQALAAK;GSGSQSSVPSVDQFTGVGIR;KLEQCNTELK;LALLHEGTGPR;YQTLSLK	274951806	259738742	47026448	45298700	161956225	188748470	123421836	97752061	7562342	8164089	2.10093e+08	47832157	172467149	9.37227e+07	7096790		0.715306	0.787155	0.773877	0.744627	0.79337	12	0.24	10	1.22883	-0.691148	0.783613	-0.148142	-1.17315	1.06242e+08	8.4512e+07
Q9NTJ3	SMC4_HUMAN	Q9NTJ3	3	1	SMC4_HUMAN|Q9NTJ3;SMC4_HUMAN|Q9NTJ3-2	SMC4;SMC4	1	Structural maintenance of chromosomes protein 4	PQTEQELK	100007676	150350767	56565229	96625572	107651089	69674027	64094141	72768690	51125864	50471486	125179222	76595400	88662558	68431416	50798675		0.665162	0.585406	0.647221	0.880793	0.987201	0	0	1	1.55452	-0.191883	0.241886	-0.485348	-1.11918	8.19335e+07	2.78193e+07
Q9Y2Z0	SUGT1_HUMAN	Q9Y2Z0	13	1	SUGT1_HUMAN|Q9Y2Z0;SUGT1_HUMAN|Q9Y2Z0-2	SUGT1;SUGT1	1	Suppressor of G2 allele of SKP1 homolog	ALEQKPDDAQYYCQR;FFQSFSDALIDEDPQAALEELTK	31861114	30572589	8078406	7714589	24495485	27149767	7578444	7786729	2888298	3686300	3.12169e+07	7869849	25822626	8226039	3287299		0.935162	0.980653	0.711119	0.942032	0.783522	1	0.1	2	1.28635	-0.598648	0.850826	-0.56989	-0.968635	1.52845e+07	1.23857e+07
Q96RJ3	TR13C_HUMAN	Q96RJ3	22	1	TR13C_HUMAN|Q96RJ3;TR13C_HUMAN|Q96RJ3-2	TNFRSF13C;TNFRSF13C	1	Tumor necrosis factor receptor superfamily member 13C	GASSAEAPDGDKDAPEPLDK	27377244	35184430	15802073	23376573	39473671	35485887	24006291	19530343	1581578	3433746	31280837	19589323	37479779	21768317	NA		0.778107	0.675979	0.898976	0.813551	0.460598	1	0.2	1	0.449092	-0.950585	1.19121	-0.689721	NA	27529564	8.35301e+06
Q8TBC4	UBA3_HUMAN	Q8TBC4	3	1	UBA3_HUMAN|Q8TBC4;UBA3_HUMAN|Q8TBC4-2	UBA3;UBA3	1	NEDD8-activating enzyme E1 catalytic subunit	ELGLVDGQELAVADVTTPQTVLFK;EQPFGEGVPLDGDDPEHIQWIFQK;IQDFNDTFYR;MAVDGGCGDTGDWEGR;SGPFTHPDFEPSTESLQFLLDTCK;VLVIGAGGLGCELLK	254713591	235158620	138955639	115525612	218788995	236588611	103152732	95421623	17950255	15217763	2.44936e+08	1.27241e+08	227688803	9.86944e+07	14662436		0.806722	0.779611	0.840313	0.781472	0.677332	4	0.133333	6	1.07461	-0.161823	0.893418	-0.46171	-1.34449	1.42644e+08	9.51898e+07
O43264	ZW10_HUMAN	O43264	11	1	ZW10_HUMAN|O43264;ZW10_HUMAN|O43264-2	ZW10;ZW10	1	Centromere/kinetochore protein zw10 homolog	LQQYEEIIQSTEEFENALK	7217521	6324847	1580768	2154990	1692948	1049307	1181933	2682879	NA	261435	6771184	1867879	1371128	NA	0		0.876319	0.733538	0.619811	0.440547	1	1	0.2	1	1.44535	-0.214898	-0.383096	NA	-0.847358	2.50255e+06	2.95335e+06
O43149	ZZEF1_HUMAN	O43149	17	1	ZZEF1_HUMAN|O43149	ZZEF1	1	Zinc finger ZZ-type and EF-hand domain-containing protein 1	AQELGVLQDYLLALTTDDHLLR	1973891	NA	NA	NA	712882	485320	300942	630633	NA	248723	1973891	NA	599101	NA	0		1	NA	0.680786	0.477206	1	2	0.4	1	1.10296	NA	-0.25549	NA	-0.84747	857664	1.01203e+06
Q16186	ADRM1_HUMAN	Q16186	20	1	ADRM1_HUMAN|Q16186	ADRM1	1	Proteasomal ubiquitin receptor ADRM1	SQSAAVTPSSTTSSTR;YLVEFR	43902372	47620813	14633408	21185281	23129087	33736925	13595345	6755355	1308151	1217658	4.57616e+07	1.79093e+07	1.60736e+07	3.79843e+06	1539012		0.848366	0.802983	0.572676	0.504662	0.810406	2	0.2	2	1.63115	0.0506709	-0.0535009	-0.750053	-0.878264	17016387	1.76227e+07
O00468	AGRIN_HUMAN	O00468	1	1	AGRIN_HUMAN|O00468;AGRIN_HUMAN|O00468-2;AGRIN_HUMAN|O00468-3;AGRIN_HUMAN|O00468-4;AGRIN_HUMAN|O00468-5;AGRIN_HUMAN|O00468-6;AGRIN_HUMAN|O00468-7	AGRN;AGRN;AGRN;AGRN;AGRN;AGRN;AGRN	1	Agrin	YDLGKGA	200735951	274146291	202325088	269422900	190834152	207687962	259671133	264296689	192419204	214097448	237441121	235873994	199261057	261983911	203258326		0.732222	0.750957	0.91885	0.982499	0.898746	0	0	1	0.37718	0.317337	-1.08076	1.31437	-0.928124	2.27564e+08	2.61876e+07
Q96BJ3	AIDA_HUMAN	Q96BJ3	1	1	AIDA_HUMAN|Q96BJ3;AIDA_HUMAN|Q96BJ3-3	AIDA;AIDA	1	Axin interactor, dorsalization-associated protein	SAALQSTQSQEEFKLEDLK	24428085	32179324	4478135	9845063	6658142	7334712	5200971	3643230	1934511	809532	28303704	NA	6996427	4422100	NA		0.759124	0.454861	0.907758	0.70049	0.418469	2	0.4	1	1.14912	NA	-0.476365	-0.672755	NA	1.32407e+07	1.31083e+07
P02647	APOA1_HUMAN	P02647	11	1	APOA1_HUMAN|P02647	APOA1	1	Apolipoprotein A-I	EQLGPVTQEFWDNLEK	886296535	1202189058	1199370539	1113641593	1251351494	1238128164	1066084399	1298129785	1828847865	1680066926	1044242796	1156506066	1244739829	1182107092	1754457396		0.737236	0.928522	0.989433	0.821246	0.918648	0	0	1	-0.838441	-0.433018	-0.114375	-0.340564	1.7264	1.27641e+09	2.76904e+08
Q9UBB4	ATX10_HUMAN	Q9UBB4	22	1	ATX10_HUMAN|Q9UBB4;ATX10_HUMAN|Q9UBB4-2	ATXN10;ATXN10	1	Ataxin-10	LSGVM#VPAPIQDLEALR	7783891	4075317	3485348	2077720	23829944	12211587	413021	1519734	2326062	2811347	5929604	2781534	18020766	NA	2568704		0.523558	0.59613	0.512447	0.271772	0.827384	1	0.2	1	-0.191325	-0.622916	1.46634	NA	-0.652095	7325152	7.29411e+06
P15291	B4GT1_HUMAN	P15291	9	1	B4GT1_HUMAN|P15291;B4GT1_HUMAN|P15291-2	B4GALT1;B4GALT1	1	Beta-1,4-galactosyltransferase 1	QQLDYGIYVINQAGDTIFNR	12867477	10562941	1500485	5304263	2085347	6384327	864274	1479723	271841	652709	11715209	NA	NA	1171998	NA		0.820902	0.282883	0.326635	0.584078	0.416481	3	0.6	1	0.707107	NA	NA	-0.707107	NA	6.4436e+06	7.45518e+06
Q6QNY0	BL1S3_HUMAN	Q6QNY0	19	1	BL1S3_HUMAN|Q6QNY0	BLOC1S3	1	Biogenesis of lysosome-related organelles complex 1 subunit 3	ESAEEAWGTEEAPAPAPAR	5381736	20522976	2616951	1094066	5306063	8678585	1239478	1950381	12733590	10573896	NA	NA	6992324	1594930	11653743		0.26223	0.418069	0.611397	0.635506	0.830394	2	0.4	1	NA	NA	0.0487347	-1.02348	0.974742	6746999	5.03389e+06
Q9Y6E2	BZW2_HUMAN	Q9Y6E2	7	1	BZW2_HUMAN|Q9Y6E2	BZW2	1	Basic leucine zipper and W2 domain-containing protein 2	LLELFPVNR	8300302	9078486	2858822	2852446	4300080	3905738	NA	NA	161352	165213	8689394	2855634	4102909	NA	0		0.914283	0.99777	0.908294	NA	0.97663	1	0.2	1	1.32029	-0.291934	0.0527642	NA	-1.08112	3.91198e+06	3.61845e+06
O95180	CAC1H_HUMAN	O95180	16	1	CAC1H_HUMAN|O95180;CAC1H_HUMAN|O95180-2	CACNA1H;CACNA1H	1	Voltage-dependent T-type calcium channel subunit alpha-1H	EGGSTTLR	8200959	13908749	10095067	18834436	5757980	8628503	9645982	15581841	17216402	15480640	11054854	14464752	7193242	12613912	16348521		0.589626	0.53599	0.667321	0.619053	0.89918	0	0	1	-0.366527	0.60974	-1.47212	0.0798375	1.14907	1.23351e+07	3.49279e+06
Q9HCU4	CELR2_HUMAN	Q9HCU4	1	1	CELR2_HUMAN|Q9HCU4	CELSR2	1	Cadherin EGF LAG seven-pass G-type receptor 2	QLALLLRNATQHTAGYFGSDVK	184272852	177249435	265175562	213551311	302177122	259860040	272113318	222467516	344012358	356856832	180761144	239363436	281018581	247290417	350434595		0.961886	0.805321	0.859959	0.817555	0.964007	0	0	1	-1.26986	-0.328024	0.34144	-0.200625	1.45706	2.59774e+08	6.22217e+07
O00533	NCHL1_HUMAN	O00533	3	1	NCHL1_HUMAN|O00533;NCHL1_HUMAN|O00533-2	CHL1;CHL1	1	Neural cell adhesion molecule L1-like protein	IGGDLPK	69672738	81910010	28956353	29618113	40939609	38074479	30002896	27208041	1411847	1972971	75791374	29287233	39507044	28605468	1692409		0.850601	0.977657	0.930016	0.906847	0.715594	0	0	1	1.52447	-0.212508	0.169213	-0.237973	-1.24321	3.49767e+07	2.6773e+07
P09543	CN37_HUMAN	P09543	17	1	CN37_HUMAN|P09543;CN37_HUMAN|P09543-2	CNP;CNP	1	2',3'-cyclic-nucleotide 3'-phosphodiesterase	DKPELQFPFLQDEDTVATLLECK	6334845	13342966	4516570	4736703	2122612	5236966	2617905	1345647	NA	2949	NA	4626636	NA	1981776	0		0.47477	0.953526	0.405313	0.514017	1	2	0.4	1	NA	1.0442	NA	-0.0952205	-0.948984	2202804	2.32122e+06
Q53SF7	COBL1_HUMAN	Q53SF7	2	1	COBL1_HUMAN|Q53SF7;COBL1_HUMAN|Q53SF7-2;COBL1_HUMAN|Q53SF7-3;COBL1_HUMAN|Q53SF7-4	COBLL1;COBLL1;COBLL1;COBLL1	1	Cordon-bleu protein-like 1	DTGTAPFAPNLEEINNILESK	1086703	759019	2683283	2180762	657192	1182916	3916066	3682234	350912	162860	922861	2432022	920054	3799150	NA		0.69846	0.812722	0.55557	0.940289	0.464105	1	0.2	1	-0.7915	0.298711	-0.793528	1.28632	NA	2.01852e+06	1.38428e+06
O95750	FGF19_HUMAN	O95750	11	1	FGF19_HUMAN|O95750	FGF19	1	Fibroblast growth factor 19	YLCMGADGKM#QGL	28906846	24413931	30172959	38726949	31413751	41197928	35442632	46762916	46241642	60016119	26660388	34449954	36305840	41102774	53128880		0.844573	0.779121	0.762508	0.757922	0.770487	0	0	1	-1.19405	-0.396983	-0.207078	0.283769	1.51434	3.83296e+07	9.77275e+06
Q13642	FHL1_HUMAN	Q13642	X	1	FHL1_HUMAN|Q13642-1;FHL1_HUMAN|Q13642-4;FHL1_HUMAN|Q13642-5	FHL1;FHL1;FHL1	1	Four and a half LIM domains protein 1	GSSVVAYEGQSWHDYCFHCK;NPITGFGK;FTAVEDQYYCVDCYK;AIVAGDQNVEYK;DCFTCSNCK;FWHDTCFR;QVIGTGSFFPK	258617188	360582700	24587374	24067205	103452852	102875972	19731115	17566181	25396005	20612304	288454815	23999474	9.69536e+07	18305526	2.30773e+07		0.668708	0.932362	0.721297	0.679987	0.849139	9	0.257143	7	1.71611	-0.572554	0.0588097	-0.621831	-0.580534	9.01582e+07	1.1555e+08
P11413	G6PD_HUMAN	P11413	X	1	G6PD_HUMAN|P11413;G6PD_HUMAN|P11413-2;G6PD_HUMAN|P11413-3	G6PD;G6PD;G6PD	1	Glucose-6-phosphate 1-dehydrogenase	KPGM#FFNPEESELDLTYGNR;CISEVQANNVVLGQYVGNPDGEGEATK;GPTEADELMK;IFGPIWNR;IFTPLLHQIELEKPKPIPY;IIVEKPFGR;IYPTIWWLFR;LFYLALPPTVYEAVTK;LQFHDVAGDIFHQQCK;LSNHISSLFR;NSYVAGQYDDAASYQR	893706715	979881807	570439316	648331534	542242927	583137373	464452805	406913674	43409965	52605670	936794261	609385425	562690150	426312062	47403006		0.866478	0.801479	0.828012	0.776185	0.765455	3	0.0545455	11	1.30386	0.288113	0.143247	-0.27985	-1.45537	5.16517e+08	3.22333e+08
Q7Z2K8	GRIN1_HUMAN	Q7Z2K8	5	1	GRIN1_HUMAN|Q7Z2K8;GRIN1_HUMAN|Q7Z2K8-2	GPRIN1;GPRIN1	1	G protein-regulated inducer of neurite outgrowth 1	VGSLPLEK	338266290	379273719	468152351	460290840	425048131	466350340	510904400	596668513	545037049	546766945	358770004	464221596	445699236	553786456	545901997		0.891879	0.983207	0.911435	0.856262	0.996836	0	0	1	-1.43325	-0.117926	-0.348961	0.999243	0.900898	4.73676e+08	8.01713e+07
P14210	HGF_HUMAN	P14210	7	1	HGF_HUMAN|P14210;HGF_HUMAN|P14210-2;HGF_HUMAN|P14210-3;HGF_HUMAN|P14210-4;HGF_HUMAN|P14210-5;HGF_HUMAN|P14210-6	HGF;HGF;HGF;HGF;HGF;HGF	1	Hepatocyte growth factor	DLQENYCR	1627449833	1488968202	2396659091	1852631139	1989848804	1866661531	1434600512	2339724135	2459265216	2602793654	1558209018	2124645115	1928255168	1887162324	2531029435		0.914909	0.773006	0.938092	0.613149	0.944856	0	0	1	-1.25316	0.332529	-0.217249	-0.332285	1.47017	2005860212	3.57217e+08
P00492	HPRT_HUMAN	P00492	X	1	HPRT_HUMAN|P00492	HPRT1	1	Hypoxanthine-guanine phosphoribosyltransferase	VFIPHGLIM#DR;DLNHVCVISETGK;FFADLLDYIK;NVLIVEDIIDTGK;SPGVVISDDEPGYDLDLFCIPNHYAEDLER;SYCNDQSTGDIK;VIGGDDLSTLTGK	357416952	415556492	173702895	199063027	244650683	262527330	133014615	127388609	26911544	16241289	372388524	179082104	2.53589e+08	1.28163e+08	1.74882e+07		0.799253	0.685616	0.787291	0.766174	0.583353	7	0.2	7	1.3678	-0.0830076	0.476182	-0.465169	-1.2958	1.90142e+08	1.33241e+08
P51659	DHB4_HUMAN	P51659	5	1	DHB4_HUMAN|P51659;DHB4_HUMAN|P51659-2;DHB4_HUMAN|P51659-3	HSD17B4;HSD17B4;HSD17B4	1	Peroxisomal multifunctional enzyme type 2	IDSEGGVSANHT;LGLLGLANSLAIEGR;SNIHCNTIAPNAGSR;TALDAFGR;VAVAIPNRPPDAVLTDTTSLNQAALYR;VLQQFADNDVSR	137287705	257353417	105758214	85415096	213560147	245246994	47833689	60329307	14056925	16151653	124236567	67005465	1.37637e+08	3.89247e+07	1.23206e+07		0.58354	0.720797	0.655591	0.661535	0.789012	10	0.333333	6	0.893869	-0.167223	1.14231	-0.687854	-1.18111	7.60248e+07	5.39361e+07
P17936	IBP3_HUMAN	P17936	7	1	IBP3_HUMAN|P17936;IBP3_HUMAN|P17936-2	IGFBP3;IGFBP3	1	Insulin-like growth factor-binding protein 3	PLQALLDGR	88322235	104861149	43682275	51157482	66697707	29170843	63235869	64775642	92761756	69813545	96591692	47419878	NA	64005756	81287650		0.842278	0.853879	0.437359	0.976229	0.752611	1	0.2	1	1.14023	-1.17034	NA	-0.390977	0.421094	72326244	2.12813e+07
Q9BTT4	MED10_HUMAN	Q9BTT4	5	1	MED10_HUMAN|Q9BTT4	MED10	1	Mediator of RNA polymerase II transcription subunit 10	QQLHDITVPLEVFEYIDQGR	4222271	5579054	NA	580476	2136545	3026970	552197	1059587	7140719	NA	4900662	580476	2581758	805892	7140719		0.756808	1	0.705836	0.521144	1	0	0	1	0.606339	-0.935666	-0.221348	-0.855208	1.40588	3.2019e+06	2.80167e+06
Q9UGV2	NDRG3_HUMAN	Q9UGV2	20	1	NDRG3_HUMAN|Q9UGV2;NDRG3_HUMAN|Q9UGV2-2;NDRG3_HUMAN|Q9UGV2-3	NDRG3;NDRG3;NDRG3	1	Protein NDRG3	LNPINTTLLK	4978179	8092620	519851	789536	1653902	3530790	354036	1115931	NA	NA	6535400	654694	NA	NA	NA		0.615151	0.658426	0.468423	0.317256	NA	3	0.6	1	0.707107	-0.707107	NA	NA	NA	3.59505e+06	4.15829e+06
Q9Y2X3	NOP58_HUMAN	Q9Y2X3	2	1	NOP58_HUMAN|Q9Y2X3	NOP58	1	Nucleolar protein 58	LNLSCIHSPVVNELM#R;EAHEPLAVADAK;EWYGWHFPELGK;HAASTVQILGAEK;IISDNLTYCK;KIEQVDKEDEITEK;KIEQVDKEDEITEKK;LIAHAGSLLNLAK;LQEVDSLWK;LSELLPEEVEAEVK;SEEEPCTSTAIASPEK;TQLYEYLQNR;TYDPSGDSTLPTCSK	909086870	1100787026	76823652	92188886	348572840	396822678	462326627	367360273	70126131	77505715	994451260	80114771	301499739	408446697	7.22478e+07		0.73761	0.700268	0.720338	0.784165	0.816275	11	0.169231	13	1.65238	-0.772326	-0.18524	0.0983705	-0.793189	3.71352e+08	3.77091e+08
P53384	NUBP1_HUMAN	P53384	16	1	NUBP1_HUMAN|P53384;NUBP1_HUMAN|P53384-2	NUBP1;NUBP1	1	Cytosolic Fe-S cluster assembly factor NUBP1	DVDWGEVDYLIVDTPPGTSDEHLSVVR;GQSFFIDAPDSPATLAYR	41845195	27389376	22798383	16329119	30537304	32404909	10502121	11154678	4585133	2723659	23844384	19563751	3.14711e+07	1.08284e+07	3654396		0.596761	0.643269	0.912339	0.8135	0.635635	1	0.1	2	0.547899	0.155172	1.24761	-0.646253	-1.30443	1.78724e+07	1.08998e+07
Q13127	REST_HUMAN	Q13127	4	1	REST_HUMAN|Q13127;REST_HUMAN|Q13127-4	REST;REST	1	RE1-silencing transcription factor	REPPPPR	126795535	136837660	55385055	52855938	63114820	71449271	40687898	46776322	1994979	1036740	131816598	54120496	67282046	43732110	1515860		0.926613	0.954336	0.883351	0.86984	0.519675	0	0	1	1.52646	-0.117949	0.16061	-0.337814	-1.2313	59693422	4.72488e+07
Q9NQC3	RTN4_HUMAN	Q9NQC3	2	1	RTN4_HUMAN|Q9NQC3;RTN4_HUMAN|Q9NQC3-2;RTN4_HUMAN|Q9NQC3-5	RTN4;RTN4;RTN4	1	Reticulon-4	GPLPAAPPVAPER	35038769	60767351	8687903	11457654	6009478	12158234	5094442	2612575	435948	NA	47903060	10072778	NA	3853508	0		0.576605	0.758262	0.494272	0.512829	1	1	0.2	1	1.47313	-0.244475	NA	-0.526849	-0.70181	1.54573e+07	2.2025e+07
Q9UIU6	SIX4_HUMAN	Q9UIU6	14	1	SIX4_HUMAN|Q9UIU6	SIX4	1	Homeobox protein SIX4	VFLSSLAPSAVVY	42019692	31309559	38467844	35887835	34109456	30756745	28735192	33977925	32209588	34754533	36664626	37177840	32433100	31356558	33482060		0.745116	0.932931	0.901707	0.845702	0.926774	0	0	1	0.945786	1.14457	-0.693225	-1.11021	-0.286928	3.42228e+07	2.58176e+06
P28370	SMCA1_HUMAN	P28370	X	1	SMCA1_HUMAN|P28370;SMCA1_HUMAN|P28370-2	SMARCA1;SMARCA1	1	Probable global transcription activator SNF2L1	KDIDVLNSSGKMDK	131491885	130574203	162023965	162129214	140122365	130438574	142166377	151030797	172418263	187509667	131033044	162076590	135280470	146598587	179963965		0.993021	0.999351	0.930891	0.941307	0.919517	0	0	1	-0.989634	0.549725	-0.779016	-0.217784	1.43671	1.50991e+08	2.01665e+07
Q13769	THOC5_HUMAN	Q13769	22	1	THOC5_HUMAN|Q13769	THOC5	1	THO complex subunit 5 homolog	QFASLEHGIVPVTSDCQYLFPAK	4268051	2763021	5141031	2596530	4560826	4290099	NA	533420	415986	NA	3515536	3868780	4425462	533420	0		0.647373	0.50506	0.940641	1	1	0	0	1	0.51198	0.684733	0.956976	-0.946411	-1.20728	2.46864e+06	2.0448e+06
Q02880	TOP2B_HUMAN	Q02880	3	1	TOP2B_HUMAN|Q02880;TOP2B_HUMAN|Q02880-2	TOP2B;TOP2B	1	DNA topoisomerase 2-beta	AAITLAFSK	384674597	456999667	789994163	589356468	590771507	508482212	511616202	487890310	646352992	805361258	420837132	689675316	549626860	499753256	725857125		0.841739	0.746026	0.860709	0.953626	0.802563	0	0	1	-1.21729	0.876293	-0.214336	-0.602728	1.15806	5.7715e+08	1.28411e+08
Q5SQQ9	VAX1_HUMAN	Q5SQQ9	10	1	VAX1_HUMAN|Q5SQQ9;VAX1_HUMAN|Q5SQQ9-2	VAX1;VAX1	1	Ventral anterior homeobox 1	GAAEDCNKSK	136220632	136796230	165566371	154009877	146991092	170026565	220380628	128991359	241703576	201818354	136508431	159788124	158508828	174685994	221760965		0.995792	0.9302	0.864518	0.585312	0.834983	0	0	1	-1.05925	-0.328441	-0.368601	0.139243	1.61705	1.7025e+08	3.18546e+07
P25490	TYY1_HUMAN	P25490	14	1	TYY1_HUMAN|P25490	YY1	1	Transcriptional repressor protein YY1	SHILTHAK	14994676	12390380	2958626	2210567	4081102	6430387	4615967	6166312	708690	372922	13692528	2584596	5255744	5391140	540806		0.826319	0.74716	0.634659	0.748578	0.526213	0	0	1	1.63761	-0.580855	-0.047377	-0.0203359	-0.989038	5.49296e+06	5.00704e+06
O95433	AHSA1_HUMAN	O95433	14	1	AHSA1_HUMAN|O95433	AHSA1	1	Activator of 90 kDa heat shock protein ATPase homolog 1	GIPAPEEER;YYFEGIK;ADATNVNNWHWTER;ETFLTSPEELYR;VFTTQELVQAFTHAPATLEADR;TEFTQGM#ILPTM#NGESVDPVGQPALK;FHM#VDGNVSGEFTDLVPEK	416206773	483540292	242446321	286202081	424194816	473435506	174236486	177403461	40981784	42574653	404655171	233960673	448815161	1.7582e+08	40405713		0.744623	0.683387	0.853997	0.756075	0.683738	5	0.142857	7	0.857969	-0.159587	1.12122	-0.50618	-1.31342	2.60731e+08	1.6775e+08
Q86V81	THOC4_HUMAN	Q86V81	UNPLACED	1	THOC4_HUMAN|Q86V81	ALYREF	1	THO complex subunit 4	QYNGVPLDGRPM#NIQLVTSQIDAQR;NRPAPYSRPK;QLPDKWQHDLFDSGFGGGAGVETGGK;SLGTADVHFER	101379526	90248843	95833698	102941101	76325343	50605008	144385885	196619717	53062024	50739739	8.14957e+07	6.15376e+07	44799558	106612609	5.30073e+07		0.595369	0.521684	0.600003	0.648172	0.96764	7	0.35	4	0.48343	-0.320252	-0.994272	1.49485	-0.663758	6.94906e+07	2.48333e+07
Q92688	AN32B_HUMAN	Q92688	9	1	AN32B_HUMAN|Q92688	ANP32B	1	Acidic leucine-rich nuclear phosphoprotein 32 family member B	GLDEEDEDEDEDEEEEEGGKGEK;ELVLDNCK;KLELSENR;IFGGLDM#LAEK	704459278	820384943	362890537	322886710	220119876	223099736	181389473	162128912	21583458	20323143	7.62422e+08	3.39492e+08	2.02464e+08	1.76644e+08	2.09533e+07		0.853855	0.715158	0.816552	0.972221	0.77559	3	0.15	4	1.63867	0.138664	-0.347331	-0.438907	-0.991093	3.00395e+08	2.81953e+08
P78371	TCPB_HUMAN	P78371	12	1	TCPB_HUMAN|P78371	CCT2	1	T-complex protein 1 subunit beta	LTSFIGAIAIGDLVK;AAHSEGNTTAGLDMR;EALLSSAVDHGSDEVK;EAVAMESYAK;GATQQILDEAER;GSGNLEAIHIIK;IGVNQPK;KIHPQTIIAGWR;KLGGSLADSYLDEGFLLDK;LALVTGGEIASTFDHPELVK;LAVEAVLR;LGGSLADSYLDEGFLLDK;LGGSLADSYLDEGFLLDKK;NIGVDNPAAK;RVPDHHPC;SLHDALCVLAQTVK;VAEIEHAEK;VAEIEHAEKEK;VPDHHPC;VQDDEVGDGTTSVTVLAAELLR;QLIYNYPEQLFGAAGVM#AIEHADFAGVER;TVYGGGCSEM#LM#AHAVTQLANR;M#LPTIIADNAGYDSADLVAQLR;DASLM#VTNDGATILK	2820786726	3148119371	1134112114	1442663630	1809488077	2093636112	945733451	1022171474	191505120	147080984	2.98445e+09	1.171e+09	1512347080	9.23395e+08	112175255		0.797991	0.753698	0.792111	0.791018	0.662295	13	0.108333	24	1.55957	-0.160984	0.162879	-0.395903	-1.16557	1.34067e+09	1.05399e+09
P49368	TCPG_HUMAN	P49368	1	1	TCPG_HUMAN|P49368	CCT3	1	T-complex protein 1 subunit gamma	M#LLDPM#GGIVM#TNDGNAILR;GISDLAQHYLM#R;NVLLDPQLVPGGGASEM#AVAHALTEK;AM#TGVEQWPYR;HTQENCETWGVNGETGTLVDM#K;ACTILLR;EILSEVER;ELGIWEPLAVK;IDDIVSGHK;IPGGIIEDSCVLR;IVSRPEELREDDVGTGAGLLEIK;KGESQTDIEITR;KIGDEYFTFITDCKDPK;KVQSGNINAAK;SMIEISR;TAVETAVLLLR;TLIQNCGASTIR;VQSGNINAAK;WSSLACNIALDAVK	2681545520	3179666754	1552157465	1675125820	2232389289	2482038303	1236911633	1306553028	271904989	311579223	2630404985	1500760213	2.33494e+09	1245126873	2.87768e+08		0.759145	0.798377	0.773346	0.775798	0.679641	12	0.126316	19	1.10818	-0.106495	0.790474	-0.381369	-1.41079	1.5998e+09	9.30001e+08
P50991	TCPD_HUMAN	P50991	2	1	TCPD_HUMAN|P50991;TCPD_HUMAN|P50991-2	CCT4;CCT4	1	T-complex protein 1 subunit delta	ALIAGGGAPEIELALR;AQDIEAGDGTTSVVIIAGSLLDSCTK;AYILNLVK;DALSDLALHFLNK;DIEREDIEFICK;ETLLNSATTSLNSK;GIHPTIISESFQK;IDDVVNTR;IGLIQFCLSAPK;KLGGTIDDCELVEGLVLTQK;KTGCNVLLIQK;LGGTIDDCELVEGLVLTQK;TGCNVLLIQK;VSNSGITR;GIEILTDM#SRPVELSDR;AFADAM#EVIPSTLAENAGLNPISTVTELR	1341950631	1588863239	728271667	815289450	1379407360	1467247542	594214539	629477462	188498095	249238045	1.46416e+09	6.22e+08	1417232722	601076482	215668245		0.805364	0.739883	0.791605	0.749675	0.784615	12	0.15	16	1.08922	-0.439272	1.00405	-0.477248	-1.17675	8.64027e+08	5.50972e+08
P48643	TCPE_HUMAN	P48643	5	1	TCPE_HUMAN|P48643	CCT5	1	T-complex protein 1 subunit epsilon	SHIMAAK;TSLGPNGLDK;DTEPLIQTAK;DVDFELIK;ETGANLAICQWGFDDEANHLLLQNNLPAVR;FSELTAEK;GVIVDKDFSHPQMPK;HKLDVTSVEDYK;IADGYEQAAR;IAILTCPFEPPKPK;ISDSVLVDIKDTEPLIQTAK;LDVTSVEDYK;LGFAGLVQEISFGTTK;MLVIEQCK;QQHVIETLIGK;VAIEHLDK;WVGGPEIELIAIATGGR;AFADALEVIPM#ALSENSGM#NPIQTM#TEVR;EM#NPALGIDCLHK	2155342803	2506705722	957784202	1109925029	1677629432	1819641714	841692193	776215260	76511771	65921010	2178401304	9.26961e+08	1728076451	7.9522e+08	7.30392e+07		0.785249	0.695904	0.789439	0.725867	0.793577	13	0.136842	19	1.25727	-0.258438	0.71185	-0.417999	-1.29268	1.14034e+09	8.25647e+08
P40227	TCPZ_HUMAN	P40227	7	1	TCPZ_HUMAN|P40227	CCT6A	1	T-complex protein 1 subunit zeta	DGNVLLHEM#QIQHPTASLIAK;VATAQDDITGDGTTSNVLIIGELLK;ALQFLEEVK;AQLGVQAFADALLIIPK;EGIVALR;ETLIDVAR;FTFIEK;HKSETDTSLIR;HTLTQIK;IITEGFEAAK;SETDTSLIR;VLAQNSGFDLQETLVK;NAIDDGCVVPGAGAVEVAM#AEALIK	1428945729	1876870739	726353909	932126932	882629593	1072905491	602856730	595498713	51365912	38948887	1435559471	6.87636e+08	9.12278e+08	590877764	3.93425e+07		0.815598	0.727397	0.78188	0.763546	0.689596	8	0.123077	13	1.3848	-0.0897081	0.353169	-0.280464	-1.3678	7.33139e+08	5.07235e+08
Q99832	TCPH_HUMAN	Q99832	2	1	TCPH_HUMAN|Q99832	CCT7	1	T-complex protein 1 subunit eta	EGTDSSQGIPQLVSNISACQVIAEAVR;ATISNDGATILK;LLDVVHPAAK;SQDAEVGDGTTSVTLLAAEFLK;TATQLAVNK;CQVFEETQIGGER;DMFCAGR;INALTAASEAACLIVSVDETIK;INALTAASEAACLIVSVDETIKNPR;LPIGDVATQYFADR;QLCDNAGFDATNILNK;TCTFILR;VHTVEDYQAIVDAEWNILYDK;VHTVEDYQAIVDAEWNILYDKLEK;VPEEDLK;YNFFTGCPK;TFSYAGFEM#QPK;TM#M#ACGGSIQTSVNALSADVLGR	1972479219	2263284819	974397952	1109675577	1487184808	1577570862	842313100	804734988	83608676	109681772	2117882019	9.06592e+08	1.50845e+09	7.98649e+08	6.88536e+07		0.797284	0.785687	0.814812	0.818027	0.780415	7	0.0777778	18	1.34191	-0.224334	0.553894	-0.363909	-1.30756	1.08009e+09	7.73372e+08
P50990	TCPQ_HUMAN	P50990	21	1	TCPQ_HUMAN|P50990	CCT8	1	T-complex protein 1 subunit theta	APGFAQM#LK;ELEVQHPAAK;HFSGLEEAVYR;LFVTNDAATILR;MVINHLEK;AHEILPNLVCCSAK;AIADTGANVVVTGGK;DIDEVSSLLR;EDGAISTIVLR;FAEAFEAIPR;GEENLMDAQVK;KETEGDVTSVK;LATNAAVTVLR;LVPGGGATEIELAK;LYAVHQEGNK;NVGLDIEAEVPAVK;PAGGPKPPSGK;QITSYGETCPGLEQYAIK;QYGNEVFLAK;VADMALHYANK;ILGSGISSSSVLHGM#VFK;IAVYSCPFDGM#ITETK	2464379976	2928162725	1291674784	1573204156	2261693180	2208146945	965239174	975722525	64485569	83910444	2474817692	1.24481e+09	2.23492e+09	9.32829e+08	64027412		0.74925	0.740016	0.777138	0.800714	0.631326	12	0.109091	22	1.10132	-0.147722	0.857711	-0.464532	-1.34678	1.39028e+09	9.8476e+08
Q16543	CDC37_HUMAN	Q16543	19	1	CDC37_HUMAN|Q16543	CDC37	1	Hsp90 co-chaperone Cdc37	QYM#EGFNDELEAFK;DVQM#LQDAISK;CIDSGLWVPNSK;EGEEAGPGDPLLEAVPK;LGPGGLDPVEVYESLPEELQK;LQAEAQQLR;RLGPGGLDPVEVYESLPEELQK;SMVNTKPEK;TEEDSEEVR;TGDEKDVSV	1197651557	1230526532	770899632	692815440	794118627	832509727	386675686	375837180	81477947	102670589	1.1265e+09	695914937	739235743	3.75157e+08	66671922		0.809065	0.86222	0.723741	0.721282	0.716294	8	0.16	10	1.31371	0.237901	0.346137	-0.563505	-1.33425	6.00696e+08	4.00244e+08
P31689	DNJA1_HUMAN	P31689	9	1	DNJA1_HUMAN|P31689	DNAJA1	1	DnaJ homolog subfamily A member 1	HYNGEAYEDDEHHPR;VNFPENGFLSPDK;ATQEELKK;ITFHGEGDQEPGLEPGDIIIVLDQK;NVVHQLSVTLEDLYNGATR;QISQAYEVLSDAK;TIVITSHPGQIVK;YHPDKNPNEGEK	351119723	411810535	255066868	244914954	246473942	267821213	233039505	258103382	108015296	153639337	376292850	2.40954e+08	255617602	242873906	128846613		0.777808	0.737274	0.748166	0.815591	0.584348	7	0.175	8	1.4519	-0.090766	0.0763772	-0.0688829	-1.36863	2.48917e+08	8.77302e+07
P25685	DNJB1_HUMAN	P25685	19	1	DNJB1_HUMAN|P25685;DNJB1_HUMAN|P25685-2	DNAJB1;DNAJB1	1	DnaJ homolog subfamily B member 1	DKPHNIFK;EGDQTSNNIPADIVFVLK;TVLEQVLPI	56846290	78819948	32752135	28373032	76905524	75588803	32951276	32922402	3459393	3586927	67833119	3.05626e+07	7.62472e+07	32936839	3056186		0.751264	0.749763	0.714311	0.746982	0.661093	0	0	3	0.860492	-0.387118	1.14215	-0.307641	-1.30788	4.21272e+07	2.98735e+07
P25686	DNJB2_HUMAN	P25686	2	1	DNJB2_HUMAN|P25686;DNJB2_HUMAN|P25686-2	DNAJB2;DNAJB2	1	DnaJ homolog subfamily B member 2	SVSTSTTFVQGR	15415489	22771330	4576509	7396687	13245785	15859673	4398274	6906365	101411	NA	19093410	5986598	14552729	5652320	0		0.676969	0.618724	0.835187	0.636844	1	0	0	1	1.31225	-0.401455	0.718562	-0.445161	-1.1842	9.05701e+06	7.64822e+06
O75165	DJC13_HUMAN	O75165	3	1	DJC13_HUMAN|O75165	DNAJC13	1	DnaJ homolog subfamily C member 13	WGLLSM#PVDEEVESLHLR;DSLLASLLDGVR	42099632	37543435	6539856	8300991	21012459	18572831	5153766	9652480	318791	806745	3.98215e+07	5289302	19792645	2518376	0		0.823779	0.718665	0.86085	0.408341	0.72983	3	0.3	2	1.58626	-0.49358	0.379941	-0.66047	-0.812149	1.34844e+07	1.66033e+07
Q9NVM6	DJC17_HUMAN	Q9NVM6	15	1	DJC17_HUMAN|Q9NVM6	DNAJC17	1	DnaJ homolog subfamily C member 17	AAELFHQLSQALEVLTDAAAR	5660561	7374026	365722	317232	3399770	2924402	100037	218598	110492	NA	6517294	0	3162086	NA	0		0.767635	0.867413	0.860176	0.45763	1	1	0.2	1	1.31671	-0.777616	0.238519	NA	-0.777616	2419845	3.11188e+06
Q8WXX5	DNJC9_HUMAN	Q8WXX5	10	1	DNJC9_HUMAN|Q8WXX5	DNAJC9	1	DnaJ homolog subfamily C member 9	GLLDLCEEVFGTADLYR;GSEEELADIK;KISLEDIQAFEK;NIIQQAIDAGEVPSYNAFVK;VGEGDKEDATR;VYSVLSDR	158646616	134072259	30219789	48363546	66787799	102745455	29247611	27857985	6328022	4582178	9.86677e+07	2.26391e+07	5.82498e+07	2.90669e+07	5.08502e+06		0.655701	0.816147	0.711685	0.720548	0.697494	4	0.133333	6	1.52531	-0.548274	0.422964	-0.372963	-1.02704	4.27417e+07	3.66652e+07
P30040	ERP29_HUMAN	P30040	12	1	ERP29_HUMAN|P30040	ERP29	1	Endoplasmic reticulum resident protein 29	ILDQGEDFPASEM#TR;DGDFENPVPYTGAVK;ESYPVFYLFR;FDTQYPYGEK;LDKESYPVFYLFR;MSDGKKEELQK;QGQDNLSSVK;SLNILTAFQK;GALPLDTVTFYK	2616605172	3215782850	1550311442	1776687660	1875638132	1973108696	852244535	931828885	217487987	218336831	2916194011	1.46436e+09	1924373414	892036710	217912409		0.802536	0.788417	0.834368	0.850431	0.855882	1	0.0222222	9	1.39886	-0.0181677	0.430817	-0.576774	-1.23474	1.48298e+09	1.02456e+09
Q02790	FKBP4_HUMAN	Q02790	12	1	FKBP4_HUMAN|Q02790	FKBP4	1	Peptidyl-prolyl cis-trans isomerase FKBP4	AEASSGDHPTDTEMKEEQK;FEIGEGENLDLPYGLER;GEHSIVYLKPSYAFGSVGK;IVSWLEYESSFSNEEAQK;RGEAHLAVNDFELAR;VFVHYTGWLLDGTK;VLQLYPNNK	219815423	255894743	132194395	71538873	246715709	227933052	104385303	87648792	20215288	24259342	2.2443e+08	35497071	2.35566e+08	9.34775e+07	4125238		0.822544	0.750312	0.745844	0.714667	0.685224	10	0.285714	7	0.991848	-0.77917	1.09624	-0.235673	-1.07324	1.18619e+08	1.0668e+08
Q13451	FKBP5_HUMAN	Q13451	6	1	FKBP5_HUMAN|Q13451	FKBP5	1	Peptidyl-prolyl cis-trans isomerase FKBP5	EKLEQAAIVK;GTDSQAMEEEKPEGHV;VLEVNPQNK;YGFGEAGKPK;NEPFVFSLGK;NNEESPTATVAEQGEDITSK	274437352	232814767	116412613	142040040	45083383	24273085	28826076	18052087	131503	4313395	2.38236e+08	133443601	14037933	15010539	4165448		0.772026	0.835837	0.664567	0.782934	0.782375	9	0.3	6	1.53075	0.510696	-0.651605	-0.642138	-0.747704	8.09787e+07	1.02732e+08
P28067	DMA_HUMAN	P28067	6	1	DMA_HUMAN|P28067	HLA-DMA	1	HLA class II histocompatibility antigen, DM alpha chain	LPEFADWAQEQGDAPAILFDK	7011796	8575384	745965	1383195	11576967	8519447	1562711	1798917	595679	319499	7793590	1064580	10048207	1680814	0		0.817666	0.539306	0.735896	0.868695	0.536361	0	0	1	0.817435	-0.678838	1.31878	-0.541812	-0.91556	4.11744e+06	4.49718e+06
P07900	HS90A_HUMAN	P07900	14	1	HS90A_HUMAN|P07900;HS90A_HUMAN|P07900-2	HSP90AA1;HSP90AA1	1	Heat shock protein HSP 90-alpha	VFIM#DNCEELIPEYLNFIR;YYTSASGDEM#VSLK;HGLEVIYM#IEPIDEYCVQQLK;LVTSPCCIVTSTYGWTANM#ER;LGLGIDEDDPTADDTSAAVTEEM#PPLEGDDDTSR;CLELFTELAEDKENYK;DLVILLYETALLSSGFSLEDPQTHANR;DNSTMGYMAAK;DQVANSAFVER;ELHINLIPNKQDR;FYEQFSK;HLEINPDHSIIETLR;KCLELFTELAEDKENYKK;LGIHEDSQNR;LGIHEDSQNRK;NPDDITNEEYGEFYK;RAPFDLFENR;TDTGEPMGR	6176825876	7559318801	3225463176	3624238559	4897045780	5462805980	3326417722	3061325177	603327488	611159686	6533518030	3.14166e+09	5179925880	3180545209	601152451	3.72736e+09	0.769153	0.743598	0.790175	0.765651	0.8011	9	0.1	18	1.2426	-0.259355	0.643212	-0.242136	-1.38432	3.72736e+09	2.2583e+09
P08238	HS90B_HUMAN	P08238	6	1	HS90B_HUMAN|P08238	HSP90AB1	1	Heat shock protein HSP 90-beta	VFIM#DSCDELIPEYLNFIR;YHTSQSGDEM#TSLSEYVSR;LVSSPCCIVTSTYGWTANM#ER;CLELFSELAEDKENYK;CLELFSELAEDKENYKK;FYEAFSK;HLEINPDHPIVETLR;LGIHEDSTNR;LGIHEDSTNRR;LGLGIDEDEVAAEEPNAAVPDEIPPLEGDEDASR;NPDDITQEEYGEFYK	5368769216	5944016213	3092927663	3688071195	4382851836	4521463830	2249146709	2141517112	367050087	401275435	5.65639e+09	3205097394	4117479159	2.19533e+09	352225729		0.890231	0.784184	0.812113	0.833848	0.744947	4	0.0727273	11	1.27754	0.0499742	0.50688	-0.455699	-1.3787	3.10531e+09	1.99687e+09
P08107	HSP71_HUMAN	P08107	#N/A	1	HSP71_HUMAN|P08107	HSPA1A	1	Heat shock 70 kDa protein 1A/1B	EIAEAYLGYPVTNAVITVPAYFNDSQR;CQEVISWLDANTLAEKDEFEHK;ELEQVCNPIISGLYQGAGGPGPGGFGAQGPK;FGDPVVQSDMK;GGSGSGPTIEEVD;KFGDPVVQSDMK;LLQDFFNGR;LVNHFVEEFK;NQVALNPQNTVFDAK;FGDPVVQSDM#K	1014234682	1303045059	857158765	964055916	1602231469	1749617533	748589960	689730183	225671962	172525630	1085234074	865614572	1675924501	6.99817e+08	1.55319e+08		0.678202	0.696147	0.809941	0.738097	0.693846	7	0.14	10	0.340273	-0.0554364	1.40458	-0.354169	-1.33524	8.96382e+08	5.55002e+08
P34932	HSP74_HUMAN	P34932	5	1	HSP74_HUMAN|P34932	HSPA4	1	Heat shock 70 kDa protein 4	NFTTEQVTAM#LLSK;FLEM#CNDLLAR;EFSITDVVPYPISLR;ELSTTLNADEAVTR;ELTSTCSPIISKPK;EPFTLEAYYSSPQDLPYPDPAIAQFSVQK;FDEVLVNHFCEEFGK;FQESEERPK;KFDEVLVNHFCEEFGK;KPVVDCVVSVPCFYTDAER;MDQPPQAK;NAEQNGPVDGQGDNPGPQAAEQGTDTAVPSDSDK;QIQQYMK;SEENEEPMETDQNAK;SEENEEPMETDQNAKEEEK;TSTVDLPIENQLLWQIDR;VEPPKEEQK;VLATAFDTTLGGR;VTYMEEER;AFSDPFVEAEK;AGGIETIANEYSDR;CTPACISFGPK;NTVQGFK;SNLAYDIVQLPTGLTGIK	2193042288	2500142423	1054716629	1149718518	1376287642	1476343598	844182550	870050823	189071226	190393156	2.34659e+09	1.1123e+09	1421712478	855704543	172656404		0.859359	0.822344	0.827962	0.776217	0.740514	8	0.0666667	24	1.46062	-0.0871436	0.300851	-0.408903	-1.26542	1.18179e+09	7.97471e+08
P11021	GRP78_HUMAN	P11021	9	1	GRP78_HUMAN|P11021	HSPA5	1	78 kDa glucose-regulated protein	TFAPEEISAM#VLTK;AKFEELNM#DLFR;ELEEIVQPIISK;IEIESFYEGEDFSETLTR;IEWLESHQDADIEDFK;IINEPTAAAIAYGLDKR;ITITNDQNR;ITPSYVAFTPEGER;KSDIDEIVLVGGSTR;LYGSAGPPPTGEEDTAEKDEL;NELESYAYSLK;NQLTSNPENTVFDAK;SLLTIDNGVFEVVATNGDTHLGGEDFDQR;SQIFSTASDNQPTVTIK;STMKPVQK;TWNDPSVQQDIK;VYEGERPLTK	3296030393	3838035966	2753092235	2887041118	1929887802	1903379921	627403403	680135769	267700064	216941586	3556518232	2.81922e+09	1.91366e+09	652470659	2.40081e+08		0.820296	0.754572	0.816753	0.822583	0.685521	6	0.0705882	17	1.22549	0.700211	0.0550482	-0.843473	-1.13728	1.83639e+09	1.40362e+09
P11142	HSP7C_HUMAN	P11142	11	1	HSP7C_HUMAN|P11142	HSPA8	1	Heat shock cognate 71 kDa protein	NSLESYAFNM#K;LYQSAGGM#PGGM#PGGFPGGGAPPSGGASSGPTIEEVD;CNEIINWLDK;CNEIINWLDKNQTAEKEEFEHQQK;EEFEHQQK;LSKEDIER;NQTAEKEEFEHQQK;VCNPIITK;YKAEDEK;DAGTIAGLNVLR;EIAEAYLGK;FDDAVVQSDMK;GPAVGIDLGTTYSCVGVFQHGK;GTLDPVEK;MKEIAEAYLGK;MVNHFIAEFK;MVVNDAGRPK;NQVAMNPTNTVFDAK;QTQTFTTYSDNQPGVLIQVYEGER;RFDDAVVQSDMK;SINPDEAVAYGAAVQAAILSGDK;SQIHDIVLVGGSTR;TVTNAVVTVPAYFNDSQR;SFYPEEVSSM#VLTK;M#KEIAEAYLGK;M#VNHFIAEFK;NQVAM#…	13665609492	16023052693	7077610618	7719676277	8245355330	9020056479	6217448758	5956745398	731368478	661526827	14523361881	6.7539e+09	8.59116e+09	6013626001	656932451		0.788875	0.761097	0.826116	0.829348	0.764577	13	0.0896552	29	1.44364	-0.11082	0.256766	-0.258928	-1.33066	7307795516	4.99818e+09
P38646	GRP75_HUMAN	P38646	5	1	GRP75_HUMAN|P38646	HSPA9	1	Stress-70 protein, mitochondrial	LYSPSQIGAFVLM#K;AQFEGIVTDLIR;DAGQISGLNVLR;EGSGSSGTGEQKEDQKEEKQ;KDSETGENIR;QAVTNPNNTFYATK;RYDDPEVQK;STNGDTFLGGEDFDQALLR;VINEPTAAALAYGLDK;VQQTVQDLFGR;YAEEDRR;YDDPEVQK	579095692	655805505	319892901	319212083	489318597	444043638	118432297	101008591	41808683	54177678	612397558	3.01771e+08	4.65326e+08	1.09264e+08	50635212		0.795897	0.744522	0.784999	0.767259	0.770583	6	0.1	12	1.28919	-0.0258585	0.666557	-0.84084	-1.08905	3.07879e+08	2.3621e+08
P04792	HSPB1_HUMAN	P04792	7	1	HSPB1_HUMAN|P04792	HSPB1	1	Heat shock protein beta-1	KYTLPPGVDPTQVSSSLSPEGTLTVEAPM#PK;AQLGGPEAAK;DGVVEITGK;DWYPHSR;GPSWDPFR;LATQSNEITIPVTFESR;LFDQAFGLPR;LPEEWSQWLGGSSWPGYVR;LPEEWSQWLGGSSWPGYVRPLPPAAIESPAVAAPAYSR;QDEHGYISR;QLSSGVSEIR;TKDGVVEITGK;VPFSLLR;VSLDVNHFAPDELTVK	89792295	122536674	183744267	206980187	2600872373	2914805300	125783390	105547463	103835800	117407980	8.68255e+07	189451445	2738349167	1.13942e+08	1.03132e+08		0.796689	0.797712	0.807184	0.83627	0.783252	11	0.157143	14	-0.478164	-0.390459	1.78784	-0.45499	-0.464228	6.4634e+08	1.17013e+09
P10809	CH60_HUMAN	P10809	2	1	CH60_HUMAN|P10809	HSPD1	1	60 kDa heat shock protein, mitochondrial	GVM#LAVDAVIAELKK;QSKPVTTPEEIAQVATISANGDKEIGNIISDAM#K;TLNDELEIIEGM#K;DM#AIATGGAVFGEEGLTLNLEDVQPHDLGK;IM#QSSSEVGYDAM#AGDFVNM#VEK;APGFGDNR;CEFQDAYVLLSEK;CIPALDSLTPANEDQK;IPAMTIAK;IQEIIEQLDVTTSEYEK;IQEIIEQLDVTTSEYEKEK;ISSIQSIVPALEIANAHR;KPLVIIAEDVDGEALSTLVLNR;LSDGVAVLK;NAGVEGSLIVEK;QSKPVTTPEEIAQVATISANGDK;TALLDAAGVASLLTTAEVVVTEIPK;TALLDAAGVASLLTTAEVVVTEIPKEEK;VGEVIVTK;VGGTSDVEVNEK;VGGTSDVEVNEKK;VGLQV…	4427260006	5102115374	1651621379	1917234603	2578425814	2613407940	738053063	768628532	363020242	381073320	4764687690	1602835816	2.47377e+09	6.9994e+08	341970780		0.821463	0.786682	0.801371	0.771258	0.721308	12	0.096	25	1.57955	-0.211777	0.281646	-0.723306	-0.926111	1.97664e+09	1.76509e+09
Q92598	HS105_HUMAN	Q92598	13	1	HS105_HUMAN|Q92598;HS105_HUMAN|Q92598-2;HS105_HUMAN|Q92598-4	HSPH1;HSPH1;HSPH1	1	Heat shock protein 105 kDa	KPVTDCVISVPSFFTDAER;FQEAEERPK;IEVPLYSLLEQTHLK;KVDQPPEAK;NQQITHANNTVSNFK;RGPFELEAFYSDPQGVPYPEAK;VEDVSAVEIVGGATR;VLGTAFDPFLGGK	115729774	108809917	82051569	84761669	172270227	181925708	55508861	61208942	8903943	9294041	113869617	82198125	169650695	5.73897e+07	9066678		0.742156	0.687088	0.740577	0.81656	0.751148	9	0.225	8	0.455273	-0.0703096	1.38095	-0.482001	-1.28391	8.6435e+07	6.02597e+07
Q9Y4L1	HYOU1_HUMAN	Q9Y4L1	7	1	HYOU1_HUMAN|Q9Y4L1	HYOU1	1	Hypoxia up-regulated protein 1	AANSLEAFIFETQDK;EVEEEPGIHSLK;SLAEDFAEQPIKDAVITVPVFFNQAER;VLQLINDNTATALSYGVFR;YSHDFNFHINYGDLGFLGPEDLR;NINADEAAAM#GAVYQAAALSK	81302180	80350145	50635035	59526470	33916706	31427823	23479085	21996774	7772271	17363209	81933120	40106605	33457531	13834933	3.0356e+06		0.879054	0.807096	0.83439	0.551121	0.609823	8	0.266667	6	1.56057	0.185227	-0.0334091	-0.678642	-1.03375	3.44736e+07	3.04116e+07
Q14766	LTBP1_HUMAN	Q14766	2	1	LTBP1_HUMAN|Q14766;LTBP1_HUMAN|Q14766-2;LTBP1_HUMAN|Q14766-3;LTBP1_HUMAN|Q14766-4;LTBP1_HUMAN|Q14766-5	LTBP1;LTBP1;LTBP1;LTBP1;LTBP1	1	Latent-transforming growth factor beta-binding protein 1	CYEGYRFSEQQRK	3333078903	3544835817	4029311308	4335209335	3412740074	4051613814	3300971177	3383775607	4134896919	4623807093	3438957360	4182260322	3732176944	3342373392	4379352006		0.940263	0.929439	0.842316	0.975529	0.894262	0	0	1	-0.828063	0.808619	-0.182421	-1.04073	1.2426	3.81502e+09	4.54152e+08
Q99733	NP1L4_HUMAN	Q99733	11	1	NP1L4_HUMAN|Q99733;NP1L4_HUMAN|Q99733-2	NAP1L4;NAP1L4	1	Nucleosome assembly protein 1-like 4	LTDQVM#QNPR;LDNVPHTPSSYIETLPK;QVPNESFFNFFNPLK;SEPDKADPFSFEGPEIVDCDGCTIDWK	343576121	351632702	163763846	183729091	209081007	185501516	172037550	165177681	27987769	24243216	344816869	172564483	1.97291e+08	1.68608e+08	2.11633e+07		0.848825	0.607978	0.806192	0.798186	0.795947	3	0.15	4	1.42582	-0.0724025	0.142666	-0.106819	-1.38926	1.80889e+08	1.14972e+08
P13667	PDIA4_HUMAN	P13667	7	1	PDIA4_HUMAN|P13667	PDIA4	1	Protein disulfide-isomerase A4	DLGLSESGEDVNAAILDESGKK;EFVTAFK;EVSQPDWTPPPEVTLVLTK;FDVSGYPTIK;FEGGDRDLEHLSK;FIEEHATK;GESDPAYQQYQDAANNLR;IDATSASVLASR;KGQAVDYEGSR;MDATANDVPSDR;RFDVSGYPTIK;VDATAETDLAK;VEGFPTIYFAPSGDK;VSQGQLVVMQPEK;YALPLVGHR	715566019	924990752	516061522	618397023	429694690	465439924	207876945	210649642	31278252	38867149	8.20278e+08	573983401	421637995	198916823	27812929		0.765738	0.824052	0.826862	0.770697	0.700947	6	0.08	15	1.32554	0.53265	0.0422111	-0.674785	-1.22561	4.08526e+08	3.10631e+08
O60925	PFD1_HUMAN	O60925	5	1	PFD1_HUMAN|O60925	PFDN1	1	Prefoldin subunit 1	LADIQIEQLNR	66727452	63256528	6140926	24784120	20885806	7733328	6220706	11038634	737224	458092	64991990	NA	NA	8629670	597658		0.947984	0.247777	0.370267	0.56354	0.621374	2	0.4	1	1.14711	NA	NA	-0.459108	-0.688005	2.47398e+07	3.509e+07
O15212	PFD6_HUMAN	O15212	6	1	PFD6_HUMAN|O15212	PFDN6	1	Prefoldin subunit 6	ETLAQLQQEFQR;LLGPVLVK	129421032	82686592	24470216	41290638	38602195	66300416	8406979	16936864	199321	1296017	65654128	32880427	3.33574e+07	3.59841e+06	589303		0.615736	0.575591	0.560495	0.670738	0.64102	4	0.4	2	1.44919	0.213562	0.231544	-0.890425	-1.00387	2.72159e+07	2.65239e+07
P23284	PPIB_HUMAN	P23284	15	1	PPIB_HUMAN|P23284	PPIB	1	Peptidyl-prolyl cis-trans isomerase B	DKPLKDVIIADCGK;DTNGSQFFITTVK;HYGPGWVSMANAGK;IEVEKPFAIAK;IEVEKPFAIAKE;IGDEDVGR;TVDNFVALATGEK;VIFGLFGK;VLEGMEVVR	2719966733	2862238268	1824286702	2318157105	1728381061	1974614327	910338231	846019283	250081417	245134148	2.56603e+09	2075063215	1.84883e+09	865941760	2.29104e+08		0.809264	0.777226	0.795369	0.849193	0.711285	7	0.155556	9	1.10508	0.587885	0.349566	-0.685835	-1.3567	1.51699e+09	9.49284e+08
Q15185	TEBP_HUMAN	Q15185	12	1	TEBP_HUMAN|Q15185;TEBP_HUMAN|Q15185-2;TEBP_HUMAN|Q15185-4	PTGES3;PTGES3;PTGES3	1	Prostaglandin E synthase 3	LNWLSVDFNNWK;HLNEIDLFHCIDPNDSK;KGESGQSWPR;SILCCLR;DVNVNFEK;LTFSCLGGSDNFK	1972643365	2391708008	1164154136	1295656935	1520841287	1838092262	1052374542	1242688087	154199348	165919800	2.18218e+09	1.22991e+09	1.67947e+09	1.14753e+09	1.24503e+08		0.776843	0.830673	0.779544	0.780782	0.825999	1	0.0333333	6	1.19201	-0.0561112	0.533118	-0.164077	-1.50494	1.27272e+09	7.62965e+08
O43765	SGTA_HUMAN	O43765	19	1	SGTA_HUMAN|O43765	SGTA	1	Small glutamine-rich tetratricopeptide repeat-containing protein alpha	AIELNPANAVYFCNR;LGNYAGAVQDCER	46582060	52571282	4837742	7000182	38164092	22637352	12042694	11261297	1686333	348081	49576671	5.15151e+06	30400722	1.1652e+07	567482		0.727463	0.566672	0.576098	0.683695	0.655553	2	0.2	2	1.48266	-0.705119	0.538316	-0.384993	-0.930866	1.94697e+07	2.0306e+07
P31948	STIP1_HUMAN	P31948	11	1	STIP1_HUMAN|P31948;STIP1_HUMAN|P31948-2	STIP1;STIP1	1	Stress-induced-phosphoprotein 1	AAALEFLNR;KAAALEFLNR;TYEEGLK;TYEEGLKHEANNPQLK;ALSVGNIDDALQCYSEAIK;AMDVYQK;CMMAQYNR;DAIHFYNK;DPQALSEHLK;ELGNDAYK;ETKPEPMEEDLPENKK;GDYPQAMK;HDSPEDVK;HDSPEDVKR;HEANNPQLK;HYTEAIKR;IGNSYFK;KAAALEAMK;LAYINPDLALEEK;LDPHNHVLYSNR;TVDLKPDWGK;FM#NPFNM#PNLYQK;ETKPEPM#EEDLPENKK;LM#DVGLIAIR	2813080800	3287595914	1697324256	1839147011	2456736451	2645814318	1279755149	1157996423	345572708	412268067	3036245458	1.67722e+09	2541808968	1197044987	3.76449e+08		0.797999	0.775043	0.811864	0.786424	0.785295	8	0.0666667	24	1.20079	-0.0836797	0.73348	-0.537508	-1.31308	1.76575e+09	1.05805e+09
O75347	TBCA_HUMAN	O75347	5	1	TBCA_HUMAN|O75347	TBCA	1	Tubulin-specific chaperone A	ILENEKDLEEAEEYK;ILENEKDLEEAEEYKEAR	84062555	102223250	29888093	60167518	66545095	52315476	44423904	54059437	6198576	6048003	9.31429e+07	45730194	62770853	4.54171e+07	6.12329e+06		0.753375	0.754312	0.936953	0.63471	0.975708	2	0.2	2	1.34639	-0.15542	0.384346	-0.165338	-1.40998	5.06369e+07	3.15705e+07
Q99426	TBCB_HUMAN	Q99426	19	1	TBCB_HUMAN|Q99426	TBCB	1	Tubulin-folding cofactor B	SLTIAEFK;AQASSIPVGSR;IHVIDHSGAR;LDQEDALLGSYPVDDGCR;LGEYEDVSR;VKPAVVTVGDFPEEDYGLDEI;YFECQAK;YTISQEAYDQR	517331812	512249425	122354489	121492110	446335808	454552723	99633090	127164742	11867767	13616675	4.6014e+08	1.21923e+08	4.2076e+08	113398916	10327781		0.782122	0.801296	0.821518	0.711777	0.666165	5	0.125	8	1.16409	-0.512506	0.968881	-0.554763	-1.06571	2.2531e+08	2.01728e+08
P17987	TCPA_HUMAN	P17987	6	1	TCPA_HUMAN|P17987	TCP1	1	T-complex protein 1 subunit alpha	SQNVM#AAASIANIVK;SVVPGGGAVEAALSIYLENYATSM#GSR;M#LVDDIGDVTITNDGATILK;AFHNEAQVNPER;DDKHGSYEDAVHSGALND;EQLAIAEFAR;EVGDGTTSVVIIAAELLK;FATEAAITILR;ICDDELILIK;IHPTSVISGYR;LLEVEHPAAK;NADELVK;QAGVFEPTIVK;RIVNAK;SLHDALCVVK;SLLVIPNTLAVNAAQDSTDLVAK;SSLGPVGLDK;TLAVNAAQDSTDLVAK;TSASIILR;VLCELADLQDKEVGDGTTSVVIIAAELLK;WIGLDLSNGKPR;YINENLIVNTDELGR;YPVNSVNILK	2297192484	2677532098	1228386524	1463133157	1907739539	2007895417	1004684894	979840077	176236180	224175776	2.41347e+09	1288388598	1902853546	984169862	1.65926e+08		0.803363	0.731265	0.758912	0.827286	0.779343	12	0.104348	23	1.23176	-0.0725415	0.639803	-0.42522	-1.3738	1.35096e+09	8.62595e+08
Q12931	TRAP1_HUMAN	Q12931	16	1	TRAP1_HUMAN|Q12931;TRAP1_HUMAN|Q12931-2	TRAP1;TRAP1	1	Heat shock protein 75 kDa, mitochondrial	YVAQAHDKPR	11186363	9198805	2409981	1594368	5394297	7760378	2426995	3159933	197531	398988	10192584	2002174	6577338	2793464	NA		0.822323	0.661569	0.695108	0.768053	0.49508	1	0.2	1	1.2727	-0.898414	0.314371	-0.688659	NA	5391390	3.77244e+06
P61758	PFD3_HUMAN	P61758	X	1	PFD3_HUMAN|P61758	VBP1	1	Prefoldin subunit 3	LHLGIPEAVFVEDVDSFM#K;FLLADNLYCK;KLDEQYQK;NLDSLEEDLDFLR	110796407	106024496	46212847	40556482	87389915	78631706	34021982	42050127	7606194	4862846	1.0841e+08	4.01246e+07	8.30108e+07	3.80361e+07	5.60184e+06		0.839249	0.65912	0.847063	0.766631	0.805773	1	0.05	4	1.31531	-0.367488	0.689379	-0.418957	-1.21825	5.50367e+07	4.05786e+07
P55072	TERA_HUMAN	P55072	9	1	TERA_HUMAN|P55072	VCP	1	Transitional endoplasmic reticulum ATPase	AVANETGAFFFLINGPEIM#SK;M#DELQLFR;M#TNGFSGADLTEICQR;KYEM#FAQTLQQSR;AIANECQANFISIK;AIGVKPPR;DVDLEFLAK;EDEEESLNEVGYDDIGGCR;ELQELVQYPVEHPDK;ESIESEIR;ETVVEVPQVTWEDIGGLEDVKR;FGMTPSK;FPSGNQGGAGPSQGSGGGTGGSVYTEDNDDDLYG;GDDLSTAILK;GGNIGDGGGAADR;HPALFK;IHVLPIDDTVEGITGNLFEVYLKPY;KYEMFAQTLQQSR;LADDVDLEQVANETHGHVGADLAALCSEAALQAIR;LDQLIYIPLPDEK;LEILQIHTK;LGDVISIQPCPDVK;LIVDEAINEDNSVVSLSQPK;NAPAIIFIDELDAIAPK;NV…	6462541762	6634136472	3790148784	3781956221	5109823602	5182838415	3067957507	2636882259	464513375	527862120	6514917071	3755963315	5.14633e+09	2.77684e+09	4.85642e+08		0.775928	0.80993	0.851912	0.77785	0.734934	20	0.121212	33	1.20721	0.00869894	0.612684	-0.416639	-1.41195	3.73594e+09	2.30199e+09
Q9Y294	ASF1A_HUMAN	Q9Y294	6	1	ASF1A_HUMAN|Q9Y294	ASF1A	1	Histone chaperone ASF1A	FHINWEDNTEKLEDAESSNPNLQSLLSTDALPSASK;VGYYVNNEYTETELR	38304298	30634272	11297636	9560586	12696861	9318520	4220599	8236561	1924555	1234801	34469285	6.72746e+06	8.81253e+06	2.49882e+06	813122		0.802778	0.676981	0.61144	0.548652	0.652467	4	0.4	2	1.73926	-0.287631	-0.135291	-0.596586	-0.719748	1.06642e+07	1.36869e+07
P35659	DEK_HUMAN	P35659	6	1	DEK_HUMAN|P35659	DEK	1	Protein DEK	EPFTIAQGK;LTMQVSSLQR;KKEEMLK;KVYENYPTYDLTER;LLYNRPGTVSSLK;SGVNSELVK;SICEVLDLER;VYENYPTYDLTER;LLASANLEEVTM#K	1156272735	1360464920	104286214	64282622	644676143	734789407	341940526	382930664	211966683	129377111	1.19551e+09	3.12006e+07	6.45145e+08	362435595	168361979		0.777787	0.667833	0.739786	0.760889	0.653912	10	0.222222	9	1.54956	-0.973826	0.356767	-0.255945	-0.676558	4.80531e+08	4.61407e+08
Q8TEA8	DTD1_HUMAN	Q8TEA8	20	1	DTD1_HUMAN|Q8TEA8	DTD1	1	D-tyrosyl-tRNA(Tyr) deacylase 1	SASSGAEGDVSSEREP	NA	16183723	NA	NA	NA	4090928	795023	326581	NA	NA	16183723	NA	4090928	NA	NA		1	NA	1	0.410782	NA	3	0.6	1	0.707107	NA	-0.707107	NA	NA	1.01373e+07	8.5509e+06
P33316	DUT_HUMAN	P33316	15	1	DUT_HUMAN|P33316;DUT_HUMAN|P33316-2	DUT;DUT	1	Deoxyuridine 5'-triphosphate nucleotidohydrolase, mitochondrial	IFYPEIEEVQALDDTER;LSEHATAPTR	30222423	21770585	7101131	12962243	19426230	21921784	5669007	4976082	1314510	1994260	15915877	1.13948e+07	20674007	5.32254e+06	1654385		0.70193	0.846867	0.6769	0.87777	0.659147	3	0.3	2	0.638991	0.0522293	1.25651	-0.735834	-1.2119	10992313	7.70522e+06
P25205	MCM3_HUMAN	P25205	6	1	MCM3_HUMAN|P25205;MCM3_HUMAN|P25205-2	MCM3;MCM3	1	DNA replication licensing factor MCM3	CSVLAAANPVYGR;DAQPSFSAEDIAK;LIVNVNDLR;LLNNAFEELVAFQR;SVDVILDDDLVDK;TVDLQDAEEAVELVQYAYFK;VQVVGTYR	208202844	218298125	74349889	105728334	137205000	120891743	137961032	155786452	48853244	57498287	2.00993e+08	90795790	1.28544e+08	129415330	4.98355e+07		0.693996	0.813688	0.798665	0.502013	0.745885	9	0.257143	7	1.45049	-0.520984	0.154343	0.169935	-1.25378	1.19917e+08	5.58959e+07
P33993	MCM7_HUMAN	P33993	7	1	MCM7_HUMAN|P33993;MCM7_HUMAN|P33993-2;MCM7_HUMAN|P33993-3	MCM7;MCM7;MCM7	1	DNA replication licensing factor MCM7	IAQPGDHVSVTGIFLPILR	2195757	3636316	496217	389363	NA	420604	831229	1263033	NA	266172	2916036	0	0	1047131	0		0.603841	0.784663	1	0.658121	1	0	0	1	1.67109	-0.623792	-0.623792	0.200286	-0.623792	792633	1.27067e+06
P55209	NP1L1_HUMAN	P55209	12	1	NP1L1_HUMAN|P55209;NP1L1_HUMAN|P55209-2	NAP1L1;NAP1L1	1	Nucleosome assembly protein 1-like 1	EQSELDQDLDDVEEVEEEETGEETK;FEIINAIYEPTEEECEWKPDEEDEISEELKEK;YAVLYQPLFDKR;GIPEFWLTVFK;IEDEKKDEEKEDPK;KYAVLYQPLFDK;LDGLVETPTGYIESLPR;NVDLLSDM#VQEHDEPILK	339438177	330519880	217111298	202019689	210269037	218537288	148404871	173920125	16039035	20077343	3.34979e+08	207223563	2.14403e+08	1.57082e+08	17131892		0.886773	0.791662	0.848749	0.765803	0.633433	4	0.1	8	1.29521	0.183293	0.24578	-0.253114	-1.47117	1.86164e+08	1.14896e+08
Q9Y3T9	NOC2L_HUMAN	Q9Y3T9	1	1	NOC2L_HUMAN|Q9Y3T9	NOC2L	1	Nucleolar complex protein 2 homolog	SPDKPGGSPSASR	10319767	12201199	1793026	3199378	3537448	4746459	2608829	3870626	305013	560021	11260483	2496202	4141954	3239728	0		0.845799	0.56043	0.745282	0.674007	0.544646	0	0	1	1.66559	-0.410067	-0.0203011	-0.233977	-1.00125	4.22767e+06	4.22241e+06
P28340	DPOD1_HUMAN	P28340	19	1	DPOD1_HUMAN|P28340	POLD1	1	DNA polymerase delta catalytic subunit	TVLSHQGAV	221099629	304028645	146072848	272756730	135879966	257098597	291146862	200935137	302892595	237630892	262564137	209414789	196489282	246041000	270261744		0.727233	0.535543	0.528513	0.69015	0.784539	0	0	1	0.786264	-0.845501	-1.24233	0.278979	1.02259	2.36954e+08	3.25717e+07
P35249	RFC4_HUMAN	P35249	3	1	RFC4_HUMAN|P35249	RFC4	1	Replication factor C subunit 4	DLIDEGHAATQLVNQLHDVVVENNLSDK	27148074	23915406	6760885	13771490	16881987	13915528	8151603	12009158	516645	344682	25531740	NA	15398758	10080380	0		0.880925	0.490933	0.824283	0.678782	0.667154	1	0.2	1	1.20024	NA	0.248523	-0.250994	-1.19777	1.27527e+07	1.0647e+07
O75792	RNH2A_HUMAN	O75792	19	1	RNH2A_HUMAN|O75792	RNASEH2A	1	Ribonuclease H2 subunit A	EHVEPVFGFPQFVR;ITSYFLNEGSQAR;LQDLDTDYGSGYPNDPK	33349891	41719876	8076891	9797297	39966683	54671421	6995113	11576936	603181	2098116	3.22338e+07	4770460	2.26857e+07	9701915	0		0.740966	0.457803	0.526025	0.767294	0.287487	8	0.533333	3	1.38017	-0.684837	0.662237	-0.314034	-1.04353	1.38784e+07	1.32994e+07
Q8TDP1	RNH2C_HUMAN	Q8TDP1	11	1	RNH2C_HUMAN|Q8TDP1;RNH2C_HUMAN|Q8TDP1-2	RNASEH2C;RNASEH2C	1	Ribonuclease H2 subunit C	DAVPATLHLLPCEVAVDGPAPVGR;FFTPAIR;FTLWGLETIPGPDAK	73281438	93330786	28031465	22641666	90728687	93420920	27001210	24294786	3924695	4443127	83306112	2.53366e+07	9.20748e+07	25647998	4105011		0.752743	0.834426	0.884233	0.811676	0.814967	0	0	3	0.952047	-0.531069	1.17639	-0.523101	-1.07427	46094098	3.90863e+07
P15927	RFA2_HUMAN	P15927	1	1	RFA2_HUMAN|P15927;RFA2_HUMAN|P15927-2;RFA2_HUMAN|P15927-3	RPA2;RPA2;RPA2	1	Replication protein A 32 kDa subunit	IDDMTAAPM#DVR;IDDM#TAAPMDVR;ACPRPEGLNFQDLK;APTNIVYK;AQHIVPC;AQHIVPCTISQLLSATLVDEVFR;HMSVSSIK;QAVDFLSNEGHIYSTVDDDHFK;QWVDTDDTSSENTVVPPETYVK;TISQLLSATLVDEVFR	1424430278	1784750327	622376716	686702494	1077226109	1113349604	533984704	494083882	159715492	131078710	1593444676	6.49893e+08	1.08206e+09	496694437	1.42144e+08		0.711312	0.66864	0.71211	0.726361	0.785817	9	0.18	10	1.42864	-0.255096	0.516085	-0.528473	-1.16116	7.92846e+08	5.60392e+08
Q14683	SMC1A_HUMAN	Q14683	X	1	SMC1A_HUMAN|Q14683	SMC1A	1	Structural maintenance of chromosomes protein 1A	NFLVFQGAVESIAM#K;AESLIGVYPEQGDCVISK;DLTLEENQVK;GEPETFLPLDYLEVKPTDEK	159023805	167057361	51569372	50876392	96827398	114156701	77948126	73167775	31376349	31370493	163040583	46796955	1.05492e+08	69373198	3.08826e+07		0.860163	0.701083	0.723879	0.657105	0.770995	2	0.1	4	1.5155	-0.688699	0.424272	-0.26061	-0.990465	8.31171e+07	5.27373e+07
Q9NYB0	TE2IP_HUMAN	Q9NYB0	16	1	TE2IP_HUMAN|Q9NYB0	TERF2IP	1	Telomeric repeat-binding factor 2-interacting protein 1	MLVEATR;NSGELEATSAFLASGQR;SSLTQHSWQSLK	1716131522	2129025593	682127122	785741643	1075805015	1417702731	1098535839	725035602	244439376	252627173	1.92258e+09	7.33934e+08	1246753873	8.99113e+08	2.48533e+08		0.850853	0.805479	0.793438	0.667507	0.81022	2	0.133333	3	1.46232	-0.44275	0.379159	-0.178014	-1.22071	1.01018e+09	6.23937e+08
Q9BZ95	NSD3_HUMAN	Q9BZ95	8	1	NSD3_HUMAN|Q9BZ95;NSD3_HUMAN|Q9BZ95-2;NSD3_HUMAN|Q9BZ95-3;NSD3_HUMAN|Q9BZ95-4;NSD3_HUMAN|Q9BZ95-5	WHSC1L1;WHSC1L1;WHSC1L1;WHSC1L1;WHSC1L1	1	Histone-lysine N-methyltransferase NSD3	DQFVYSTK	41797760	56787708	32793579	38466231	38001048	53302325	30426494	32505988	32258055	19475915	49292734	35629905	45651686	31466241	25866985		0.736035	0.852529	0.712934	0.936027	0.603754	0	0	1	1.20042	-0.200042	0.827204	-0.626823	-1.20075	3.75815e+07	9.75597e+06
O43707	ACTN4_HUMAN	O43707	19	1	ACTN4_HUMAN|O43707	ACTN4	1	Alpha-actinin-4	M#LDAEDIVNTARPDEK;HRPELIEYDK;HRPELIEYDKLR;KDDPVTNLNNAFEVAEK;NVNVQNFHISWK;KHEAFESDLAAHQDRVEQIAAIAQELNELDYYDSHNVNTR;TIPWLEDR;TIPWLEDRVPQK;VEQIAAIAQELNELDYYDSHNVNTR;VLAVNQENEHLMEDYEK;ACLISLGYDVENDRQGEAEFNR;ASFNHFDKDHGGALGPEEFK;EAILAIHK;ETTDTDTADQVIASFK;GISQEQMQEFR;IAESNHIK;ICDQWDALGSLTHSR;LSGSNPYTTVTPQIINSK;NFITAEELR;RDHALLEEQSK;SIVDYKPNLDLLEQQHQLIQEALIFDNK	1769816757	1962566510	1158913696	1182807356	1649829337	1807769959	741344386	751169654	193902236	169137507	1.72673e+09	1150259103	1389698927	7.33304e+08	160584499		0.779508	0.733956	0.735033	0.752832	0.750805	20	0.190476	21	1.14459	0.194677	0.589225	-0.492381	-1.43611	1032115392	6.06871e+08
P61163	ACTZ_HUMAN	P61163	10	1	ACTZ_HUMAN|P61163	ACTR1A	1	Alpha-centractin	ACYLSINPQKDETLETEK;APELLFRPDLIGEESEGIHEVLVFAIQK;AQYYLPDGSTIEIGPSR;DQLQTFSEEHPVLLTEAPLNPR	315967374	323799024	209831516	215518609	209174926	185756910	147266981	135003844	43870388	101929296	319883199	2.12675e+08	197465918	1.3583e+08	4.43563e+06		0.781307	0.84344	0.751502	0.733616	0.721606	2	0.1	4	1.26048	0.333796	0.202333	-0.330434	-1.46617	1.74058e+08	1.15691e+08
P42025	ACTY_HUMAN	P42025	2	1	ACTY_HUMAN|P42025	ACTR1B	1	Beta-centractin	ACYLSINPQKDEALETEK;APELLFQPDLVGDESEGLHEVVAFAIHK;DQLQTFSEEHPVLLTEAPLNPSK;VQYTLPDGSTLDVGPAR	139253069	129122283	69200427	61518606	82351928	90445586	40066844	38932159	11813515	10446190	1.25618e+08	63916587	8.52248e+07	36976565	9920845		0.728211	0.688791	0.734263	0.749582	0.773873	5	0.25	4	1.37892	-0.0093324	0.470093	-0.615471	-1.22421	6.43314e+07	4.44453e+07
P61160	ARP2_HUMAN	P61160	2	1	ARP2_HUMAN|P61160;ARP2_HUMAN|P61160-2	ACTR2;ACTR2	1	Actin-related protein 2	ILLTEPPM#NPTK;HIVLSGGSTM#YPGLPSR;DLM#VGDEASELR;SM#LEVNYPM#ENGIVR;CGYAGSNFPEHIFPALVGR;CGYAGSNFPEHIFPALVGRPIIR;EKLCYVGYNIEQEQK;FEAPEALFQPH;GYAFNHSADFETVR;HLWDYTFGPEK;IEDPPR;KVVVCDNGTGFVK;LGVTVR;LINVEGVGVAELLFNTIQAADIDTR;NWDDMK;VGNIEIK;VVVCDNGTGFVK	4006428625	5078107930	2503022161	2826573961	2895358421	2957664411	1926924396	1977207248	214521164	220475619	4.54227e+09	2.30606e+09	2.90354e+09	1.87794e+09	204292903		0.750372	0.767825	0.763235	0.722038	0.738511	11	0.129412	17	1.38003	-0.0385441	0.340475	-0.310128	-1.37183	2.36682e+09	1.57638e+09
P61158	ARP3_HUMAN	P61158	2	1	ARP3_HUMAN|P61158	ACTR3	1	Actin-related protein 3	NIVLSGGSTM#FR;PIDVQVITHHM#QR;HGIVEDWDLM#ER;AEPEDHYFLLTEPPLNTPENR;DREVGIPPEQSLETAK;DYEEIGPSICR;GVDDLDFFIGDEAIEKPTYATK;KDYEEIGPSICR;LGYAGNTEPQFIIPSCIAIK;LPACVVDCGTGYTK;QYTGINAISK;TLTGTVIDSGDGVTHVIPVAEGYVIGSCIK;YSYVCPDLVK	7104678478	8327222337	3846445626	4947006512	4131938114	4926235612	3511367222	3469632764	429512165	399275323	7164819204	3.32151e+09	3600214796	3443849033	4.14346e+08		0.815763	0.723459	0.775551	0.766587	0.827126	7	0.107692	13	1.49262	-0.111631	0.00470281	-0.0605663	-1.32512	3.58895e+09	2.39571e+09
P35611	ADDA_HUMAN	P35611	4	1	ADDA_HUMAN|P35611;ADDA_HUMAN|P35611-2;ADDA_HUMAN|P35611-3;ADDA_HUMAN|P35611-4;ADDA_HUMAN|P35611-6	ADD1;ADD1;ADD1;ADD1;ADD1	1	Alpha-adducin	TSTSAVPNLFVPLNTNPK;AAVVTSPPPTTAPHK;CGLLPISPEALSLGEVAYHDYHGILVDEEEK;TGYPYR;TLASAGGPDNLVLLNPEK	174552192	229328614	85187468	66612963	126929380	109387050	107317418	111085396	3880514	5889787	137151185	65489574	114627601	109201407	1.48198e+06		0.846998	0.629582	0.78626	0.816832	0.566304	7	0.28	5	0.960054	-0.374273	0.540669	0.439634	-1.56608	8.55903e+07	5.37062e+07
Q9UEY8	ADDG_HUMAN	Q9UEY8	10	1	ADDG_HUMAN|Q9UEY8	ADD3	1	Gamma-adducin	KQQGLEDAEQELLSDDASSVSQIQSQTQSPQNVPEKLEENHELFSK;INENDPEYIR;VNVPEESR	69650355	109132414	46158630	50074735	43510829	46588544	87853752	58240779	6233806	3120970	5.6723e+07	2.95467e+07	34391188	3.86451e+07	893559		0.679986	0.687477	0.627591	0.667678	0.567566	6	0.4	3	1.22098	-0.123331	0.116308	0.326733	-1.54069	3.20399e+07	2.02159e+07
O75915	PRAF3_HUMAN	O75915	3	1	PRAF3_HUMAN|O75915	ARL6IP5	1	PRA1 family protein 3	TPM#GIVLDALEQQEEGINR;AWDDFFPGSDR;LTDYISK;MEGIGLK	269872700	292277502	79844471	82487996	97001619	116170882	103934795	66971267	8144992	7961206	281075101	73499437	9.59128e+07	54493894	8.35102e+06		0.881814	0.694732	0.722957	0.600853	0.84498	4	0.2	4	1.70218	-0.27828	-0.0644361	-0.45961	-0.899856	1.02666e+08	1.04812e+08
O15144	ARPC2_HUMAN	O15144	2	1	ARPC2_HUMAN|O15144	ARPC2	1	Actin-related protein 2/3 complex subunit 2	ASHTAPQVLFSHR;DDETMYVESK;DNTINLIHTFR;DSIVHQAGMLK;DTDAAVGDNIGYITF;DTDAAVGDNIGYITFVLFPR;DYLHYHIK;ELQAHGADELLK;EPPLELK;FENAAAGNKPEAVEVTFADFDGVLY;FENAAAGNKPEAVEVTFADFDGVLYHISNPNGDK;IIEETLALK;LVNPESGYNVSLLYDLENLPASK;MILLEVNNR;NCFASVFEK;SLLYDLENLPASK;VFMQEFK;VYGSFLVNPESGYNVSLLYDLENLPASK;YFQFQEEGK	2795913966	3633561754	1682526685	1945804974	2031872948	2320519291	1273587466	1348015955	238313121	254831951	3.20899e+09	1.62819e+09	2109550315	1278466709	2.44496e+08		0.770168	0.767103	0.789676	0.84912	0.756724	7	0.0736842	19	1.3909	-0.0603628	0.381555	-0.381426	-1.33067	1.69394e+09	1.08926e+09
O15145	ARPC3_HUMAN	O15145	12	1	ARPC3_HUMAN|O15145	ARPC3	1	Actin-related protein 2/3 complex subunit 3	LIGNM#ALLPIR;EM#YTLGITNFPIPGEPGFPLNAIYAK;ANVFFK;AYLQQLR;DTDIVDEAIYYFK;HSSLMDPDTK;PANKQEDEVMR;PAYHSSLMDPDTK;QEDEVMR;VFDPQNDKPSK	3021314137	3865276061	1926639291	1995948360	2222464907	2651402347	1709216798	1701381930	212412908	216558967	3443295099	1901256823	2436933627	1.69745e+09	211338819		0.783698	0.780148	0.823921	0.866973	0.735365	4	0.08	10	1.27725	-0.0312245	0.423318	-0.204163	-1.46518	1.93805e+09	1.1785e+09
O15511	ARPC5_HUMAN	O15511	1	1	ARPC5_HUMAN|O15511;ARPC5_HUMAN|O15511-2	ARPC5;ARPC5	1	Actin-related protein 2/3 complex subunit 5	GFESPSDNSSAM#LLQWHEK;FVDEEDGGDGQAGPDEGEVDSCLR;KVDVDEYDENKFVDEEDGGDGQAGPDEGEVDSCLR	1126375344	1223675735	569720766	640666059	748962465	605256298	426958812	381677602	57990162	76031599	1.17503e+09	6.06815e+08	671687980	404318207	6.69204e+07		0.805326	0.934325	0.686981	0.837639	0.873159	1	0.0666667	3	1.45578	0.0539353	0.213984	-0.445649	-1.27805	5.84953e+08	4.05331e+08
Q01518	CAP1_HUMAN	Q01518	1	1	CAP1_HUMAN|Q01518	CAP1	1	Adenylyl cyclase-associated protein 1	AGAAPYVQAFDSLLAGPVAEYLK;ALLVTASQCQQPAENK;CVNTTLQIK;EIGGDVQK;EPAVLELEGK;EVITFR;GAAPYVQAFDSLLAGPVAEYLK;HVSDDMK;INSITVDNCK;INSITVDNCKK;KEPAVLELEGK;KEPAVLELEGKK;KLGLVFDDVVGIVEIINSK;LEAVSHTSDMHR;LGLVFDDVVGIVEIINSK;LSDLLAPISEQIK;LSDLLAPISEQIKEVITFR;NSLDCEIVSAK;SAPKPQTSPSPK;SGPKPF;TDGCHAYLSK;VENQENVSNLVIEDTELK;VPEQFKTLWNGQKLVTTVTEIAG;VQAFDSLLAGPVAEYLK;LFNHLSAVSESIQALGWVAM#APK;LEAVSHTSDM#HR;SSEM#NVLIPTEG…	6917072686	7687411775	4184990674	4624151115	4627310464	4923982045	3514686788	3100614309	574884331	559199638	7.11093e+09	4401109739	4.77543e+09	3303942703	5.65572e+08		0.802329	0.811039	0.812198	0.788352	0.769026	8	0.0592593	27	1.29229	0.155145	0.312225	-0.305267	-1.45439	4.0314e+09	2.38301e+09
P47755	CAZA2_HUMAN	P47755	7	1	CAZA2_HUMAN|P47755	CAPZA2	1	F-actin-capping protein subunit alpha-2	FTITPSTTQVVGILK;IDGQQTIIACIESHQFQAK;EATDPRPCEVENAVESWR;EGAAHAFAQYNLDQFTPVK;FIIHAPPGEFNEVFNDVR;IEGYEDQVLITEHGDLGNGK;TSVETALR	780632094	823768162	367457959	379749019	482931764	426656010	278738046	298732153	26702628	24439209	802200128	374100699	457571471	2.89306e+08	19382005		0.905654	0.855834	0.857456	0.863169	0.734399	1	0.0285714	7	1.45758	-0.0507767	0.243322	-0.349539	-1.30058	3.88512e+08	2.83819e+08
P23528	COF1_HUMAN	P23528	11	1	COF1_HUMAN|P23528	CFL1	1	Cofilin-1	M#LPDKDCR;AVLFCLSEDK;AVLFCLSEDKK;CYEEVK;CYEEVKDR;EILVGDVGQTVDDPYATFVK;HELQANCYEEVK;HELQANCYEEVKDR;KAVLFCLSEDKK;KSSTPEEVK;KSSTPEEVKK;LGGSAVISLEGKPL;MLPDKDCR;NIILEEGK;NIILEEGKEILVGDVGQTVDDPYATFVK	23775489275	24045435951	14288299217	12574140133	17464842548	17291705407	11112085687	10040696542	1663993508	1552956833	23751054861	13431219675	1.72937e+10	1.05273e+10	1595297744		0.765589	0.863439	0.789482	0.821471	0.781172	8	0.106667	15	1.26995	0.0135748	0.483804	-0.339954	-1.42738	1.33197e+10	8.21397e+09
P31146	COR1A_HUMAN	P31146	16	1	COR1A_HUMAN|P31146	CORO1A	1	Coronin-1A	YFEITSEAPFLHYLSM#FSSK;CEPIAM#TVPR;AAPEASGTPSSDAVSR;ADQCYEDVR;AVFVSEGK;DAGPLLISLK;DGGLICTSCR;DRPHEGTRPVR;HLEEPLSLQELDTSSGVLLPFFDPDTNIVY;HLEEPLSLQELDTSSGVLLPFFDPDTNIVYLCGK;HVFGQPAK;ILTTGFSR;KGTVVAEK;KLQATVQELQK;KSDLFQEDLYPPTAGPDPALTAEEWLGGR;LQATVQELQK;NAPTVCGH;QVALWDTK;RCEPIAMTVPR;SDLFQEDLYPPTAGPDPALTAEEWLGGR;VSQTTWDSGFCAVNPK	15826331737	19659527834	10534148173	11652686695	13935621269	15159096522	12018253367	11387377748	1907534333	1818144021	1.77429e+10	10239488909	1.45474e+10	1.16037e+10	1862754254		0.82251	0.80484	0.852382	0.80177	0.860306	4	0.0380952	21	1.09717	-0.160922	0.561371	0.0678199	-1.56544	1.11993e+10	5.96415e+09
P21291	CSRP1_HUMAN	P21291	1	1	CSRP1_HUMAN|P21291	CSRP1	1	Cysteine and glycine-rich protein 1	CSQAVYAAEK;GFGFGQGAGALVHSE;GYGYGQGAGTLSTDKGESLGIK;HEEAPGHRPTTNPNASK;NLDSTTVAVHGEEIYCK	399669499	495506028	333521713	344803105	277796796	307012345	170209810	196542481	315356004	293450575	4.47588e+08	339162409	2.92405e+08	1.83376e+08	3.04403e+08		0.787207	0.861581	0.823911	0.844512	0.850864	0	0	5	1.41268	0.271329	-0.220872	-1.36857	-0.0945663	3.13387e+08	9.49974e+07
Q14247	SRC8_HUMAN	Q14247	11	1	SRC8_HUMAN|Q14247;SRC8_HUMAN|Q14247-2;SRC8_HUMAN|Q14247-3	CTTN;CTTN;CTTN	1	Src substrate cortactin	YSMEAADYR	1429241	4951287	2130722	NA	3954801	8681887	3465152	NA	NA	3707	NA	2130722	NA	3465152	0		0.288661	1	0.455523	1	1	2	0.4	1	NA	0.151869	NA	0.915379	-1.06725	1.86529e+06	1.74776e+06
Q14118	DAG1_HUMAN	Q14118	3	1	DAG1_HUMAN|Q14118	DAG1	1	Dystroglycan	LVPVVNNR	13288258	14181298	22302992	17113800	11218836	11031137	25367843	16374137	27340101	22922590	13734778	19708396	11124986	20870990	25131346		0.937027	0.767332	0.983269	0.645468	0.838424	0	0	1	-0.775952	0.282486	-1.23837	0.488481	1.24335	1.81141e+07	5.6438e+06
Q92556	ELMO1_HUMAN	Q92556	7	1	ELMO1_HUMAN|Q92556	ELMO1	1	Engulfment and cell motility protein 1	LMEIDQK;MDPQDQAQR;VAIEWPGAYPK;HHQDAYIR;LLDLENIQIPDAPPPIPK;LQNLSYTEILK;VLHYGDLEESPQGEVPHDSLQDKLPVADIK;VGELPSETCNDFHPM#FFTHDR;NDLDTLLSM#EIK	341407180	284155461	113670311	98027649	139099844	149803657	83719819	69111153	5823650	5453260	290455845	105848980	136086513	56084208	2965370		0.743593	0.71497	0.756778	0.650399	0.702412	8	0.177778	9	1.58356	-0.114413	0.163705	-0.572138	-1.06071	1.18288e+08	1.08722e+08
P50402	EMD_HUMAN	P50402	X	1	EMD_HUMAN|P50402	EMD	1	Emerin	GYNDDYYEESYFTTR;TYGEPESAGPSR	35236763	47450550	25677039	21531931	25928695	25993611	12558543	17496469	6790606	7718992	4.13437e+07	23604485	2.2669e+07	14641575	7181016		0.683607	0.838568	0.690085	0.588543	0.948436	3	0.3	2	1.52519	0.134565	0.0612284	-0.568065	-1.15292	2.18879e+07	1.27562e+07
O00423	EMAL1_HUMAN	O00423	14	1	EMAL1_HUMAN|O00423;EMAL1_HUMAN|O00423-3	EML1;EML1	1	Echinoderm microtubule-associated protein-like 1	CMLRDGTLVSGGGK	82830725	131795792	51653910	72360727	68393939	75836716	33227947	33916199	5561405	3468863	107313258	62007318	72115328	33572073	4515134		0.628478	0.713839	0.901858	0.979707	0.623739	0	0	1	1.31833	0.156499	0.41571	-0.5727	-1.31784	5.59046e+07	3.89952e+07
O95834	EMAL2_HUMAN	O95834	19	1	EMAL2_HUMAN|O95834;EMAL2_HUMAN|O95834-2;EMAL2_HUMAN|O95834-3	EML2;EML2;EML2	1	Echinoderm microtubule-associated protein-like 2	HYLGHNDDIK;ITQAVLGAHDGGVFGLCALR;TVAEGHGDTLYVGTTR;VHLFSYPCCQPR	162573497	183662690	59618745	83256381	116654757	107431246	70702210	62011238	13892032	14802222	1.73118e+08	57556334	1.12043e+08	7.00357e+07	1.3203e+07		0.884657	0.588351	0.834782	0.839768	0.687138	2	0.1	4	1.45399	-0.45698	0.444031	-0.250617	-1.19042	85191218	6.04728e+07
Q9HC35	EMAL4_HUMAN	Q9HC35	2	1	EMAL4_HUMAN|Q9HC35	EML4	1	Echinoderm microtubule-associated protein-like 4	ASPSPQPSSQPLQIHR;CLAIHPDK;EIEVPDQYGTIR;IILWDHDLNPER;KPSHTSAVSIAGK;GRPITM#FIPSDVDNYDDIR	104683486	129484597	97574835	86069706	39689350	49751889	63563773	54561091	4432042	3700357	101957729	98826678	4.89905e+07	59062432	4827310		0.747505	0.778075	0.77807	0.853496	0.915964	1	0.0333333	6	0.98087	0.902574	-0.343648	-0.0917861	-1.44801	6.27329e+07	3.99898e+07
P11171	41_HUMAN	P11171	1	1	41_HUMAN|P11171;41_HUMAN|P11171-2;41_HUMAN|P11171-5;41_HUMAN|P11171-7	EPB41;EPB41;EPB41;EPB41	1	Protein 4.1	TDPSLDLHSLSSAETQPAQEELREDPDFEIK;TLNINGQIPTGEGPPLVK;TQTVTISDNANAVK;KEDEPPEQAEPEPTEAWK;SSFFIK	27734910	28170420	44178964	43376009	61544436	60419580	17466522	11037436	2382263	6229697	24873886	43750800	60982008	1.05508e+07	953068		0.737045	0.70691	0.735521	0.675195	0.831079	7	0.28	5	-0.137222	0.636422	1.34262	-0.724236	-1.11758	2.82221e+07	2.44e+07
Q9UI08	EVL_HUMAN	Q9UI08	14	1	EVL_HUMAN|Q9UI08;EVL_HUMAN|Q9UI08-2	EVL;EVL	1	Ena/VASP-like protein	VKEEIIDAIR;AASQPPNSSEAGR;ASSGGGGGGLMEEMNK;ASVMVYDDTSKK;INIYHNTASNTFR;LQDQQVVINYSIVK;QVMEQHQQQR;QVQNGPSPDEMDIQR;QVYGLNFASK;RVQRPEDASGGSSPSGTSK;VQRPEDASGGSSPSGTSK;WVPIKPGQQGFSR;YNQATPTFHQWR;QVQNGPSPDEM#DIQR	1202024890	1639284000	473684693	762133932	646305837	669126314	332803495	401477370	34920248	34491908	1397646132	2.63315e+08	6.00287e+08	323798979	18744894		0.755003	0.663713	0.722714	0.657592	0.811006	17	0.242857	14	1.6481	-0.483863	0.149474	-0.370184	-0.943531	520758492	5.32058e+08
P15311	EZRI_HUMAN	P15311	6	1	EZRI_HUMAN|P15311	EZR	1	Ezrin	DNAM#LEYLK;IAQDLEM#YGINYFEIK;ILQLCM#GNHELYM#R;TKEELHLVM#TAPPPPPPPVYEPVSYHVQESLQDEGAEPTGYSAELSSEGIRDDR;THNDIIHNENM#R;AKEAQDDLVK;AKFYPEDVAEELIQDITQK;AQEEAERLEADR;DNAMLEYLK;EAQDDLVK;EGILSDEIYCPPETAVLLGSYAVQAK;EKEELMLR;EKEQMMR;ELSEQIQR;EVWYFGLHYVDNK;FYPEDVAEELIQDITQK;GFPTWLK;GTDLWLGVDALGLNIYEKDDK;IQVWHAEHR;ITEAEKNER;KVSAQEVR;LQDYEEK;QLLTLSSELSQAR;QQLETEKK;QRIDEFEAL;RITEAEKNER;RKEDEVEEWQHR;SGYLSSER;SQ…	9890256505	10685651663	4638354889	4524460680	8506069773	9144705678	4215895186	3863280857	687830990	577364237	10287954084	4.49113e+09	8.82539e+09	3.98848e+09	625148011		0.827781	0.790144	0.846113	0.813681	0.753243	7	0.0451613	31	1.18982	-0.295252	0.815126	-0.424025	-1.28567	5.64362e+09	3.9034e+09
Q9Y4F9	FA65B_HUMAN	Q9Y4F9	6	1	FA65B_HUMAN|Q9Y4F9	FAM65B	1	Protein FAM65B	LAAVSDENIGNISSVVEAIPEFHK;LGVLYDLDK;LLSEGSVGGESEGCR;NSLGEGQEPK;QSSGAGAEHLFLENDVAEALLQESEEASELKPVELDTSEGNITK;DHSFFSNLPDDIFENGK	234551318	221117441	136374356	119874230	115665973	101939547	74582432	58353653	15177862	10957572	2.27834e+08	1.23772e+08	108802760	52404922	8.42922e+06		0.820473	0.808737	0.802559	0.633019	0.672587	6	0.2	6	1.4893	0.235269	0.0548805	-0.624754	-1.15469	1.04249e+08	8.29826e+07
Q14315	FLNC_HUMAN	Q14315	7	1	FLNC_HUMAN|Q14315;FLNC_HUMAN|Q14315-2	FLNC;FLNC	1	Filamin-C	PAVFGDFLGR;VEESTQVGGDPFPAVFGDFLGR	391440766	389486919	243067563	227240464	149952508	168852121	307701557	327875377	50870844	45566416	238710250	1.5309e+08	1.59402e+08	317788467	3.49779e+07		0.562516	0.479473	0.777188	0.806019	0.678198	3	0.3	2	0.548428	-0.262333	-0.202563	1.29724	-1.38077	1.80794e+08	1.05604e+08
Q8NHY3	GA2L2_HUMAN	Q8NHY3	17	1	GA2L2_HUMAN|Q8NHY3	GAS2L2	1	GAS2-like protein 2	VGGGWDTLGHYLD	6429696394	8248531561	9266848643	11759336094	7248635626	9761002710	9859682722	10424037356	14130007710	17898384749	7339113978	10513092368	8504819168	10141860039	16014196230		0.779496	0.788042	0.742612	0.94586	0.789457	0	0	1	-0.948387	0.0031406	-0.59892	-0.108151	1.65232	1.05026e+10	3.33567e+09
P49773	HINT1_HUMAN	P49773	5	1	HINT1_HUMAN|P49773	HINT1	1	Histidine triad nucleotide-binding protein 1	M#VVNEGSDGGQSVYHVHLHVLGGR;AQVARPGGDTIFGK;CAADLGLNK;CLAFHDISPQAPTHFLVIPK;IIFEDDR;PGGDTIFGK	1331387856	2072187270	621076375	848444566	970214916	1026415444	807446905	659749734	44375461	57973107	1002307555	567875453	998315180	7.33598e+08	37211397		0.800145	0.711296	0.80517	0.832749	0.685158	5	0.166667	6	0.840664	-0.251325	0.830629	0.165236	-1.5852	6.67862e+08	3.97835e+08
P42858	HD_HUMAN	P42858	4	1	HD_HUMAN|P42858	HTT	1	Huntingtin	FGGFLR;TPPPELLQTLTAVGGIGQLTAAK	147467016	156222260	79890504	73888214	95188302	107048691	58213820	64809812	4315853	3907806	151844638	76889359	1.01118e+08	61511816	4.03866e+06		0.892317	0.704633	0.793641	0.836835	0.935774	0	0	2	1.34397	-0.0404727	0.407046	-0.3245	-1.38604	7.90806e+07	5.41411e+07
P04264	K2C1_HUMAN	P04264	12	1	K2C1_HUMAN|P04264	KRT1	1	Keratin, type II cytoskeletal 1	SKAEAESLYQSK;SLDLDSIIAEVK;THNLEPYFESFINNLR;TLLEGEESR;TNAENEFVTIK;WELLQQVDTSTR	214934981	263150490	488894536	452802091	107095517	115500056	90559086	111232109	224958170	197712403	2.39043e+08	4.70848e+08	110659001	6.43235e+07	212024035		0.788729	0.923191	0.726424	0.681664	0.831806	3	0.1	6	0.124648	1.5941	-0.689197	-0.982925	-0.0466276	2.1938e+08	1.5775e+08
P13645	K1C10_HUMAN	P13645	17	1	K1C10_HUMAN|P13645	KRT10	1	Keratin, type I cytoskeletal 10	ADLEM#QIESLTEELAYLK;NVSTGDVNVEM#NAAPGVDLTQLLNNM#R;QSLEASLAETEGR;SQYEQLAEQNR;VLDELTLTK	71475612	105038366	194315101	187595403	21314345	14305624	14489883	14658045	62707141	68954268	74963737	1.75619e+08	8.49688e+06	1.45189e+07	60771498		0.68964	0.802049	0.690989	0.840155	0.710715	4	0.16	5	0.120339	1.61761	-0.868378	-0.778798	-0.0907754	6.68739e+07	6.72254e+07
P05783	K1C18_HUMAN	P05783	12	1	K1C18_HUMAN|P05783	KRT18	1	Keratin, type I cytoskeletal 18	LQLETEIEALKEELLFM#K	152628522	111537673	30849037	62151778	60571044	99995371	26981768	96256678	59679316	83223633	132083098	NA	80283208	NA	71451474		0.730779	0.49635	0.605739	0.280311	0.717096	2	0.4	1	1.14416	NA	-0.437265	NA	-0.706894	9.46059e+07	3.27552e+07
P08727	K1C19_HUMAN	P08727	17	1	K1C19_HUMAN|P08727	KRT19	1	Keratin, type I cytoskeletal 19	TDLEM#QIEGLKEELAYLK	5189831	7011191	NA	6473535	NA	8299241	375817	216895	2442685	1110756	6100511	6473535	8299241	0	NA		0.740221	1	1	0.577129	0.454728	1	0.2	1	0.244435	0.347791	0.853654	-1.44588	NA	5.21832e+06	3.6091e+06
P35908	K22E_HUMAN	P35908	12	1	K22E_HUMAN|P35908	KRT2	1	Keratin, type II cytoskeletal 2 epidermal	GFSSGSAVVSGGSR;GGSISGGGYGSGGGK;SKEEAEALYHSK;VDPEIQNVK	21116906	49373998	158314436	142317375	5475495	5741311	4685778	3240080	7787756	22315393	2.44199e+07	1.50316e+08	6364880	1974153	1.9393e+07		0.650286	0.813046	0.794143	0.640579	0.82588	5	0.25	4	-0.258941	1.7692	-0.549801	-0.620534	-0.339922	4.04936e+07	6.20747e+07
P12035	K2C3_HUMAN	P12035	12	1	K2C3_HUMAN|P12035	KRT3	1	Keratin, type II cytoskeletal 3	YGGGMGGGLGGGFSAGGGSGSGFGR	1018557	572622	660911	1557565	1234169	923451	1953203	1438117	3563749	1819708	795590	NA	1078810	1695660	2691728		0.56219	0.424323	0.748237	0.736286	0.510616	1	0.2	1	-0.916895	NA	-0.579582	0.155083	1.34139	1.56545e+06	839635
P35527	K1C9_HUMAN	P35527	17	1	K1C9_HUMAN|P35527	KRT9	1	Keratin, type I cytoskeletal 9	SGGGGGGGLGSGGSIR;VQALEEANNDLENK	355918	1045843	475795	643872	907076	0	0	1595008	3791720	7457609	0	559834	907076	1595008	2.29603e+06		0.340317	0.738959	1	1	0.538734	6	0.6	2	-1.19612	-0.571226	-0.183631	0.584242	1.36673	1071590	895892
P02545	LMNA_HUMAN	P02545	1	1	LMNA_HUMAN|P02545;LMNA_HUMAN|P02545-2;LMNA_HUMAN|P02545-3;LMNA_HUMAN|P02545-6	LMNA;LMNA;LMNA;LMNA	1	Prelamin-A/C	SLETENAGLR;ASASGSGAQVGGPISSGSSASSVTVTR;AQNTWGCGNSLR;ASSHSSQTQGGGSVTK;IDSLSAQLSQLQK;LADALQELR;LKDLEALLNSK;LRDLEDSLAR;NSNLVGAAHEELQQSR;VAVEEVDEEGK;M#QQQLDEYQELLDIK	465525433	625730053	68135276	92606487	114261627	89452858	34501019	37084934	42727863	32904036	545627743	73678370	9.98368e+07	36041394	3.25142e+07		0.766415	0.646328	0.664752	0.922478	0.689865	15	0.272727	11	1.77429	-0.383404	-0.263811	-0.555476	-0.571603	1.5754e+08	2.18728e+08
P20700	LMNB1_HUMAN	P20700	5	1	LMNB1_HUMAN|P20700	LMNB1	1	Lamin-B1	LAQALHEM#R;LSSEM#NTSTVNSAR;DQM#QQQLNDYEQLLDVK;LALDM#EISAYR;AEHDQLLLNYAK;AGQTVTIWAANAGVTASPPTDLIWK;ALYETELADAR;AQALHEMR;CKAEHDQLLLNYAK;CQSLTEDLEFR;DAALATALGDK;DAALATALGDKK;EELEQTYHAK;EELMESR;ESDLNGAQIK;IESLSSQLSNLQK;IGDTSVSYK;IQELEDLLAK;KESDLNGAQIK;KIGDTSVSYK;KQLADETLLK;KSLEGDLEDLKDQIAQLEASLAAAK;KSMYEEEINETR;LAQALHEMR;LAVYIDK;LREYEAALNSK;LSSEMNTSTVNSAR;LVEVDSGR;LYKEELEQTYHAK;MLTDKER;NQNSWGTGEDVK;N…	10046863029	12860251219	3987332062	4739720550	6477869340	7158229547	3916595881	3721428095	811176509	802761442	1.12382e+10	3.85782e+09	6.81805e+09	3.67054e+09	7.35114e+08		0.736651	0.745781	0.840433	0.737878	0.828926	23	0.121053	38	1.50378	-0.353936	0.391182	-0.401076	-1.13995	5.26395e+09	3.97283e+09
Q03252	LMNB2_HUMAN	Q03252	19	1	LMNB2_HUMAN|Q03252	LMNB2	1	Lamin-B2	M#AQALEELR;DVM#QQQLAEYQELLDVK;AELDEVNK;AGGPATPLSPTR;ALELENDR;ALYESELADAR;ATSSSSGSLSATGR;DLESLFHR;EGELTVAQGR;ELEEAMAGER;ENENGEEEEEEAEFGEEDLFHQQGDPR;GLESDVAELR;GQSSWGTGESFR;ISEKEEVTTR;LELEQTYQAK;LRAELDEVNK;LVEVDSSR;QQEYDFK;RVLDETAR;SVFEEEVR;VKDLESLFHR;VLDETAR	2970213344	3813368821	1469696781	1502357399	2551899619	2833168315	1602739281	1390867575	245415458	276052517	3207361436	1482034695	2.68456e+09	1496803428	234927826		0.770959	0.7829	0.737546	0.785406	0.660768	7	0.0636364	22	1.1927	-0.291763	0.742886	-0.279056	-1.36477	1.82114e+09	1.16226e+09
P11137	MTAP2_HUMAN	P11137	2	1	MTAP2_HUMAN|P11137;MTAP2_HUMAN|P11137-2;MTAP2_HUMAN|P11137-3;MTAP2_HUMAN|P11137-4	MAP2;MAP2;MAP2;MAP2	1	Microtubule-associated protein 2	VDHGAEIITQSPGR	5227401	2726199	16985532	7145579	8471290	4242217	8903764	5099201	6394424	NA	3976800	NA	6356754	7001482	6394424		0.521521	0.420686	0.500776	0.572702	1	1	0.2	1	-1.4629	NA	0.317474	0.799777	0.345654	5932365	1.33677e+06
P27816	MAP4_HUMAN	P27816	3	1	MAP4_HUMAN|P27816;MAP4_HUMAN|P27816-6	MAP4;MAP4	1	Microtubule-associated protein 4	GISEDSHLESLQDVGQSAAPTFM#ISPETVTGTGK;MDLAPSK;NVVLPTETEVAPAK;WPTETDVSSAK;HVPGGGNVQIQNK;TKPLATTQPAK;KPTSAKPSSTTPR;LATNTSAPDLK;RPAVASAR;TEGKPAEVK;TTTAAAVASTGPSSR;DFIATLEAEAFDDVVGETVGK;RDFIATLEAEAFDDVVGETVGK;M#YHDDDLADLVFPSSATADTSIFAGQNDPLK	369428539	337435452	220345854	194789228	180257767	211702536	269524245	279850082	12546110	15753477	298933558	199974829	190195072	2.74687e+08	11681820		0.740048	0.754603	0.782259	0.773169	0.761904	10	0.142857	14	0.921372	0.0433036	-0.0434729	0.706232	-1.62743	1.95094e+08	1.127e+08
Q15691	MARE1_HUMAN	Q15691	20	1	MARE1_HUMAN|Q15691	MAPRE1	1	Microtubule-associated protein RP/EB family member 1	KNPGVGNGDDEAAELM#QQVNVLK;FQDNFEFVQWFK;ILQAGFK;IVDILYATDEGFVIPDEGGPQEEQEEY;KPLTSSSAAPQRPISTQR;LEHEYIQNFK;LTVEDLEK;NIELICQENEGENDPVLQR	640898501	866010521	436228764	432588535	419155951	364753759	328423595	278926725	54770110	39796919	5.34245e+08	4.17764e+08	3.64342e+08	285651439	36420707		0.738607	0.761947	0.697598	0.729925	0.667481	8	0.2	8	1.10917	0.483699	0.196839	-0.225705	-1.564	3.27685e+08	1.8623e+08
Q15555	MARE2_HUMAN	Q15555	18	1	MARE2_HUMAN|Q15555;MARE2_HUMAN|Q15555-3;MARE2_HUMAN|Q15555-5;MARE2_HUMAN|Q15555-4	MAPRE2;MAPRE2;MAPRE2;MAPRE2	1	Microtubule-associated protein RP/EB family member 2	EIELLCQEHGQENDDLVQR;SDKDLETQVIQLNEQVHSLK;FYDANYDGKEYDPVEAR	40265319	51452990	18461303	24464613	18085538	27860214	18219291	27848309	7715520	6433555	32761194	6425123	7098522	1.97667e+07	5885235		0.514629	0.47922	0.399773	0.622009	0.566777	7	0.466667	3	1.55937	-0.675746	-0.618595	0.456541	-0.721566	1.43874e+07	1.17829e+07
P02686	MBP_HUMAN	P02686	18	1	MBP_HUMAN|P02686;MBP_HUMAN|P02686-3;MBP_HUMAN|P02686-4;MBP_HUMAN|P02686-5;MBP_HUMAN|P02686-6	MBP;MBP;MBP;MBP;MBP	1	Myelin basic protein	FGYGGRASDYK	53060672	63342660	73809298	77277797	74089931	75634880	76143187	91704173	95135451	89631532	58201666	75543548	74862406	83923680	92383492		0.837677	0.955117	0.979574	0.830313	0.942146	0	0	1	-1.47942	-0.113384	-0.167038	0.546727	1.21311	7.6983e+07	1.2695e+07
P26038	MOES_HUMAN	P26038	X	1	MOES_HUMAN|P26038	MSN	1	Moesin	GM#LREDAVLEYLK;IAQDLEM#YGVNYFSIK;KTQEQLALEM#AELTAR;ISQLEM#AR;AQM#VQEDLEK;TAM#STPHVAEPAENEQDEQDENGAEASADLR;ALELEQER;ALTSELANAR;AMLENEK;AQMVQEDLEK;AQQELEEQTR;AQQELEEQTRR;EALLQASR;EDAVLEYLK;EGILNDDIYCPPETAVLLASYAVQSK;ESEAVEWQQK;ESPLLFK;EVWFFGLQYQDTK;FYPEDVSEELIQDITQR;GFSTWLK;IQVWHEEHR;ISQLEMAR;KAQQELEEQTR;KAQQELEEQTRR;KESPLLFK;KTQEQLALEMAELTAR;KVTAQDVR;LNKDQWEER;SGYLAGDK;STPHVAEPAENEQDEQDENGAEASADLR…	10186985563	13395576246	6726146633	7163044445	6536991527	7365299843	6640132876	5675217532	820310524	894818891	1.16111e+10	6.73566e+09	6944806193	6133196710	8.55417e+08		0.792689	0.856145	0.809501	0.82554	0.777198	9	0.05625	32	1.34957	0.0732032	0.127956	-0.0845187	-1.46621	6.45604e+09	3.81979e+09
P20929	NEBU_HUMAN	P20929	2	1	NEBU_HUMAN|P20929;NEBU_HUMAN|P20929-2;NEBU_HUMAN|P20929-3;NEBU_HUMAN|P20929-4	NEB;NEB;NEB;NEB	1	Nebulin	KDTRYM#SSYFK;HAYDLR	179372319416	264483663057	213856920677	252524666395	212192661433	225411391397	290844489586	285386760529	201294222898	260841904624	221624475213	233190793536	218802026415	2.88116e+11	231068063761		0.560858	0.708302	0.875835	0.842298	0.669495	1	0.1	2	-0.5971	-0.189308	-0.69661	1.74717	-0.264149	2.3856e+11	2.83633e+10
Q9Y266	NUDC_HUMAN	Q9Y266	1	1	NUDC_HUMAN|Q9Y266	NUDC	1	Nuclear migration protein nudC	ELTDEEAER;LKPNLGNGADLPNYR	101211474	128962528	47970298	63042285	91083196	97857691	38559899	55791130	1428590	1559914	115087001	5.55063e+07	9.44704e+07	4.71755e+07	1024760		0.776217	0.769036	0.927747	0.689078	0.845804	0	0	2	1.18359	-0.161317	0.718214	-0.349366	-1.39112	6.26528e+07	4.43011e+07
Q9HBI0	PARVG_HUMAN	Q9HBI0	22	1	PARVG_HUMAN|Q9HBI0;PARVG_HUMAN|Q9HBI0-2;PARVG_HUMAN|Q9HBI0-3	PARVG;PARVG;PARVG	1	Gamma-parvin	SLEEDM#FDGLILHHLFQR	12132508	9477076	3565673	3060935	9237541	7509944	2779087	3279962	298799	150008	10804792	3313304	8373742	3029524	0		0.781131	0.858445	0.812981	0.847292	0.502036	0	0	1	1.30137	-0.408861	0.746389	-0.473645	-1.16526	5.10427e+06	4.38039e+06
Q9Y6V0	PCLO_HUMAN	Q9Y6V0	7	1	PCLO_HUMAN|Q9Y6V0;PCLO_HUMAN|Q9Y6V0-2;PCLO_HUMAN|Q9Y6V0-5;PCLO_HUMAN|Q9Y6V0-6	PCLO;PCLO;PCLO;PCLO	1	Protein piccolo	VDAKVEIIKHISAPEKTYKGG	322632644	149719543	862733230	313076036	626550366	292300756	598794328	568781441	633722147	1194945455	NA	NA	NA	583787884	914333801		0.464056	0.362889	0.466524	0.949878	0.530336	3	0.6	1	NA	NA	NA	-0.707107	0.707107	7.49061e+08	2.33731e+08
O00151	PDLI1_HUMAN	O00151	10	1	PDLI1_HUMAN|O00151	PDLIM1	1	PDZ and LIM domain protein 1	AALANLCIGDVITAIDGENTSNM#THLEAQNR;CGTGIVGVFVK;DFEQPLAISR;HPECYVCTDCGTNLK;QELNEPPK;QSTSFLVLQEILESEEK;QSTSFLVLQEILESEEKGDPNKPSGFR;TASPASSTTAR;VAASIGNAQK;VITNQYNNPAGLYSSENISNFNNALESK;VTPPEGYEVVTVFPK;VWSPLVTEEGKR	1742297631	1938779275	1117175386	1138511777	1209235639	1298875876	805283111	798712994	101264057	103513081	1840538453	1.12784e+09	1.25406e+09	8.01998e+08	9.77092e+07		0.847441	0.849425	0.887348	0.88072	0.72999	2	0.0333333	12	1.27543	0.161618	0.358864	-0.347618	-1.44829	1024429009	6.39872e+08
P07737	PROF1_HUMAN	P07737	17	1	PROF1_HUMAN|P07737	PFN1	1	Profilin-1	TLVLLM#GK;AYIDNLM#ADGTCQDAAIVGYK;CYEM#ASHLR;DSLLQDGEFSM#DLR;CYEMASHLR;DSLLQDGEFSMDLR;DSPSVWAAVPGK;EGVHGGLINK;EGVHGGLINKK;SSFYVNGLTLGGQK;STGGAPTFNVTVTK;TFVNITPAEVGVLVGK;TFVNITPAEVGVLVGKDR;TLVLLMGK	26816590963	27310335527	14762893042	18446151511	16980491112	17814107981	14112876950	12766655686	2184260510	2086513766	27063463245	1.66045e+10	17377283508	13439766318	2135387138		0.879907	0.816798	0.861851	0.837817	0.888568	2	0.0285714	14	1.31013	0.142898	0.229139	-0.210292	-1.47187	1.53241e+10	8.96048e+09
Q15124	PGM5_HUMAN	Q15124	9	1	PGM5_HUMAN|Q15124	PGM5	1	Phosphoglucomutase-like protein 5	DLEALVTDKSF	334555831	313410676	401982078	407862212	345326108	351864904	371496791	365347853	464024339	480101255	323983254	404922145	348595506	368422322	472062797		0.936796	0.985583	0.981417	0.983448	0.966514	0	0	1	-1.03422	0.369959	-0.607232	-0.263264	1.53476	3.83597e+08	5.76414e+07
Q15149	PLEC_HUMAN	Q15149	8	1	PLEC_HUMAN|Q15149-4	PLEC	1	Plectin	VPQPEGLGR;VPDVQDGVR;ALQALEELR;APVPASELLASGVLSR;AQAEAQQPTFDALRDELR;ATTAALLLEAQAATGFLVDPVR;CRPDQLTGLSLLPLSEK;CVEDPETGLR;DGHNLISLLEVLSGDSLPR;DLSELGSVR;DPYTGQSVSLFQALK;DSQDAGGFGPEDR;DTHDQLSEPSEVR;EEAAVDAQQQK;ELAQEQAR;EQELQQTLQQEQSVLDQLR;ESADPLGAWLQDAR;FLEVQYLTGGLIEPDTPGR;GGELVYTDSEAR;GHLSGLAK;GIIRPGTAFELLEAQAATGYVIDPIK;GLVEDTLR;GWLYYEAGQR;HPAHPMR;HPQGEQMYR;KAALEEVER;LAEDEAFQR;LCFEGLR;LDLQYAK;LEDLLQDA…	2679911503	3124327405	882006064	940404819	1547950957	1581059505	761371731	765499660	194608074	241428311	2.75268e+09	8.12619e+08	1489656265	725627927	164149240		0.785151	0.725485	0.762576	0.754651	0.706867	65	0.171053	76	1.57516	-0.379077	0.302906	-0.466704	-1.03228	1.18895e+09	9.92747e+08
Q8NEY8	PPHLN_HUMAN	Q8NEY8	12	1	PPHLN_HUMAN|Q8NEY8;PPHLN_HUMAN|Q8NEY8-2;PPHLN_HUMAN|Q8NEY8-3;PPHLN_HUMAN|Q8NEY8-5;PPHLN_HUMAN|Q8NEY8-6;PPHLN_HUMAN|Q8NEY8-8;PPHLN_HUMAN|Q8NEY8-9	PPHLN1;PPHLN1;PPHLN1;PPHLN1;PPHLN1;PPHLN1;PPHLN1	1	Periphilin-1	SYSFHQSQHR	723388	2352811	309134	166599	728297	1759127	NA	152493	NA	293198	NA	0	NA	0	0		0.307457	0.538922	0.414011	1	1	2	0.4	1	NA	NaN	NA	NaN	NaN	0	0
P41219	PERI_HUMAN	P41219	12	1	PERI_HUMAN|P41219;PERI_HUMAN|P41219-2	PRPH;PRPH	1	Peripherin	AEALNQEFLATR	89401928	99275692	40052420	66332190	48703278	61221421	31729340	36110755	3641932	4927345	94338810	53192305	54962350	33920048	4284638		0.900542	0.603816	0.795527	0.878667	0.739127	0	0	1	1.40386	0.153537	0.207323	-0.432093	-1.33263	4.81396e+07	3.29086e+07
Q6JBY9	CPZIP_HUMAN	Q6JBY9	1	1	CPZIP_HUMAN|Q6JBY9	RCSD1	1	CapZ-interacting protein	AVESSQQNGAKEEDGDEVLPSK;EEKPAGEEAEMEK;LQANLTFDPAALLPGASPK;SKAPGSPLSSEGAAGEGVR;SPPNASHPPK;SQSDCGELGDFR;SRPSEAEEVPVSFDQPPEGSHLPCYNK;SSEEVDGQHPAQEEVPESPQTSGPEAENR;TLGPAEKPPLR;VDLGQNGEEK;ETPHSPPGGVK;KLEEGAAVK;VQNEEVGPEHDSQETK	1271416353	1565498101	710336201	619957081	1048496668	1419943696	534642041	551530556	83160869	91511023	1418457227	651936413	1231832973	5.43387e+08	87735149		0.817204	0.778758	0.74908	0.862768	0.811253	2	0.0307692	13	1.1716	-0.249852	0.825518	-0.451148	-1.29612	7.8667e+08	5.39253e+08
Q14141	SEPT6_HUMAN	Q14141	X	1	SEPT6_HUMAN|Q14141;SEPT6_HUMAN|Q14141-2;SEPT6_HUMAN|Q14141-4	SEPT6;SEPT6;SEPT6	1	Septin-6	KTAAELLQSQGSQAGGSQTLK;QYPWGTVQVENEAHCDFVK;SLDDEVNAFK;TAAELLQSQGSQAGGSQTLK;AVIGSTEELK;EDSYKPIVEFIDAQFEAYLQEELK;RVLHTYHDSR;TVPLAGHVGFDSLPDQLVNK;VLHTYHDSR;ITSELVSNGVQIYQFPTDDESVAEINGTM#NAHLPFAVIGSTEELK	1740739769	1989283807	899652753	1089653894	1088075656	1268991494	771701041	695485207	85772057	76304862	1854783372	953473180	972950685	733554377	80905979		0.7915	0.730943	0.724313	0.834903	0.920105	7	0.14	10	1.47179	0.0540166	0.0846549	-0.291918	-1.31854	9.19134e+08	6.35724e+08
Q92629	SGCD_HUMAN	Q92629	5	1	SGCD_HUMAN|Q92629;SGCD_HUMAN|Q92629-2;SGCD_HUMAN|Q92629-3	SGCD;SGCD;SGCD	1	Delta-sarcoglycan	IETPNVR	61276855	78694129	22294582	16176497	45003380	31070852	22374812	21427554	503981	636478	69985492	19235540	38037116	21901183	570230		0.778671	0.72558	0.690412	0.957664	0.791828	0	0	1	1.538	-0.411406	0.310798	-0.309013	-1.12838	2.99459e+07	2.60336e+07
Q8TF72	SHRM3_HUMAN	Q8TF72	4	1	SHRM3_HUMAN|Q8TF72	SHROOM3	1	Protein Shroom3	SSPATADKR	327417845	384544908	247024966	288184985	235576732	289483100	306301010	283865227	166543061	236390245	355981376	267604976	262529916	295083118	201466653		0.851442	0.857175	0.813784	0.926753	0.704526	0	0	1	1.41742	-0.159287	-0.249831	0.330946	-1.33925	2.76533e+08	5.60511e+07
Q01082	SPTB2_HUMAN	Q01082	2	1	SPTB2_HUMAN|Q01082	SPTBN1	1	Spectrin beta chain, non-erythrocytic 1	SWHNVYCVINNQEM#GFYK;DDEEM#NTWIQAISSAISSDKHEVSASTQSTPASSR;AQTLPTSVVTITSESSPGK;KHEWEAHNKK;TAASGIPYHSEVPVSLK;TALPAQSAATLPAR;AFEDEMSGR;AKDEQSAVSMLK;DASVAEAWLLGQEPYLSSR;DGLNEAWADLLELIDTR;DLDDFQSWLSR;DLVAIEAK;DQNTVETLQR;DTGNIGQER;DVAEEIANYRPTLDTLHEQASALPQEHAESPDVR;EAEKLESEHPDQAQAILSR;EIEELQSQAQALSQEGK;EIQGHQPR;ELEAENYHDIK;EQWANLEQLSAIR;EVDDLEQWIAER;FANSLVGVQQQLQAFNTYR;GEQVSQNGLPAEQGSPR;HLLGVEDLLQK;HQIL…	3712666114	4165083733	1664836567	1989076032	2017872618	1977262252	1359433226	1371067182	189797639	184114818	3837697757	1.67745e+09	1.9351e+09	1299713695	1.74577e+08		0.809458	0.76601	0.816042	0.771587	0.73807	39	0.127869	61	1.54334	-0.0807895	0.112919	-0.364781	-1.21069	1.78491e+09	1.3301e+09
P16949	STMN1_HUMAN	P16949	1	1	STMN1_HUMAN|P16949	STMN1	1	Stathmin	DKHIEEVR;DKHIEEVRK;ESKDPADETEAD;ASGQAFELILSPR;EHEKEVLQK;KSHEAEVLK;SHEAEVLK;SKESVPEFPLSPPK	680029749	697522551	317614034	307579855	402146261	417788614	129996036	151342926	13195914	12843915	688776150	3.12597e+08	4.09967e+08	140581622	10525251		0.872998	0.854813	0.87838	0.855913	0.589551	4	0.1	8	1.44345	0.000412234	0.373929	-0.659445	-1.15835	312489481	2.60686e+08
P37802	TAGL2_HUMAN	P37802	1	1	TAGL2_HUMAN|P37802;TAGL2_HUMAN|P37802-2	TAGLN2;TAGLN2	1	Transgelin-2	NM#ACVQR;TLM#NLGGLAVAR;NVIGLQM#GTNR;QM#EQISQFLQAAER;DDGLFSGDPNWFPK;DGTVLCELINALYPEGQAPVK;DVGRPQPGR;ENFQNWLK;KDVGRPQPGR;NFSDNQLQEGK;NVIGLQMGTNR;QYDADLEQILIQWITTQCR;YGINTTDIFQTVDLWEGK	4098848281	5021994260	1295589200	1103769907	1981416083	1739189095	1212433015	1132913323	405667332	301250387	4.3014e+09	1.00657e+09	1814153008	1.11792e+09	256585184		0.770934	0.786597	0.813768	0.802193	0.745025	8	0.123077	13	1.67238	-0.445241	0.0738004	-0.373674	-0.927267	1.69933e+09	1.55591e+09
Q96M29	TEKT5_HUMAN	Q96M29	16	1	TEKT5_HUMAN|Q96M29	TEKT5	1	Tektin-5	HELAIK	76158920	83711638	94580871	135008390	136622114	138126685	72401522	78976919	80774894	70737201	79935279	114794630	137374400	75689220	75756048		0.909777	0.700555	0.989107	0.916743	0.875733	0	0	1	-0.598429	0.645165	1.45069	-0.749905	-0.747521	9.67099e+07	2.80311e+07
Q9UGI8	TES_HUMAN	Q9UGI8	7	1	TES_HUMAN|Q9UGI8;TES_HUMAN|Q9UGI8-2	TES;TES	1	Testin	CAGCDELIFSNEYTQAENQNWHLK;CEGFELHFWR;EGDPAIYAER;EKQPVAGSEGAQYR;HYCDSEKPR;NHAVVCQGCHNAIDPEVQR;NVSINTVTYEWAPPVQNQALAR;QLPAHDQDPSK;QMNIPGGDR	410764456	443772467	141060609	174012200	71336112	69824797	312110254	281201770	41170362	36193966	416440977	134908476	65141729	2.75005e+08	18386324		0.745009	0.790846	0.800747	0.73904	0.616186	9	0.2	9	1.43857	-0.288789	-0.716847	0.570781	-1.00372	1.81976e+08	1.62984e+08
Q9Y490	TLN1_HUMAN	Q9Y490	9	1	TLN1_HUMAN|Q9Y490	TLN1	1	Talin-1	ASVPTIQDQASAM#QLSQCAK;AQEACGPLEM#DSALSVVQNLEK;FGQDFSTFLEAGVEM#AGQAPSQEDR;AVTDSINQLITM#CTQQAPGQK;ELLENPVQPINDM#SYFGCLDSVM#ENSK;ANQAIQM#ACQSLGEPGCTQAQVLSAATIVAK;EGISQEALHTQM#LTAVQEISHLIEPLANAAR;VSQM#AQYFEPLTLAAVGAASK;VAGSVTELIQAAEAM#K;M#VAAATNNLCEAANAAVQGHASQEK;M#VGGIAQIIAAQEEM#LR;SKDHFGLEGDEESTM#LEDSVSPK;QNLLQAAGNVGQASGELLQQIGESDTDPHFQDALM#QLAK;YDQATDTILTVTENIFSSM#GDAGEM#VR;AAAFEEQENETVVVK;AAGHPGD…	7415801429	8558864755	4724202745	5231281508	6119342020	6463419016	3729180161	3682071498	1418852568	1280209701	7636424277	4.75079e+09	6.20288e+09	3.57248e+09	1311123289		0.819082	0.783407	0.801455	0.809479	0.764634	31	0.0775	80	1.21006	0.0230574	0.620373	-0.461641	-1.39185	4.69474e+09	2.43102e+09
Q9NYL9	TMOD3_HUMAN	Q9NYL9	15	1	TMOD3_HUMAN|Q9NYL9	TMOD3	1	Tropomodulin-3	CFSLAATR;ILPVFDEPPNPTNVEESLKR;QLETVLDDLDPENALLPAGFR;YKDLDEDELLGNLSETELK	434654073	505481886	256635447	264537101	198984445	246408255	151909124	154752993	45290634	49345781	4.25409e+08	260586274	2.09553e+08	1.53331e+08	4.73182e+07		0.767405	0.881052	0.700591	0.824372	0.865058	2	0.1	4	1.47443	0.295692	-0.0692755	-0.471345	-1.2295	2.1924e+08	1.3983e+08
P63313	TYB10_HUMAN	P63313	2	1	TYB10_HUMAN|P63313	TMSB10	1	Thymosin beta-10	ETIEQEKR;NTLPTK	1000436835	1250263232	550406896	617801912	804560256	915009965	506004786	594607725	57323235	71519359	1.12535e+09	584104404	8.59785e+08	5.50306e+08	64421297		0.797879	0.892972	0.875415	0.86003	0.773238	0	0	2	1.2347	-0.133158	0.563553	-0.218574	-1.44652	6.36793e+08	3.95689e+08
P62328	TYB4_HUMAN	P62328	X	1	TYB4_HUMAN|P62328	TMSB4X	1	Thymosin beta-4	KTETQEKNPLPSK;KTETQEKNPLPSKETIEQEK;NPLPSKETIEQEK;TETQEKNPLPSK	2129086429	2499245980	1761319625	1517679821	1934294011	2254818163	1556459519	1392060516	146040578	173218215	2.31417e+09	1639499723	2094556087	1.47426e+09	1.6096e+08		0.820775	0.832418	0.806893	0.811356	0.936756	0	0	4	0.925506	0.122386	0.664083	-0.0743145	-1.63766	1.53669e+09	8.40057e+08
P68366	TBA4A_HUMAN	P68366	2	1	TBA4A_HUMAN|P68366;TBA4A_HUMAN|P68366-2	TUBA4A;TUBA4A	1	Tubulin alpha-4A chain	AVFVDLEPTVIDEIR;DVNAAIAAIK;EIIDPVLDR;TIGGGDDSFTTFFCETGAGK;LSDQCTGLQGFLVFHSFGGGTGSGFTSLLM#ER	781806872	874895227	594265119	657125579	1042983925	1015744684	602602585	608496411	210426562	219443456	8.28351e+08	625695349	1.02936e+09	605549498	216151633		0.803362	0.890775	0.857533	0.878741	0.944198	0	0	5	0.55324	-0.116802	1.21785	-0.18341	-1.47088	6.61022e+08	3.02452e+08
P07437	TBB5_HUMAN	P07437	6	1	TBB5_HUMAN|P07437	TUBB	1	Tubulin beta chain	M#AVTFIGNSTAIQELFK;ALTVPELTQQVFDAK;FWEVISDEHGIDPTGTYHGDSDLQLDR;ISVYYNEATGGK	2629267351	2690446527	1021701236	1233224525	1758027176	1790356808	1070183926	980144799	219766177	192296359	2659856939	1.12746e+09	1774191992	1.02516e+09	205539195	1.35844e+09	0.890443	0.612902	0.849973	0.839424	0.73102	0	0	4	1.41993	-0.252015	0.45361	-0.363629	-1.2579	1.35844e+09	9.16534e+08
Q9H4B7	TBB1_HUMAN	Q9H4B7	20	1	TBB1_HUMAN|Q9H4B7	TUBB1	1	Tubulin beta-1 chain	LHFFM#PGFAPLTAQGSQQYR;AVLVDLEPGTM#DSIR;YLTVACIFR	36104698	39015074	51603374	55340218	43241410	50833794	42705673	67247640	67733518	75812628	37559886	53471796	47037602	40678968	4.84534e+07		0.761204	0.907945	0.793299	0.671034	0.555702	2	0.133333	3	-1.24249	1.26631	0.25184	-0.750714	0.475061	4.54403e+07	6.34244e+06
P68371	TBB4B_HUMAN	P68371	9	1	TBB4B_HUMAN|P68371	TUBB4B	1	Tubulin beta-4B chain	INVYYNEATGGK	240676587	286501536	179830939	257179448	264831947	257810584	203882486	201449423	74215039	100087697	263589062	218505194	261321266	202665954	87151368		0.840053	0.699243	0.973488	0.988066	0.7415	0	0	1	0.79218	0.164976	0.760631	-0.0553781	-1.66241	2.06647e+08	7.18807e+07
P46939	UTRO_HUMAN	P46939	6	1	UTRO_HUMAN|P46939	UTRN	1	Utrophin	NEFSDIIK;IAVIHEK;KEEWVK;VTTETFETGVPFSDLEK	1231657314	1356950835	1297755810	1474257035	1168060787	1187567999	1257108436	1356604788	1367647933	1373814743	1.15066e+09	1.38601e+09	1069606193	1306856612	1370731338		0.757997	0.71923	0.773216	0.912341	0.82477	2	0.1	4	-0.757534	0.922588	-1.33614	0.35755	0.813541	1.25677e+09	1.40079e+08
P50552	VASP_HUMAN	P50552	19	1	VASP_HUMAN|P50552	VASP	1	Vasodilator-stimulated phosphoprotein	ATVMLYDDGNKR;DESANQEEPEAR;QEEASGGPTAPK;QQPGPSEHIER;SSSSVTTSETQPCTPSSSDYSDLQR;VKEEIIEAFVQELR;VPAQSESVR;VQIYHNPTANSFR;WLPAGTGPQAF	437104026	468834204	206148294	268170807	165668832	202936721	171262213	192741375	25591843	55268751	424713552	236019853	1.76356e+08	1.79573e+08	5.02544e+07		0.718712	0.738992	0.642608	0.721737	0.740321	7	0.155556	9	1.55061	0.166093	-0.271681	-0.248082	-1.19694	2.13383e+08	1.36288e+08
P18206	VINC_HUMAN	P18206	10	1	VINC_HUMAN|P18206;VINC_HUMAN|P18206-2	VCL;VCL	1	Vinculin	TIESILEPVAQQISHLVIM#HEEGEVDGK;AIPDLTAPVAAVQAAVSNLVR;AVAGNISDPGLQK;CDRVDQLTAQLADLAAR;EAFQPQEPDFPPPPPDLEQLR;ELTPQVVSAAR;GLVAEGHR;GNDIIAAAK;IPTISTQLK;SLLDASEEAIKK;STVEGIQASVK;VDQLTAQLADLAAR;VGELCAGK;WIDNPTVDDR;DYLIDGSR;GILSGTSDLLLTFDEAEVR;NQGIEEALK;QQELTHQEHR;VLQLTSWDEDAWASK;ELLPVLISAM#K;LVQAAQM#LQSDPYSVPAR	644392887	783359755	505278155	611854694	604317806	563926763	512833273	454037217	353372590	340935770	5.99471e+08	472591685	535800942	393499672	3.25908e+08		0.786739	0.70392	0.787193	0.775526	0.731206	10	0.0952381	21	1.22839	0.0654218	0.644795	-0.659532	-1.27908	4.65454e+08	1.09099e+08
P08670	VIME_HUMAN	P08670	10	1	VIME_HUMAN|P08670	VIM	1	Vimentin	LGDLYEEEM#R;DNLAEDIM#R;LQEEM#LQR;EM#EENFAVEAANYQDTIGR;LQDEIQNM#KEEMAR;LQDEIQNM#KEEM#AR;ASSPGGVYATR;DGQVINETSQHHDDLE;DNLAEDIMR;EEAENTLQSFR;EKLQEEMLQR;ETNLDSLPLVDTH;ETNLDSLPLVDTHSK;FADLSEAANR;FANYIDK;ILLAELEQLK;ILLAELEQLKGQGK;ISLPLPNFSSLNLR;KVESLQEEIAFLK;KVESLQEEIAFLKK;LGDLYEEEMR;LHEEEIQELQAQ;LLQDSVDFSLADAINTEFK;LQDEIQNMKEEMAR;LQEEMLQR;MFGGPGTASR;QDVDNASLAR;QESTEYRR;QQYESVAAK;QVDQLTNDK;QVQSLTCEVDAL…	56165697110	75544096737	26473468898	30103167080	31536769711	33010426761	25717176878	21763578131	4297524072	4513049409	62674466746	2.51705e+10	32266249534	23659228841	4064804757	2.95671e+10	0.768913	0.810532	0.841142	0.817064	0.77682	18	0.0818182	44	1.55725	-0.206796	0.12696	-0.277882	-1.19953	2.95671e+10	2.12602e+10
Q16531	DDB1_HUMAN	Q16531	11	1	DDB1_HUMAN|Q16531	DDB1	1	DNA damage-binding protein 1	ALVSEWKEPQAK;ALYYLQIHPQELR;IGRPSETGIIGIIDPECR;KICYQEVSQCFGVLSSR;LVFSNVNLK;QGQGQLVTCSGAFK;QSGESIDIITR;QSTIVCHNR;SLSTTNVFACSDRPTVIYSSNHK;TYEVSLR;VTLGTQPTVLR;YLAIAPPIIK;YNACILEYK;IVVFQYSDGK;KTEPATGFIDGDLIESFLDISRPK;LYEWTTEK;TEPATGFIDGDLIESFLDISRPK;SVLLLAYKPM#EGNFEEIAR	693146915	831511034	280371882	322371695	365539288	406763510	166486332	153342464	30454576	29910022	7.13539e+08	2.75527e+08	375176058	159760768	27479955		0.754571	0.689728	0.746559	0.762753	0.768555	11	0.122222	18	1.55016	-0.133663	0.249413	-0.578696	-1.08722	3.10296e+08	2.60129e+08
Q6UWZ7	F175A_HUMAN	Q6UWZ7	4	1	F175A_HUMAN|Q6UWZ7	FAM175A	1	BRCA1-A complex subunit Abraxas	KVEDSEQAVDK	4401447	1145262	2925070	2013277	2927754	5853215	1289740	1260276	151126	NA	NA	2469174	4390484	1275008	0		0.260201	0.688283	0.500196	0.977155	1	1	0.2	1	NA	0.233282	1.26244	-0.40638	-1.08935	2.03367e+06	1.86687e+06
P54725	RD23A_HUMAN	P54725	19	1	RD23A_HUMAN|P54725-3;RD23A_HUMAN|P54725	RAD23A;RAD23A	1	UV excision repair protein RAD23 homolog A	QVIQQNPALLPALLQQLGQENPQLLQQISR;ILSDDVPIR	81673716	105561740	27843650	31734347	90776638	73480638	21854978	27165480	0	1104252	93617728	2.9789e+07	82128638	23596802	1104252		0.840131	0.666634	0.754058	0.603243	1	2	0.2	2	1.19365	-0.407956	0.905361	-0.563332	-1.12772	4.60473e+07	3.9853e+07
P18887	XRCC1_HUMAN	P18887	19	1	XRCC1_HUMAN|P18887	XRCC1	1	DNA repair protein XRCC1	DSPFGLSFVR;HVVSCSSQDSTHCAENLLK	20889850	14571201	2130408	2532576	11191266	5843921	3728187	2898432	215427	0	13915747	2331492	2.91793e+06	2.80326e+06	0		0.601347	0.563065	0.450063	0.592917	1	4	0.4	2	1.74626	-0.378187	-0.27064	-0.29167	-0.80576	4.39368e+06	5.45285e+06
O43542	XRCC3_HUMAN	O43542	14	1	XRCC3_HUMAN|O43542	XRCC3	1	DNA repair protein XRCC3	TELAGR	12817547	16736057	750331	2178990	2592332	4030701	1574410	4181477	628512	823221	14776802	NA	3311516	NA	725866		0.765864	0.344348	0.643147	0.37652	0.763479	2	0.4	1	1.13732	NA	-0.395785	NA	-0.74153	6.27139e+06	7.47849e+06
Q8N961	ABTB2_HUMAN	Q8N961	11	1	ABTB2_HUMAN|Q8N961;ABTB2_HUMAN|Q8N961-2	ABTB2;ABTB2	1	Ankyrin repeat and BTB/POZ domain-containing protein 2	GSSPIPSIPEIR	266397900	238727187	154391520	169403104	351816738	343376332	137644244	116481046	11898897	11142409	252562544	161897312	347596535	127062645	11520653		0.89613	0.911385	0.976009	0.846247	0.936424	0	0	1	0.568796	-0.143157	1.31506	-0.416698	-1.324	1.80128e+08	1.27347e+08
O75531	BAF_HUMAN	O75531	11	1	BAF_HUMAN|O75531	BANF1	1	Barrier-to-autointegration factor	DFVAEPM#GEKPVGSLAGIGEVLGK;AYVVLGQFLVLK;DCFGCLR;KDEDLFR	870558637	1001282158	384255202	384868840	1212102619	1383120179	771197961	866188345	73896096	65684965	9.3592e+08	3.0972e+08	1053613264	818693153	6.97905e+07		0.764475	0.716391	0.733059	0.812295	0.772102	4	0.2	4	0.700954	-0.77015	0.977444	0.425557	-1.33381	6.37547e+08	4.25667e+08
Q8IXM2	BAP18_HUMAN	Q8IXM2	17	1	BAP18_HUMAN|Q8IXM2;BAP18_HUMAN|Q8IXM2-3	BAP18;BAP18	1	Chromatin complexes subunit BAP18	LGELTM#QLHPVADSSPAGAK;ADVTLSALNDSDANSDVVDIEGLGETPPAK;KVASGVLSPPPAAPPPSSSSVPEAGGPPIK;KVASGVLSPPPAAPPPSSSSVPEAGGPPIKK;KVYEDSGIPLPAESPK;VGEIFSAAGAAFTK;VYEDSGIPLPAESPK	547473334	731426988	144494974	154096931	323384972	338381837	151260307	154417873	27637486	23957292	531858023	1.34555e+08	3.30883e+08	1.5315e+08	3.02955e+07		0.667613	0.696154	0.829444	0.870369	0.823025	6	0.171429	7	1.49736	-0.51443	0.479702	-0.420272	-1.04236	2.36149e+08	1.97487e+08
Q13185	CBX3_HUMAN	Q13185	7	1	CBX3_HUMAN|Q13185	CBX3	1	Chromobox protein homolog 3	DSDEADLVLAK;GFTDADNTWEPEENLDCPELIEAFLNSQK;KVEEAEPEEFVVEK;LTWHSCPEDEAQ;WKDSDEADLVLAK	923424767	968026197	306166661	346725324	681032743	835238791	508472219	515330719	58263722	50890666	820380462	2.99851e+08	758135767	483536631	5.57367e+07		0.651992	0.751628	0.725713	0.88264	0.813062	3	0.12	5	1.05781	-0.576799	0.862347	2.66535e-05	-1.34339	4.83528e+08	3.18442e+08
P50238	CRIP1_HUMAN	P50238	14	1	CRIP1_HUMAN|P50238	CRIP1	1	Cysteine-rich protein 1	TLTSGGHAEHEGKPYCNHPCYAAM#FGPK;DWHRPCLK;EVYFAER;GGAESHTFK;TLTSGGHAEHEGK;TLTSGGHAEHEGKPY;TLTSGGHAEHEGKPYCNHPCYAAMFGPK	1189007086	1560834853	249627314	226715227	1216717338	1389462850	172265879	130844757	67960283	101086253	1375819935	2.26427e+08	1303090094	1.36575e+08	8.04823e+07		0.894559	0.603971	0.780499	0.612327	0.683176	6	0.171429	7	1.14663	-0.607473	1.03564	-0.744598	-0.830201	6.24479e+08	6.55258e+08
P41162	ETV3_HUMAN	P41162	1	1	ETV3_HUMAN|P41162	ETV3	1	ETS translocation variant 3	HSPTNDVQPGR	70536668	87432712	82593103	99856722	92767320	76501410	62098223	52380391	119646001	112536466	78984690	91224912	84634365	57239307	116091234		0.806754	0.827116	0.824659	0.843509	0.940579	0	0	1	-0.312595	0.26276	-0.0470304	-1.33474	1.43161	8.56349e+07	2.12742e+07
Q14320	FA50A_HUMAN	Q14320	X	1	FA50A_HUMAN|Q14320	FAM50A	1	Protein FAM50A	LLSDATVEKDESHAGK;SGPLFNFDVHDDVR	61018504	30185539	18278502	23758352	40895126	26782380	6490259	3209582	696647	2263622	19538033	21018427	28053849	1829228	0		0.618512	0.725058	0.513847	0.512639	0.307758	5	0.5	2	0.437226	0.555988	1.12039	-0.98343	-1.13018	1.40879e+07	1.24652e+07
P29084	T2EB_HUMAN	P29084	8	1	T2EB_HUMAN|P29084	GTF2E2	1	Transcription initiation factor IIE subunit beta	GDTHPLTLDEILDETQHLDIGLK	7252832	7358173	235381	649356	347588	802138	2121725	3409068	99862	NA	7305502	NA	NA	2765396	0		0.985684	0.362484	0.433327	0.622377	1	2	0.4	1	1.0705	NA	NA	-0.160382	-0.910116	3356966	3.6885e+06
Q92522	H1X_HUMAN	Q92522	3	1	H1X_HUMAN|Q92522	H1FX	1	Histone H1x	ALVQNDTLL;ALVQNDTLLQVK;KVPWFDQQNGR;YSQLVVETIR	162773524	241305860	27698523	37976062	226933048	343930475	125343	1917908	8572430	5202489	202039692	2.97433e+07	2.58856e+08	1822030	2954953		0.69391	0.772318	0.649568	0.921642	0.779188	5	0.25	4	0.8432	-0.567884	1.30852	-0.796555	-0.787277	9.90832e+07	1.22102e+08
O75367	H2AY_HUMAN	O75367	5	1	H2AY_HUMAN|O75367;H2AY_HUMAN|O75367-2;H2AY_HUMAN|O75367-3	H2AFY;H2AFY;H2AFY	1	Core histone macro-H2A.1	AASADSTTEGTPADGFTVLSTK;FVIHCNSPVWGADKCEELLEK;NCLALADDK;NCLALADDKK;NGPLEVAGAAVSAGHGLPAK;SIAFPSIGSGR	398658922	462251395	195352954	201906707	247907202	240325379	21609781	20191561	19832920	17095243	1.32224e+08	195134964	232375495	2.14458e+07	2.09986e+07		0.636372	0.833913	0.650647	0.743096	0.834292	4	0.133333	6	0.121045	0.767042	1.14944	-1.01647	-1.02106	1.20436e+08	9.73861e+07
P84243	H33_HUMAN	P84243	1	1	H33_HUMAN|P84243	H3F3A	1	Histone H3.3	AIGALQEASEAYLVGLFEDTNLCAIHAK;FQSAAIGALQEASEAYLV;FQSAAIGALQEASEAYLVGLFEDTNLCAIHAK	150928112	125610558	32132354	32420984	182143452	152476882	70783100	57793640	64507854	50170159	138269335	3.20426e+07	167107957	64768164	57145720		0.732028	0.696532	0.829733	0.82344	0.884588	0	0	3	0.803719	-1.03619	1.30322	-0.469363	-0.601388	9.18668e+07	5.77348e+07
Q9BW71	HIRP3_HUMAN	Q9BW71	16	1	HIRP3_HUMAN|Q9BW71;HIRP3_HUMAN|Q9BW71-2;HIRP3_HUMAN|Q9BW71-3	HIRIP3;HIRIP3;HIRIP3	1	HIRA-interacting protein 3	HLEPEEKQALK	67368052	87342395	67118962	113150196	123045413	38946482	173636687	118445035	152662041	169663187	77355224	90134579	NA	146040861	161162614		0.77131	0.593185	0.316521	0.682143	0.899795	1	0.2	1	-1.00448	-0.693803	NA	0.66533	1.03295	1.18673e+08	4.11338e+07
P16401	H15_HUMAN	P16401	6	1	H15_HUMAN|P16401	HIST1H1B	1	Histone H1.5	AGGYDVEK;ALAAGGYDVEK;ATGPPVSELITK;KALAAGGYDVEK;KATGPPVSELI;NGLSLAALK;NGLSLAALKK;SETAPAETATPAPVEK	12064539224	15621856974	5115898561	6270005867	4276455597	4393144527	431068479	327865933	8638702	8077711	13843198099	5618661340	4208589301	380896275	6963459		0.785662	0.743066	0.704363	0.839358	0.855374	9	0.225	8	1.61367	0.144187	-0.107751	-0.791649	-0.85846	4.81166e+09	5.59688e+09
P16403	H12_HUMAN	P16403	6	1	H12_HUMAN|P16403	HIST1H1C	1	Histone H1.2	KKPAAATVTK;KPAAATVTK	76316615	113137194	28733324	30321709	21053228	30966593	56073193	60294730	26629281	32536961	9.47269e+07	2.95275e+07	2.5231e+07	5.8184e+07	2.95317e+07		0.679858	0.910117	0.550655	0.794087	0.863374	1	0.1	2	1.60172	-0.606749	-0.752284	0.363918	-0.606608	4.74402e+07	2.95224e+07
P16402	H13_HUMAN	P16402	6	1	H13_HUMAN|P16402	HIST1H1D	1	Histone H1.3	KVAGAATPK	8711414	8528803	2012725	1308164	NA	NA	NA	NA	9194302	9161198	8620108	1660444	NA	NA	9177750		0.979038	0.649947	NA	NA	0.9964	2	0.4	1	0.5095	-1.15214	NA	NA	0.642639	6.4861e+06	4.18843e+06
P68431	H31_HUMAN	P68431	6	1	H31_HUMAN|P68431	HIST1H3A	1	Histone H3.1	FQSSAVM#ALQEACEAYLVGLFEDTNLCAIHAK;ALQEACEAYLVGLFEDTNLCAIHAK;QEACEAYLVGLFEDTNLCAIHAK	284163592	217587613	66743642	49807259	124441155	112486103	44903362	44315797	38443722	26353080	2.50876e+08	5.82755e+07	118463629	4.46096e+07	28510255		0.851164	0.699542	0.816899	0.79575	0.615522	1	0.0666667	3	1.65886	-0.460822	0.201587	-0.611223	-0.788406	1.00147e+08	9.08626e+07
P62805	H4_HUMAN	P62805	1	1	H4_HUMAN|P62805	HIST1H4A	1	Histone H4	TVTAM#DVVYALK;DAVTYTEHAK;DNIQGITKPAIR;ISGLIYEETR;RISGLIYEETR;SGLIYEETR;VFLENVIR;VTYTEHAK	12462581736	16667242845	4467827942	5117585156	6730927692	7078828128	8275639503	9123470297	4213252731	4717914319	1.45649e+10	4687947920	6904877910	8699554900	4.44887e+09	7.86123e+09	0.750623	0.777141	0.846142	0.851141	0.828076	2	0.05	8	1.62265	-0.768107	-0.23149	0.20292	-0.825977	7.86123e+09	4.1313e+09
P15822	ZEP1_HUMAN	P15822	6	1	ZEP1_HUMAN|P15822	HIVEP1	1	Zinc finger protein 40	QLDSVK	745313744	721144138	726809959	729601463	556487332	568629697	783136854	837600167	860321968	817330004	733228941	728205711	562558514	810368510	838825986		0.967571	0.996174	0.978646	0.934977	0.950028	0	0	1	-0.0131003	-0.059818	-1.60039	0.704322	0.968986	7.34638e+08	1.07523e+08
P17096	HMGA1_HUMAN	P17096	6	1	HMGA1_HUMAN|P17096-2	HMGA1	1	High mobility group protein HMG-I/HMG-Y	KQPPKEPSEVPTPK;KQPPVSPGTALVGSQK	197546623	282963371	79134450	94024187	122940783	105808147	102238828	88281812	10891084	15797584	240254997	8.65793e+07	114374465	95260320	13344334		0.684702	0.841067	0.860862	0.772283	0.654219	0	0	2	1.58313	-0.284121	0.0536056	-0.178642	-1.17397	1.09963e+08	8.23007e+07
P05204	HMGN2_HUMAN	P05204	1	1	HMGN2_HUMAN|P05204	HMGN2	1	Non-histone chromosomal protein HMG-17	PAPPKPEPKPK	101889687	111484542	49260508	41768691	45606214	46853302	32711728	44894412	13494440	20004242	106687114	45514600	46229758	38803070	16749341		0.913936	0.847914	0.973383	0.728637	0.674579	0	0	1	1.67087	-0.157913	-0.136533	-0.358558	-1.01787	5.07968e+07	3.34498e+07
A6NHT5	HMX3_HUMAN	A6NHT5	10	1	HMX3_HUMAN|A6NHT5	HMX3	1	Homeobox protein HMX3	ASAAAAAAAAAAAAAK	31270549	41732140	17434771	32989510	306148	844473	NA	127217	NA	NA	36501344	25212140	NA	0	NA		0.749316	0.528494	0.362531	1	NA	2	0.4	1	0.852429	0.24834	NA	-1.10077	NA	2.05712e+07	1.8688e+07
Q5SSJ5	HP1B3_HUMAN	Q5SSJ5	1	1	HP1B3_HUMAN|Q5SSJ5;HP1B3_HUMAN|Q5SSJ5-2	HP1BP3;HP1BP3	1	Heterochromatin protein 1-binding protein 3	QTPMASSPR;ALPLIVGAQLI;ALPLIVGAQLIHADK;VEDSTMPIR;EASYSLIR;EDVLPLAFTR;GASGSFVVVQK;GASGTFQLK;LEDVLPLAFTR;VDIRPQLL;GEPENEEKEENK	920431710	1286843046	312729920	293505254	442452660	505898956	316958528	223927177	65270028	78188317	942724351	302921952	4.74396e+08	241241639	6.56126e+07		0.769548	0.807005	0.807374	0.735352	0.749805	8	0.145455	11	1.60853	-0.306704	0.2066	-0.491343	-1.01708	4.05379e+08	3.3406e+08
Q96LI6	HSFY1_HUMAN	Q96LI6	Y	1	HSFY1_HUMAN|Q96LI6;HSFY1_HUMAN|Q96LI6-2;HSFY1_HUMAN|Q96LI6-3	HSFY1;HSFY1;HSFY1	1	Heat shock transcription factor, Y-linked	VINEELFKK	494919350	547188004	670189657	618717636	624350736	605913373	553367094	629780903	669148002	834364826	521053677	644453646	615132054	591573998	751756414		0.904478	0.923198	0.97047	0.878666	0.801985	0	0	1	-1.22977	0.233051	-0.114535	-0.393798	1.50505	6.24794e+08	8.43578e+07
Q00978	IRF9_HUMAN	Q00978	14	1	IRF9_HUMAN|Q00978	IRF9	1	Interferon regulatory factor 9	YLLEQTPEQQAAILSLV	22290006	24331296	3550425	6946681	3559634	3726879	6324734	2671283	NA	369545	23310651	5248553	3643256	NA	0		0.916104	0.511097	0.955125	0.422355	1	1	0.2	1	1.46623	-0.269231	-0.423473	NA	-0.773529	8050615	1.04076e+07
O95232	LC7L3_HUMAN	O95232	17	1	LC7L3_HUMAN|O95232	LUC7L3	1	Luc7-like protein 3	IHDENLR;LALSQNQQSSGAAGPTGK;STTSTIESFAAQEK;YLQSLLAEVER;WDHESVCK	174216191	246130523	4666271	4840925	146313794	142981490	61520611	66482690	3475230	5224982	210173357	3.51299e+06	144647642	6.40017e+07	4593453		0.716299	0.679993	0.885266	0.842501	0.786384	2	0.08	5	1.37864	-0.904524	0.654719	-0.23625	-0.892587	8.53858e+07	9.05148e+07
Q6KC79	NIPBL_HUMAN	Q6KC79	5	1	NIPBL_HUMAN|Q6KC79;NIPBL_HUMAN|Q6KC79-2	NIPBL;NIPBL	1	Nipped-B-like protein	LGAVVNK	21706456	29030830	58880020	51405768	2758497	6372593	7778892	2658707	6105311	22716742	25368643	55142894	NA	NA	NA		0.747704	0.87306	0.432869	0.341785	0.268758	3	0.6	1	-0.707107	0.707107	NA	NA	NA	4.02558e+07	2.10536e+07
Q8TAU0	NKX23_HUMAN	Q8TAU0	10	1	NKX23_HUMAN|Q8TAU0	NKX2-3	1	Homeobox protein Nkx-2.3	GTQFSDGGEEDEEDEGEK	NA	784395	845185	NA	259216	607822	NA	3744571	530847	358545	784395	845185	NA	3744571	0		1	1	0.426467	1	0.675421	1	0.2	1	-0.339633	-0.302708	NA	1.45843	-0.816088	1.34354e+06	1.64631e+06
Q8IUM7	NPAS4_HUMAN	Q8IUM7	11	1	NPAS4_HUMAN|Q8IUM7	NPAS4	1	Neuronal PAS domain-containing protein 4	LDSPSQTFPEQLSPNPTK	26490030	27148071	27784248	25485404	34985451	32221846	34834386	37495603	28313207	31416524	26819050	26634826	33603648	36164994	29864866		0.975761	0.917261	0.921007	0.929026	0.90122	0	0	1	-0.904463	-0.94833	0.711053	1.32095	-0.179208	3.06175e+07	4.19965e+06
Q02818	NUCB1_HUMAN	Q02818	19	1	NUCB1_HUMAN|Q02818	NUCB1	1	Nucleobindin-1	LSQETEALGR;LVTLEEFLASTQR;TFFILHDINSDGVLDEQELEALFTK	8303897	11016990	6268246	7335695	40730431	31445480	13222482	10985978	4963383	3866812	1.02076e+07	4.94442e+06	3.6088e+07	1.32022e+07	4.4151e+06		0.694137	0.713988	0.783643	0.803262	0.843479	1	0.0666667	3	-0.274038	-0.678747	1.71601	-0.0437735	-0.719449	1.37715e+07	1.30049e+07
Q9H1E3	NUCKS_HUMAN	Q9H1E3	1	1	NUCKS_HUMAN|Q9H1E3	NUCKS1	1	Nuclear ubiquitous casein and cyclin-dependent kinase substrate 1	KVVDYSQFQESDDADEDYGR;NSQEDSEDSEDKDVK;VVDYSQFQESDDADEDYGR;ATVTPSPVK	718875382	839937023	386141872	390821309	562549736	608815031	251169777	307721325	30091885	32227660	7.79406e+08	3.88482e+08	5.52765e+08	279445551	30229595		0.860542	0.869862	0.722885	0.739293	0.691995	2	0.1	4	1.32307	-0.0623154	0.519883	-0.448724	-1.33191	4.06066e+08	2.82178e+08
Q00577	PURA_HUMAN	Q00577	5	1	PURA_HUMAN|Q00577	PURA	1	Transcriptional activator protein Pur-alpha	DYLGDFIEHYAQLGPSQPPDLAQAQDEPR;GPGLGSTQGQTIALPAQGLIEFR;NSITVPYK;VSEVKPTYR	156483683	124220691	87521497	95261217	73268251	76885257	58190596	42008340	15005501	20588811	102815279	66556508	75076754	50099468	1.83605e+07		0.671452	0.544888	0.788289	0.728005	0.951261	3	0.15	4	1.28818	0.127263	0.40006	-0.39965	-1.41585	6.25817e+07	3.12329e+07
Q96QR8	PURB_HUMAN	Q96QR8	7	1	PURB_HUMAN|Q96QR8	PURB	1	Transcriptional activator protein Pur-beta	DSLGDFIEHYAQLGPSSPEQLAAGAEEGGGPR;GGGEQETQELASK	38752202	54511318	15121460	34138206	22787344	23957728	9180425	5873921	3715750	2793134	46631760	29539004	23372536	6021407	3254442		0.710114	0.810887	0.73745	0.538738	0.762136	1	0.1	2	1.39459	0.436031	0.0902161	-0.882834	-1.03801	2.17638e+07	1.78317e+07
P40938	RFC3_HUMAN	P40938	13	1	RFC3_HUMAN|P40938;RFC3_HUMAN|P40938-2	RFC3;RFC3	1	Replication factor C subunit 3	ETANAIVSQQTPQR;VPAPSIEDICHVLSTVCK	15913307	20940332	3918195	6919107	20850837	16944285	6840378	7981618	6323455	9870739	1.33378e+07	5418651	18897561	5612088	8097097		0.593387	0.612436	0.758051	0.48727	0.61205	2	0.2	2	0.52998	-0.83927	1.49127	-0.805825	-0.376159	1.02726e+07	5.78359e+06
P27694	RFA1_HUMAN	P27694	17	1	RFA1_HUMAN|P27694	RPA1	1	Replication protein A 70 kDa DNA-binding subunit	AAGPSLSHTSGGTQSK;ATAFNEQVDK;ATAFNEQVDKFFPLIEVNK;ATVMDVKPVDYR;CDTEFPNFK;DKNEQAFEEVFQNANFR;DSLVDIIGICK;FFPLIEVNK;GDTNIKPILQVINIR;GDTNIKPILQVINIRPITTGNSPPR;GWFDAEGQALDGVSISDLK;IGNPVPYNEGLGQPQVAPPAPAASPAASSR;LFSLELVDESGEIR;PITTGNSPPR;QPVLAIK;SENLGQGDKPDYFSSVATVVYLR;SGGVGGSNTNWK;SKDSLVDIIGICK;SLSVLSSSTIIANPDIPEAYK;TLYEVK;VETYNDESR;VIDQQNGLYR;VKVETYNDESR;VVPIASLTPYQSK;VVTATLWGEDADKFDGSR;WTICAR	3684146668	4319626878	1505859312	1617700188	2763760461	2992470858	1495786602	1259539969	60911799	80908117	3.87797e+09	1.4826e+09	2726309583	1.37967e+09	56542895		0.811983	0.781873	0.779784	0.827801	0.725202	15	0.115385	26	1.35865	-0.290559	0.56573	-0.361425	-1.27239	1.90462e+09	1.45244e+09
P18583	SON_HUMAN	P18583	21	1	SON_HUMAN|P18583;SON_HUMAN|P18583-2;SON_HUMAN|P18583-3;SON_HUMAN|P18583-4;SON_HUMAN|P18583-5;SON_HUMAN|P18583-6;SON_HUMAN|P18583-7;SON_HUMAN|P18583-9;SON_HUMAN|P18583-10	SON;SON;SON;SON;SON;SON;SON;SON;SON	1	Protein SON	DIHLDLPSNNNLVSK;ETLPDSGFSANIEDINEADLVRPLLPK;SMMSSYSAADR;LPEQPVDVPSEIADSSM#TRPQELPELPK	73604446	66197360	1712888	3132695	46546018	46687092	17917185	15513201	2317988	3169144	70764081	2.75937e+06	47358035	15886427	647745		0.899894	0.892689	0.812211	0.604089	0.792537	3	0.15	4	1.41655	-0.809188	0.650489	-0.37955	-0.878299	2.74831e+07	3.05538e+07
Q9HB58	SP110_HUMAN	Q9HB58	2	1	SP110_HUMAN|Q9HB58;SP110_HUMAN|Q9HB58-6;SP110_HUMAN|Q9HB58-2;SP110_HUMAN|Q9HB58-3;SP110_HUMAN|Q9HB58-5;SP110_HUMAN|Q9HB58-7	SP110;SP110;SP110;SP110;SP110;SP110	1	Sp110 nuclear body protein	RVDQVPQKK;NEDGTWLTPNEFEVEGK	11444299	8767320	3362574	731691	4581270	8026750	3721168	4514743	0	0	1.31052e+07	913389	6304010	4.11796e+06	0		0.810558	0.649374	0.573806	0.770146	NaN	3	0.3	2	1.56829	-0.758603	0.270234	-0.146989	-0.93293	4.88811e+06	5.23952e+06
Q15361	TTF1_HUMAN	Q15361	9	1	TTF1_HUMAN|Q15361	TTF1	1	Transcription termination factor 1	EYETLAMPEGSQ	37730942	34386455	32162398	48147475	19201227	34431249	52367348	46663732	52670536	25052217	36058698	40154936	26816238	49515540	NA		0.91136	0.667998	0.557669	0.891084	0.47564	1	0.2	1	-0.220635	0.214362	-1.20213	1.20841	NA	38136353	9.41669e+06
Q15853	USF2_HUMAN	Q15853	19	1	USF2_HUMAN|Q15853;USF2_HUMAN|Q15853-2;USF2_HUMAN|Q15853-3;USF2_HUMAN|Q15853-4	USF2;USF2;USF2;USF2	1	Upstream stimulatory factor 2	IIPDCNADNSK	14868566	17387444	13596703	11518260	14040513	7532820	7779414	6888522	5883823	5749115	16128005	12557482	10786666	7333968	5816469		0.855132	0.847136	0.536506	0.885481	0.977105	0	0	1	1.35958	0.493262	0.0636055	-0.774129	-1.14232	10524518	4.12147e+06
Q14202	ZMYM3_HUMAN	Q14202	X	1	ZMYM3_HUMAN|Q14202;ZMYM3_HUMAN|Q14202-2;ZMYM3_HUMAN|Q14202-3	ZMYM3;ZMYM3;ZMYM3	1	Zinc finger MYM-type protein 3	CSDSCFSKFR	376363765	484254902	444871910	476693456	406967431	485524727	549720337	450756658	631645079	701902879	430309334	460782683	446246079	500238498	666773979		0.777202	0.933245	0.838201	0.819975	0.899904	0	0	1	-0.732725	-0.41628	-0.567233	-0.0065589	1.7228	5.0087e+08	9.62991e+07
Q92670	ZN75C_HUMAN	Q92670	UNPLACED	1	ZN75C_HUMAN|Q92670	ZNF75CP	1	Putative zinc finger protein 75C	QGINPYR	58180496	71208032	65537044	54577332	85629824	65149900	69378040	52336884	69825800	67078556	64694264	60057188	75389862	60857462	68452178		0.81705	0.832771	0.760832	0.754373	0.960656	0	0	1	-0.190533	-0.929304	1.51347	-0.801806	0.408171	6.58902e+07	6.27674e+06
P06727	APOA4_HUMAN	P06727	11	1	APOA4_HUMAN|P06727	APOA4	1	Apolipoprotein A-IV	LVPFATELHER;TQVNTQAEQLR	77589459	75275405	113782700	103739932	69353328	74862404	123756872	96426306	135749114	190109265	76432432	108761316	72107866	110091589	135655767		0.892988	0.812795	0.812002	0.675709	0.623558	1	0.1	2	-0.916856	0.309123	-1.08085	0.359569	1.32902	100609794	2.63699e+07
Q8IWX8	CHERP_HUMAN	Q8IWX8	19	1	CHERP_HUMAN|Q8IWX8	CHERP	1	Calcium homeostasis endoplasmic reticulum protein	QGPPHINHDDPSLVPNVPYFDLPAGLM#APLVK;NSEGWEQNGLYEFFR;SYSFIAR;VVVPIYCTSFLAVEEDKQQK	109825302	99438387	7682263	8327075	81514492	93318837	40829229	44865301	5940223	6413464	1.04632e+08	7073112	8.74167e+07	42847265	6442931		0.773857	0.73897	0.812898	0.908288	0.784242	1	0.05	4	1.21547	-0.942505	0.834672	-0.151191	-0.956444	4.96824e+07	4.52085e+07
Q07065	CKAP4_HUMAN	Q07065	12	1	CKAP4_HUMAN|Q07065	CKAP4	1	Cytoskeleton-associated protein 4	GAHPSGGADDVAK;LALQALTEK;SINDNIAIFTEVQK;VQSLQATFGTFESILR	69814876	87631064	22511267	40328611	52637125	39782328	27491538	34503688	5445014	6081022	78722970	26578264	4.62097e+07	2.61851e+07	4.26775e+06		0.830341	0.623757	0.736384	0.773444	0.811984	3	0.15	4	1.51548	-0.351373	0.351461	-0.365447	-1.15012	3.63928e+07	2.79319e+07
Q9Y2B0	CNPY2_HUMAN	Q9Y2B0	12	1	CNPY2_HUMAN|Q9Y2B0	CNPY2	1	Protein canopy homolog 2	SEAHLTELLEEICDR;ALVDELEWEIAQVDPK	46535552	36204202	29555496	29957637	37625797	35090502	11579672	11802268	2424424	2790937	41369877	2.97566e+07	3.63581e+07	11690970	2.60768e+06		0.716671	0.886298	0.92257	0.968274	0.565498	0	0	2	1.02777	0.326209	0.72501	-0.765133	-1.31385	2.43566e+07	1.65536e+07
P39656	OST48_HUMAN	P39656	1	1	OST48_HUMAN|P39656;OST48_HUMAN|P39656-3	DDOST;DDOST	1	Dolichyl-diphosphooligosaccharide--protein glycosyltransferase 48 kDa subunit	GFELTFK;SSLNPILFR;VGETAPPNAYTVTDLVEYSIVIQQLSNGK	70588745	70729968	19697419	23738635	47942207	53519770	17096475	17373680	16522101	11094073	7.06594e+07	21718027	5.0731e+07	1.72351e+07	1.27168e+07		0.90661	0.702928	0.916931	0.763028	0.455305	2	0.133333	3	1.43992	-0.515056	0.643877	-0.694129	-0.874614	3.4612e+07	2.50342e+07
Q9H0R4	HDHD2_HUMAN	Q9H0R4	18	1	HDHD2_HUMAN|Q9H0R4	HDHD2	1	Haloacid dehalogenase-like hydrolase domain-containing protein 2	KLEFDISEDEIFTSLTAAR;ATVVGKPEK;DGLALGPGPFVTALEYATDTK;LLLDGAPLIAIHK;TFFLEALR;GIQTSDPNAVVM#GLAPEHFHYQILNQAFR	383885095	398977117	198022399	167413302	245865741	254143810	185626445	183658976	10467058	16486329	380965283	1.82718e+08	2.50005e+08	1.80223e+08	1.00072e+07		0.848869	0.841521	0.855659	0.831422	0.584625	5	0.166667	6	1.34269	-0.134623	0.366789	-0.153217	-1.42164	200783548	1.34195e+08
Q14165	MLEC_HUMAN	Q14165	12	1	MLEC_HUMAN|Q14165	MLEC	1	Malectin	SNPEDQILYQTER	237678288	262415872	532916288	333026880	441701888	617606080	577846208	336547840	762236800	656126592	250047080	432971584	529653984	457197024	709181696		0.905731	0.624914	0.715184	0.582418	0.860791	0	0	1	-1.35825	-0.257728	0.323937	-0.111982	1.40402	4.7581e+08	1.66217e+08
Q9NRP0	OSTC_HUMAN	Q9NRP0	4	1	OSTC_HUMAN|Q9NRP0;OSTC_HUMAN|Q9NRP0-2	OSTC;OSTC	1	Oligosaccharyltransferase complex subunit OSTC	VPFLVLECPNLK	11690245	9785068	2889447	2654854	8497123	9494536	888602	724920	135202	365642	10737656	2772150	8995830	806761	NA		0.837028	0.91881	0.894949	0.815798	0.369766	1	0.2	1	1.02601	-0.638641	0.662002	-1.04937	NA	5.8281e+06	4.78508e+06
Q9HCN8	SDF2L_HUMAN	Q9HCN8	22	1	SDF2L_HUMAN|Q9HCN8	SDF2L1	1	Stromal cell-derived factor 2-like protein 1	YGSGSGQQSVTGVEASDDANSYWR	1542307	1067520	5856866	3519202	1511207	NA	1701130	NA	3058095	NA	1304914	4688034	1511207	1701130	3058095		0.692158	0.600868	1	1	1	0	0	1	-0.804981	1.56777	-0.660298	-0.527096	0.42461	2452676	1.42582e+06
Q9Y6Y8	S23IP_HUMAN	Q9Y6Y8	10	1	S23IP_HUMAN|Q9Y6Y8	SEC23IP	1	SEC23-interacting protein	VVESPDFSKDEDYLGK;FIPYTEEFSEK;GFFNIYHPLDPVAYR	71840559	77075253	38558527	47466962	62866393	56516891	32702174	27869044	5868044	7882696	74457906	4.30127e+07	59691642	30285609	5.43429e+06		0.934649	0.743882	0.83823	0.815792	0.670499	1	0.0666667	3	1.19646	0.0163738	0.642305	-0.461254	-1.39388	4.25764e+07	2.66465e+07
P60468	SC61B_HUMAN	P60468	9	1	SC61B_HUMAN|P60468	SEC61B	1	Protein transport protein Sec61 subunit beta	PGPTPSGTNVGSSGR	93577055	104566379	63023180	59928278	55426168	60143006	38055756	28169677	7311860	8506833	99071717	61475729	57784587	33112716	7909346		0.894906	0.950893	0.921573	0.740221	0.859528	0	0	1	1.38592	0.282021	0.173641	-0.550779	-1.2908	51870819	3.40574e+07
Q9UHB9	SRP68_HUMAN	Q9UHB9	17	1	SRP68_HUMAN|Q9UHB9;SRP68_HUMAN|Q9UHB9-2;SRP68_HUMAN|Q9UHB9-4	SRP68;SRP68;SRP68	1	Signal recognition particle subunit SRP68	GAGGEENKENERPSAGSK;IFLLGLADNEAAIVQAESEETKER;FETFCLDPSLVTK	51228774	76281297	41435959	47447978	30308976	30711145	14425757	9343239	1702181	2153441	3.42267e+07	3.96106e+07	3.05101e+07	3.76432e+06	592864		0.722947	0.659307	0.685596	0.452143	0.674109	5	0.333333	3	0.686665	0.982759	0.482267	-0.988637	-1.16305	2.17409e+07	1.81832e+07
O76094	SRP72_HUMAN	O76094	4	1	SRP72_HUMAN|O76094;SRP72_HUMAN|O76094-2	SRP72;SRP72	1	Signal recognition particle subunit SRP72	DIHTLAQLISAY;DIHTLAQLISAYSLVDPEK;HQKPAGAPATK;TIESANQQTDK	34780718	36830398	17968248	22743986	15081701	20776632	12497706	12098503	586872	1782388	36300623	20351355	1.79049e+07	12288582	627815		0.912111	0.853158	0.624945	0.692795	0.742794	3	0.15	4	1.4492	0.220139	0.0316156	-0.401184	-1.29977	1.74947e+07	1.29768e+07
P46977	STT3A_HUMAN	P46977	11	1	STT3A_HUMAN|P46977;STT3A_HUMAN|P46977-2	STT3A;STT3A	1	Dolichyl-diphosphooligosaccharide--protein glycosyltransferase subunit STT3A	FGQVYTEAK;FYSLLDPSYAK;IIFDDFR	24504587	29777743	8681244	11032313	23390430	24483043	5441939	5028618	249728	2676879	27141165	3.60718e+06	2.39367e+07	3.06043e+06	2676879		0.763838	0.52926	0.923721	0.579834	1	3	0.2	3	1.22027	-0.687046	0.960571	-0.731357	-0.762442	1.20845e+07	1.23388e+07
O43617	TPPC3_HUMAN	O43617	1	1	TPPC3_HUMAN|O43617	TRAPPC3	1	Trafficking protein particle complex subunit 3	DYENDEDVNK;LIEDFLAR;RIEDNLPAGEE	54093971	67024716	20237323	23572987	43229685	57754281	16491855	16060242	4307776	3721211	4.13573e+07	21905155	44347236	1.4103e+07	4138746		0.56277	0.728017	0.673814	0.521675	0.828349	5	0.333333	3	0.932521	-0.188102	1.10477	-0.637577	-1.21161	25170290	1.73583e+07
Q9P0L0	VAPA_HUMAN	Q9P0L0	18	1	VAPA_HUMAN|Q9P0L0;VAPA_HUMAN|Q9P0L0-2	VAPA;VAPA	1	Vesicle-associated membrane protein-associated protein A	HEQILVLDPPTDLK;KLMEECKR;PHSVSLNDTETR	170422662	192351831	96716652	114191663	162013933	177825566	89740592	119496140	60258065	58459723	1.81387e+08	1.05454e+08	1.6992e+08	104618366	5.89246e+07		0.801706	0.812612	0.848767	0.76975	0.804381	0	0	3	1.12663	-0.365676	0.901263	-0.382102	-1.28012	1.24061e+08	5.0883e+07
O15498	YKT6_HUMAN	O15498	7	1	YKT6_HUMAN|O15498;YKT6_HUMAN|O15498-2	YKT6;YKT6	1	Synaptobrevin homolog YKT6	VAFTLLEK	6539811	6647481	865886	525738	2501589	1151913	2360366	1102116	116722	62547	6593646	695812	NA	NA	0		0.983803	0.607168	0.460473	0.466926	0.535863	2	0.4	1	1.14936	-0.478647	NA	NA	-0.670716	2.42982e+06	3.62272e+06
Q9NRN7	ADPPT_HUMAN	Q9NRN7	11	1	ADPPT_HUMAN|Q9NRN7	AASDHPPT	1	L-aminoadipate-semialdehyde dehydrogenase-phosphopantetheinyl transferase	HQDVPSQDDSKPTQR;LSPLNLDIGQVYK	160498666	208937728	221118078	226102576	157217112	238209484	88814183	134967796	128008449	96400483	184718197	223610327	197713298	1.11891e+08	111936420		0.80189	0.980727	0.748277	0.710003	0.535423	1	0.1	2	0.365405	1.12357	0.618734	-1.0543	-1.05341	1.65974e+08	5.12974e+07
Q96IU4	ABHEB_HUMAN	Q96IU4	3	1	ABHEB_HUMAN|Q96IU4	ABHD14B	1	Alpha/beta hydrolase domain-containing protein 14B	AVAIDLPGLGHSK;EALPGSGQAR;EGTIQVQGQALFFR;FSSETWQNLGTLHR;FSVLLLHGIR;GAGHPCYLDKPEEWHTGLLDFLQGLQ;YLDKPEEWHTGLLDFLQGLQ;TPALIVYGDQDPM#GQTSFEHLK	1961779974	1994793548	1208269264	1168038117	1208869232	1291451733	776813729	747914129	125070307	119032077	1952727392	1.17719e+09	1230045273	762363929	122719939		0.869641	0.763975	0.845095	0.860003	0.835516	3	0.075	8	1.34491	0.190763	0.269416	-0.426586	-1.3785	1.04901e+09	6.71954e+08
P09110	THIK_HUMAN	P09110	3	1	THIK_HUMAN|P09110	ACAA1	1	3-ketoacyl-CoA thiolase, peroxisomal	GNPGNITSR;IAQFLSDIPETVPLSTVNR;DVNLRPEQLGDICVGNVLQPGAGAIM#AR	43361381	60581840	17716633	14373948	29079077	26592174	10359459	9606041	939766	754175	5.19716e+07	16230930	2.78356e+07	9.62953e+06	846970		0.668893	0.911479	0.867925	0.827736	0.802514	3	0.2	3	1.55114	-0.256528	0.330406	-0.590409	-1.03461	2.13029e+07	1.97717e+07
P42765	THIM_HUMAN	P42765	18	1	THIM_HUMAN|P42765	ACAA2	1	3-ketoacyl-CoA thiolase, mitochondrial	AANDAGYFNDEM#APIEVK;DM#DLVEVNEAFAPQYLAVER;VSPETVDSVIM#GNVLQSSSDAIYLAR;DGTVTAGNASGVADGAGAVIIASEDAVK;GVFVVAAK;KHNFTPLAR;TNVNGGAIALGHPLGGSGSR;TPFGAYGGLLK	225121273	190963008	69348367	72271042	123825401	135988818	23683588	21069149	9153080	10426369	2.12355e+08	59194648	114761821	20893145	8.2219e+06		0.766748	0.680632	0.741968	0.757139	0.773893	13	0.325	8	1.55181	-0.286794	0.38026	-0.746583	-0.898694	8.30853e+07	8.33024e+07
P49748	ACADV_HUMAN	P49748	17	1	ACADV_HUMAN|P49748;ACADV_HUMAN|P49748-2;ACADV_HUMAN|P49748-3	ACADVL;ACADVL;ACADVL	1	Very long-chain specific acyl-CoA dehydrogenase, mitochondrial	GIVNEQFLLQR;GQLTTDQVFPYPSVLNEEQTQFLK	18874197	21430317	6209130	4761970	13098869	15282087	739711	776651	2067916	1302364	13453934	5957418	1.11816e+07	758181	889402		0.604694	0.952195	0.655889	0.952437	0.64393	4	0.4	2	1.20592	-0.0844621	0.814778	-0.979412	-0.956824	6.4481e+06	5.80953e+06
P24752	THIL_HUMAN	P24752	11	1	THIL_HUMAN|P24752	ACAT1	1	Acetyl-CoA acetyltransferase, mitochondrial	FGNEVIPVTVTVK;IHMGSCAENTAK;QAVLGAGLPISTPCTTINK;TPIGSFLGSLSLLPATK	81807442	57125745	64136923	63950027	40112095	48403953	19943920	9415185	3290742	4432195	4.50876e+07	64043475	44258024	8.86448e+06	3.86147e+06		0.706051	0.911617	0.658357	0.566889	0.714896	3	0.15	4	0.45941	1.1934	0.427287	-0.943187	-1.13691	3.3223e+07	2.58258e+07
Q9BWD1	THIC_HUMAN	Q9BWD1	6	1	THIC_HUMAN|Q9BWD1	ACAT2	1	Acetyl-CoA acetyltransferase, cytosolic	TIIGSFNGALAAVPVQDLGSTVIK;ATVAPEDVSEVIFGHVLAAGCGQNPVR;VNIEGGAIALGHPLGASGCR;IGEM#PLTDSILCDGLTDAFHNCHM#GITAENVAK;LKPYFLTDGTGTVTPANASGINDGAAAVVLM#K	326254565	353948005	164679142	140993408	167807095	219331201	63708601	58491770	4861144	6800610	340101285	152836275	176305099	61358762	4981371		0.845474	0.720186	0.713438	0.876592	0.883951	2	0.08	5	1.50599	0.0446347	0.227777	-0.669224	-1.10917	1.47117e+08	1.28145e+08
P53396	ACLY_HUMAN	P53396	17	1	ACLY_HUMAN|P53396;ACLY_HUMAN|P53396-2	ACLY;ACLY	1	ATP-citrate synthase	DGVYVLDLAAK;EAYPEEAYIADLDAK;EGDYVLFHHEGGVDVGDVDAK;HLLVHAPEDKK;LGQEATVGK;LLVGVDEK;VDATADYICK;DLVSSLTSGLLTIGDR;EAGVFVPR;EEADEYIDIGALNGIFVLGR;EILIPVFK;FGGALDAAAK;FICTTSAIQNR;GGPNYQEGLR;GVTIIGPATVGGIKPGCFK;LGLVGVNLTLDGVK;NCGSFTR;QHFPATPLLDYALEVEK;SINNPDMR;TIAIIAEGIPEALTR;VTPDTDWAR;YQDTPGVK;HPWDDISYVLPEHM#SM#;AFDSGIIPM#EFVNK	1851183139	2087262633	1236083045	1399082356	1160485737	1200536499	798368010	867350479	181496746	158297647	1943847834	1244495819	1.03236e+09	769568009	1.65968e+08		0.806522	0.803409	0.825618	0.774041	0.71011	13	0.108333	24	1.40172	0.32754	0.00171377	-0.401932	-1.32904	1.03125e+09	6.51057e+08
Q96CM8	ACSF2_HUMAN	Q96CM8	17	1	ACSF2_HUMAN|Q96CM8;ACSF2_HUMAN|Q96CM8-2;ACSF2_HUMAN|Q96CM8-3	ACSF2;ACSF2;ACSF2	1	Acyl-CoA synthetase family member 2, mitochondrial	TVGQCLETTAQR	7668825	14907372	2512431	3177351	3121573	4359800	3730554	1444559	NA	217712	11288098	2844891	3740686	NA	0		0.514432	0.790731	0.71599	0.387224	1	1	0.2	1	1.41545	-0.336969	-0.151044	NA	-0.927437	4.46842e+06	4.81803e+06
Q4G176	ACSF3_HUMAN	Q4G176	16	1	ACSF3_HUMAN|Q4G176	ACSF3	1	Acyl-CoA synthetase family member 3, mitochondrial	LPGSVGTPLPGVQVR	19028268	26725634	1883881	7113184	7906599	5834713	NA	308980	NA	NA	22876951	NA	6870656	0	NA		0.711986	0.264844	0.737955	1	NA	2	0.4	1	1.10415	NA	-0.25942	-0.844726	NA	9915869	1.17386e+07
Q9UKU0	ACSL6_HUMAN	Q9UKU0	5	1	ACSL6_HUMAN|Q9UKU0;ACSL6_HUMAN|Q9UKU0-1;ACSL6_HUMAN|Q9UKU0-8;ACSL6_HUMAN|Q9UKU0-9;ACSL6_HUMAN|Q9UKU0-2;ACSL6_HUMAN|Q9UKU0-3;ACSL6_HUMAN|Q9UKU0-5;ACSL6_HUMAN|Q9UKU0-6;ACSL6_HUMAN|Q9UKU0-7	ACSL6;ACSL6;ACSL6;ACSL6;ACSL6;ACSL6;ACSL6;ACSL6;ACSL6	1	Long-chain-fatty-acid--CoA ligase 6	QPDDLSIVCFTSGTTGNPK	39579087	35890628	40257116	50632255	46830751	26920473	33783379	38266333	50559534	50069548	37734858	45444686	36875612	36024856	50314541		0.906808	0.795088	0.574846	0.882849	0.990309	0	0	1	-0.562919	0.66167	-0.699397	-0.834527	1.43517	4.12789e+07	6.29585e+06
Q03154	ACY1_HUMAN	Q03154	3	1	ACY1_HUMAN|Q03154;ACY1_HUMAN|Q03154-2;ACY1_HUMAN|Q03154-3;ACY1_HUMAN|Q03154-4	ACY1;ACY1;ACY1;ACY1	1	Aminoacylase-1	LLPALASVPALPSDS	15199743	10249676	5062642	4883877	12261755	5886319	850599	786752	NA	NA	12724710	4973260	NA	818676	NA		0.674332	0.964689	0.480055	0.924939	NA	2	0.4	1	1.08433	-0.198408	NA	-0.885924	NA	6.17222e+06	6.04289e+06
P07311	ACYP1_HUMAN	P07311	14	1	ACYP1_HUMAN|P07311	ACYP1	1	Acylphosphatase-1	HMQEWLETR;VQGVFFR	20123598	45743621	26838503	28213775	10760335	33137183	9910257	10650875	14102922	16198897	0	27526139	5278613	1.17722e+07	1.51509e+07		0.449196	0.952994	0.422609	0.886851	0.87061	4	0.4	2	-1.1387	1.48521	-0.635523	-0.0165256	0.305546	1.19456e+07	1.04905e+07
P54922	ADPRH_HUMAN	P54922	3	1	ADPRH_HUMAN|P54922	ADPRH	1	[Protein ADP-ribosylarginine] hydrolase	GILDGESAPTFPESFGVK;GVSPSNYEK;LTQLYYLLAK;QLAQLGGLDALDVGR	150190460	149163773	54734667	54582647	83582088	90012778	85257576	83413438	2281251	3937610	1.49677e+08	54658657	86797433	84335507	2995969		0.85375	0.820161	0.873308	0.801283	0.673843	1	0.05	4	1.38591	-0.394026	0.208016	0.161898	-1.3618	7.56929e+07	5.33829e+07
Q9NX46	ARHL2_HUMAN	Q9NX46	1	1	ARHL2_HUMAN|Q9NX46	ADPRHL2	1	Poly(ADP-ribose) glycohydrolase ARH3	QLLGHM#EDLEGDAQSVLDAR;FAQEYK;HVQSLEPDPGTPGSER;VAGISLAYSSVQDVQK	198602729	229753959	80856734	85240725	147643261	130578380	71219208	71996044	15471379	19798174	214178344	8.30487e+07	1.39111e+08	63290205	1.76309e+07		0.824338	0.918406	0.853479	0.687424	0.826811	1	0.05	4	1.46256	-0.269499	0.471012	-0.530485	-1.13359	1.03452e+08	7.57073e+07
Q3LIE5	ADPRM_HUMAN	Q3LIE5	17	1	ADPRM_HUMAN|Q3LIE5;ADPRM_HUMAN|Q3LIE5-3	ADPRM;ADPRM	1	Manganese-dependent ADP-ribose/CDP-alcohol diphosphatase	HEFYNFSREYLTHSK	3519022	7660952	2833923	1345196	11245480	11263088	903132	689793	661128	496033	NA	NA	11254284	796462	578580		0.459345	0.474676	0.998437	0.763779	0.750283	2	0.4	1	NA	NA	1.15452	-0.559404	-0.595112	4.20978e+06	6.1017e+06
P30566	PUR8_HUMAN	P30566	22	1	PUR8_HUMAN|P30566	ADSL	1	Adenylosuccinate lyase	VLSQQAASVVK;AFIITGQTYTR;ASLPTLGFTHFQPAQLTTVGK;GTTGTQASFLQLFEGDDHKVEQLDK;NALDLLLPK;FLEEEVYPLLKPYESVM#K	310199275	324931473	90777271	106104443	84675962	96444383	45655824	54238758	4152724	5925332	317565374	112095355	8.88919e+07	50617704	0		0.883348	0.814247	0.757781	0.867314	0.618379	6	0.2	6	1.67627	-0.0143059	-0.205221	-0.520136	-0.936612	1.13834e+08	1.21538e+08
P30520	PURA2_HUMAN	P30520	1	1	PURA2_HUMAN|P30520	ADSS	1	Adenylosuccinate synthetase isozyme 2	DGVYFLYEALHGPPK;FIEDELQIPVK	409887408	505722417	272626438	292140129	328479425	425341019	203968251	236778797	22403112	25491172	4.57805e+08	2.82383e+08	376910222	215369155	23821575		0.84402	0.840864	0.855835	0.609633	0.934503	1	0.1	2	1.12271	0.066957	0.635854	-0.336358	-1.48916	2.71258e+08	1.66158e+08
Q9NUQ2	PLCE_HUMAN	Q9NUQ2	8	1	PLCE_HUMAN|Q9NUQ2	AGPAT5	1	1-acyl-sn-glycerol-3-phosphate acyltransferase epsilon	LQSYVDAGTPM#YLVIFPEGTR;HVLTPR	27271275	38786632	6136835	4721206	11944747	11656796	2662651	2959241	470252	1098064	3.3029e+07	5.42902e+06	8972419	2810946	0		0.787163	0.781616	0.493126	0.559201	0.428256	3	0.3	2	1.73229	-0.3482	-0.0810978	-0.545552	-0.757442	1.00483e+07	1.32661e+07
P23526	SAHH_HUMAN	P23526	20	1	SAHH_HUMAN|P23526	AHCY	1	Adenosylhomocysteinase	VADIGLAAWGR;AGIPVYAWK;ATDVMIAGK;GISEETTTGVHNLYK;IILLAEGR;KLDEAVAEAHLGK;SKFDNLYGCR;VAVVAGYGDVGK;VPAINVNDSVTK;YPQLLPGIR;YSASKPLK;DGPLNM#ILDDGGDLTNLIHTK	2504335245	3130956451	1187585352	1426565024	1033095631	1319461507	1324277725	1016233881	243131795	254554594	2.70853e+09	1307075188	1.07163e+09	1170255803	2.49098e+08		0.790207	0.811895	0.747385	0.803332	0.791703	2	0.0333333	12	1.5839	0.0064807	-0.25853	-0.147517	-1.18433	1.30132e+09	8.88452e+08
P14550	AK1A1_HUMAN	P14550	1	1	AK1A1_HUMAN|P14550	AKR1A1	1	Alcohol dehydrogenase [NADP(+)]	TLADLQLEYLDLYLM#HWPYAFER;VFDFTFSPEEM#K;YIVPM#LTVDGK;ALEALVAK;AWRDPDEPVLLEEPVVLALAEK;DAGHPLYPFNDPY;DPDEPVLLEEPVVLALAEK;GLEVTAYSPLGSSDR;GLVQALGLSNFNSR;HHPEDVEPALR;HIDCAAIYGNEPEIGEALKEDVGPGK;NADGTICYDSTHYK;PAVLQVECHPYLAQNELIAHCQAR;QIDDILSVASVRPAVLQVECHPYLAQNELIAHCQAR	1336663781	1510189993	671828178	725304687	783532307	869509396	601920413	599068189	68889063	53474491	1398866212	6.2862e+08	7.5036e+08	587467578	45850625		0.798103	0.763678	0.752423	0.778546	0.682525	10	0.142857	14	1.48222	-0.110888	0.140908	-0.196004	-1.31623	6.82233e+08	4.83488e+08
P15121	ALDR_HUMAN	P15121	7	1	ALDR_HUMAN|P15121	AKR1B1	1	Aldose reductase	DYPFHEEF;EELFIVSK;GIVVTAYSPLGSPDRPWAKPEDPSLLEDPR;LDYLDLYLIHWPTGFKPGK;LWCTYHEK;SPPGQVTEAVK;VAIDVGYR;VCALLSCTSHK;YKPAVNQIECHPYLTQEK	1597013640	1853103335	989897240	952643547	1614178170	1648285264	956361630	822845977	152461366	128648100	1.72506e+09	9.7127e+08	1631231717	8.89604e+08	138689581		0.858059	0.89186	0.88612	0.849096	0.746517	1	0.0222222	9	1.01696	-0.15537	0.871036	-0.282383	-1.45024	1.07117e+09	6.42982e+08
O43488	ARK72_HUMAN	O43488	1	1	ARK72_HUMAN|O43488	AKR7A2	1	Aflatoxin B1 aldehyde reductase member 2	SNGWILPTVYQGM#YNATTR;ALQAAYGASAPSVTSAALR;FFGNSWAETYR;LQCPQVDLFYLHAPDHGTPVEETLHACQR	369534399	373778771	207641118	265269676	221570858	235208419	109229033	124587948	12110613	11149517	371656585	236455397	2.2839e+08	1.16908e+08	1.04212e+07		0.876157	0.73263	0.738262	0.734992	0.681184	2	0.1	4	1.3136	0.320811	0.261584	-0.557027	-1.33897	1.92766e+08	1.36183e+08
P13716	HEM2_HUMAN	P13716	9	1	HEM2_HUMAN|P13716;HEM2_HUMAN|P13716-2	ALAD;ALAD	1	Delta-aminolevulinic acid dehydratase	GSAADSEESPAIEAIHLLR	45782256	109360016	64755188	61185984	92357168	82297400	57893008	49798996	703984	355744	NA	62970586	87327284	53846002	529864		0.418638	0.944882	0.891078	0.86019	0.50533	1	0.2	1	NA	0.322483	0.988007	0.0731621	-1.38365	51168434	3.65978e+07
P05091	ALDH2_HUMAN	P05091	12	1	ALDH2_HUMAN|P05091;ALDH2_HUMAN|P05091-2	ALDH2;ALDH2	1	Aldehyde dehydrogenase, mitochondrial	IEEVVGR	244441667	272862416	262036781	244138887	232824612	264667631	330509500	255127506	343752737	276467364	258652042	253087834	248746122	292818503	310110050		0.895842	0.931697	0.879687	0.771922	0.804262	0	0	1	-0.515782	-0.720325	-0.879929	0.740195	1.37584	2.72683e+08	2.72031e+07
P51649	SSDH_HUMAN	P51649	6	1	SSDH_HUMAN|P51649;SSDH_HUMAN|P51649-2	ALDH5A1;ALDH5A1	1	Succinate-semialdehyde dehydrogenase, mitochondrial	WLPAAATFPVQDPASGAALGM#VADCGVR;EVGEAICTDPLVSK;LAGLSAALLR	76085097	81257157	23721006	30512547	63063844	54374093	8799233	3273680	1650449	2146936	78671127	2.71168e+07	5.8719e+07	4562042	1.42047e+06		0.74148	0.811012	0.851814	0.785736	0.656057	2	0.133333	3	1.31699	-0.206268	0.72747	-0.872684	-0.965507	3.40979e+07	3.38448e+07
P49189	AL9A1_HUMAN	P49189	1	1	AL9A1_HUMAN|P49189	ALDH9A1	1	4-trimethylaminobutyraldehyde dehydrogenase	EVNLAVQNAK;VEPADASGTEK;VIATFTCSGEK;EILDKFTEEVVK;EREDEIATMECINNGK;GIKPVTLELGGK;IGDPLLEDTR;MGPLINRPHLER;VLCGGDIYVPEDPK;VLCGGDIYVPEDPKLK;VLGFVK;VTIEYYSQLK;VSFTGSVPTGM#K;SPLIIFSDCDM#NNAVK;EEIFGPVM#SILSFDTEAEVLER	1051195507	1266804128	829077071	918304082	1211677150	1074323352	564742929	559913648	63194031	59343964	1078771715	813397207	1091429061	5.34311e+08	5.323e+07		0.717084	0.654111	0.734974	0.731071	0.637564	17	0.226667	15	0.839477	0.228369	0.868625	-0.414315	-1.52216	7.14228e+08	4.34251e+08
P04075	ALDOA_HUMAN	P04075	16	1	ALDOA_HUMAN|P04075;ALDOA_HUMAN|P04075-2	ALDOA;ALDOA	1	Fructose-bisphosphate aldolase A	IGEHTPSALAIM#ENANVLAR;FSHEEIAM#ATVTALR;AAQEEYVK;AAQEEYVKR;ADDGRPFPQVIK;AGTNGETTTQGLDGLSER;ALANSLACQGK;ALQASALK;ALSDHHIYLEGTLLKPN;CPLLKPWALTF;CPLLKPWALTFSYGR;ELSDIAHR;GILAADESTGSIAK;GVVPLAGTNGETTTQGLDGLSER;IGEHTPSALAIMENANVLAR;LQSIGTENTEENR;LQSIGTENTEENRR;MVTPGHACTQK;PYQYPALTPEQK;QLLLTADDR;QLLLTADDRVNPCIGGVILFHETLYQK;RLQSIGTENTEENRR;TVPPAVTGITFLSGGQSEEEASINLNAINK;VDKGVVPLAGTNGETTTQGLDGLSER;VNPCIGG…	19367875436	23968309197	10593094630	12901988237	11617924337	12891674466	12206978836	11499509121	1332106638	1542041023	20252889693	10003714481	1.16855e+10	1.18506e+10	1244826969		0.770365	0.824256	0.814905	0.821797	0.782631	11	0.0846154	26	1.36701	-0.148419	0.100246	0.124659	-1.44349	1.10075e+10	6.76323e+09
P09972	ALDOC_HUMAN	P09972	17	1	ALDOC_HUMAN|P09972	ALDOC	1	Fructose-bisphosphate aldolase C	YTPEEIAM#ATVTALR;DNAGAATEEFIK;GVVPLAGTDGETTTQGLDGLSER;LSQIGVENTEENR;LSQIGVENTEENRR;RAEVNGLAAQGK;TPSALAILENANVLAR;YEGSGEDGGAAAQSLYIANHAY	855076099	1030224193	1010599395	993458752	789454579	804452574	775840626	758771588	704351978	842686358	942650146	9.82465e+08	791800609	767611635	7.71911e+08		0.791812	0.788411	0.77907	0.789224	0.660139	5	0.125	8	0.887436	1.27417	-0.577819	-0.812775	-0.771014	8.51288e+08	1.02951e+08
Q6P6C2	ALKB5_HUMAN	Q6P6C2	17	1	ALKB5_HUMAN|Q6P6C2;ALKB5_HUMAN|Q6P6C2-1	ALKBH5;ALKBH5	1	RNA demethylase ALKBH5	EAAAAAAAAVAAAAAAAAAAEPYPVSGAK;KADPDAAHRPR;LCFGCK;VSEPVLSLPVR	14205660337	16420389693	16992248233	17692502430	15000530260	18087731793	23187948664	17729471192	21865570977	20674201306	15320188214	1.73424e+10	1.65475e+10	20460773610	2.12699e+10		0.893122	0.864262	0.838096	0.769708	0.889099	1	0.05	4	-1.1186	-0.32988	-0.639895	0.886397	1.20198	1.81882e+10	2.56389e+09
Q01432	AMPD3_HUMAN	Q01432	11	1	AMPD3_HUMAN|Q01432;AMPD3_HUMAN|Q01432-3;AMPD3_HUMAN|Q01432-4;AMPD3_HUMAN|Q01432-5;AMPD3_HUMAN|Q01432-6	AMPD3;AMPD3;AMPD3;AMPD3;AMPD3	1	AMP deaminase 3	HTYQTEPDR	5962490	6066119	6802706	6540762	850858	2266919	1605582	2140344	NA	23077	6014304	6671734	NA	1872963	0		0.982917	0.961494	0.375337	0.750151	1	1	0.2	1	0.736309	0.940167	NA	-0.547851	-1.12863	3.63975e+06	3.22494e+06
Q9HDC9	APMAP_HUMAN	Q9HDC9	20	1	APMAP_HUMAN|Q9HDC9;APMAP_HUMAN|Q9HDC9-2	APMAP;APMAP	1	Adipocyte plasma membrane-associated protein	LFENQLVGPESIAHIGDVM#FTGTADGR;LLLSSETPIEGK	74744068	99329823	21234749	31153411	63698314	49005294	16277778	12497144	3475194	2676589	8.70369e+07	26194080	56351804	14387461	2475205		0.812347	0.754862	0.75085	0.786807	0.613494	1	0.1	2	1.45163	-0.32375	0.556245	-0.668264	-1.01586	3.72891e+07	3.42703e+07
Q9NRW3	ABC3C_HUMAN	Q9NRW3	22	1	ABC3C_HUMAN|Q9NRW3	APOBEC3C	1	DNA dC->dU-editing enzyme APOBEC-3C	CFLSWFCDDILSPNTK;NQVDSETHCHAER;YCWENFVYNDNEPFKPWK	73532184	85764786	44207458	41366964	112035845	102958759	36058037	30136630	3471809	3399790	72740277	40793962	107497302	2.78074e+07	3.95366e+06		0.724751	0.718442	0.860666	0.755313	0.844341	3	0.2	3	0.549458	-0.241875	1.41041	-0.563561	-1.15444	5.05585e+07	4.03703e+07
P07741	APT_HUMAN	P07741	16	1	APT_HUMAN|P07741	APRT	1	Adenine phosphoribosyltransferase	VVVVDDLLATGGTM#NAACELLGR;LAPVPFFSLLQYE;AAIGLLAR;DALEPGQR;DISPVLKDPASFR;DPASFR;GFLFGPSLAQELGLGCVLIR;GKLPGPTLWASYSLEYGK;IDYIAGLDSR;LPGPTLWASY;LPGPTLWASYSLEYGK;SFPDFPTPGVVFR	1608976244	1687259843	662994713	791444717	893349552	969290068	793025089	736683036	97298312	102309753	1.46227e+09	6.52007e+08	931319810	7.64854e+08	97025567		0.801184	0.728087	0.845954	0.827521	0.751783	5	0.0833333	12	1.38142	-0.262756	0.304019	-0.0337693	-1.38891	7.81496e+08	4.92811e+08
Q6UWY0	ARSK_HUMAN	Q6UWY0	5	1	ARSK_HUMAN|Q6UWY0	ARSK	1	Arylsulfatase K	HTSLYWLEK	526192539	622939385	888551867	746860554	596371793	641674213	658714315	798554393	864952999	1003480425	574565962	817706210	619023003	728634354	934216712		0.844693	0.840537	0.9294	0.824884	0.861953	0	0	1	-1.09453	0.566014	-0.790907	-0.0423085	1.36173	7.34829e+08	1.46422e+08
Q93070	NAR4_HUMAN	Q93070	12	1	NAR4_HUMAN|Q93070	ART4	1	Ecto-ADP-ribosyltransferase 4	AM#ASVAR;AMASVAR	4956360833	4108200984	3980015531	3299315270	4077502080	3375270717	5220075476	3934044954	4565787988	3993444874	4.53228e+09	3.63967e+09	3.72639e+09	4577060215	4279616431		0.701183	0.717531	0.849363	0.765318	0.862248	0	0	2	0.860561	-1.15411	-0.958373	0.961629	0.290288	4.151e+09	4.43059e+08
Q13510	ASAH1_HUMAN	Q13510	8	1	ASAH1_HUMAN|Q13510;ASAH1_HUMAN|Q13510-2	ASAH1;ASAH1	1	Acid ceramidase	LPGLLGNFPGPFEEEM#K;GQFETYLR;LTVYTTLIDVTK	37132229	66187092	36478386	53500516	48980400	51781977	12720449	13687701	4031285	2303663	40641494	44989451	5.03812e+07	13492697	3167474		0.525471	0.763749	0.736214	0.796212	0.572717	2	0.133333	3	0.483988	0.692196	0.950386	-0.816067	-1.3105	3.05345e+07	2.08828e+07
Q9UBL3	ASH2L_HUMAN	Q9UBL3	8	1	ASH2L_HUMAN|Q9UBL3;ASH2L_HUMAN|Q9UBL3-3	ASH2L;ASH2L	1	Set1/Ash2 histone methyltransferase complex subunit ASH2	DIFEGVYFPAISLYK;FGLLDQDLSNIGPAYDNQK	28483953	27437362	3625772	3680388	16206238	15701721	5768028	4730803	572676	109571	2.79607e+07	3653080	14775023	5.24942e+06	0		0.670128	0.747015	0.645692	0.620945	0.772142	1	0.1	2	1.56514	-0.592446	0.394758	-0.450752	-0.916699	1.03276e+07	1.12661e+07
O95671	ASML_HUMAN	O95671	X	1	ASML_HUMAN|O95671;ASML_HUMAN|O95671-3	ASMTL;ASMTL	1	N-acetylserotonin O-methyltransferase-like protein	APDVVIGADTIVTVGGLIL;FSSACDVGGCTGALAR	4197451	8013345	13548202	12672411	12632069	22741827	4274991	4200305	8969604	8830684	0	1.31103e+07	17977755	3.77013e+06	8848029		0.735717	0.887747	0.785017	0.650452	0.998044	2	0.2	2	-1.21944	0.609503	1.28853	-0.693492	0.014897	8.74124e+06	7.16824e+06
O43681	ASNA_HUMAN	O43681	19	1	ASNA_HUMAN|O43681	ASNA1	1	ATPase ASNA1	ESVLIISTDPAHNISDAFDQK;LLNFPTIVER;LPLLPHEVR;VNTFSALLLEPYKPPSAQ;WIFVGGK	287115674	284478883	198100840	186504448	252307155	286052701	123379592	120005001	36308027	36766346	2.85797e+08	192302644	269179928	1.16426e+08	36404786		0.824235	0.783457	0.861933	0.719591	0.763645	2	0.08	5	1.009	0.117145	0.850485	-0.606648	-1.36998	1.80022e+08	1.04832e+08
Q12797	ASPH_HUMAN	Q12797	8	1	ASPH_HUMAN|Q12797-3;ASPH_HUMAN|Q12797-7;ASPH_HUMAN|Q12797-5;ASPH_HUMAN|Q12797-8;ASPH_HUMAN|Q12797-9	ASPH;ASPH;ASPH;ASPH;ASPH	1	Aspartyl/asparaginyl beta-hydroxylase	LVDYEEVLAK	125189062558	138505000000	175147000000	182447627933	164669864709	177323000000	173731310623	164411431860	257683000000	240131249542	131847000000	178797332807	170996415753	169071371242	248907118507		0.90386	0.959985	0.928644	0.946355	0.931886	0	0	1	-1.12781	-0.0264262	-0.209423	-0.254582	1.61824	1.79924e+11	4.26287e+10
O95260	ATE1_HUMAN	O95260	10	1	ATE1_HUMAN|O95260;ATE1_HUMAN|O95260-2	ATE1;ATE1	1	Arginyl-tRNA--protein transferase 1	KEEPQELLQSQDFVGEK;SLEDLIFESLPENASHK	24242501	22097880	9198177	6869538	16356071	16703512	6297171	5645693	433526	276674	20049702	8.54371e+06	1.65298e+07	7.1666e+06	0		0.522819	0.919977	0.884215	0.846001	0.638195	2	0.2	2	1.20669	-0.240822	0.763866	-0.414069	-1.31566	1.0458e+07	7.94882e+06
P31939	PUR9_HUMAN	P31939	2	1	PUR9_HUMAN|P31939	ATIC	1	Bifunctional purine biosynthesis protein PURH	APGQLALFSVSDK;AFTHTAQYDEAISDYFR;ALFEEVPELLTEAEK;ALFEEVPELLTEAEKK;ANYWWLR;EALGIPAAASFK;EVSDGIIAPGYEEEALTILSK;HHPQVLSMK;HVSPAGAAVGIPLSEDEAK;IAAPSGSAADKVVIEACDELGIILAHTNLR;LDFNLIR;LTEVSISSDAFFPFR;NGQVIGIGAGQQSR;NIPEDNADMAR;NLTALGLNLVASGGTAK;RAEISNAIDQYVTGTIGEDEDLIK;SGVAYIAAPSGSAADKVVIEACDELGIILAHTNLR;TGLVEFAR;TLFGLHLSQK;YTQSNSVCYAK;YGM#NPHQTPAQLYTLQPK;M#SSFGDFVALSDVCDVPTAK	2304286074	2629439593	1204603440	1366905283	1176338673	1279533112	703539457	739710737	147791770	143381211	2.44177e+09	1222979583	1215930371	602327926	139365679		0.804441	0.766778	0.813733	0.829821	0.746427	18	0.163636	22	1.52199	0.113812	0.105668	-0.603284	-1.13819	1.12447e+09	8.65507e+08
P05023	AT1A1_HUMAN	P05023	1	1	AT1A1_HUMAN|P05023;AT1A1_HUMAN|P05023-4;AT1A1_HUMAN|P05023-2	ATP1A1;ATP1A1;ATP1A1	1	Sodium/potassium-transporting ATPase subunit alpha-1	DKYEPAAVSEQGDKK;AVFQANQENLPILK;EQPLDEELKDAFQNAYLELGGLGER;GIVVYTGDR;TSATWLALSR	85452254	101556098	35649649	38529715	43787304	50593737	9677223	10858675	2665182	3581527	86106419	37089682	4.21837e+07	8994166	4375478		0.653156	0.831042	0.72851	0.574142	0.881526	5	0.2	5	1.53959	0.0409623	0.196707	-0.818024	-0.959235	3.57499e+07	3.27078e+07
P25705	ATPA_HUMAN	P25705	18	1	ATPA_HUMAN|P25705;ATPA_HUMAN|P25705-2	ATP5A1;ATP5A1	1	ATP synthase subunit alpha, mitochondrial	TGAIVDVPVGEELLGR;TGTAEMSSILEER;APGIIPR;AVDSLVPIGR;EAYPGDVFYLHSR;EIVTNFLAGFEA;EVAAFAQFGSDLDAATQQLLSR;FENAFLSHVVSQHQALLGTIR;GYLDKLEPSK;HALIIYDDLSK;ILGADTSVDLEETGR;LELAQYR;LTDADAMK;RLTDADAMK;STVAQLVK;TSIAIDTIINQK;VLSIGDGIAR;TGTAEM#SSILEER;QGQYSPM#AIEEQVAVIYAGVR	2964984820	3327107129	1036574644	1058171736	1937892194	2111172613	639329972	572493037	258386857	260810457	3088919356	1019593570	1.94065e+09	6.05912e+08	2.46955e+08		0.818692	0.812246	0.817999	0.821249	0.807657	6	0.0631579	19	1.49165	-0.315014	0.48913	-0.676187	-0.98958	1.38041e+09	1.14539e+09
P06576	ATPB_HUMAN	P06576	12	1	ATPB_HUMAN|P06576	ATP5B	1	ATP synthase subunit beta, mitochondrial	TVLIM#ELINNVAK;EGNDLYHEM#IESGVINLK;IPSAVGYQPTLATDM#GTM#QER;IM#DPNIVGSEHYDVAR;FLSQPFQVAEVFTGHM#GK;GFQQILAGEYDHLPEQAFYM#VGPIEEAVAK;AHGGYSVFAGVGER;AIAELGIYPAVDPLDSTSR;DQEGQDVLLFIDNIFR;EGNDLYHEMIESGVINLK;FTQAGSEVSALLGR;IGLFGGAGVGK;IMDPNIVGSEHYDVAR;IPVGPETLGR;KGSITSVQAIYVPADDLTDPAPATTFAHLDATTVLSR;LVLEVAQHLGESTVR;VALTGLTVAEYFR;VLDSGAPIK;VVDLLAPYAK	4128311148	4678085308	1620465884	1899935942	3020639511	3202983333	936545400	967468605	618279228	581898765	4348667331	1.49908e+09	3111811422	9.52007e+08	593178348		0.825619	0.787267	0.825129	0.852528	0.798059	4	0.0421053	19	1.41947	-0.380092	0.638377	-0.725575	-0.952181	2.10095e+09	1.58349e+09
P36542	ATPG_HUMAN	P36542	10	1	ATPG_HUMAN|P36542;ATPG_HUMAN|P36542-2	ATP5C1;ATP5C1	1	ATP synthase subunit gamma, mitochondrial	HLLIGVSSDR;IYGLGSLALYEK;LTLTFNR	78485859	94273951	7187267	7591969	24420834	31413245	6667460	5955368	1185860	595321	5.93555e+07	5.85146e+06	21533734	4603490	0		0.737378	0.567259	0.722079	0.551204	0.762414	6	0.4	3	1.68671	-0.509764	0.134032	-0.560996	-0.749981	1.82688e+07	2.43591e+07
P30049	ATPD_HUMAN	P30049	19	1	ATPD_HUMAN|P30049	ATP5D	1	ATP synthase subunit delta, mitochondrial	AEAAAAPAAASGPNQM#SFTFASPTQVFFNGANVR;AQAELVGTADEATR;QVDVPTLTGAFGILAAHVPTLQVLRPGLVVVHAEDGTTSK	113104798	154465569	50425320	37078851	92488259	91383491	13860382	19091153	25674466	17154221	91159230	38477043	91935875	14186890	15613657		0.748618	0.649617	0.926333	0.662489	0.582695	4	0.266667	3	1.05126	-0.303346	1.07123	-0.927913	-0.891227	50274539	3.88912e+07
P38606	VATA_HUMAN	P38606	3	1	VATA_HUMAN|P38606;VATA_HUMAN|P38606-2	ATP6V1A;ATP6V1A	1	V-type proton ATPase catalytic subunit A	AKEILQEEEDLAEIVQLVGK;EILQEEEDLAEIVQLVGK;TVISQSLSK;VGSHITGGDIYGIVSENSLIK	138611625	130429816	58098147	58840386	93585703	114904000	59595492	67462059	4669159	6859585	1.34521e+08	5.84693e+07	91225388	6.35288e+07	3945202		0.862543	0.826581	0.778007	0.702141	0.853896	2	0.1	4	1.34189	-0.24814	0.436701	-0.14236	-1.38809	7.03379e+07	4.78303e+07
P21281	VATB2_HUMAN	P21281	8	1	VATB2_HUMAN|P21281	ATP6V1B2	1	V-type proton ATPase subunit B, brain isoform	SGQVLEVSGSK;TVSGVNGPLVILDHVK;YAEIVHLTLPDGTK	55813880	45704104	17921785	17158589	33024902	26879484	18449796	25419272	4179405	2288730	50758992	1.51948e+07	29952193	21934534	3114266		0.72981	0.715077	0.66047	0.786209	0.670369	1	0.0666667	3	1.49144	-0.505017	0.323418	-0.126668	-1.18318	2.4191e+07	1.78136e+07
P36543	VATE1_HUMAN	P36543	22	1	VATE1_HUMAN|P36543;VATE1_HUMAN|P36543-2	ATP6V1E1;ATP6V1E1	1	V-type proton ATPase subunit E 1	ARDDLITDLLNEAK	16118995	14819584	6110758	7872141	11042285	12907889	8813049	7358399	243830	326322	15469290	6991450	11975087	8085724	0		0.919386	0.776251	0.855468	0.834944	0.747207	0	0	1	1.19737	-0.260081	0.596673	-0.0719606	-1.462	8.50431e+06	5.81688e+06
Q16864	VATF_HUMAN	Q16864	7	1	VATF_HUMAN|Q16864;VATF_HUMAN|Q16864-2	ATP6V1F;ATP6V1F	1	V-type proton ATPase subunit F	DTTINEIEDTFR	14985151	10326107	7717258	8483028	14766418	15011676	7836149	6882664	4717535	2827084	12655629	8100143	14889047	7359406	3772310		0.689089	0.909729	0.983662	0.878322	0.599271	0	0	1	0.746213	-0.283796	1.2512	-0.451279	-1.26233	9355307	4.42276e+06
O75348	VATG1_HUMAN	O75348	9	1	VATG1_HUMAN|O75348	ATP6V1G1	1	V-type proton ATPase subunit G 1	EEAQAEIEQYR;GSCSTEVEKETQEK	91200249	111045753	64062149	37361504	78604606	67136607	34917958	49208599	840261	2135093	101123001	1.7862e+07	7.28706e+07	2.02451e+07	0		0.806209	0.653056	0.853088	0.554005	0.393548	4	0.4	2	1.37719	-0.576144	0.714381	-0.520236	-0.995194	4.24201e+07	4.2625e+07
Q9UI12	VATH_HUMAN	Q9UI12	8	1	VATH_HUMAN|Q9UI12;VATH_HUMAN|Q9UI12-2	ATP6V1H;ATP6V1H	1	V-type proton ATPase subunit H	LLEVSDDPQVLAVAAHDVGEYVR;QLQSEQPQTAAAR	22497840	30822793	13691892	13691774	34931201	35803043	14722374	21018594	944016	496190	16050476	13691833	35367122	17870484	0		0.548772	0.74318	0.916938	0.761387	0.510391	2	0.2	2	-0.043189	-0.229928	1.48615	0.100905	-1.31394	16595983	1.26307e+07
Q9Y679	AUP1_HUMAN	Q9Y679	2	1	AUP1_HUMAN|Q9Y679;AUP1_HUMAN|Q9Y679-2;AUP1_HUMAN|Q9Y679-3	AUP1;AUP1;AUP1	1	Ancient ubiquitous protein 1	QLATLAQR	314556192	383568224	125368984	166513952	235701232	263076784	186982528	169035200	132753968	181827312	349062208	145941468	249389008	178008864	157290640		0.820079	0.752904	0.895941	0.904016	0.73011	0	0	1	1.57384	-0.827531	0.395466	-0.448418	-0.693357	2.15938e+08	8.45853e+07
Q9UBX8	B4GT6_HUMAN	Q9UBX8	18	1	B4GT6_HUMAN|Q9UBX8	B4GALT6	1	Beta-1,4-galactosyltransferase 6	RHEHLPIFFLHLIPMLQK	7050774	11347467	9927797	3232830	21866422	28387574	24307658	19055238	25885038	19599042	9199120	NA	25126998	21681448	22742040		0.621352	0.325634	0.770281	0.783919	0.757157	1	0.2	1	-1.46913	NA	0.761944	0.279313	0.427874	1.96874e+07	7.1391e+06
Q93088	BHMT1_HUMAN	Q93088	5	1	BHMT1_HUMAN|Q93088	BHMT	1	Betaine--homocysteine S-methyltransferase 1	AGPWTPEAAVEHPEAVR	6294577	6189075	12112998	14584115	8203635	10222133	8881928	10050223	17802349	10981909	6241826	13348556	9212884	9466076	14392129		0.983239	0.830561	0.802537	0.883754	0.61688	0	0	1	-1.29193	0.848023	-0.397296	-0.321056	1.16226	1.05323e+07	3.32097e+06
P30043	BLVRB_HUMAN	P30043	19	1	BLVRB_HUMAN|P30043	BLVRB	1	Flavin reductase (NADPH)	YVAVM#PPHIGDQPLTGAYTVTLDGR;CLTTDEYDGHSTYPSHQYQ;LQAVTDDHIR;TVAGQDAVIVLLGTR	151583548	166785630	80379562	77831769	87215908	94138491	124416690	96509069	12580532	7410062	136721941	7.91057e+07	9.06772e+07	1.10463e+08	4.31298e+06		0.8222	0.868364	0.736002	0.816948	0.548519	3	0.15	4	1.0547	-0.103538	0.129081	0.526825	-1.60707	8.42561e+07	4.97446e+07
P07738	PMGE_HUMAN	P07738	7	1	PMGE_HUMAN|P07738	BPGM	1	Bisphosphoglycerate mutase	EQMALNHGEEQVR	15941784	8425636	3071857	8600288	1153628	1972227	1686460	474128	565100	550196	12183710	NA	1562928	NA	557648		0.528525	0.357181	0.584937	0.281138	0.973626	2	0.4	1	1.15118	NA	-0.497562	NA	-0.653618	4.7681e+06	6.44175e+06
Q9H0W9	CK054_HUMAN	Q9H0W9	11	1	CK054_HUMAN|Q9H0W9;CK054_HUMAN|Q9H0W9-2;CK054_HUMAN|Q9H0W9-3	C11orf54;C11orf54;C11orf54	1	Ester hydrolase C11orf54	IAEVGGVPYLLPLVNQK;APLVCLPVFVSR;CHDFQCALLANLFASEGQPGK;DPGFDLR;LEHTHFFSR	736691593	788600539	426737200	616990222	372530000	565911522	691204103	538254191	501813804	479617078	762646066	521863711	469220761	614729147	4.90633e+08		0.84581	0.783603	0.80026	0.819369	0.915336	1	0.04	5	1.58652	-0.41532	-0.85299	0.356755	-0.67497	5.71819e+08	1.2028e+08
P00918	CAH2_HUMAN	P00918	8	1	CAH2_HUMAN|P00918	CA2	1	Carbonic anhydrase 2	HNGPEHWHK	12549125	13382995	13668199	11863635	13095482	14427914	8814552	12536435	15938561	15876276	12966060	12765917	13761698	10675494	15907418		0.937692	0.867973	0.907649	0.703115	0.996092	0	0	1	-0.13201	-0.238009	0.289371	-1.34512	1.42577	1.32153e+07	1.88817e+06
P27708	PYR1_HUMAN	P27708	2	1	PYR1_HUMAN|P27708	CAD	1	CAD protein	EIDVDAVASDGVVAAIAISEHVENAGVHSGDATLVTPPQDITAK;LSLDDLLQR;VLGTPVETIELTEDRR	53401992	40406504	17028042	8038543	16286960	17919207	12811978	13271303	649517	67261	46904248	4.22659e+06	1.71031e+07	1.30416e+07	0		0.767648	0.696567	0.871002	0.857997	0.806964	2	0.133333	3	1.66259	-0.652499	0.0459991	-0.174318	-0.881775	1.62551e+07	1.84345e+07
P16152	CBR1_HUMAN	P16152	21	1	CBR1_HUMAN|P16152	CBR1	1	Carbonyl reductase [NADPH] 1	DVCTELLPLIKPQGR;SCSPELQQK;SPEEGAETPVYLALLPPDAEGPHGQFVSEK;GIGLAIVR;TNFFGTR	406124397	437854725	142579146	128226758	203294992	203886905	134105957	116584906	12387123	13435465	421989561	135402952	2.03591e+08	1.25345e+08	12672018		0.888833	0.795951	0.864409	0.826057	0.795995	0	0	5	1.59617	-0.292604	0.156795	-0.358889	-1.10147	1.798e+08	1.51732e+08
Q16773	KAT1_HUMAN	Q16773	9	1	KAT1_HUMAN|Q16773;KAT1_HUMAN|Q16773-2	CCBL1;CCBL1	1	Kynurenine--oxoglutarate transaminase 1	HFDHYIR;SLQSVGLKPIIPQGSYFLITDISDFK;RLDGIDYNPWVEFVK	28760981	41465552	10940366	12001541	17538906	13396873	11026898	10811390	776317	776169	3.51133e+07	1.19576e+07	13898711	10741155	575703		0.676309	0.933992	0.605251	0.924635	0.941347	1	0.0666667	3	1.63333	-0.197659	-0.044168	-0.293846	-1.09766	1.44573e+07	1.26465e+07
O95674	CDS2_HUMAN	O95674	20	1	CDS2_HUMAN|O95674	CDS2	1	Phosphatidate cytidylyltransferase 2	VDGETASDSESR	3288861	4789848	8422227	8183027	7601175	2604617	10207908	11680901	5920068	6862715	4039354	8302627	NA	10944404	6391392		0.686632	0.971599	0.34266	0.873897	0.862642	1	0.2	1	-1.15513	0.301823	NA	1.20464	-0.351331	7.41944e+06	2.92616e+06
Q14839	CHD4_HUMAN	Q14839	12	1	CHD4_HUMAN|Q14839;CHD4_HUMAN|Q14839-2	CHD4;CHD4	1	Chromodomain-helicase-DNA-binding protein 4	M#LDLLEDFLEHEGYK;ERTEEPMETEPK;NFEALNAR	31069198	45687970	3584652	3025076	15409751	16300687	11494820	11472559	825579	906275	31118766	2995595	15855219	1.14837e+07	0		0.640384	0.734776	0.803002	0.843879	0.658638	2	0.133333	3	1.53055	-0.7556	0.289765	-0.0655985	-0.999114	1.22907e+07	1.23016e+07
Q8NE62	CHDH_HUMAN	Q8NE62	3	1	CHDH_HUMAN|Q8NE62	CHDH	1	Choline dehydrogenase, mitochondrial	VLGVENLRVVDASIM	214971505	225226377	113709613	111670975	147789412	139578058	112556766	98789791	1073784	1263469	220098941	112690294	143683735	105673278	1168626		0.954469	0.982072	0.944439	0.877689	0.84987	0	0	1	1.31088	-0.050347	0.342442	-0.139276	-1.4637	1.16663e+08	7.8906e+07
Q9BZP6	CHIA_HUMAN	Q9BZP6	1	1	CHIA_HUMAN|Q9BZP6;CHIA_HUMAN|Q9BZP6-2	CHIA;CHIA	1	Acidic mammalian chitinase	QTFITSVIK;EAFEQEAK	456764377	472481164	431156630	564963809	603991476	479680554	582035522	590593416	763414283	720416536	4.64623e+08	4.9806e+08	541836015	586314469	7.41915e+08		0.699762	0.740351	0.789351	0.863539	0.835294	0	0	2	-0.941969	-0.632953	-0.228395	0.182657	1.62066	5.6655e+08	1.08206e+08
Q9BWS9	CHID1_HUMAN	Q9BWS9	11	1	CHID1_HUMAN|Q9BWS9;CHID1_HUMAN|Q9BWS9-2;CHID1_HUMAN|Q9BWS9-3	CHID1;CHID1;CHID1	1	Chitinase domain-containing protein 1	LLFEDWTYDDFR	4746109	5737175	3262024	4775705	9273799	7554570	1238274	1410240	828921	932956	5241642	4018864	8414184	1324257	880938		0.827255	0.683046	0.814614	0.878059	0.888489	0	0	1	0.411111	0.0139304	1.44161	-0.861326	-1.00532	3.97598e+06	3.07865e+06
Q8NFW8	NEUA_HUMAN	Q8NFW8	12	1	NEUA_HUMAN|Q8NFW8	CMAS	1	N-acylneuraminate cytidylyltransferase	VGLSGAPADACSTAQK	16583739	27715925	8736938	12156602	12938528	11421153	17130787	6320800	286724	209082	22149832	10446770	12179840	NA	0		0.598347	0.718699	0.882724	0.368973	0.72921	1	0.2	1	1.20773	-0.082385	0.108664	NA	-1.23401	1.11941e+07	9.07131e+06
Q13057	COASY_HUMAN	Q13057	17	1	COASY_HUMAN|Q13057;COASY_HUMAN|Q13057-2	COASY;COASY	1	Bifunctional coenzyme A synthase	HTENEEDKVSSSSFR	20206862	32781003	19592770	12804908	10791500	5166432	9676423	10223615	280672	668061	26493932	16198839	NA	9950019	NA		0.61642	0.653553	0.47875	0.946478	0.420129	2	0.4	1	1.0709	-0.16145	NA	-0.909452	NA	1.75476e+07	8.35402e+06
P13073	COX41_HUMAN	P13073	16	1	COX41_HUMAN|P13073	COX4I1	1	Cytochrome c oxidase subunit 4 isoform 1, mitochondrial	AHESVVKSEDFSLPA;DHPLPEVAHVK	230427883	246548631	195220989	269739161	248164604	255001441	243351336	232539964	270918072	248037134	238488257	232480075	2.51583e+08	237945650	259477603		0.93164	0.802519	0.959733	0.799039	0.888614	0	0	2	-0.494114	-1.03323	0.680882	-0.542802	1.38926	2.43995e+08	1.11445e+07
Q96KJ9	COX42_HUMAN	Q96KJ9	20	1	COX42_HUMAN|Q96KJ9	COX4I2	1	Cytochrome c oxidase subunit 4 isoform 2, mitochondrial	TFAEMNR	128339381	169020044	111355784	138230375	129177030	141381351	136179369	130705396	110829153	116968835	148679712	124793080	135279190	133442382	113898994		0.759315	0.805581	0.913678	0.959803	0.94751	0	0	1	1.3516	-0.497384	0.314311	0.17213	-1.34066	1.31219e+08	1.29188e+07
P20674	COX5A_HUMAN	P20674	15	1	COX5A_HUMAN|P20674	COX5A	1	Cytochrome c oxidase subunit 5A, mitochondrial	GINTLVTYDM#VPEPK;IIDAALR;SHGSQETDEEFDAR;WVTYFNKPDIDAWELR	140870952	207985888	82624312	102514469	126376138	122347815	61941372	51936121	19126997	13776800	1.02608e+08	87466258	1.14041e+08	5.69387e+07	17151464		0.61451	0.753291	0.739853	0.820583	0.794287	4	0.2	4	0.689857	0.3025	0.982319	-0.478433	-1.49624	7.56412e+07	3.90911e+07
P10606	COX5B_HUMAN	P10606	2	1	COX5B_HUMAN|P10606	COX5B	1	Cytochrome c oxidase subunit 5B, mitochondrial	ASGGGVPTDEEQATGLER;EDPNLVPSISNK	83169745	100398351	32648710	37941731	46093529	49035372	13662149	17214811	4853939	3502450	91784048	26394416	4.75645e+07	15438480	3.89273e+06		0.812741	0.695891	0.813039	0.746831	0.578233	2	0.2	2	1.5833	-0.307021	0.304975	-0.623742	-0.957513	3.70148e+07	3.45918e+07
P14406	CX7A2_HUMAN	P14406	UNPLACED	1	CX7A2_HUMAN|P14406	COX7A2	1	Cytochrome c oxidase subunit 7A2, mitochondrial	LFQEDDEIPLYLK	73231591	89101837	48681112	57586625	72457100	72896516	35951351	35759652	24813276	24696967	81166714	53133868	72676808	35855502	24755122		0.821886	0.845355	0.993972	0.994668	0.995313	0	0	1	1.16041	-0.016105	0.804092	-0.741261	-1.20713	5.35176e+07	2.38271e+07
P00450	CERU_HUMAN	P00450	3	1	CERU_HUMAN|P00450	CP	1	Ceruloplasmin	M#YYSAVDPTKDIFTGLIGPM#K;DIFTGLIGPM#K;IYHSHIDAPK	58143158	66433693	76755489	74453058	33606029	39637750	36762498	33178655	50845979	62412318	6.22884e+07	7.56043e+07	3.66219e+07	3.49706e+07	5.66291e+07		0.793141	0.78518	0.812293	0.854725	0.782352	0	0	3	0.522649	1.29034	-0.957082	-1.05228	0.19638	5.32229e+07	1.73454e+07
P36551	HEM6_HUMAN	P36551	3	1	HEM6_HUMAN|P36551	CPOX	1	Oxygen-dependent coproporphyrinogen-III oxidase, mitochondrial	GIGGIFFDDLDSPSKEEVFR	15297431	17087300	7906876	6064438	4842899	5509142	964516	1643234	453733	NA	16192366	6985657	5176020	1303875	0		0.895252	0.766983	0.879066	0.586962	1	0	0	1	1.60459	0.164837	-0.118156	-0.723687	-0.927589	5.93158e+06	6.39463e+06
Q08257	QOR_HUMAN	Q08257	1	1	QOR_HUMAN|Q08257;QOR_HUMAN|Q08257-2	CRYZ;CRYZ	1	Quinone oxidoreductase	VIVVGSR;ALIHSACVK;KPLLPYTPGSDVAGVIEAVGDNASAFK;QGAAIGIPYFTAYR;VFEFGGPEVLK;VFTSSTISGGYAEYALAADHTVYK;VHACGVNPVETYIR;AGESVLVHGASGGVGLAACQIAR;GTIEINPR;ILGTAGTEEGQK;IVLQNGAHEVFNHR;VAEAHENIIHGSGATGK	1218027572	1450825870	459852599	511127046	937417775	1017012315	412176704	407583979	67798341	59914311	1.19457e+09	4.54248e+08	977215045	3.41472e+08	60660245		0.850656	0.658628	0.830179	0.791816	0.743768	6	0.1	12	1.25948	-0.323746	0.79465	-0.564925	-1.16546	6.05633e+08	4.67604e+08
O95825	QORL1_HUMAN	O95825	21	1	QORL1_HUMAN|O95825	CRYZL1	1	Quinone oxidoreductase-like protein 1	LSTGVFRPQLDEPIPLYEAK	13714579	12032812	4441539	3531301	12382379	11595093	3027784	3589546	277708	100379	12873696	3986420	11988736	3308665	NA		0.877374	0.795063	0.936419	0.843501	0.361455	1	0.2	1	0.949463	-0.796004	0.775656	-0.929115	NA	8.03938e+06	5.09163e+06
O75390	CISY_HUMAN	O75390	12	1	CISY_HUMAN|O75390	CS	1	Citrate synthase, mitochondrial	AALPSHVVTM#LDNFPTNLHPM#SQLSAAVTALNSESNFAR;EGSGIGAIDSNLDWSHNFTNM#LGYTDHQFTELTR;ALGFPLERPK;AYAQGISR;DILADLIPK;DYIWNTLNSGR;EVGKDVSDEK;GFSIPECQK;GLVYETSVLDPDEGIR;HLPNDPMFK;IVPNVLLEQGK;LVAQLYK	1072155680	1224320656	494934264	590131747	751634087	837229977	225087296	219266197	161039882	138172304	1.15225e+09	5.42533e+08	794432032	2.10148e+08	1.29862e+08		0.844604	0.749273	0.840023	0.803558	0.813916	5	0.0833333	12	1.38868	-0.055205	0.541322	-0.842333	-1.03246	565844767	4.22276e+08
O43169	CYB5B_HUMAN	O43169	16	1	CYB5B_HUMAN|O43169	CYB5B	1	Cytochrome b5 type B	FLNEHPGGEEVLLEQAGVDASESFEDVGHSSDAR	176697703	220907765	120498830	146967652	158437508	148984847	109687713	153471375	121082152	110698956	198802734	133733241	153711178	131579544	115890554		0.799871	0.8199	0.940338	0.714711	0.914247	0	0	1	1.62411	-0.405884	0.217375	-0.473074	-0.96253	1.46743e+08	3.2054e+07
Q9UHQ9	NB5R1_HUMAN	Q9UHQ9	1	1	NB5R1_HUMAN|Q9UHQ9	CYB5R1	1	NADH-cytochrome b5 reductase 1	LGLPVGK	3577099	4563915	648843	1288322	520831	650528	833433	971158	NA	NA	4070507	968582	585680	902296	NA		0.783779	0.503634	0.800628	0.858185	NA	1	0.2	1	1.49214	-0.405768	-0.640047	-0.446326	NA	1.63177e+06	1.63439e+06
P00387	NB5R3_HUMAN	P00387	22	1	NB5R3_HUMAN|P00387;NB5R3_HUMAN|P00387-2;NB5R3_HUMAN|P00387-3	CYB5R3;CYB5R3;CYB5R3	1	NADH-cytochrome b5 reductase 3	DILLRPELEELR;EIISHDTR;GPSGLLVYQGK;STPAITLESPDIK	265363806	296337798	68081612	64662107	113314153	146134107	58387486	66798599	7079274	14403250	280850802	6.63719e+07	129724130	56780017	1.22367e+07		0.845994	0.737768	0.7811	0.7005	0.811965	1	0.05	4	1.63913	-0.408889	0.196051	-0.50048	-0.925816	109192699	1.04725e+08
Q96SQ9	CP2S1_HUMAN	Q96SQ9	19	1	CP2S1_HUMAN|Q96SQ9;CP2S1_HUMAN|Q96SQ9-2	CYP2S1;CYP2S1	1	Cytochrome P450 2S1	M#AQEEQNPGTEFT	29589093	93573493	49159696	63168769	52174115	62669022	24010800	35594520	6987068	10804000	NA	56164232	57421568	29802660	8895534		0.316212	0.778228	0.832534	0.674565	0.646711	1	0.2	1	NA	0.778277	0.832361	-0.355661	-1.25498	3.8071e+07	2.32478e+07
Q8N118	CP4X1_HUMAN	Q8N118	1	1	CP4X1_HUMAN|Q8N118;CP4X1_HUMAN|Q8N118-2;CP4X1_HUMAN|Q8N118-3	CYP4X1;CYP4X1;CYP4X1	1	Cytochrome P450 4X1	AALDGPKWFQHR	47808331	51265509	48333014	49517039	39208800	42023094	36252442	42517373	47880915	39834508	49536920	48925026	40615947	39384908	43857712		0.932563	0.976089	0.93303	0.85265	0.83195	0	0	1	1.09019	0.958687	-0.826999	-1.09156	-0.130318	4.44641e+07	4.65316e+06
Q86W10	CP4Z1_HUMAN	Q86W10	1	1	CP4Z1_HUMAN|Q86W10	CYP4Z1	1	Cytochrome P450 4Z1	FSAGLR	90377433	102539897	97790653	119950677	99512225	90832506	114077763	114969480	56776802	66044524	96458665	108870665	95172366	114523622	61410663		0.881388	0.815257	0.912777	0.992244	0.859675	0	0	1	0.0567652	0.658207	-0.00556427	0.932129	-1.64154	9.52872e+07	2.06371e+07
P14920	OXDA_HUMAN	P14920	12	1	OXDA_HUMAN|P14920	DAO	1	D-amino-acid oxidase	VVVIGAGVIGLSTA	95689290	101592891	162425929	168060916	124526056	124537101	119029229	110364538	223069014	221425419	98641090	165243422	124531578	114696884	222247216		0.94189	0.966471	0.999911	0.927205	0.992632	0	0	1	-0.935033	0.406214	-0.413646	-0.611699	1.55416	145072038	4.9657e+07
Q96C86	DCPS_HUMAN	Q96C86	11	1	DCPS_HUMAN|Q96C86	DCPS	1	m7GpppX diphosphatase	AHLLAEVIENLECDPR;DLTPEHLPLLR;ELDVEEAHAASTEEK;IVFENPDPSDGFVLIPDLK;NITLPHLESQSLSIQWVYNILDK;TLTFALR;TTVVYPATEK;VNEASGDGDGEDAVVILEK;WNQQQLDDLYLIAICHR	523708910	599120157	212614443	240703039	392995529	448535792	349842412	325660174	46957758	46328749	568224972	2.16261e+08	388533371	338456359	4.60421e+07		0.814342	0.791754	0.706757	0.949183	0.748597	9	0.2	9	1.31649	-0.488414	0.395016	0.138217	-1.36131	3.11503e+08	1.95004e+08
Q9H773	DCTP1_HUMAN	Q9H773	16	1	DCTP1_HUMAN|Q9H773	DCTPP1	1	dCTP pyrophosphatase 1	RYPAHLAR;TDGEPGPQGWSPR;VDLPLAVLSK	105692602	92569684	47085082	43125478	20523811	17324094	1483726	1442491	1108409	1692837	99131143	45105280	1.64179e+07	1038662	1400623		0.882654	0.715853	0.49901	0.729985	0.67233	3	0.2	3	1.61149	0.302529	-0.39252	-0.765133	-0.756363	3.26187e+07	4.12739e+07
Q7Z4W1	DCXR_HUMAN	Q7Z4W1	17	1	DCXR_HUMAN|Q7Z4W1	DCXR	1	L-xylulose reductase	AVTNHSVYCSTK;GTVQALHATGAR	32053980	52831130	11730732	13161435	19788967	19962100	7760938	8047935	822336	978041	50531110	1.2038e+07	19668269	8895657	658600		0.937251	0.922216	0.985281	0.859005	0.694228	1	0.1	2	1.67282	-0.328625	0.0681103	-0.492012	-0.920298	1.83583e+07	1.92326e+07
P20711	DDC_HUMAN	P20711	7	1	DDC_HUMAN|P20711;DDC_HUMAN|P20711-2;DDC_HUMAN|P20711-4	DDC;DDC;DDC	1	Aromatic-L-amino-acid decarboxylase	IIM#PGVTHW	200432893	253413317	299860048	321569781	216513571	298180168	349302268	244105245	194650103	387489585	226923105	310714914	257346870	296703756	291069844		0.790933	0.932488	0.726117	0.698837	0.502336	0	0	1	-1.46096	1.00569	-0.565348	0.593232	0.427382	2.76552e+08	3.39699e+07
P30046	DOPD_HUMAN	P30046	22	1	DOPD_HUMAN|P30046	DDT	1	D-dopachrome decarboxylase	FFPLESWQIGK	259642113	254190440	195054559	199718827	167075476	165694679	89454393	82535878	10823751	11643457	256916276	197386693	166385078	85995136	11233604		0.979003	0.976646	0.991736	0.922659	0.929599	0	0	1	1.17692	0.558727	0.236787	-0.598031	-1.3744	1.43583e+08	9.62963e+07
Q92499	DDX1_HUMAN	Q92499	2	1	DDX1_HUMAN|Q92499	DDX1	1	ATP-dependent RNA helicase DDX1	GSAFAIGSDGLCCQSR;TGAFSIPVIQIVYETLK;TGAFSIPVIQIVYETLKDQQEGK;TGASVLNK;EAQTSFLHLGYLPNQLFR;GHVDILAPTVQELAALEK;VPVDEFDGK;VWYHVCSSR;DQLSVLENGVDIVVGTPGR;ELAEQTLNNIK;ELLIIGGVAAR;FLVLDEADGLLSQGYSDFINR;FNFGEEEFK;GEDSVPDTVHHVVVPVNPK;GIDIHGVPYVINVTLPDEK;HYYEVSCHDQGLCR;KYIDNPK;LDDLVSTGK;LNLSQVR;MHNQIPQVTSDGK;NQALFPACVLK;TKIDCDNLEQYFIQQGGGPDK;YIDNPK;IM#HFPTWVDLK	1461079625	1795010335	740838181	840159365	1281430973	1252792767	635267491	586052275	46875273	46274009	1.61451e+09	6.75133e+08	1239560908	5.48198e+08	37673009		0.812614	0.724195	0.787378	0.752696	0.668037	19	0.158333	24	1.28646	-0.24036	0.677037	-0.446675	-1.27646	8.23014e+08	6.15249e+08
Q9UMR2	DD19B_HUMAN	Q9UMR2	16	1	DD19B_HUMAN|Q9UMR2;DD19B_HUMAN|Q9UMR2-2;DD19B_HUMAN|Q9UMR2-4	DDX19B;DDX19B;DDX19B	1	ATP-dependent RNA helicase DDX19B	TNANAEKTDEEEKEDR;IQENALPLM#LAEPPQNLIAQSQSGTGK	26005168	37512604	7056010	17124382	15952915	22427362	15163540	15746390	869221	1680545	31758886	3.76537e+06	1.91901e+07	10675353	940838		0.682129	0.495783	0.748366	0.639042	0.491169	3	0.3	2	1.47828	-0.759474	0.473556	-0.207101	-0.985262	1.32661e+07	1.25096e+07
Q96GQ7	DDX27_HUMAN	Q96GQ7	20	1	DDX27_HUMAN|Q96GQ7	DDX27	1	Probable ATP-dependent RNA helicase DDX27	TAAFALPVLER	516746016	588232512	597254784	578705088	426770720	571357824	445882304	402586976	721800512	775128320	552489264	587979936	499064272	424234640	748464416		0.878472	0.968942	0.746941	0.9029	0.931201	0	0	1	-0.0823548	0.211183	-0.524225	-1.14313	1.53853	5.62447e+08	1.20907e+08
O00148	DX39A_HUMAN	O00148	19	1	DX39A_HUMAN|O00148	DDX39A	1	ATP-dependent RNA helicase DDX39A	CM#ALAQLLVEQNFPAIAIHR;VNIVFNYDM#PEDSDTYLHR;HFVLDECDK;NCPHVVVGTPGR;VSVFFGGLSIK;YMPSVK	506204569	600272310	341462866	392465853	298384971	284663479	234182603	173748825	9983312	5368677	5.53238e+08	3.33855e+08	291524225	1.78546e+08	4.15119e+06		0.875577	0.697749	0.724927	0.682302	0.71774	5	0.166667	6	1.38858	0.304387	0.0951889	-0.463149	-1.325	272262950	2.02348e+08
Q13838	DX39B_HUMAN	Q13838	6	1	DX39B_HUMAN|Q13838;DX39B_HUMAN|Q13838-2	DDX39B;DDX39B	1	Spliceosome RNA helicase DDX39B	FM#QDPM#EIFVDDETK;VNIAFNYDM#PEDSDTYLHR;CIALAQLLVEQNFPAIAIHR;EIRPVCR;FEVNISELPDEIDISSYIEQTR;GMPQEER;HFILDECDK;NCPHIVVGTPGR;VAVFFGGLSIK;YMPNVK	1490526615	1861957448	831205409	784815131	1241707982	1467314466	964969929	833960950	397577299	223575139	1.67624e+09	7.94934e+08	1354511224	894222379	3.60242e+07		0.814995	0.752291	0.856898	0.805597	0.680315	5	0.1	10	1.16342	-0.250723	0.647174	-0.0914049	-1.46847	9.51187e+08	6.23209e+08
Q86XP3	DDX42_HUMAN	Q86XP3	17	1	DDX42_HUMAN|Q86XP3;DDX42_HUMAN|Q86XP3-2	DDX42;DDX42	1	ATP-dependent RNA helicase DDX42	ELEPGDGPIAVIVCPTR;IIDPLPPIDHSEIDYPPFEK;KSEYTQPTPIQCQGVPVALSGR;NLEGANQHVSK	129371213	136573849	68768398	58233646	104285996	100787589	53439665	67528908	19328603	15351357	132972531	63501022	1.02961e+08	6.04843e+07	18097786		0.784894	0.747235	0.940739	0.815506	0.930903	2	0.1	4	1.30574	-0.27545	0.622662	-0.344111	-1.30884	7.56033e+07	4.39363e+07
Q7L014	DDX46_HUMAN	Q7L014	5	1	DDX46_HUMAN|Q7L014	DDX46	1	Probable ATP-dependent RNA helicase DDX46	SLEEGEGPIAVIM#TPTR;FDETEQALANER;GGTILAPTVSAK;LQNSYQPTNK;SVVCSDVEQQVIVIEEEKK;VTYVVLDEADR	236294703	232390378	10296738	10430946	129711209	136924725	84975067	87202583	4450480	8777223	2.34343e+08	1.02682e+07	116244863	86088825	3535813		0.85041	0.855254	0.602219	0.776369	0.671482	3	0.1	6	1.53393	-0.848896	0.278069	-0.0426131	-0.920489	9.0096e+07	9.40373e+07
P17844	DDX5_HUMAN	P17844	17	1	DDX5_HUMAN|P17844	DDX5	1	Probable ATP-dependent RNA helicase DDX5	PVLNFYEANFPANVM#DVIAR;QNFTEPTAIQAQGWPVALSGLDM#VGVAQTGSGK;TLSYLLPAIVHINHQPFLER;DWVLNEFK;ELAQQVQQVAAEYCR;FVINYDYPNSSEDYIHR;LIDFLECGK;LLQLVEDR;NFYQEHPDLAR;QVSDLISVLR;RTAQEVETYR;TGTAYTFFTPNNIK;WNLDELPK	1069011341	1150908577	558553011	644493441	730966811	733928265	488744516	543265785	135595709	164883495	1014850644	5.52381e+08	7.35257e+08	495914531	97888425		0.72399	0.762974	0.833612	0.783269	0.766107	9	0.138462	13	1.29372	-0.0798267	0.46332	-0.247533	-1.42968	5.79258e+08	3.36698e+08
Q86TM3	DDX53_HUMAN	Q86TM3	X	1	DDX53_HUMAN|Q86TM3	DDX53	1	Probable ATP-dependent RNA helicase DDX53	PEDLVVMAEQYK	9984674	26532876	48424403	41296669	43946405	35042044	51210158	33472689	84753432	74139334	NA	44860536	39494224	42341424	79446383		0.376313	0.852807	0.797381	0.653634	0.874765	1	0.2	1	NA	-0.356275	-0.642694	-0.490729	1.4897	5.15356e+07	1.87358e+07
Q16698	DECR_HUMAN	Q16698	8	1	DECR_HUMAN|Q16698;DECR_HUMAN|Q16698-2	DECR1;DECR1	1	2,4-dienoyl-CoA reductase, mitochondrial	ATAEQISSQTGNK;EQWDTIEELIR;FFSPLQK;FNVIQPGPIK;LDPTGTFEK;SLAAEWGK;VAGHPNIVINNAAGNFISPTER	1053171417	1180662688	655476970	524535777	923503839	876983461	264092787	198136932	76168407	90350089	1.11692e+09	5.90006e+08	834684592	223198598	7.36304e+07		0.803461	0.743724	0.783924	0.686846	0.678417	5	0.142857	7	1.28022	0.0520242	0.622354	-0.802983	-1.15162	5.67687e+08	4.29012e+08
Q9Y315	DEOC_HUMAN	Q9Y315	12	1	DEOC_HUMAN|Q9Y315	DERA	1	Deoxyribose-phosphate aldolase	AAGCNIPVASVAAGFPAGQTHLK;EELGDEWLKPELFR;QIYHHVTGR	30683634	52216389	17965994	16553268	18440737	27205710	11316182	25451694	4129487	3075291	3.7076e+07	17259631	2.28232e+07	3730365	3602389		0.547851	0.785229	0.726731	0.716296	0.639935	3	0.2	3	1.43347	0.0256676	0.420917	-0.93548	-0.944572	1.68983e+07	1.40762e+07
O00273	DFFA_HUMAN	O00273	1	1	DFFA_HUMAN|O00273	DFFA	1	DNA fragmentation factor subunit alpha	KTETVQEACER;LQQTQSLHSLR;ETSSDVALASHILTALR	116978834	118010959	59946928	74157458	78024495	80535590	42986753	38025516	2945157	4661323	1.17495e+08	64661420	79070184	40037421	1.88739e+06		0.940269	0.701091	0.981205	0.874563	0.744622	2	0.133333	3	1.31634	0.0933157	0.426859	-0.476696	-1.35982	6.06303e+07	4.31991e+07
O43143	DHX15_HUMAN	O43143	4	1	DHX15_HUMAN|O43143	DHX15	1	Putative pre-mRNA-splicing factor ATP-dependent RNA helicase DHX15	TTQIPQWCVEYM#R;TLATDILM#GVLK;TEM#QDNTYPEILR;ASTNAM#LISAGLPPLK;DNQVVQLHPSTVLDHKPEWVLYNEFVLTTK;EVDDLGPEVGDIK;HQSFVLVGETGSGK;LDLGEDYPSGK;RGVACTQPR;SLMSADNVR;SNLGSVVLQLK;TCTDIKPEWLVK;TGHYLTVK;THPVEIFYTPEPERDYLEAAIR;VAAMSVAQR	748529427	786520677	270167208	288011222	508614583	398534217	297970292	270463533	65641595	47813296	767525052	2.08666e+08	415346072	2.62232e+08	5.01862e+07		0.837882	0.714446	0.724637	0.766929	0.634844	13	0.173333	15	1.56939	-0.485916	0.27419	-0.288915	-1.06875	3.40791e+08	2.7191e+08
Q9H5Z1	DHX35_HUMAN	Q9H5Z1	20	1	DHX35_HUMAN|Q9H5Z1;DHX35_HUMAN|Q9H5Z1-2	DHX35;DHX35	1	Probable ATP-dependent RNA helicase DHX35	DIAIGLLKK	10719549	9784752	17490579	13755673	12906019	10239228	13253925	10405743	18590646	20238952	10252150	15623126	11572624	11829834	19414799		0.912795	0.786462	0.793368	0.785107	0.918558	0	0	1	-0.929605	0.502517	-0.577513	-0.50893	1.51353	1.37385e+07	3.75036e+06
P10515	ODP2_HUMAN	P10515	11	1	ODP2_HUMAN|P10515	DLAT	1	Dihydrolipoyllysine-residue acetyltransferase component of pyruvate dehydrogenase complex, mitochondrial	DVPLGTPLCIIVEK;GVETIANDVVSLATK;VFVSPLAK	91322679	59357569	34755576	35778536	21740034	25174727	10102462	7762973	7742309	4588485	39011868	35267056	2.34574e+07	4243315	850980		0.721917	0.884721	0.821814	0.615849	0.554522	5	0.333333	3	1.05627	0.841827	0.165564	-0.934701	-1.12896	2.05661e+07	1.74631e+07
P36957	ODO2_HUMAN	P36957	14	1	ODO2_HUMAN|P36957;ODO2_HUMAN|P36957-2	DLST;DLST	1	Dihydrolipoyllysine-residue succinyltransferase component of 2-oxoglutarate dehydrogenase complex, mitochondrial	AKPAEAPAAAAPK;ASAFALQEQPVVNAVIDDTTK;EAVTFLR;VEGGTPLFTLR;AEPTAAAVPPPAAPIPTQM#PPVPSPSQPPSGKPVSAVKPTVAPPLAEPGAGK	141540216	206577755	50380413	74048363	126134110	137758310	35003580	33463603	6926527	6658909	115740455	4.37269e+07	131946210	34566321	5369001		0.68283	0.664134	0.744265	0.867221	0.747818	7	0.28	5	0.90385	-0.411868	1.19994	-0.579235	-1.11268	6.62698e+07	5.47333e+07
Q9UI17	M2GD_HUMAN	Q9UI17	5	1	M2GD_HUMAN|Q9UI17	DMGDH	1	Dimethylglycine dehydrogenase, mitochondrial	LATTPVRV	11009553723	21231704185	9255412974	19849908701	6820279158	13522126394	15583098098	19077472994	19819072100	18020108048	16120628954	NA	10171202776	17330285546	18919590074		0.518543	0.46627	0.504379	0.816832	0.909231	1	0.2	1	0.127054	NA	-1.43085	0.443811	0.859982	1.56354e+10	3.81888e+09
P49184	DNSL1_HUMAN	P49184	X	1	DNSL1_HUMAN|P49184	DNASE1L1	1	Deoxyribonuclease-1-like 1	PSLVLVPLHTTPK	6271271	4195281	2163583	1902115	2043100	1599321	1354383	1056066	NA	NA	5233276	2032849	1821210	1205224	NA		0.668968	0.87915	0.782791	0.77974	NA	1	0.2	1	1.47145	-0.29886	-0.415928	-0.756659	NA	2.57314e+06	1.80784e+06
O43598	DNPH1_HUMAN	O43598	6	1	DNPH1_HUMAN|O43598	DNPH1	1	2'-deoxynucleoside 5'-phosphate N-hydrolase 1	VLSAMIR;YFEADPPGQVAASPDPTT;FGTVLTEHVAAAELGAR;ILCLFRPQSGR;LIHEQDLEWLQQADVVVAEVTQPSLGVGYELGR	399000598	440765622	388092429	361587823	436144166	463932271	297211266	302299838	170749955	143840668	419883110	3.72916e+08	4.50038e+08	300481151	1.56757e+08		0.692382	0.727944	0.835215	0.848098	0.850322	2	0.08	5	0.682902	0.281313	0.940739	-0.338028	-1.56693	3.40015e+08	1.16954e+08
Q9NTX5	ECHD1_HUMAN	Q9NTX5	6	1	ECHD1_HUMAN|Q9NTX5;ECHD1_HUMAN|Q9NTX5-2;ECHD1_HUMAN|Q9NTX5-3;ECHD1_HUMAN|Q9NTX5-6	ECHDC1;ECHDC1;ECHDC1;ECHDC1	1	Ethylmalonyl-CoA decarboxylase	DLLGTVWGGPANLEAIAK;SLEEAQEWLK;TLQQFPGGSIDLQK	86176245	89325606	54122527	55749699	60705286	50821502	30295515	30507591	4784920	3298162	8.77509e+07	54936113	46289715	28016150	3517560		0.845542	0.777469	0.669053	0.70525	0.674807	3	0.2	3	1.39196	0.345497	0.0697633	-0.512981	-1.29424	4.41021e+07	3.13578e+07
P30084	ECHM_HUMAN	P30084	10	1	ECHM_HUMAN|P30084	ECHS1	1	Enoyl-CoA hydratase, mitochondrial	ALNALCDGLIDELNQALK;AQFAQPEILIGTIPGAGGTQR;HWDHLTQVK;ICPVETLVEEAIQCAEK;KLFYSTFATDDRK;NNTVGLIQLNRPK;TFEEDPAVGAIVLTGGDK	364184140	436845596	118294137	172914273	308140621	286722511	119602634	124581174	35133520	42191300	400514868	8.80134e+07	2.61842e+08	9.8891e+07	38399760		0.835749	0.734123	0.850685	0.807569	0.794489	5	0.142857	7	1.48338	-0.595518	0.560865	-0.523156	-0.92557	1.77532e+08	1.50321e+08
P42126	ECI1_HUMAN	P42126	16	1	ECI1_HUMAN|P42126;ECI1_HUMAN|P42126-2	ECI1;ECI1	1	Enoyl-CoA delta isomerase 1, mitochondrial	DADVQNFVSFISK;DTLENTIGHR;ILADNPR;SPAHYAGYWK	710744891	832228558	180210518	196152711	433694144	421558020	118419550	127903389	49171200	43869976	7.69647e+08	1.85721e+08	408072457	1.21007e+08	4.54808e+07		0.749833	0.749625	0.71556	0.693766	0.569626	6	0.3	4	1.58581	-0.411329	0.349157	-0.632662	-0.890977	3.05986e+08	2.92381e+08
P38919	IF4A3_HUMAN	P38919	17	1	IF4A3_HUMAN|P38919	EIF4A3	1	Eukaryotic initiation factor 4A-III	YLPPATQVVLISATLPHEILEM#TNK;DELTLEGIK;DVIAQSQSGTGK;ELAVQIQK;EQIYDVYR;ETQALILAPTR;KGVAINFVK;KLDYGQHVVAGTPGR;LDYGQHVVAGTPGR;QFFVAVER;VLISTDVWAR	962886689	1117456322	419120342	566652651	772503867	776124537	481187713	405154435	56490871	43266155	1.04017e+09	3.50268e+08	774314202	430090577	41217450		0.849604	0.67032	0.720038	0.728194	0.751505	7	0.127273	11	1.32322	-0.456443	0.63742	-0.250534	-1.25366	5.27212e+08	3.87659e+08
Q92979	NEP1_HUMAN	Q92979	12	1	NEP1_HUMAN|Q92979	EMG1	1	Ribosomal RNA small subunit methyltransferase NEP1	ELVPSSDPIVFVVGAFAHGK;VGTSFSIPVVSDVR	13892269	7567195	8749938	7660814	8219159	6409862	5988249	6200232	566707	174544	10729732	8205376	7.03453e+06	5.03363e+06	0		0.589641	0.770686	0.849271	0.558329	0.627917	2	0.2	2	1.12321	0.497169	0.2068	-0.28942	-1.53776	6.20065e+06	4.03227e+06
P09104	ENOG_HUMAN	P09104	12	1	ENOG_HUMAN|P09104	ENO2	1	Gamma-enolase	AVDHINSTIAPALISSGLSVVEQEKLDNLM#LELDGTENK;AVDHINSTIAPALISSGLSVVEQEK;DATNVGDEGGFAPNILENSEALELVK;HIAQLAGNSDLILPVPAFNVINGGSHAGNK;IEEELGDEAR;VNQIGSVTEAIQACK;YITGDQLGALYQDFVR	5568058939	6441382121	7633950881	6286112391	6125219615	5445389658	10199711144	6465705971	8446697659	8541395441	5983866335	6960031636	5.7853e+09	8.33271e+09	8491813505		0.799043	0.79046	0.913034	0.723966	0.74218	3	0.0857143	7	-0.887422	-0.118687	-1.04379	0.962302	1.0876	7110744934	1.26983e+09
Q13822	ENPP2_HUMAN	Q13822	8	1	ENPP2_HUMAN|Q13822;ENPP2_HUMAN|Q13822-2;ENPP2_HUMAN|Q13822-3	ENPP2;ENPP2;ENPP2	1	Ectonucleotide pyrophosphatase/phosphodiesterase family member 2	RLHYANNR;WWGGQPLWITATK	4071587	4355028	5812550	4286744	5927889	6831807	5953599	5240768	5071328	5549635	4.21331e+06	5049647	6379848	3.89467e+06	5.31048e+06		0.751909	0.745566	0.845793	0.68161	0.718336	1	0.1	2	-0.771994	0.0817189	1.43955	-1.09725	0.347972	4.96959e+06	979650
Q96HE7	ERO1A_HUMAN	Q96HE7	14	1	ERO1A_HUMAN|Q96HE7	ERO1L	1	ERO1-like protein alpha	EEQPPETAAQR;HDDSSDNFCEADDIQSPEAEYVDLLLNPER;LGAVDESLSEETQK;YSEEANNLIEECEQAER	62918098	72880982	29030827	32926596	20976633	21368480	9009143	9467219	3726672	3088091	6.02314e+07	2.63926e+07	2.11726e+07	7.98603e+06	4.07045e+06		0.759093	0.673909	0.628114	0.696844	0.935371	5	0.25	4	1.62978	0.108857	-0.125761	-0.718441	-0.894431	2.39706e+07	2.2249e+07
Q9BS26	ERP44_HUMAN	Q9BS26	9	1	ERP44_HUMAN|Q9BS26	ERP44	1	Endoplasmic reticulum resident protein 44	DLAEITTLDR;EDTESLEIFQNEVAR;QFVFDLHSGK;VANILHDDCAFLSAFGDVSKPER;VDCDQHSDIAQR	188850864	153639164	160650248	177907784	165648066	152216897	67337066	35957289	28991617	45838709	191085312	1.08635e+08	1.58932e+08	1.82044e+07	36824835		0.900922	0.637501	0.785134	0.602251	0.740185	5	0.2	5	1.17829	0.0786717	0.749475	-1.12739	-0.87905	1.02736e+08	7.49805e+07
P10768	ESTD_HUMAN	P10768	13	1	ESTD_HUMAN|P10768	ESD	1	S-formylglutathione hydrolase	M#YSYVTEELPQLINANFPVDPQR;AFSGYLGTDQSK;AYDATHLVK;CPALYWLSGLTCTEQNFISK;FAVYLPPK;KIPVVFR;LQEGYDHSYYFIATFITDHIR;SVSAFAPICNPVLCPWGK;VFEHDSVELNCK	1643427353	1671756775	473006706	512571476	410143507	431868529	590543682	461855183	83851110	50622211	1657592064	492789091	348119738	501010039	33868487		0.874092	0.734697	0.727525	0.772473	0.77375	5	0.111111	9	1.70284	-0.184535	-0.418949	-0.171215	-0.928142	6.06676e+08	6.17155e+08
O95571	ETHE1_HUMAN	O95571	19	1	ETHE1_HUMAN|O95571	ETHE1	1	Persulfide dioxygenase ETHE1, mitochondrial	IFTLPGDCLIYPAHDYHGFTVSTVEEER;SLLPGCQSVISR	38279355	42425033	13056533	19188409	32726974	36382808	2656393	8564639	5096845	2238592	40352194	8.47109e+06	34554891	8826460	2353691		0.853124	0.536663	0.715506	0.901437	0.419863	2	0.2	2	1.24343	-0.605495	0.90722	-0.584885	-0.96027	1.89117e+07	1.7243e+07
Q8TBG4	AT2L1_HUMAN	Q8TBG4	4	1	AT2L1_HUMAN|Q8TBG4;AT2L1_HUMAN|Q8TBG4-2;AT2L1_HUMAN|Q8TBG4-3	ETNPPL;ETNPPL;ETNPPL	1	Ethanolamine-phosphate phospho-lyase	FM#VDQLDR;FMVDQLDR	839019096	958887511	1294338118	1060810564	1103163226	974908707	1344697136	1030890238	1361453615	1314735545	8.98953e+08	1177574341	1.03904e+09	1187793687	1338094580		0.839383	0.828767	0.871955	0.744935	0.887634	0	0	2	-1.37952	0.296454	-0.536886	0.357926	1.26202	1.12829e+09	1.66245e+08
P00488	F13A_HUMAN	P00488	6	1	F13A_HUMAN|P00488	F13A1	1	Coagulation factor XIII A chain	FQEGQEEER;GTYIPVPIVSELQSGK	21593240	44457342	42508089	31108274	20710755	11347474	29726899	15273509	21118568	10944388	2045324	3.68082e+07	4000488	2.91563e+06	0		0.574026	0.717438	0.587761	0.466472	0.362847	5	0.5	2	-0.457773	1.78085	-0.331866	-0.401727	-0.589485	9153925	1.55287e+07
O00519	FAAH1_HUMAN	O00519	1	1	FAAH1_HUMAN|O00519	FAAH	1	Fatty-acid amide hydrolase 1	VVHVLK	6771040	6353778	8199477	9539800	5482181	6381852	8012383	5928491	7380189	5412455	6562409	8869638	5932016	6970437	6396322		0.938376	0.859502	0.859027	0.739916	0.733376	0	0	1	-0.337276	1.69051	-0.891317	0.0213328	-0.483247	6.94616e+06	1.13781e+06
P14324	FPPS_HUMAN	P14324	1	1	FPPS_HUMAN|P14324;FPPS_HUMAN|P14324-2	FDPS;FDPS	1	Farnesyl pyrophosphate synthase	ATPEQYQILK;IGTDIQDNK;QDFVQHFSQIVR	181907140	228609046	90156214	110451537	169055400	138278660	65319944	73151693	3704983	7012433	205258093	75484534	131335101	6.92358e+07	5.88644e+06		0.800075	0.788006	0.697059	0.821629	0.786585	2	0.133333	3	1.43971	-0.293175	0.452607	-0.376615	-1.22253	97439998	7.48886e+07
P39748	FEN1_HUMAN	P39748	11	1	FEN1_HUMAN|P39748	FEN1	1	Flap endonuclease 1	QGGDVLQNEEGETTSHLM#GM#FYR;HLTASEAK;KLPIQEFHLSR;QLQQAQAAGAEQEVEK;WSEPNEEELIK	196759214	211498067	103807693	54693091	116533226	114103779	103366016	56737548	7528824	5561482	2.04129e+08	1.16198e+07	108443810	6.66032e+07	1752513		0.865738	0.497097	0.674525	0.505205	0.820499	9	0.36	5	1.52381	-0.811399	0.363114	-0.144429	-0.931092	7.85096e+07	8.24377e+07
P62942	FKB1A_HUMAN	P62942	20	1	FKB1A_HUMAN|P62942	FKBP1A	1	Peptidyl-prolyl cis-trans isomerase FKBP1A	GWEEGVAQM#SVGQR;GVQVETISPGDGR;RGQTCVVHYTGMLEDGK	523861204	835274866	236567942	254723412	269448735	417403643	253496125	196259367	251117276	256387401	679568035	245645677	295649131	218524636	2.53752e+08		0.732747	0.746342	0.554525	0.656591	0.861752	2	0.133333	3	1.7703	-0.482802	-0.223164	-0.623626	-0.440709	3.38628e+08	1.92589e+08
P26885	FKBP2_HUMAN	P26885	11	1	FKBP2_HUMAN|P26885	FKBP2	1	Peptidyl-prolyl cis-trans isomerase FKBP2	LVIPSELGYGER;RVDHCPIK	59103632	87944529	41152451	44050110	52755349	50324569	20110669	17706883	4924078	4261194	6.04949e+07	4.26013e+07	43240711	18908776	4592636		0.558056	0.792144	0.603366	0.844642	0.865379	3	0.3	2	1.20025	0.390637	0.419568	-0.681355	-1.3291	33967667	2.21014e+07
Q00688	FKBP3_HUMAN	Q00688	14	1	FKBP3_HUMAN|Q00688	FKBP3	1	Peptidyl-prolyl cis-trans isomerase FKBP3	GWDEALLTM#SK;AWTVEQLR;FLQEHGSDSFLAEHK;LEIEPEWAYGK;SEETLDEGPPK;TANKDHLVTAYNHLFETK	554327514	670783598	272625656	355425000	367006955	365211816	186749900	168621397	21527590	24071740	612555556	2.62277e+08	3.66109e+08	151074314	2.36798e+07		0.825062	0.699651	0.769051	0.598861	0.801418	4	0.133333	6	1.47101	-0.0931603	0.370503	-0.589736	-1.15862	2.83139e+08	2.23939e+08
Q8NFF5	FAD1_HUMAN	Q8NFF5	1	1	FAD1_HUMAN|Q8NFF5;FAD1_HUMAN|Q8NFF5-2;FAD1_HUMAN|Q8NFF5-3;FAD1_HUMAN|Q8NFF5-4;FAD1_HUMAN|Q8NFF5-5	FLAD1;FLAD1;FLAD1;FLAD1;FLAD1	1	FAD synthase	VSVVPDEVATIAAEVTSFSNR	10973591	12412439	4503395	5132969	6274261	6578367	2658665	2543718	NA	9203	11693015	4818182	6426314	2601192	0		0.88408	0.877347	0.953772	0.956765	1	0	0	1	1.49549	-0.0657578	0.299444	-0.569229	-1.15995	5.10774e+06	4.40341e+06
P49354	FNTA_HUMAN	P49354	8	1	FNTA_HUMAN|P49354	FNTA	1	Protein farnesyltransferase/geranylgeranyltransferase type-1 subunit alpha	DRAEWADIDPVPQNDGPNPVVQIIYSDK;ALELCEILAK;DPSQELEFIADILNQDAK;HSTENDSPTNVQQ;LWDNELQYVDQLLK;VLVEWLR	111672182	118114386	50994712	49650455	66101355	55955620	45657355	41931002	13925587	18984592	114893284	42601607	6.10285e+07	4.37942e+07	13025504		0.841475	0.652278	0.603568	0.837533	0.760396	4	0.133333	6	1.58973	-0.331287	0.158372	-0.299597	-1.11722	5.50686e+07	3.7632e+07
P02794	FRIH_HUMAN	P02794	11	1	FRIH_HUMAN|P02794	FTH1	1	Ferritin heavy chain	M#GAPESGLAEYLFDK;NVNQSLLELHK;QNYHQDSEAAINR	55125638	54215823	45215900	35357054	58076076	68969219	93876820	82381117	13108854	15797604	4.43724e+07	4.3653e+07	6.06266e+07	84979169	1.47936e+07		0.727402	0.939663	0.703945	0.759265	0.758779	3	0.2	3	-0.206499	-0.234465	0.425305	1.3719	-1.35624	4.96849e+07	2.57265e+07
Q9C0B1	FTO_HUMAN	Q9C0B1	16	1	FTO_HUMAN|Q9C0B1	FTO	1	Alpha-ketoglutarate-dependent dioxygenase FTO	LNDYLQIETIQALEELAAK;NEILTAILASLTAR	29545349	27371218	5045835	5254478	21735040	24000511	7829668	7486850	351311	504121	2.84583e+07	4759125	2.28678e+07	7559220	0		0.907683	0.639109	0.750307	0.965459	0.594877	2	0.2	2	1.28166	-0.649388	0.826133	-0.421232	-1.03717	1.27289e+07	1.22727e+07
P04066	FUCO_HUMAN	P04066	1	1	FUCO_HUMAN|P04066	FUCA1	1	Tissue alpha-L-fucosidase	CSCHHGGYYNCEDK	144913318	138080301	83595314	197275711	104612121	180754100	181398617	106323538	229332281	160050575	141496810	NA	142683110	143861078	194691428		0.952848	0.423749	0.578754	0.586132	0.697898	1	0.2	1	-0.545135	NA	-0.499549	-0.454284	1.49897	1.55683e+08	2.60235e+07
Q14376	GALE_HUMAN	Q14376	1	1	GALE_HUMAN|Q14376;GALE_HUMAN|Q14376-2	GALE;GALE	1	UDP-glucose 4-epimerase	EALNVFGNDYDTEDGTGVR	6738652	4350215	NA	NA	424139	NA	NA	402938	233709	NA	5544434	NA	0	0	0		0.645562	NA	1	1	1	1	0.2	1	1.5	NA	-0.5	-0.5	-0.5	1.38611e+06	2772217
P51570	GALK1_HUMAN	P51570	17	1	GALK1_HUMAN|P51570;GALK1_HUMAN|P51570-2	GALK1;GALK1	1	Galactokinase	AFREEFGAEPELAVSAPGR;SLETSLVPLSDPK	50514017	54059852	31134994	37748513	39398530	40238473	22661885	24961588	6746135	11222538	5.22869e+07	3.44418e+07	34699589	2.38117e+07	8162780		0.939667	0.823856	0.566324	0.912168	0.457656	2	0.2	2	1.33271	0.231995	0.247899	-0.423677	-1.38892	3.06806e+07	1.62124e+07
Q01415	GALK2_HUMAN	Q01415	15	1	GALK2_HUMAN|Q01415	GALK2	1	N-acetylgalactosamine kinase	RVQVAEHPR	6020560	4119928	420620	818401	1076810	756159	675927	NA	530141	351926	5070244	619510	916484	675927	0		0.68431	0.513953	0.702221	1	0.663835	0	0	1	1.7643	-0.408595	-0.263609	-0.381052	-0.711048	1.45643e+06	2.04829e+06
Q96C23	GALM_HUMAN	Q96C23	2	1	GALM_HUMAN|Q96C23	GALM	1	Aldose 1-epimerase	AVFGELPSGGGTVEK;QPYFGAVIGR	42687171	56587066	4505816	10096629	50473694	39078429	16800048	11679990	1774273	2380859	4.96371e+07	1069119	4.47761e+07	14240019	2.80587e+06		0.719039	0.458122	0.830511	0.762293	0.760458	1	0.1	2	1.17081	-0.925051	0.961036	-0.356687	-0.850105	2.25056e+07	2.31733e+07
P07902	GALT_HUMAN	P07902	9	1	GALT_HUMAN|P07902	GALT	1	Galactose-1-phosphate uridylyltransferase	YNPLQDEWVLVSAHR;DLTPEQAAER	17924507	18988970	5966307	9085283	8535811	8398713	9378305	7150037	1247436	1756665	1.62392e+07	5.81431e+06	7435006	7.02102e+06	1.50205e+06		0.620409	0.549927	0.707192	0.616779	0.707944	4	0.4	2	1.60819	-0.332926	-0.031153	-0.108238	-1.13587	7602315	5.37056e+06
Q14697	GANAB_HUMAN	Q14697	11	1	GANAB_HUMAN|Q14697;GANAB_HUMAN|Q14697-2	GANAB;GANAB	1	Neutral alpha-glucosidase AB	DENSVELTM#AEGPYK;LYNLDVFQYELYNPM#ALYGSVPVLLAHNPHR;DGSDYEGWCWPGSAGYPDFTNPTM#R;AEKDEPGAWEETFK;AHAHLDTGR;ALLDSLQLGPDSLTVHLIHEVTK;DAQHYGGWEHR;DPAEGDGAQPEETPR;EPWLLPSQHNDIIR;FGAVWTGDNTAEWDHLK;FRIDELEPR;FSFSGNTLVSSSADPEGHFETPIWIER;GLLEFEHQR;HHGPQTLYLPVTLSSIPVFQR;IDELEPR;KLVAIVDPHIK;LDLLEDR;LSFQHDPETSVLVLR;LVAIVDPHIK;NLGLYVK;NPEPELLVR;PAAVVLQTK;QGSKDPAEGDGAQPEETPR;QYASLTGTQALPPLFSLGYHQSR;SIRPGLSPYR;SLLL…	2519656329	2798734154	1895688341	2095020673	2112509772	2133244440	921678625	917800446	201218046	180087669	2.58254e+09	1.95222e+09	2116208961	7.90635e+08	1.8351e+08		0.811051	0.714667	0.827705	0.749383	0.75286	12	0.075	32	1.05893	0.427772	0.591975	-0.735371	-1.34331	1.52502e+09	9.98665e+08
P04406	G3P_HUMAN	P04406	12	1	G3P_HUMAN|P04406	GAPDH	1	Glyceraldehyde-3-phosphate dehydrogenase	VDIVAINDPFIDLNYM#VYM#FQYDSTHGK;VGVNGFGR;AGAHLQGGAK;FHGTVK;GALQNIIPASTGAAK;GILGYTEHQVVSSDFNSDTHSSTFDAGAGIALNDHFVK;IISNASCTTN;IISNASCTTNCLAPLAK;LISWYDNEFGY;LISWYDNEFGYSNR;LVINGNPITIFQER;LVINGNPITIFQERDPSK;MFQYDSTHGK;QASEGPLK;QVVSSDFNSDTHSSTFDAGAGIALNDHFVK;RVPTANVSVVDLTCR;VIHDNFGIVEGL;VIPELNGK;VPTANVSVVDLTCR;VVDLMAH;VVDLMAHMASK;VVDLMAHMASKE;WGDAGAEYVVESTGVFTTM#EK;VIISAPSADAPM#FVM#GVNHEK;VIISAPSADAPM…	51377434557	64833883663	34790985746	38527745439	36432307210	38557505835	34164672503	32278312405	3360713194	3023757428	53406353979	36651349355	37277143298	32755534331	3190267447		0.768066	0.764515	0.786339	0.744385	0.739249	13	0.083871	31	1.13534	0.218598	0.252838	0.00543891	-1.61222	32656129682	1.82766e+10
P22102	PUR2_HUMAN	P22102	21	1	PUR2_HUMAN|P22102	GART	1	Trifunctional purine biosynthetic protein adenosine-3	VDLGGFAGLFDLK;AIAFLQQPR;FGDPECQVILPLLK;ISNTAISISDHTALAQFCK;VLEFNCR;LLEGDGGPNTGGM#GAYCPAPQVSNDLLLK	201347183	201839093	124447608	124861447	113012627	114601696	70709439	64370436	9256687	9371411	201593138	1.24655e+08	1.13807e+08	6.75399e+07	6868813		0.834195	0.909234	0.78699	0.789687	0.595251	2	0.0666667	6	1.36857	0.301747	0.151338	-0.490197	-1.33146	1.02893e+08	7.21195e+07
Q9H227	GBA3_HUMAN	Q9H227	UNPLACED	1	GBA3_HUMAN|Q9H227	GBA3	1	Cytosolic beta-glucosidase	NSVSDQEAAKR	3548747	3838897	4580151	5323436	5739827	2563281	5124289	3663457	2797388	7183811	3693822	4951794	NA	4393873	NA		0.924418	0.860375	0.446578	0.71492	0.389402	2	0.4	1	-1.03546	0.960298	NA	0.0751625	NA	4.3465e+06	630323
Q04446	GLGB_HUMAN	Q04446	3	1	GLGB_HUMAN|Q04446	GBE1	1	1,4-alpha-glucan-branching enzyme	LLEIDPYLKPYAVDFQR;VALILQNVDLPN;YGWLAAPQAYVSEK	27130225	28189382	9451056	14177802	16570178	19347385	14792968	16139194	194147	278804	2.76598e+07	12501354	1.56455e+07	1.42603e+07	0		0.822078	0.823238	0.741808	0.770525	1	2	0.133333	3	1.38628	-0.153603	0.1658	0.0250853	-1.42356	1.40134e+07	9.84392e+06
Q96PP9	GBP4_HUMAN	Q96PP9	1	1	GBP4_HUMAN|Q96PP9	GBP4	1	Guanylate-binding protein 4	ANEVLQNFLQSQVVVEESILQSDK	10896241	7896658	NA	257033	114842	188913	3750543	4217923	301769	93616	9396450	0	0	3984233	NA		0.724714	1	0.607909	0.889192	0.310224	1	0.2	1	1.35985	-0.751729	-0.751729	0.14361	NA	3.34517e+06	4.44997e+06
Q6ZN66	GBP6_HUMAN	Q6ZN66	1	1	GBP6_HUMAN|Q6ZN66	GBP6	1	Guanylate-binding protein 6	KQLDPK	21009700	20326943	13703389	8833267	6233797	8287548	8915324	7220189	2625430	9111690	20668322	11268328	7260672	8067756	NA		0.967503	0.644605	0.752188	0.809863	0.288139	1	0.2	1	1.43938	-0.0890976	-0.740759	-0.609524	NA	1.18163e+07	6.1499e+06
P48506	GSH1_HUMAN	P48506	6	1	GSH1_HUMAN|P48506	GCLC	1	Glutamate--cysteine ligase catalytic subunit	IHLDDANESDHFENIQSTNWQTM#R;AQNSTELAAEEYTLM#SIDTIINGK;CSILNYLK;FKPPPPNSDIGWR;GYVSDIDCR;HGILQFLHIYHAVK;LGCPGFTLPEVKPNPVEGGASK;NTPSPFIETFTEDDEASR;VLETLQEK;VVINVPIFK	395029121	482909989	315891733	349839442	332295152	337789243	201879558	182072122	7091935	11367623	424719434	3.32866e+08	3.35042e+08	200768348	8.88493e+06		0.757934	0.782987	0.82635	0.780536	0.869631	2	0.04	10	1.0156	0.447691	0.461148	-0.369035	-1.5554	2.60456e+08	1.6174e+08
Q8N9F7	GDPD1_HUMAN	Q8N9F7	17	1	GDPD1_HUMAN|Q8N9F7;GDPD1_HUMAN|Q8N9F7-2	GDPD1;GDPD1	1	Glycerophosphodiester phosphodiesterase domain-containing protein 1	ALFDHLTAR	2598261	2611438	612712	391194	3833004	3867673	721550	1592020	222378	93623	2604850	501953	3850338	NA	NA		0.994954	0.638463	0.991036	0.453229	0.421008	2	0.4	1	0.168875	-1.07369	0.90481	NA	NA	2319047	1.69239e+06
O95749	GGPPS_HUMAN	O95749	1	1	GGPPS_HUMAN|O95749;GGPPS_HUMAN|O95749-2	GGPS1;GGPS1	1	Geranylgeranyl pyrophosphate synthase	SFCEDLTEGK	278303656	349445339	301496511	533121599	200728472	385737503	317192315	484912660	609750852	540154537	313874498	417309055	293232988	401052488	574952694		0.796415	0.565531	0.520376	0.654123	0.885861	0	0	1	-0.773206	0.154486	-0.958338	0.00868317	1.56837	4.00084e+08	1.11497e+08
Q04760	LGUL_HUMAN	Q04760	6	1	LGUL_HUMAN|Q04760	GLO1	1	Lactoylglutathione lyase	ATLELTHNWGTEDDETQSYHNGNSDPR;KATLELTHNWGTEDDETQSYHNGNSDPR;CDFPIMK;FEELGVK;FLAYEDKNDIPK;FSLYFLAYEDK;FSLYFLAYEDKNDIPK;GFGHIGIAVPDVY;GFGHIGIAVPDVYSACK;GLAFIQDPDGYWIEILNPNK;IAWALSR;IGIAVPDVYSACK;RFEELGVK;SLDFYTR;VLGMTLIQK;DFLLQQTM#LR	3770839531	4949217816	3698398106	4450016421	2701179397	2822632106	1487469780	1380748784	323469673	308918582	4.27909e+09	3.50064e+09	2.76191e+09	1434109282	316834997		0.787309	0.759309	0.836554	0.807561	0.840716	5	0.0625	16	1.14409	0.654894	0.190658	-0.64376	-1.34588	2.45851e+09	1.59128e+09
O76003	GLRX3_HUMAN	O76003	10	1	GLRX3_HUMAN|O76003	GLRX3	1	Glutaredoxin-3	ENGELLPILR;GELVGGLDIVK;YEISSVPTFLFFK	99655533	101363639	60742620	68539448	64086255	66541753	37429733	36046387	6680265	8282269	100509586	64641034	65314004	29530790	7481267		0.960214	0.865453	0.785976	0.625904	0.889153	2	0.133333	3	1.30824	0.310146	0.328873	-0.666851	-1.28041	5.34953e+07	3.59369e+07
P00367	DHE3_HUMAN	P00367	10	1	DHE3_HUMAN|P00367	GLUD1	1	Glutamate dehydrogenase 1, mitochondrial	SEAVADREDDPNFFK;AKPYEGSILEADCDILIPAASEK;HGGTIPIVPTAEFQDR;NYTDNELEK;GFIGPGIDVPAPDM#STGER;DSNYHLLM#SVQESLER	441794018	542938865	191752684	198195400	249843312	272860335	84848488	96079749	26595770	45592370	490899709	194974042	2.53852e+08	8.98144e+07	1.89653e+07		0.66188	0.832781	0.696379	0.659139	0.58557	7	0.233333	6	1.548	-0.0810721	0.243049	-0.659975	-1.05	2.09701e+08	1.81653e+08
P15104	GLNA_HUMAN	P15104	1	1	GLNA_HUMAN|P15104	GLUL	1	Glutamine synthetase	LTGFHETSNINDFSAGVANR	22935064	7519232	NA	3100221	NA	1095715	548495	NA	NA	NA	NA	3100221	1095715	548495	NA		0.327849	1	1	1	NA	2	0.4	1	NA	1.1305	-0.361584	-0.768915	NA	1581477	1.34343e+06
O60547	GMDS_HUMAN	O60547	6	1	GMDS_HUMAN|O60547;GMDS_HUMAN|O60547-2	GMDS;GMDS	1	GDP-mannose 4,6 dehydratase	FYQASTSELYGK;ISFDLAEYTADVDGVGTLR;LHYGDLTDSTCLVK;NPQAHIEGNMK;VQEIPQK;YYRPTEVDFLQGDCTK	398538624	608611366	241436722	480033995	158671406	176973338	358271003	393644370	207310883	177694503	5.06683e+08	87788483	167822372	377125765	192237385		0.806768	0.707629	0.75738	0.827892	0.836835	2	0.0666667	6	1.40465	-1.04343	-0.575703	0.6475	-0.433017	2.66331e+08	1.71111e+08
Q9P2T1	GMPR2_HUMAN	Q9P2T1	14	1	GMPR2_HUMAN|Q9P2T1;GMPR2_HUMAN|Q9P2T1-2;GMPR2_HUMAN|Q9P2T1-3	GMPR2;GMPR2;GMPR2	1	GMP reductase 2	PHIDNDVK	8518168	6690925	4289856	3962276	7362474	5040188	2228952	1803053	1650901	459185	7604546	4126066	6201331	2016002	NA		0.785489	0.923639	0.684578	0.808924	0.278142	1	0.2	1	1.07177	-0.352507	0.497218	-1.21648	NA	4.98699e+06	2.44228e+06
P49915	GUAA_HUMAN	P49915	3	1	GUAA_HUMAN|P49915	GMPS	1	GMP synthase [glutamine-hydrolyzing]	ELFVQSEIFPLETPAFAIK;DEPDWESLIFLAR;IANEVIGEM#NLKPEEVFLAQGTLRPDLIESASLVASGK;LM#QITSLHSLNAFLLPIK	35742287	27411987	7717674	13090625	36424046	25751248	9498740	8315222	1942491	1446234	2.69971e+07	4.52119e+06	30406103	7164034	1.06588e+06		0.567574	0.624359	0.614665	0.755793	0.670876	8	0.4	4	0.952042	-0.698246	1.20235	-0.504195	-0.951951	1.40309e+07	1.36194e+07
P36915	GNL1_HUMAN	P36915	6	1	GNL1_HUMAN|P36915;GNL1_HUMAN|P36915-2	GNL1;GNL1	1	Guanine nucleotide-binding protein-like 1	YFQTYFLTPSVK	18166508	35286500	29123494	8969538	43030728	43225356	1514719	2600461	27741138	16036522	26726504	NA	43128042	2057590	21888830		0.514829	0.307983	0.995497	0.582481	0.578077	1	0.2	1	0.193726	NA	1.16355	-1.26495	-0.0923264	2.34502e+07	1.69119e+07
P46926	GNPI1_HUMAN	P46926	5	1	GNPI1_HUMAN|P46926	GNPDA1	1	Glucosamine-6-phosphate isomerase 1	AAGGIELFVGGIGPDGHIAFNEPGSSLVSR;GLMLVHNK;LVDPLYSIK	61969906	62572768	49870444	58548105	53247703	56476674	22260204	27481222	3711108	4409238	62271337	52362313	5.34384e+07	24870713	3.56711e+06		0.910196	0.668432	0.666311	0.855443	0.653915	3	0.2	3	0.941011	0.535057	0.579143	-0.591221	-1.46399	3.9302e+07	2.44092e+07
Q8TDQ7	GNPI2_HUMAN	Q8TDQ7	4	1	GNPI2_HUMAN|Q8TDQ7;GNPI2_HUMAN|Q8TDQ7-2;GNPI2_HUMAN|Q8TDQ7-3;GNPI2_HUMAN|Q8TDQ7-5	GNPDA2;GNPDA2;GNPDA2;GNPDA2	1	Glucosamine-6-phosphate isomerase 2	LVILDNYDLASEWAAK;EAGGIDLFVGGIGPDGHIAFNEPGSSLVSR;HIDIDPNNAHILDGNAADLQAECDAFENK	71755188	67739527	20411223	25038750	36836153	40331708	18036796	15581993	939282	1759584	6.97474e+07	14656101	3.85839e+07	14600565	625996		0.902597	0.686167	0.821522	0.668367	0.661866	3	0.2	3	1.54749	-0.477306	0.402125	-0.479347	-0.992962	27642790	2.72083e+07
P17174	AATC_HUMAN	P17174	10	1	AATC_HUMAN|P17174	GOT1	1	Aspartate aminotransferase, cytoplasmic	APPSVFAEVPQAQPVLVFK;FLFPFFDSAYQGFASGNLER;INVSGLTTK;IVASTLSNPELFEEWTGNVK;LALGDDSPALK;NLDYVATSIHEAVTK;NTPVYVSSPTWENHNAVFSAAGFK;TDDCHPWVLPVVK;TPGTWNHITDQIGM#FSFTGLNPK	277361390	358587079	175582532	217873104	150761199	163990437	118220713	131315739	21520814	24269143	3.17974e+08	1.61858e+08	152483402	124297181	22316046		0.813233	0.776645	0.750673	0.833038	0.740574	3	0.0666667	9	1.52644	0.0571461	-0.0310796	-0.296355	-1.25615	1.55786e+08	1.06253e+08
P00505	AATM_HUMAN	P00505	16	1	AATM_HUMAN|P00505;AATM_HUMAN|P00505-2	GOT2;GOT2	1	Aspartate aminotransferase, mitochondrial	DDNGKPYVLPSVR;FVTVQTISGTGALR;IAAAILNTPDLR;ISVAGVTSSNVGYLAHAIHQVTK;NMGLYGER	141619131	166103825	62993372	66492967	102813271	90681734	22402206	23117464	4683235	4176131	1.13713e+08	6.47432e+07	1.04869e+08	20855666	4178462		0.578956	0.787113	0.926825	0.77137	0.903855	5	0.2	5	1.06478	0.062838	0.883821	-0.83511	-1.17633	6.16719e+07	4.88754e+07
P07203	GPX1_HUMAN	P07203	3	1	GPX1_HUMAN|P07203	GPX1	1	Glutathione peroxidase 1	YVRPGGGFEPNFM#LFEK;CEVNGAGAHPLFAFLR;FLVGPDGVPLR;GLVVLGFPCNQFGHQENAK;RFQTIDIEPDIEALLSQGPSCA	822900735	796028204	421846087	380663370	432863944	421176632	278220914	247850692	46883498	42511246	8.09464e+08	4.01255e+08	427020288	263035803	42830786		0.910374	0.838954	0.918958	0.815012	0.704314	1	0.04	5	1.50149	0.0447279	0.136677	-0.448529	-1.23437	388721215	2.80217e+08
Q9UBQ7	GRHPR_HUMAN	Q9UBQ7	9	1	GRHPR_HUMAN|Q9UBQ7	GRHPR	1	Glyoxylate reductase/hydroxypyruvate reductase	NTM#SLLAANNLLAGLR;VISTM#SVGIDHLALDEIK;AADCEVEQWDSDEPIPAK;GDVVNQDDLYQALASGK;GVAGAHGLLCLLSDHVDK;GVAGAHGLLCLLSDHVDKR;IAAAGLDVTSPEPLPTNHPLLTLK;ILDAAGANLK;RLPEAIEEVK;SVGIDHLALDEIK;IGQAIAR;LKPFGVQR	1446516040	1545940965	364205687	353122398	749601733	772583533	493147161	456971136	45214820	41614920	1.49623e+09	3.42544e+08	761092633	4.73502e+08	34277886		0.81987	0.750954	0.802009	0.811301	0.728166	5	0.0833333	12	1.5779	-0.503272	0.251764	-0.267031	-1.05936	6.21529e+08	5.54343e+08
P00390	GSHR_HUMAN	P00390	8	1	GSHR_HUMAN|P00390;GSHR_HUMAN|P00390-2;GSHR_HUMAN|P00390-3	GSR;GSR;GSR	1	Glutathione reductase, mitochondrial	LGIQTDDKGHIIVDEFQNTNVK;ADFDNTVAIHPTSSEELVTLR;ALLTPVAIAAGR;GHAAFTSDPKPTIEVSGK;LGGTCVNVGCVPK;LNAIYQNNLTK;MVCANKEEK;QEPQPQGPPPAAGAVASYDYLVIGGGSGGLASAR;YGIENVK;SFDSM#ISTNCTEELENAGVEVLK	1326926942	1595601468	440954077	626458709	817824021	854285579	821977237	840598876	146243106	179934085	1461264205	392179279	7.49701e+08	8.31288e+08	135803881		0.835663	0.71585	0.789225	0.848622	0.639393	5	0.1	10	1.48605	-0.640125	0.0709071	0.233166	-1.15	714047244	5.02821e+08
P48637	GSHB_HUMAN	P48637	20	1	GSHB_HUMAN|P48637;GSHB_HUMAN|P48637-2	GSS;GSS	1	Glutathione synthetase	ALAEGVLLR;IEPEPFENCLLRPGSPAR	277470670	343602597	193813735	150943092	191664533	189100711	78198808	71316412	3115234	1799534	3.10537e+08	1.72378e+08	190382622	74757610	1133209		0.856823	0.808094	0.847212	0.886371	0.533267	1	0.1	2	1.36149	0.190971	0.343508	-0.6361	-1.25987	1.49838e+08	1.18032e+08
Q9Y2Q3	GSTK1_HUMAN	Q9Y2Q3	7	1	GSTK1_HUMAN|Q9Y2Q3-2;GSTK1_HUMAN|Q9Y2Q3;GSTK1_HUMAN|Q9Y2Q3-3	GSTK1;GSTK1;GSTK1	1	Glutathione S-transferase kappa 1	DSGNKPPGLLPR;NEDITEPQSILAAAEK	125398101	121630721	39619708	44905190	68785189	69910002	35536390	33363013	1692285	777279	123514411	42262449	5.16455e+07	3.44497e+07	1.09119e+06		0.908816	0.851976	0.567693	0.722197	0.77659	1	0.1	2	1.62058	-0.185126	0.0233985	-0.358753	-1.1001	5.05927e+07	4.49974e+07
P09488	GSTM1_HUMAN	P09488	1	1	GSTM1_HUMAN|P09488;GSTM1_HUMAN|P09488-2	GSTM1;GSTM1	1	Glutathione S-transferase Mu 1	VDILENQTM#DNHM#QLGM#ICYNPEFEK	NA	NA	15135011	16173168	NA	NA	NA	1236076	654829	NA	NA	15654090	NA	1236076	654829		NA	0.93581	NA	1	1	2	0.4	1	NA	1.15402	NA	-0.542809	-0.611216	5.84833e+06	8.49701e+06
P28161	GSTM2_HUMAN	P28161	1	1	GSTM2_HUMAN|P28161;GSTM2_HUMAN|P28161-2	GSTM2;GSTM2	1	Glutathione S-transferase Mu 2	LGLDFPNLPYLIDGTHK	2494819	3509588	4105719	3029874	869909	843437	1062364	995674	953607	NA	3002204	3567796	856673	1029019	953607		0.710858	0.737964	0.969569	0.937225	1	0	0	1	0.863238	1.29903	-0.789918	-0.657123	-0.715229	1.88186e+06	1.29784e+06
Q03013	GSTM4_HUMAN	Q03013	1	1	GSTM4_HUMAN|Q03013;GSTM4_HUMAN|Q03013-2;GSTM4_HUMAN|Q03013-3	GSTM4;GSTM4;GSTM4	1	Glutathione S-transferase Mu 4	IFEPNCLDAFPNLK	666217	413907	50631824	61368944	7208393	3135339	1095237	1359045	2867754	2289316	540062	56000384	NA	1227141	2578535		0.62128	0.82504	0.434957	0.805887	0.798296	1	0.2	1	-0.533052	1.49928	NA	-0.507874	-0.458352	1.50865e+07	2.7289e+07
P78417	GSTO1_HUMAN	P78417	10	1	GSTO1_HUMAN|P78417;GSTO1_HUMAN|P78417-2	GSTO1;GSTO1	1	Glutathione S-transferase omega-1	GSAPPGPVPEGSIR;VPSLVGSFIR;EDPTVSALLTSEK;FCPFAER;GLVPVLENSQGQLIYESAITCEYLDEAYPGK;GLVPVLENSQGQLIYESAITCEYLDEAYPGKK;HEVININLK;LLPDDPYEK;LNECVDHTPK	1604686725	2182782915	425519497	644614194	597094694	606097098	715987939	644290298	60190973	75228026	1893734820	397880848	5.38257e+08	6.73898e+08	6.43875e+07		0.760401	0.704245	0.82778	0.857777	0.732665	7	0.155556	9	1.69183	-0.45267	-0.251423	-0.0569628	-0.930775	7.13632e+08	6.9753e+08
P09211	GSTP1_HUMAN	P09211	11	1	GSTP1_HUMAN|P09211	GSTP1	1	Glutathione S-transferase P	M#LLADQGQSWKEEVVTVETWQEGSLK;DQQEAALVDM#VNDGVEDLR;AFLASPEYVNLPINGNGK;ALPGQLKPFETLLSQNQGGK;EEVVTVETWQEGSLK;FQDGDLTLYQSNTILR;MLLADQGQSWK;PPYTVVYFPVR;TVVYFPVR;YISLIYTNYEAGKDDYVK	5850650361	6263927782	5433803915	5347032648	5711990705	5909964878	5483681143	5802890182	285549446	237054848	6.00487e+09	5.33379e+09	5.81098e+09	5.64329e+09	2.56374e+08		0.80774	0.820456	0.887574	0.914288	0.695733	3	0.06	10	0.570299	0.295954	0.491034	0.422479	-1.77977	4.60986e+09	2.4461e+09
P30711	GSTT1_HUMAN	P30711	22	1	GSTT1_HUMAN|P30711	GSTT1	1	Glutathione S-transferase theta-1	GQHLSDAFAQVNPLK;VPDYWYPQDLQAR;QRVEAAVGEDLFQEAHEVILK;VEAAVGEDLFQEAHEVILK	170750678	163890952	2046384	3936743	59825396	52841809	34595311	29994631	4314161	2111023	167320815	701816	5.63336e+07	32294971	775094		0.902986	0.516016	0.72049	0.831073	0.774229	4	0.2	4	1.68249	-0.737618	0.0704211	-0.278735	-0.736554	5.14853e+07	6.88479e+07
O43708	MAAI_HUMAN	O43708	14	1	MAAI_HUMAN|O43708;MAAI_HUMAN|O43708-2;MAAI_HUMAN|O43708-3	GSTZ1;GSTZ1;GSTZ1	1	Maleylacetoacetate isomerase	LLVLEAFQVSHPCR	15065314	11633722	880359	623631	6462551	3673601	859492	679774	348030	416827	13349518	751995	5068076	769633	0		0.772219	0.708383	0.568444	0.790902	0.834951	0	0	1	1.67107	-0.577604	0.192823	-0.574455	-0.711836	3.98784e+06	5.60219e+06
Q9UKN8	TF3C4_HUMAN	Q9UKN8	9	1	TF3C4_HUMAN|Q9UKN8	GTF3C4	1	General transcription factor 3C polypeptide 4	LPFVGK	1537545835	2700796700	1634500036	2273980892	1084523000	1081269140	2982129385	2417397815	1940340445	2066443319	2119171268	1954240464	1082896070	2699763600	2003391882		0.569293	0.718784	0.997	0.810628	0.938976	0	0	1	0.254164	-0.0304631	-1.53418	1.25611	0.0543594	1.97189e+09	5.79462e+08
O00178	GTPB1_HUMAN	O00178	22	1	GTPB1_HUMAN|O00178	GTPBP1	1	GTP-binding protein 1	LVLVSPTSEQYDSLLR	7553224	9098750	2020395	2074838	3009545	4755115	1808340	2866526	819	NA	8325987	2047616	3882330	2337433	0		0.830139	0.97376	0.632907	0.630847	1	0	0	1	1.60398	-0.407153	0.180554	-0.314317	-1.06306	3.31867e+06	3.12181e+06
P46976	GLYG_HUMAN	P46976	3	1	GLYG_HUMAN|P46976;GLYG_HUMAN|P46976-2	GYG1;GYG1	1	Glycogenin-1	WEQGQADYM#GADSFDNIKR;VLDSGDSAHLTLMK	27385018	33725236	18192334	22714029	15439942	18805771	12065756	18035695	20269270	22179006	30555127	2.04532e+07	1.71229e+07	1.50507e+07	16488137		0.737402	0.815931	0.78626	0.723195	0.581282	1	0.1	2	1.69693	0.0829486	-0.449136	-0.7802	-0.550545	1.9934e+07	6.25901e+06
Q16836	HCDH_HUMAN	Q16836	4	1	HCDH_HUMAN|Q16836;HCDH_HUMAN|Q16836-2;HCDH_HUMAN|Q16836-3	HADH;HADH;HADH	1	Hydroxyacyl-coenzyme A dehydrogenase, mitochondrial	FAGLHFFNPVPVM#K;LGAGYPM#GPFELLDYVGLDTTK;FIVDGWHEM#DAENPLHQPSPSLNK;TFESLVDFSK;TLSTIATSTDAASVVHSTDLVVEAIVENLK	155353750	166055981	133256829	159638555	220926014	200944030	45415298	33031319	3596462	8591931	1.26034e+08	133613969	166831488	2.73662e+07	2428985		0.593926	0.776031	0.767756	0.505352	0.691673	8	0.32	5	0.483603	0.589011	1.05091	-0.888382	-1.23514	9.12548e+07	7.19157e+07
P40939	ECHA_HUMAN	P40939	2	1	ECHA_HUMAN|P40939	HADHA	1	Trifunctional enzyme subunit alpha, mitochondrial	DATLTALDR;DSIFSNLTGQLDYQGFEK;EVEAVIPDHCIFASNTSALPISEIAAVSK;FVDLYGAQK;GFYIYQEGVK;HVAEDLGK;KLDSLTTSFGFPVGAATLVDEVGVDVAK;TGIEQGSDAGYLCESQK;THINYGVK;TVLGTPEVLLGALPGAGGTQR	353096645	405053981	152539256	200399093	213845517	252157545	131651705	130698465	44652974	53280585	3.7061e+08	1.33127e+08	1.8069e+08	131175085	32902135		0.773802	0.677987	0.7726	0.761422	0.73884	8	0.16	10	1.61347	-0.293716	0.0882541	-0.309395	-1.09861	1.69701e+08	1.2452e+08
P55084	ECHB_HUMAN	P55084	2	1	ECHB_HUMAN|P55084;ECHB_HUMAN|P55084-2	HADHB;HADHB	1	Trifunctional enzyme subunit beta, mitochondrial	FNFLAPELPAVSEFSTSETM#GHSADR;DQLLLGPTYATPK;TPFLLSGTSYK	173421406	192742787	69413458	87363073	113184374	106994631	41830745	35461284	14505787	15841979	1.83082e+08	7.83883e+07	1.1009e+08	3.8646e+07	15173883		0.884196	0.805322	0.938627	0.817868	0.798769	0	0	3	1.48949	-0.101639	0.380155	-0.705641	-1.06237	8.5076e+07	6.57983e+07
Q16775	GLO2_HUMAN	Q16775	16	1	GLO2_HUMAN|Q16775;GLO2_HUMAN|Q16775-2	HAGH;HAGH	1	Hydroxyacylglutathione hydrolase, mitochondrial	VYCGHEYTINNLK	28592909	31058643	10906099	15964183	24574723	32953274	10373920	9963104	1279667	2271638	29825776	13435141	28763998	10168512	1775652		0.92061	0.683161	0.745745	0.960399	0.563324	0	0	1	1.06956	-0.275654	0.982419	-0.543753	-1.23257	1.67938e+07	1.21844e+07
P42357	HUTH_HUMAN	P42357	12	1	HUTH_HUMAN|P42357;HUTH_HUMAN|P42357-2;HUTH_HUMAN|P42357-3	HAL;HAL;HAL	1	Histidine ammonia-lyase	TQM#ITSLGCEAVER;GVVNDTIAFVK	1332096002	1372233401	1575071709	1284903057	1195763067	1283058350	1544199611	1474543423	1509720268	1372247429	1.35216e+09	1429987383	1.23941e+09	1509371517	1.44098e+09		0.909209	0.836765	0.941535	0.954288	0.932912	0	0	2	-0.409774	0.345568	-1.50416	1.11607	0.452299	1.39438e+09	1.0303e+08
O14929	HAT1_HUMAN	O14929	2	1	HAT1_HUMAN|O14929;HAT1_HUMAN|O14929-2	HAT1;HAT1	1	Histone acetyltransferase type B catalytic subunit	VDENFDCVEADDVEGK;YYTEFPTVLDITAEDPSK	37181484	42150994	12769863	14273337	27460482	28856449	5034712	8857965	4361697	3072875	39666239	13521600	2.81585e+07	3.54587e+06	1.76117e+06		0.8057	0.7596	0.929938	0.578952	0.459931	2	0.2	2	1.37009	-0.233652	0.664189	-0.845575	-0.95505	1.73307e+07	1.63023e+07
Q13547	HDAC1_HUMAN	Q13547	1	1	HDAC1_HUMAN|Q13547	HDAC1	1	Histone deacetylase 1	LHISPSNM#TNQNTNEYLEK;EVTEEEKTKEEKPEAK;FNVGEDCPVFDGLFEFCQLSTGGSVASAVK;VKTEDEKEKDPEEK;YHSDDYIK;YYAVNYPLR	219721974	263485663	64875369	83288334	155952740	136349711	107336135	103007142	9116292	7980109	2.41604e+08	7.22533e+07	95057088	1.05172e+08	0		0.794324	0.722347	0.69806	0.894199	0.493923	7	0.233333	6	1.58077	-0.348121	-0.0883869	0.0268174	-1.17108	1.02817e+08	8.77967e+07
P56524	HDAC4_HUMAN	P56524	2	1	HDAC4_HUMAN|P56524;HDAC4_HUMAN|P56524-2	HDAC4;HDAC4	1	Histone deacetylase 4	LQETGLR	7936678576	9783574243	1198634348	1220467427	3821270906	4319132776	1368662088	1233816936	620484923	603165792	8860126410	1209550888	4070201841	1301239512	611825358		0.811225	0.982111	0.884731	0.901477	0.972088	0	0	1	1.6471	-0.583393	0.250616	-0.556662	-0.757657	3.21059e+09	3.43e+09
Q8N4P3	MESH1_HUMAN	Q8N4P3	15	1	MESH1_HUMAN|Q8N4P3	HDDC3	1	Guanosine-3',5'-bis(diphosphate) 3'-pyrophosphohydrolase MESH1	CTPEGWSEHR;VQEYFEWAAQVVK;LQVEQAPHSSPGAK	160537431	188354660	61348506	57589796	67805804	75788710	38101449	35476468	2058523	3013172	1.74446e+08	59469151	71797257	3.6789e+07	1978792		0.881161	0.79038	0.881666	0.708494	0.776882	1	0.0666667	3	1.63125	-0.145691	0.0448377	-0.496208	-1.03419	6.8896e+07	6.47048e+07
Q08623	HDHD1_HUMAN	Q08623	X	1	HDHD1_HUMAN|Q08623;HDHD1_HUMAN|Q08623-3;HDHD1_HUMAN|Q08623-4;HDHD1_HUMAN|Q08623-2	HDHD1;HDHD1;HDHD1;HDHD1	1	Pseudouridine-5'-phosphatase	LYSVVFQEICNR	17214462	21323568	5315851	4619085	4572716	13058270	3310590	3008069	723074	NA	19269015	4967468	NA	3159330	723074		0.807297	0.868927	0.350178	0.90862	1	1	0.2	1	1.46705	-0.24719	NA	-0.46392	-0.755939	7.02972e+06	8.3428e+06
Q9Y5R4	HEMK1_HUMAN	Q9Y5R4	3	1	HEMK1_HUMAN|Q9Y5R4	HEMK1	1	HemK methyltransferase family member 1	ISLTHENAQR	114621753	149788790	155750476	194785607	125148267	134539808	121855727	162885237	139589946	138951615	132205272	175268042	129844038	142370482	139270780		0.765223	0.7996	0.930195	0.748108	0.995427	0	0	1	-0.632563	1.71845	-0.761475	-0.0775928	-0.246821	1.43792e+08	1.83167e+07
Q5VTY9	HHAT_HUMAN	Q5VTY9	1	1	HHAT_HUMAN|Q5VTY9;HHAT_HUMAN|Q5VTY9-2;HHAT_HUMAN|Q5VTY9-3;HHAT_HUMAN|Q5VTY9-5;HHAT_HUMAN|Q5VTY9-6;HHAT_HUMAN|Q5VTY9-7	HHAT;HHAT;HHAT;HHAT;HHAT;HHAT	1	Protein-cysteine N-palmitoyltransferase HHAT	LALGLGR	13547423	10414212	1729564	1823364	1578944	1353289	1623090	3320955	654469	2068083	11980818	1776464	1466116	NA	NA		0.768723	0.948557	0.857085	0.488742	0.316462	2	0.4	1	1.15431	-0.551221	-0.603091	NA	NA	5074466	5.98309e+06
Q6NVY1	HIBCH_HUMAN	Q6NVY1	2	1	HIBCH_HUMAN|Q6NVY1	HIBCH	1	3-hydroxyisobutyryl-CoA hydrolase, mitochondrial	GHDFHEGVR;AFCAGGDIR;ENIASVLENYHTESK;IAPVFFR	80057180	87137499	101342674	121043581	36376078	35292688	12362761	9549653	16024983	3649174	76663163	1.14686e+08	3.4259e+07	5804068	1.52928e+07		0.827341	0.877859	0.676759	0.754151	0.836683	5	0.25	4	0.599848	1.43462	-0.33112	-0.955836	-0.747514	4.9341e+07	4.55485e+07
Q9BX68	HINT2_HUMAN	Q9BX68	9	1	HINT2_HUMAN|Q9BX68	HINT2	1	Histidine triad nucleotide-binding protein 2, mitochondrial	ISQAEEEDQQLLGHLLLVAK	71201656	67475368	57180516	46113396	85760848	87404128	16334653	17654898	7662768	5766545	69338512	51646956	86582488	16994776	6714656		0.947666	0.806453	0.981199	0.925219	0.752541	0	0	1	0.680103	0.158851	1.18817	-0.862118	-1.165	4.62555e+07	3.39405e+07
P09601	HMOX1_HUMAN	P09601	22	1	HMOX1_HUMAN|P09601	HMOX1	1	Heme oxygenase 1	ALDLPSSGEGLAFFTFPNIASATK;ESPVFAPVYFPEELHR	42931109	34396407	25331313	23954506	27038426	25401759	24541991	27389231	2697852	3646378	38663758	2.46429e+07	2.62201e+07	25965611	3172115		0.804619	0.943167	0.929238	0.872099	0.693285	0	0	2	1.16442	0.0709694	0.19397	0.174123	-1.60348	2.37329e+07	1.28226e+07
P30519	HMOX2_HUMAN	P30519	16	1	HMOX2_HUMAN|P30519;HMOX2_HUMAN|P30519-2	HMOX2;HMOX2	1	Heme oxygenase 2	LPSTGEGTQFYLFENVDNAQQFK	22720794	18234961	15299758	13847734	12964585	16991581	11317384	8811293	5861287	6665458	20477878	14573746	14978083	10064338	6263372		0.802567	0.905095	0.763	0.778563	0.879353	0	0	1	1.33854	0.241887	0.31699	-0.595706	-1.30171	1.32715e+07	5.38377e+06
Q99714	HCD2_HUMAN	Q99714	X	1	HCD2_HUMAN|Q99714	HSD17B10	1	3-hydroxyacyl-CoA dehydrogenase type-2	VM#TIAPGLFGTPLLTSLPEK;GVIINTASVAAFEGQVGQAAYSASK;KLGNNCVFAPADVTSEK;LGDPAEYAHLVQAIIENPFLNGEVIR;LGNNCVFAPADVTSEKDVQTALALAK;LVGQGASAVLLDLPNSGGEAQAK	189047724	205572025	143770470	161097397	208916541	197957768	115804208	125583003	48604150	91724311	1.9731e+08	155050588	2.03437e+08	1.04979e+08	6.96631e+07		0.834995	0.853919	0.750943	0.670736	0.572106	5	0.166667	6	0.880925	0.154143	0.986303	-0.707005	-1.31437	1.46088e+08	5.81457e+07
Q8NBQ5	DHB11_HUMAN	Q8NBQ5	4	1	DHB11_HUMAN|Q8NBQ5	HSD17B11	1	Estradiol 17-beta-dehydrogenase 11	HGLEETAAK;TLTDELAALQITGVK	18530986	25811566	2902991	4567512	9783345	13508086	2105745	2384031	184959	696793	22171276	3.73525e+06	1.16457e+07	1.68823e+06	0		0.747612	0.623117	0.722407	0.660876	0.873868	1	0.1	2	1.56272	-0.44873	0.414337	-0.672069	-0.856262	7.8481e+06	9.16553e+06
Q5T013	HYI_HUMAN	Q5T013	1	1	HYI_HUMAN|Q5T013;HYI_HUMAN|Q5T013-2;HYI_HUMAN|Q5T013-3;HYI_HUMAN|Q5T013-4	HYI;HYI;HYI;HYI	1	Putative hydroxypyruvate isomerase	ITDPQYFLDTPQQAAAILQK	23724510	22706126	4772353	3405662	11481593	13501923	6973289	8260273	1102610	527761	23215318	4089008	12491758	7616781	NA		0.957075	0.713623	0.850367	0.844196	0.478647	1	0.2	1	1.36541	-0.933045	0.0767352	-0.509103	NA	1.18532e+07	8.32137e+06
Q2TAA2	IAH1_HUMAN	Q2TAA2	2	1	IAH1_HUMAN|Q2TAA2	IAH1	1	Isoamyl acetate-hydrolyzing esterase 1 homolog	QHIPLEEYAANLK;DVAEAKPELSLLGDGDH;GNEFLFSHLWPLIEK;VSSLPLLLPYWR	231023230	278333432	110483812	115112172	214177525	219283501	107323126	84338688	7876874	12966501	2.43158e+08	112797992	216730513	95830907	9197086		0.787504	0.885329	0.822037	0.874185	0.63196	2	0.1	4	1.13076	-0.23899	0.853071	-0.41727	-1.32757	1.35543e+08	9.5171e+07
O75874	IDHC_HUMAN	O75874	2	1	IDHC_HUMAN|O75874	IDH1	1	Isocitrate dehydrogenase [NADP] cytoplasmic	SIEDFAHSSFQM#ALSK;DIFQEIYDK;HAYGDQYR;LIFPYVELDLHSYDLGIENR;TVEAEAAHGTVTR	167981279	210929765	108246114	89561247	90615849	74694095	74621876	67273180	32446407	39942635	189455522	9.89037e+07	82654972	70947528	3.46348e+07		0.838377	0.847048	0.806137	0.778659	0.80181	1	0.04	5	1.63183	0.0621344	-0.219533	-0.422478	-1.05195	9.53193e+07	5.76876e+07
P48735	IDHP_HUMAN	P48735	15	1	IDHP_HUMAN|P48735;IDHP_HUMAN|P48735-2	IDH2;IDH2	1	Isocitrate dehydrogenase [NADP], mitochondrial	DIFQEIFDK;DLAGCIHGLSNVK;FKDIFQEIFDK;IIWQFIK;LNEHFLNTTDFLDTIK;VCVETVESGAMTK	158587162	162157602	104522066	116488155	64431287	58946499	35982938	40500994	11808188	21121895	160372382	1.10505e+08	61688893	3.7973e+07	1.0854e+07		0.887596	0.75486	0.816	0.712266	0.514483	3	0.1	6	1.41121	0.574367	-0.244837	-0.642823	-1.09792	7.62787e+07	5.95898e+07
P50213	IDH3A_HUMAN	P50213	15	1	IDH3A_HUMAN|P50213;IDH3A_HUMAN|P50213-2	IDH3A;IDH3A	1	Isocitrate dehydrogenase [NAD] subunit alpha, mitochondrial	ENTEGEYSGIEHVIVDGVVQSIK;IAEFAFEYAR;TPYTDVNIVTIR	123994434	143551735	69714777	67801525	89129413	88318177	28596623	34358376	5004558	6666174	1.25916e+08	6.80417e+07	89089434	3.20414e+07	5.00612e+06		0.736264	0.739697	0.966003	0.908022	0.611518	4	0.266667	3	1.30628	0.0848979	0.529092	-0.674857	-1.24541	64018890	4.73841e+07
A1L0T0	ILVBL_HUMAN	A1L0T0	19	1	ILVBL_HUMAN|A1L0T0	ILVBL	1	Acetolactate synthase-like protein	RPLMVLGSQALLTPTSADKLR	484345	579663	738367	381505	NA	921329	882906	NA	144210	NA	532004	559936	921329	882906	0		0.835563	0.516688	1	1	1	0	0	1	-0.127679	-0.0521709	0.92478	0.820912	-1.56584	579235	369919
P12268	IMDH2_HUMAN	P12268	3	1	IMDH2_HUMAN|P12268	IMPDH2	1	Inosine-5'-monophosphate dehydrogenase 2	DIDFLKEEEHDCFLEEIM#TK;DKYPNLQVIGGNVVTAAQAK;FGVPVIADGGIQNVGHIAK;GKLPIVNEDDELVAIIAR;HGFCGIPITDTGR;KYEQGFITDPVVLSPK;LIAGIQHSCQDIGAK;LPIVNEDDELVAIIAR;NLIDAGVDALR;QLLCGAAIGTHEDDKYR;TSSAQVEGGVHSLHSYEK;VAQGVSGAVQDK;YFSEADKIK	1155622928	1254782822	258672910	251917593	717671645	747896630	230994838	245826271	28858133	24006019	1205202875	252649257	700707437	2.38411e+08	20970444		0.844188	0.78935	0.787721	0.826944	0.6376	9	0.138462	13	1.52526	-0.48813	0.45892	-0.518226	-0.977825	4.83588e+08	4.73109e+08
Q9BY32	ITPA_HUMAN	Q9BY32	20	1	ITPA_HUMAN|Q9BY32;ITPA_HUMAN|Q9BY32-2	ITPA;ITPA	1	Inosine triphosphate pyrophosphatase	IDLPEYQGEPDEISIQK;ALLELQEYFGSLAA;SAYALCTFALSTGDPSQPVR;GCQDFGWDPCFQPDGYEQTYAEM#PK	88115386	70727866	37550323	28816628	16087868	19113222	3964563	4436689	2775650	1926893	6.77282e+07	20516978	14237309	4.65339e+06	2.35127e+06		0.726058	0.44928	0.728972	0.81891	0.646937	7	0.35	4	1.71986	-0.051803	-0.287456	-0.647106	-0.733496	2.18974e+07	2.66479e+07
P26440	IVD_HUMAN	P26440	15	1	IVD_HUMAN|P26440	IVD	1	Isovaleryl-CoA dehydrogenase, mitochondrial	FLQEHLAPK;IGHFQLMQGK;IPAANILGHENK;LYEIGAGTSEVR	64993911	54092158	25638625	40324251	12885658	18071079	5534211	2635000	2701759	4174574	41341783	3.28945e+07	1.62725e+07	5629366	4.20627e+06		0.559386	0.841721	0.8361	0.895015	0.806381	5	0.25	4	1.28775	0.776395	-0.229815	-0.874092	-0.960239	2.00689e+07	1.65194e+07
Q15652	JHD2C_HUMAN	Q15652	10	1	JHD2C_HUMAN|Q15652;JHD2C_HUMAN|Q15652-2;JHD2C_HUMAN|Q15652-3	JMJD1C;JMJD1C;JMJD1C	1	Probable JmjC domain-containing histone demethylation protein 2C	KITHSPDSVK	90846092	91745061	119224302	110693186	102624958	107449597	119266397	87833483	125993444	162494251	91295576	114958744	105037278	103549940	144243848		0.990201	0.928445	0.955099	0.736448	0.775372	0	0	1	-1.0271	0.15724	-0.339329	-0.41377	1.62296	1.11817e+08	1.998e+07
O95251	KAT7_HUMAN	O95251	17	1	KAT7_HUMAN|O95251;KAT7_HUMAN|O95251-2;KAT7_HUMAN|O95251-3;KAT7_HUMAN|O95251-4;KAT7_HUMAN|O95251-5	KAT7;KAT7;KAT7;KAT7;KAT7	1	Histone acetyltransferase KAT7	EISQETAVNPVDIVSTLQALQM#LK	2742768	2351870	644041	NA	3466621	2913082	NA	904587	NA	NA	2547319	644041	3189852	904587	NA		0.857481	1	0.840323	1	NA	1	0.2	1	0.584521	-0.948133	1.10193	-0.738323	NA	1.82145e+06	1.24182e+06
O60341	KDM1A_HUMAN	O60341	1	1	KDM1A_HUMAN|O60341;KDM1A_HUMAN|O60341-2	KDM1A;KDM1A	1	Lysine-specific histone demethylase 1A	LFFAGEHTIR	6171601	6825012	1783943	2730856	5702300	5663902	1524497	3907297	168368	92220	6498306	2257400	5683101	NA	0		0.904262	0.653254	0.993266	0.390167	0.547729	1	0.2	1	0.954045	-0.446637	0.6848	NA	-1.19221	3.6097e+06	3.02774e+06
Q7LBC6	KDM3B_HUMAN	Q7LBC6	5	1	KDM3B_HUMAN|Q7LBC6;KDM3B_HUMAN|Q7LBC6-2;KDM3B_HUMAN|Q7LBC6-3	KDM3B;KDM3B;KDM3B	1	Lysine-specific demethylase 3B	SELWKPEAFSQEFGDQDVDLVNCR	5240329	1969332	3449121	920318	867292	631446	8835497	4692245	410444	902265	NA	NA	749369	6763871	NA		0.375803	0.266827	0.728066	0.531068	0.454904	3	0.6	1	NA	NA	-0.707107	0.707107	NA	3756620	4.2529e+06
O94953	KDM4B_HUMAN	O94953	19	1	KDM4B_HUMAN|O94953	KDM4B	1	Lysine-specific demethylase 4B	SQDYVAFVESLLQVQGR	4516014	2980991	676354	630843	1792965	2981151	935620	591480	154090	NA	3748502	653598	2387058	763550	0		0.660093	0.932711	0.601434	0.63218	1	0	0	1	1.46372	-0.560476	0.573277	-0.488563	-0.987956	1.51054e+06	1.52896e+06
B2RXH2	KDM4E_HUMAN	B2RXH2	11	1	KDM4E_HUMAN|B2RXH2	KDM4E	1	Lysine-specific demethylase 4E	M#KSVHSSPQNTSHTIM#TFYPTM	518101764	704482188	705738314	751178026	582429962	586015720	1376559973	1016025788	1062197253	1316789413	611291976	728458170	584222841	1196292880	1189493333		0.735436	0.939509	0.993881	0.738091	0.806657	0	0	1	-0.816638	-0.434916	-0.904828	1.08927	1.06711	861951840	3.06941e+08
Q16719	KYNU_HUMAN	Q16719	2	1	KYNU_HUMAN|Q16719	KYNU	1	Kynureninase	FTNLLTSILDSAETK;FTNLLTSILDSAETKN	18737359	29582736	17209096	17753000	5948549	7313879	7579291	10691851	1213179	427137	2.416e+07	17481048	6631214	7.62319e+06	0		0.630442	0.859822	0.763895	0.501341	0.702374	2	0.2	2	1.35609	0.658349	-0.475106	-0.371477	-1.16785	1.11791e+07	9.57235e+06
Q53H82	LACB2_HUMAN	Q53H82	8	1	LACB2_HUMAN|Q53H82	LACTB2	1	Beta-lactamase-like protein 2	EEIIGNGEQQYVYLK	3620263	6148680	NA	589000	NA	150177	854215	798078	NA	NA	4884472	589000	0	826146	NA		0.588787	1	1	0.934282	NA	1	0.2	1	1.48175	-0.441407	-0.705113	-0.335233	NA	1.5749e+06	2.23355e+06
P04180	LCAT_HUMAN	P04180	16	1	LCAT_HUMAN|P04180	LCAT	1	Phosphatidylcholine-sterol acyltransferase	TYSVEYLDSSK;VSNAPGVQIR	74293056	113258130	126481904	154434096	94700999	90306240	161569626	117170108	124572892	134646789	93775593	82122203	9.25036e+07	139369867	1.2961e+08		0.667035	0.579949	0.956281	0.662187	0.854515	1	0.1	2	-0.541373	-1.00185	-0.591635	1.26026	0.874598	1.07476e+08	2.53072e+07
P07195	LDHB_HUMAN	P07195	12	1	LDHB_HUMAN|P07195	LDHB	1	L-lactate dehydrogenase B chain	M#VVESAYEVIK;IHPVSTM#VK;GM#YGIENEVFLSLPCILNAR;GEM#M#DLQHGSLFLQTPK;DYSVTANSK;FIIPQIVK;GLTSVINQK;IHPVSTMVK;IVADKDYSVTANSK;LKDDEVAQLK;NVNVFK;SLADELALVDVLEDK;SLADELALVDVLEDKLK;YLMAEK	3038054907	3310472111	1873326569	1990171087	1213182726	1283342524	923480269	824740539	262511653	216998508	3174263509	1931748828	1.24121e+09	8.66193e+08	212097232		0.806484	0.886651	0.74593	0.816341	0.64377	6	0.0857143	14	1.49363	0.394944	-0.215661	-0.547266	-1.12565	1.4851e+09	1.13091e+09
P49916	DNLI3_HUMAN	P49916	17	1	DNLI3_HUMAN|P49916;DNLI3_HUMAN|P49916-2;DNLI3_HUMAN|P49916-3;DNLI3_HUMAN|P49916-4	LIG3;LIG3;LIG3;LIG3	1	DNA ligase 3	DFIVPDPK	26606054	27670061	11149189	11221502	10796981	15597557	8513336	10343587	5429735	8915793	27138058	11185346	13197269	9428462	7172764		0.961547	0.993556	0.692223	0.823055	0.609002	0	0	1	1.71631	-0.30977	-0.0542453	-0.532904	-0.819389	1.36244e+07	7.87369e+06
P38571	LICH_HUMAN	P38571	10	1	LICH_HUMAN|P38571;LICH_HUMAN|P38571-2	LIPA;LIPA	1	Lysosomal acid lipase/cholesteryl ester hydrolase	DLFGDKEFLPQSAFLK	7897470	6833042	2824244	2081565	16519432	15331545	1249161	954398	238729	567331	7365256	2452904	15925488	1101780	NA		0.865219	0.737034	0.928092	0.764031	0.420793	1	0.2	1	0.0975029	-0.634978	1.37392	-0.836445	NA	6711357	6.70645e+06
P28300	LYOX_HUMAN	P28300	5	1	LYOX_HUMAN|P28300	LOX	1	Protein-lysine 6-oxidase	TPILLIR	26600062	23067817	36801160	35341993	32241814	25786181	35815527	26024371	46104880	53370977	24833940	36071576	29013998	30919949	49737928		0.867209	0.96035	0.799775	0.726623	0.863857	0	0	1	-0.964696	0.203311	-0.530233	-0.332134	1.62375	3.41155e+07	9.62121e+06
P09960	LKHA4_HUMAN	P09960	12	1	LKHA4_HUMAN|P09960;LKHA4_HUMAN|P09960-2	LTA4H;LTA4H	1	Leukotriene A-4 hydrolase	CSVDFTR;PEIVDTCSLASPASVCR;TLTGTAALTVQSQEDNLR;APLPLGHIK;FTRPLFK;WEDAIPLALK;AILPCQDTPSVK;DFLYSYFK;DGETPDPEDPSR;DGETPDPEDPSRK;DLSSHQLNEFLAQTLQR;EDDLNSFNATDLK;EDDLNSFNATDLKDLSSHQLNEFLAQTLQR;EHPYLFSQCQAIHCR;HFNALGGWGELQNSVK;LTYTAEVSVPK;LVVDLTDIDPDVAYSSVPYEK;SAYEFSETESMLK;SITTDDWKDFLYSYFK;SLSNVIAHEISHSWTGNLVTNK;SSALQWLTPEQTSGK;TFGETHPFTK;TLVWSEK;TWDHFWLNEGHTVYLER;VPIPCYLIALVVGALESR;VVINGQEVK;M#QEVYNFNA…	7652789959	9350671640	4590693266	5180290394	6882111430	7550942298	9290062235	8543035916	627106996	609301652	8356227487	4.84596e+09	6866164939	8783170841	5.89302e+08		0.778253	0.782083	0.785036	0.83781	0.772032	16	0.106667	30	0.739184	-0.312141	0.292911	0.867054	-1.58701	5888164524	3.3389e+09
O75608	LYPA1_HUMAN	O75608	8	1	LYPA1_HUMAN|O75608;LYPA1_HUMAN|O75608-2	LYPLA1;LYPLA1	1	Acyl-protein thioesterase 1	DISILQCHGDCDPLVPLM#FGSLTVEK;TYEGM#MHSSCQQEM#MDVKQ;ASFPQGPIGGANR;LAGVTALSCWLPLR;TLVNPANVTFK	662111609	783753684	473832706	433780572	417555696	518356049	456017399	476090655	265798070	280398351	7.22933e+08	453806639	4.59446e+08	466054027	272278750		0.841651	0.785754	0.684134	0.814249	0.74841	2	0.08	5	1.54313	-0.131257	-0.096171	-0.0550584	-1.26065	474903604	1.60731e+08
O95372	LYPA2_HUMAN	O95372	1	1	LYPA2_HUMAN|O95372	LYPLA2	1	Acyl-protein thioesterase 2	TYPGVM#HSSCPQEMAAVK;ETAAVIFLHGLGDTGHSWADALSTIR	49223581	51117522	24045988	25681518	45719521	41891309	29562329	25775305	4969862	3456976	43205943	24863753	43805415	27668817	2914643		0.560847	0.77978	0.783179	0.91825	0.631227	2	0.2	2	0.879719	-0.216905	0.91556	-0.0491985	-1.52918	2.84917e+07	1.67261e+07
Q5VWZ2	LYPL1_HUMAN	Q5VWZ2	1	1	LYPL1_HUMAN|Q5VWZ2;LYPL1_HUMAN|Q5VWZ2-2	LYPLAL1;LYPLAL1	1	Lysophospholipase-like protein 1	NHQDVAGVFALSSFLNK	13567489	16325166	5106434	6225670	11524522	19581904	1121201	2825570	2928935	1375177	14946328	5666052	15553213	NA	NA		0.831078	0.820222	0.588529	0.396805	0.469514	2	0.4	1	0.521726	-1.15297	0.631242	NA	NA	1.20552e+07	5.54148e+06
P31153	METK2_HUMAN	P31153	2	1	METK2_HUMAN|P31153	MAT2A	1	S-adenosylmethionine synthase isoform type-2	DSFPWEVPK;ICDQISDAVLDAHLQQDPDAK;AAVDYQKV;FVIGGPQGDAGLTGR;HIGYDDSSK;YLDEDTIYHLQPSGR	899919497	1302325538	1032687742	1011420821	893621212	1019898011	1082405548	945477358	978297705	1019072634	1.10112e+09	1.02205e+09	9.5676e+08	1013941453	996679209		0.709527	0.856631	0.875449	0.805096	0.653289	2	0.0666667	6	1.57248	0.0746896	-1.16218	-0.0789914	-0.405989	1.01811e+09	5.27901e+07
Q9NZL9	MAT2B_HUMAN	Q9NZL9	5	1	MAT2B_HUMAN|Q9NZL9;MAT2B_HUMAN|Q9NZL9-2;MAT2B_HUMAN|Q9NZL9-4	MAT2B;MAT2B;MAT2B	1	Methionine adenosyltransferase 2 subunit beta	ESLWPFLIDK;ESLWPFLIDKR;LETLGIGQR;RPDVVENQPDAASQLNVDASGNLAK	112313170	132861371	26622986	44676675	79441976	64993001	43241310	45805546	3950590	1746425	1.22587e+08	37445822	68778022	44523428	513187		0.863641	0.757552	0.585148	0.756245	0.656083	5	0.25	4	1.50295	-0.383923	0.310451	-0.227071	-1.20241	5.47695e+07	4.5123e+07
Q8N884	CGAS_HUMAN	Q8N884	6	1	CGAS_HUMAN|Q8N884;CGAS_HUMAN|Q8N884-2	MB21D1;MB21D1	1	Cyclic GMP-AMP synthase	IQLEEYSNTR	25459466	26978655	22671815	38344100	16892763	23658174	40776385	31851246	52905126	54061834	26219060	30507958	20275468	36313816	53483480		0.943689	0.591273	0.714035	0.78112	0.978604	0	0	1	-0.562776	-0.224767	-1.03119	0.232795	1.58594	3.336e+07	1.26887e+07
P40925	MDHC_HUMAN	P40925	2	1	MDHC_HUMAN|P40925;MDHC_HUMAN|P40925-3	MDH1;MDH1	1	Malate dehydrogenase, cytoplasmic	DLDVAILVGSM#PR;DVIATDKEDVAFK;AICDHVR;EKMDLTAK;ELTEEKESAFEFLSSA;ENFSCLTR;ESAFEFLSSA;EVGVYEALKDDSWLK;FVEGLPINDFSR;GEFVTTVQQR;ICDHVR;KLSSAMSAAK;LGVTANDVK;LSSAMSAAK;NVIIWGNHSSTQYPDVNHAK;SQGAALDK;VIVVGNPANTNCLTASK;KLSSAM#SAAK	8443352930	10842417505	4908732640	5144076982	6020443363	7199922628	4640059028	3942631483	411545414	397407651	9465596000	4.33428e+09	5.8191e+09	4.29015e+09	403418968		0.788263	0.771332	0.819839	0.814863	0.75365	8	0.0888889	18	1.41061	-0.161875	0.293147	-0.175398	-1.36648	4.86251e+09	3.26319e+09
P40926	MDHM_HUMAN	P40926	7	1	MDHM_HUMAN|P40926	MDH2	1	Malate dehydrogenase, mitochondrial	ANTFVAELK;HGVYNPNK;IFGVTTLDIVR;GYLGPEQLPDCLK;IQEAGTEVVK;ISQCTPK;KGEDFVK;LTLYDIAHTPGVAADLSHIETK;NSPLVSR;SQETECTYFSTPLLLGK;TIIPLISQCTPK;VAVLGASGGIGQPLSLLLK;VDFPQDQLTALTGR;VNVPVIGGHAGK;AGAGSATLSM#AYAGAR;FVFSLVDAM#NGK;M#ISDAIPELK	3832190918	4115855640	2786754921	2680958507	3630652785	3547601872	1698919290	1626434032	1198766855	993233803	3974023279	2733856714	3.58913e+09	1663030821	1081818001		0.873192	0.821409	0.866989	0.883578	0.788499	2	0.0235294	17	1.10891	0.101894	0.796372	-0.767614	-1.23956	2.60837e+09	1.23153e+09
P23368	MAOM_HUMAN	P23368	18	1	MAOM_HUMAN|P23368	ME2	1	NAD-dependent malic enzyme, mitochondrial	VTEYLYANK;IDSYQEPFTHSAPESIPDTFEDAVNILKPSTIIGVAGAGR	37981927	38481970	9034101	9364755	17899479	12871566	382064	429940	459320	1249765	3.82319e+07	9199428	14393201	0	1022818		0.807102	0.96621	0.574329	1	0.747047	2	0.2	2	1.65258	-0.217021	0.117442	-0.809435	-0.743569	1.25695e+07	1.55287e+07
Q9HCE5	MET14_HUMAN	Q9HCE5	4	1	MET14_HUMAN|Q9HCE5	METTL14	1	N6-adenosine-methyltransferase subunit METTL14	FDVILLEPPLEEYYR;QLLAQQLGAESADSIGAVLNSK	22386741	18056559	6245969	8655842	11393985	10978240	6330919	7777515	602709	1372463	16688692	9443809	1.11861e+07	7466263	0		0.632176	0.873844	0.87324	0.854022	0.550569	2	0.2	2	1.27352	0.0801881	0.367169	-0.245541	-1.47534	8.95698e+06	6.07114e+06
Q9H7H0	MET17_HUMAN	Q9H7H0	14	1	MET17_HUMAN|Q9H7H0;MET17_HUMAN|Q9H7H0-2;MET17_HUMAN|Q9H7H0-3	METTL17;METTL17;METTL17	1	Methyltransferase-like protein 17, mitochondrial	FLENPDLSQTEEK	36369576	32784831	39965028	37046756	59973099	48228683	97417764	89444246	128223397	119566098	34577204	38505892	54100891	93431005	123894748		0.901436	0.926979	0.804172	0.918151	0.932483	0	0	1	-0.890197	-0.788308	-0.383859	0.63615	1.42621	68901948	3.85586e+07
Q9H8H3	MET7A_HUMAN	Q9H8H3	12	1	MET7A_HUMAN|Q9H8H3	METTL7A	1	Methyltransferase-like protein 7A	LSLLEVGCGTGANFK;VTCIDPNPNFEK	348929054	508408594	145094728	192557733	149284598	155107280	196200098	199936862	57599142	42366955	186624677	1.68826e+08	152195939	198068480	4.9983e+07		0.692457	0.791004	0.965489	0.982452	0.698988	1	0.1	2	0.599633	0.298871	0.017849	0.793012	-1.70937	151139675	5.91779e+07
O60502	OGA_HUMAN	O60502	10	1	OGA_HUMAN|O60502;OGA_HUMAN|O60502-4	MGEA5;MGEA5	1	Protein O-GlcNAcase	LLPIDGANDLFFQPPPLTPTSK;EIPVESIEEVSK;EQFVPGPNEKPLYTAEPVTLEDLQLLADLFYLPYEHGPK	30129013	23212944	16685681	16090556	44292777	44520497	14884430	17401233	9071935	5112615	1.98963e+07	16207064	42950178	1.61428e+07	1698718		0.710575	0.8	0.768148	0.80837	0.658622	3	0.2	3	0.0346994	-0.212769	1.58111	-0.217077	-1.18596	1.9379e+07	1.4908e+07
Q96EY8	MMAB_HUMAN	Q96EY8	12	1	MMAB_HUMAN|Q96EY8	MMAB	1	Cob(I)yrinic acid a,c-diamide adenosyltransferase, mitochondrial	YLFTLAR	128824203	192514213	144294672	242206590	112778731	129147926	223718727	211004925	187425953	161161593	160669208	193250631	120963328	217361826	174293773		0.669167	0.59575	0.873252	0.943171	0.859868	0	0	1	-0.349219	0.551047	-1.44634	1.21727	0.027245	1.73308e+08	3.61909e+07
Q13724	MOGS_HUMAN	Q13724	2	1	MOGS_HUMAN|Q13724;MOGS_HUMAN|Q13724-2	MOGS;MOGS	1	Mannosyl-oligosaccharide glucosidase	LAGSLLTQALESHAEGFR;LGPLLDILADSR	23559402	29578403	10207495	15730015	25508547	26643176	7146793	6878372	360199	1113505	2.65689e+07	9183412	2.60759e+07	7.01258e+06	545762		0.779585	0.593477	0.91609	0.860558	0.81722	1	0.1	2	1.07574	-0.397856	1.03395	-0.581856	-1.12999	1.38773e+07	1.1798e+07
P34949	MPI_HUMAN	P34949	15	1	MPI_HUMAN|P34949	MPI	1	Mannose-6-phosphate isomerase	KVPEFQFLIGDEAATHLK;GDCVECMACSDNTVR;VLSVETPLSIQAHPNK;LLASSDPLAQIAEDKPYAELWM#GTHPR	160093955	179381526	65204528	69274268	121358979	114269946	57247031	43871131	1981901	2694907	1.66831e+08	49791970	1.17814e+08	50559081	1208282		0.720246	0.552604	0.730708	0.81825	0.718326	5	0.25	4	1.37754	-0.422056	0.62386	-0.410261	-1.16908	7.72409e+07	6.50363e+07
P25325	THTM_HUMAN	P25325	22	1	THTM_HUMAN|P25325;THTM_HUMAN|P25325-2	MPST;MPST	1	3-mercaptopyruvate sulfurtransferase	DGIEPGHIPGTVNIPFTDFLSQEGLEK	18724898	18078253	5194202	6247608	12882745	14019102	3893294	3413586	1439442	2578254	18401576	5720905	13450924	3653440	2008848		0.965466	0.831391	0.918942	0.876786	0.558301	0	0	1	1.39423	-0.418255	0.686619	-0.713764	-0.94883	8.64714e+06	6.99629e+06
P00403	COX2_HUMAN	P00403	MITOCHONDRION	1	COX2_HUMAN|P00403	MT-CO2	1	Cytochrome c oxidase subunit 2	VVLPIEAPIR	48650524	49550552	33508182	23357433	39682016	34861285	23160798	15117770	1516198	2952167	49100538	28432808	37271650	19139284	2234182		0.981836	0.697067	0.878516	0.652731	0.513588	0	0	1	1.22667	0.0671612	0.563043	-0.454229	-1.40265	2.72357e+07	1.78245e+07
Q13126	MTAP_HUMAN	Q13126	9	1	MTAP_HUMAN|Q13126	MTAP	1	S-methyl-5'-thioadenosine phosphorylase	NM#AQFSVLLPR;SLLLTTIPQIGSTEWSETLHNLK;EEIQPGDIVIIDQFIDR;IGIIGGTGLDDPEILEGR;YVDTPFGKPSDALILGK;TWGADVINM#TTVPEVVLAK	338319291	356052193	177891074	179807721	282150044	304266897	167529135	157338846	32831803	19870716	347185742	1.78849e+08	2.93208e+08	1.62434e+08	13567464		0.916161	0.860046	0.906084	0.774569	0.682257	3	0.1	6	1.14492	-0.156119	0.727743	-0.282991	-1.43356	1.99049e+08	1.29386e+08
P11586	C1TC_HUMAN	P11586	14	1	C1TC_HUMAN|P11586	MTHFD1	1	C-1-tetrahydrofolate synthase, cytoplasmic	M#FGIPVVVAVNAFK;AAQAPSSFQLLYDLK;APAEILNGK;EQVPGFTPR;GCLELIK;GDLNDCFIPCTPK;GVPTGFILPIR;IYGADDIELLPEAQHK;LVPSVNGVR;THLSLSHNPEQK;TPVPSDIDISR;TTTESEVMK	429714195	533608248	151916509	185178563	177179251	192170285	118135683	114013236	8274092	10600484	425304298	103364559	1.56953e+08	9.7866e+07	9.24059e+06		0.646478	0.645937	0.614893	0.620818	0.754927	22	0.366667	12	1.6856	-0.34868	-0.0100619	-0.383424	-0.943432	1.58546e+08	1.58257e+08
Q6UB35	C1TM_HUMAN	Q6UB35	6	1	C1TM_HUMAN|Q6UB35	MTHFD1L	1	Monofunctional C1-tetrahydrofolate synthase, mitochondrial	LADEIEIYGKSK	49072853	55871317	51416755	65609473	47855829	51684887	61398800	62938368	81938032	80184333	52472085	58513114	49770358	62168584	81061182		0.878319	0.783679	0.925915	0.975539	0.978597	0	0	1	-0.674898	-0.185158	-0.893924	0.111188	1.64279	6.07971e+07	1.23352e+07
[truncated: 2,120 more rows]

## Sheet: Proteome_13504 Peptides
Uniprot-Swissprot	Uniprot-ID	Uniprot-Multiple	Uniprot-Count	Accession	Gene.Name	Description	Peptide	A1	A2	B1	B2	C1	C2	D1	D2	E1	E2	A	B	C	D	E	A_diff_pep	B_diff_pep	C_diff_pep	D_diff_pep	E_diff_pep	Peptide.NA	Peptide.NA.Perc
[truncated: 13,504 more rows]

[truncated: 3 more sheets: Proteome_Venn Matrix 2970p, Proteins Not In Venn_9p, Proteome_220p phosphorylated]
