# Supplementary material for: Tonic signaling of the B‐cell antigen‐specific receptor is a common functional hallmark in chronic lymphocytic leukemia cell phosphoproteomes at early disease stages
Source: Mol Oncol. 2025 Mar 25;19(12):3706–28. doi: 10.1002/1878-0261.70032 (PMC12688175; doi:10.1002/1878-0261.70032)
Supplement: Supplementary file 5 — Table S4. Functional pathway analysis for the proteins expressed in CLL/MBL tumor cells. [file MOL2-19-3706-s007.xlsx]

## Sheet: FEA_Proteome_2160p_in common
Supplementary Table S4. Functional pathway analysis for the proteins expressed in CLL/MBL tumor cells.
Annotation Cluster 1	Enrichment Score: 48.6775197423652
Category	Cell-cell adhesion**	Count	%	PValue	Genes	List Total	Pop Hits	Pop Total	Fold Enrichment	Benjamini	FDR
GOTERM_CC_DIRECT	GO:0005913~cell-cell adherens junction	146	6.77494	1.57319e-52	P46940, O00151, Q01082, Q9UHD8, P62750, P29692, Q9BR76, O00571, Q9H444, P37802, P07737, P11142, O60716, P61313, P61978, P50402, P62854, Q99497, Q9UJU6, O75955, Q7Z2W4, P26196, Q9Y490, P05556, Q8WWI1, P49207, Q14677, Q8IZP0, Q9Y5X3, P55010, O00567, O75369, Q92522, Q15149, O00299, P08238, P62258, Q9NWB6, Q02878, P63244, Q8NC51, Q99439, Q9UGI8, Q13596, Q01813, P18206, Q15208, P61026, P04075, P43487,…	2100	323	18224	3.92261	2.53807e-50	2.47528e-49
GOTERM_MF_DIRECT	GO:0098641~cadherin binding involved in cell-cell adhesion	138	6.40371	1.88994e-50	P46940, O00151, Q01082, Q9UHD8, P62750, P29692, Q9BR76, O00571, Q9H444, P37802, P07737, P11142, O60716, P50402, P61978, P61313, P62854, Q99497, Q9UJU6, Q7Z2W4, P26196, Q9Y490, P05556, P49207, Q14677, Q8IZP0, Q9Y5X3, P55010, O00567, O75369, Q92522, Q15149, O00299, P08238, P62258, Q9NWB6, Q02878, P63244, Q8NC51, Q99439, Q9UGI8, Q13596, Q01813, P18206, Q15208, P61026, P04075, P43487, P54136, Q86UP2,…	2044	290	16881	3.93005	1.04325e-47	3.17778e-47
GOTERM_BP_DIRECT	GO:0098609~cell-cell adhesion	127	5.89327	3.12042e-45	P46940, O00151, Q01082, Q9UHD8, P62750, P29692, Q9BR76, O00571, Q9H444, P37802, P07737, P11142, P50402, P61978, P61313, Q99497, Q9UJU6, Q7Z2W4, P26196, P49207, Q14677, Q8IZP0, Q9Y5X3, P55010, O00567, O75369, Q92522, Q15149, P08238, P62258, Q9NWB6, Q02878, P63244, Q8NC51, Q99439, Q9UGI8, Q13596, Q01813, Q15208, P61026, P04075, P43487, P54136, Q86UP2, P30041, Q9H223, P52907, Q7KZF4, Q96AG4, P50990,…	2045	271	16792	3.84808	3.17035e-42	5.94826e-42
Annotation Cluster 2	Enrichment Score: 35.526400404821054
Category	mRNA splicing**	Count	%	PValue	Genes	List Total	Pop Hits	Pop Total	Fold Enrichment	Benjamini	FDR
GOTERM_BP_DIRECT	GO:0000398~mRNA splicing, via spliceosome	129	5.98608	6.32159e-60	P52597, O75494, Q9H5Z1, Q9UQ35, Q01081, Q15717, O95777, P11142, O43290, Q16629, Q8N684, O00148, O43390, Q96T37, O60508, Q00839, P61978, Q9BUJ2, O60506, P08579, Q13151, P22626, Q8IYB3, Q8WYA6, Q6NZY4, P17844, P19388, Q9BWJ5, P19387, Q9P013, P11940, P55795, P67809, Q9UKM9, Q53GS9, Q8IX12, Q15459, P38159, Q13595, P33240, Q7L014, P62306, P41223, P30876, Q6UN15, Q9UK45, Q6P2Q9, P26368, P51991, Q13838,…	2045	222	16792	4.7714	3.21137e-56	1.20505e-56
UP_KEYWORDS	mRNA splicing	123	5.70766	3.23092e-51	P52597, O75494, Q9H5Z1, Q9UQ35, P23246, Q01081, O95777, P11142, O43290, Q16629, O00148, O43390, O60508, Q00839, P61978, O60506, P08579, Q9Y3F4, P22626, Q8IYB3, Q86W42, Q6NZY4, P17844, Q8WYA6, Q9BWJ5, Q9P013, P11940, Q9UKV3, P67809, Q9UKM9, Q53GS9, Q13148, O15116, Q15459, P38159, Q13595, Q96MU7, Q7L014, Q9Y2W2, P62306, Q8N163, Q9Y2W1, Q86UA1, Q9UK45, Q6P2Q9, P26368, P51991, O95232, Q13838, Q13435,…	2155	260	20581	4.51805	3.66387e-49	4.73488e-48
UP_KEYWORDS	mRNA processing	140	6.49652	8.07315e-51	P52597, Q9C0J8, O75494, Q9H5Z1, O95319, Q9UQ35, Q16630, P23246, Q01081, O95777, P11142, O43290, Q16629, Q8N684, O00148, O43390, O60508, Q00839, P61978, O60506, P08579, Q9Y3F4, P22626, Q8IYB3, Q8WYA6, Q6NZY4, P17844, Q86W42, Q9BWJ5, Q9P013, P11940, Q9UKV3, P67809, Q9UKM9, Q53GS9, Q13148, O15116, Q15459, P38159, Q13595, P33240, Q96MU7, Q7L014, Q9Y2W2, P62306, Q8N163, Q9Y2W1, Q6UN15, Q86UA1, Q9UK45,…	2155	332	20581	4.02726	7.62913e-49	1.18311e-47
UP_KEYWORDS	Spliceosome	77	3.57309	4.21837e-42	P52597, Q12874, Q9H5Z1, Q15029, Q9UQ35, P31943, Q01081, Q15428, Q99459, Q15427, O95777, Q13523, P11142, O43290, Q9H307, O43390, O60508, P61978, Q00839, P09651, O60506, P08579, O43660, O94906, P22626, Q8IYB3, Q9NW64, P17844, Q6NZY4, Q8WYA6, Q9BWJ5, Q9P013, Q9UNP9, Q07955, P62312, P11940, P62314, Q96DI7, P62316, Q9UKM9, Q9Y5S9, P62318, Q15393, Q53GS9, Q15459, P09661, P38159, P62310, Q8NAV1, O75533,…	2155	127	20581	5.79037	2.65757e-40	6.18196e-39
KEGG_PATHWAY	hsa03040:Spliceosome	86	3.99072	1.24345e-35	Q09161, Q12874, O75494, Q15029, Q01081, Q15428, Q99459, Q15427, O95777, P11142, O43290, Q16629, O60508, P62995, Q13242, P61978, Q00839, P09651, P08579, O43660, O94906, P49756, Q9NW64, Q13247, Q8WYA6, P17844, Q8IWX8, Q9BWJ5, Q9P013, Q9UNP9, Q07955, P62312, Q96DI7, P62314, Q9UKV3, P62316, O43143, Q9Y5S9, P62318, Q15393, Q53GS9, Q9Y3B4, Q15459, Q15365, P09661, P38159, P62310, P84103, Q13595, Q86XP3,…	1130	133	6910	3.95409	3.41949e-33	1.63957e-32
GOTERM_CC_DIRECT	GO:0071013~catalytic step 2 spliceosome	61	2.83063	2.83634e-34	P52597, Q12874, Q9H5Z1, Q15029, Q9UQ35, P31943, Q01081, Q15428, Q99459, Q13523, O43290, Q9H307, O43390, O60508, P61978, Q00839, P09651, O60506, O43660, P08579, O94906, P22626, Q8IYB3, Q9NW64, Q6NZY4, P17844, Q9P013, Q9UNP9, Q07955, P11940, P62314, Q96DI7, P62316, Q9UKM9, Q9Y5S9, P62318, Q15393, Q9Y3B4, Q15459, P09661, P62310, P38159, O75533, Q9UMS4, P62306, Q9Y333, P42285, Q86V81, Q9UK45, Q6P2Q9,…	2100	92	18224	5.75395	3.05064e-32	4.46275e-31
GOTERM_CC_DIRECT	GO:0005681~spliceosomal complex	50	2.32019	4.19263e-22	Q12874, Q9Y2W2, O75533, P62306, Q15029, P41223, Q8N163, Q01081, P31942, Q15428, Q15427, O95777, P11142, O43390, P09012, O00148, O60508, Q6P2Q9, Q15637, P09651, O14979, P08579, Q9Y4Y9, P52272, O94906, P26368, P22626, O75643, Q9BZZ5, P49756, Q8WYA6, Q13838, Q9P013, O43172, Q9BZJ0, P62312, Q13435, Q12972, Q92733, P07910, P62316, P62318, P08621, Q15393, Q53GS9, Q15695, Q15459, O43447, Q01130, P09661	2100	94	18224	4.61601	2.70564e-20	6.59677e-19
GOTERM_BP_DIRECT	GO:0008380~RNA splicing	62	2.87703	3.13195e-16	Q09161, Q12874, Q07021, P30153, Q15029, P23246, Q01081, P31942, Q15233, Q15428, Q15427, Q13523, Q16629, O60508, Q13427, O60506, Q96SB3, Q9NR56, P18583, O94906, P49756, Q8IYB3, O95218, Q86W42, P62312, P62314, Q96DI7, Q9UKV3, P26599, P62316, O43143, Q9Y5S9, P62318, Q15393, Q13148, Q53GS9, O15116, P09661, Q8NAV1, Q9Y2W2, P62306, Q8N163, Q9NY27, Q9Y2W1, O00422, Q14498, Q9UHX1, Q92945, Q6P2Q9, P38919,…	2045	166	16792	3.06685	9.40359e-14	6.32827e-13
GOTERM_BP_DIRECT	GO:0006397~mRNA processing	61	2.83063	5.68025e-14	Q9H0D6, Q12874, Q9C0J8, Q6P6C2, Q07021, Q15029, O95319, P23246, Q16630, Q01081, Q15233, Q15428, Q15427, Q16629, O43390, Q13242, P09651, O43809, Q9NR56, Q13151, P18583, P22626, P49756, Q8IYB3, O95218, Q76MJ5, Q07955, P26599, Q9UKV3, O43143, Q9Y5S9, Q15393, Q13148, Q53GS9, O15116, Q15459, P62310, Q07666, Q8NAV1, P14866, Q8N163, Q14690, Q9NY27, Q9Y2W1, O00422, Q14498, Q9UHX1, Q92945, Q6P2Q9, Q86U44,…	2045	179	16792	2.79825	1.20318e-11	1.08358e-10
Annotation Cluster 3	Enrichment Score: 30.546065563391807
Category	Ribosome**	Count	%	PValue	Genes	List Total	Pop Hits	Pop Total	Fold Enrichment	Benjamini	FDR
GOTERM_BP_DIRECT	GO:0019083~viral transcription	84	3.89791	4.17545e-52	Q96EE3, P36578, P61513, P62750, P62277, Q07020, P62753, P27635, P61353, P08865, P62273, P32969, P62280, P12270, Q92621, P62899, P18621, Q8TEM1, P62424, P62269, O75694, P62857, P62266, Q8N1F7, P61247, P57740, P62829, Q7Z3B4, P63220, P61313, P62263, P23396, P62854, P62851, P15880, Q8WUM0, Q02543, P49207, Q99567, P39019, P62910, P62913, P61254, P62917, Q02878, P39023, P18124, P46776, P46777, P35268,…	2045	112	16792	6.15844	1.06056e-48	7.9594e-49
GOTERM_BP_DIRECT	GO:0006413~translational initiation	91	4.22274	3.13521e-49	P60228, P36578, P61513, P62750, P62277, Q07020, Q14240, P62753, P27635, P61353, P08865, P62273, P32969, P62280, P62899, P18621, P62424, P62269, P62857, P62266, P61247, P62829, O00303, P63220, P61313, P62263, P62854, P23396, P62851, P15880, Q02543, P49207, P39019, O75821, P62910, P62913, P55010, P20042, P60842, Q13347, P11940, O60841, P61254, O15372, O15371, P62917, Q02878, P56537, P39023, P18124,…	2045	137	16792	5.45419	5.30896e-46	5.97646e-46
UP_KEYWORDS	Ribonucleoprotein	129	5.98608	9.66473e-49	P36578, P61513, P52597, P62750, P62753, P27635, Q9Y6S9, P08865, O95777, P62269, P62857, P62266, O43390, P61247, P63220, Q00839, P61978, P61313, P62263, P23396, P62854, Q9BUJ2, P62851, O60506, P08579, Q13151, P49207, P22626, P39019, O00567, Q8ND56, P55795, Q9UKM9, P61254, Q02878, O15116, P38159, P39023, P62306, P30050, P62249, P62979, P84098, P62906, P62241, Q9UK45, Q6P2Q9, P62244, Q9UHB9, P62701,…	2155	296	20581	4.16214	7.82843e-47	1.41635e-45
GOTERM_BP_DIRECT	GO:0006614~SRP-dependent cotranslational protein targeting to membrane	72	3.34107	1.07455e-45	P36578, P61513, P62750, P62277, Q07020, P62753, P27635, P08865, P61353, P62273, P32969, P62280, P49458, P62899, P18621, P62424, P62269, P62857, P62266, P61247, P62829, P63220, P61313, P62263, P23396, P62854, P62851, P15880, Q02543, P49207, P39019, P62910, P62913, O76094, P61254, P62917, Q02878, P39023, P18124, P46776, P46777, P46778, P35268, P46779, P30050, P62249, P62979, P84098, P62906, P62241,…	2045	94	16792	6.28947	1.36468e-42	2.04835e-42
GOTERM_BP_DIRECT	GO:0000184~nuclear-transcribed mRNA catabolic process, nonsense-mediated decay	79	3.66589	1.06591e-42	P60228, Q09161, P63151, P36578, P61513, P62750, P30153, P62277, Q07020, P62753, P27635, P61353, P08865, P62273, P32969, P62280, P62899, P18621, P62424, P62269, P62857, P62266, P61247, P62829, P63220, P61313, P62263, P23396, P62854, P62851, P15880, Q9BRP8, Q02543, P49207, P39019, P62495, P62910, P62913, P11940, P61254, Q9Y5S9, P62917, Q02878, P39023, P18124, P46776, P46777, P46778, P35268, P46779,…	2045	119	16792	5.45116	9.0247e-40	2.03188e-39
GOTERM_CC_DIRECT	GO:0005840~ribosome	74	3.43387	2.75536e-26	P36578, P61513, P62750, P62277, Q07020, P62753, P27635, Q9Y6S9, P61353, P62273, P32969, P62280, P62899, Q96EY4, P62424, P62269, P62857, P62266, P61247, P62829, P63220, P61313, P62263, P23396, P62854, P62851, O43583, P15880, Q02543, P49207, P39019, P62910, P62913, P62917, Q02878, P39023, P18124, P46776, P46777, P46778, P35268, P46779, P62249, P62979, P84098, P62906, P62241, P62244, Q9UHB9, Q15637,…	2100	166	18224	3.86855	1.90514e-24	4.33535e-23
GOTERM_BP_DIRECT	GO:0006364~rRNA processing	87	4.03712	1.13522e-25	P36578, P61513, Q9H0D6, P62750, P62277, Q07020, P62753, P27635, P61353, P08865, P62273, P32969, P62280, P62899, P18621, P62424, P62269, Q8NI36, P62857, P62266, P61247, P62829, Q9UQ80, P63220, P61313, P62263, P23396, P62854, P62851, P15880, Q02543, Q5RKV6, P49207, P39019, Q9Y2X3, P62910, Q06265, P62913, O00567, P22087, Q9Y237, P61254, P62917, Q02878, P39023, P18124, P46776, P46777, P46778, P35268,…	2045	214	16792	3.33822	8.23846e-23	2.164e-22
UP_KEYWORDS	Ribosomal protein	72	3.34107	8.17629e-24	P36578, P61513, P62750, P62277, Q07020, P62753, P27635, Q9Y6S9, P08865, P61353, P62273, P32969, P62280, P62899, P18621, P62424, P62269, P62857, P62266, P61247, P62829, P63220, P61313, P62263, P23396, P62854, P62851, P15880, Q02543, P49207, P39019, P62910, P62913, P61254, P62917, Q02878, P39023, P18124, P46776, P46777, P46778, P35268, P46779, P30050, P62249, P62979, P84098, P62906, P62241, P62244,…	2155	185	20581	3.71689	3.09064e-22	1.19822e-20
KEGG_PATHWAY	hsa03010:Ribosome	69	3.20186	3.30757e-20	P36578, P61513, P62750, P62277, Q07020, P62753, P27635, P08865, P61353, P62273, P32969, P62280, P62899, P18621, P62424, P62269, P62857, P62266, P61247, P62829, P63220, P61313, P62263, P23396, P62854, P62851, P15880, Q02543, P49207, P39019, P62910, P62913, P61254, P62917, Q02878, P39023, P18124, P46776, P46777, P46778, P35268, P46779, P30050, P62249, P62979, P84098, P62906, P62241, P62244, P46782,…	1130	136	6910	3.10249	4.54791e-18	4.36123e-17
GOTERM_CC_DIRECT	GO:0022625~cytosolic large ribosomal subunit	40	1.85615	7.58034e-20	P36578, P18124, P61513, P46776, P46777, P62750, P35268, P46778, P46779, Q07020, P27635, P61353, P32969, P30050, P62899, P18621, P55769, P62424, P84098, P62906, P62829, P61313, Q02543, P05387, P05386, P49207, P05388, P83731, P62910, P62913, P62987, P62888, P61254, P62917, Q02878, P50914, P18077, P26373, P40429, P39023	2100	68	18224	5.10476	4.58611e-18	1.19271e-16
GOTERM_BP_DIRECT	GO:0006412~translation	85	3.94432	7.35286e-19	P36578, P61513, P62750, P62277, Q07020, Q15029, P62753, P27635, P61353, P08865, P62273, P32969, P62280, P62899, P18621, P62424, P62269, P62857, P62266, P61247, P62829, Q02978, P63220, P61313, P62263, P23396, P62854, P62851, P15880, Q02543, P49207, P39019, O95847, P62910, P62913, Q00325, P61254, Q9NSD9, P62917, Q02878, P49591, P39023, P18124, P46776, P46777, P14868, P46778, P35268, P46779, P30050,…	2045	253	16792	2.75872	2.87327e-16	1.40163e-15
GOTERM_CC_DIRECT	GO:0022627~cytosolic small ribosomal subunit	32	1.48492	3.5757e-18	P62277, O00571, P62753, P08865, P62273, P62280, P62249, P62979, Q9ULC4, P62269, P61247, P62266, P62857, P62241, P62244, P63220, P62263, P62854, P23396, P46782, P62851, P46781, P62701, P60866, P15880, P46783, P69905, P39019, P62081, P25398, P62841, P62847	2100	48	18224	5.7854	2.03605e-16	5.62609e-15
GOTERM_MF_DIRECT	GO:0003735~structural constituent of ribosome	72	3.34107	3.25993e-15	P36578, P61513, P62750, P62277, Q07020, P62753, P27635, P08865, P61353, P62273, P32969, P62280, P62899, P18621, P62424, P62269, P62857, P62266, P61247, P62829, Q02978, P63220, P61313, P62263, P23396, P62854, P15880, Q02543, P49207, P39019, O95847, P62910, P62913, Q00325, P61254, P62917, Q02878, P39023, P18124, P46776, P46777, P46778, P35268, P46779, P30050, P62249, P62979, P05141, P84098, P62906,…	2044	222	16881	2.67853	7.61724e-13	5.41789e-12
Annotation Cluster 4	Enrichment Score: 19.090652782465735
Category	Immune cells**	Count	%	PValue	Genes	List Total	Pop Hits	Pop Total	Fold Enrichment	Benjamini	FDR
GNF_U133A_QUARTILE	PB-CD14+Monocytes_3rd	1522	70.6265	7.17074e-51	P46940, P00973, Q07065, P55735, Q9H2J4, Q99417, Q5JTV8, O75494, P27816, P27635, Q9UKG1, Q13342, P14324, P53621, P13645, O75694, P57740, P59998, P50402, Q00839, P22695, Q8NBS9, Q13464, Q9NSE4, Q99426, P46939, P19388, P19387, P13073, P01903, Q13347, Q8WXI7, Q04837, P14314, P30926, Q5T011, Q07812, Q96PQ7, P14317, P53634, Q8NC51, P51797, Q99439, A6NHR9, Q9UGI8, Q9Y6G9, Q00403, P40227, Q8TC59, P52565,…	1851	9273	13681	1.21313	1.39829e-49	7.58507e-48
GNF_U133A_QUARTILE	ADIPOCYTE_3rd	1586	73.5963	3.51347e-38	Q07065, Q99417, P27635, Q13342, P53621, O75694, Q8NBS9, Q13464, Q9NSE4, Q99426, P13073, Q13347, P01903, Q07812, Q5T011, P53634, Q8NC51, P51797, Q99439, Q9UGI8, A6NHR9, P40227, P52565, P52566, Q9UBW5, Q5TCQ9, Q13451, P13861, Q9H8M2, Q13315, O75083, P55072, P07108, Q13442, Q13435, P06576, Q08170, P55084, Q16718, P53618, Q6UB99, Q07021, Q07020, Q9H4M9, O95831, O95834, P28161, Q13428, Q13427, Q13422,…	1851	10142	13681	1.15582	3.91501e-37	3.71648e-35
GNF_U133A_QUARTILE	PB-CD56+NKCells_3rd	1346	62.4594	4.16115e-26	P46940, P00973, Q07065, P55735, Q9H2J4, Q99417, Q5JTV8, O75494, P27816, P27635, Q9UKG1, Q13342, P53621, P13645, Q8WXH0, O75694, P57740, P59998, P50402, Q00839, P22695, Q07075, Q8NBS9, Q13464, Q9NSE4, Q99426, P46939, P19388, P19387, P13073, P01903, Q13347, Q8WXI7, Q04837, P30926, P14314, Q5T011, Q07812, Q96PQ7, P14317, Q8NC51, P51797, Q99439, A6NHR9, Q9UGI8, Q00403, Q8TC59, P52565, P52566, Q9UBW5,…	1851	8475	13681	1.17386	3.2457e-25	4.40158e-23
GNF_U133A_QUARTILE	Cardiac Myocytes_3rd	1211	56.1949	4.52143e-26	P00973, P46940, Q9H2J4, Q99417, Q5JTV8, O75494, P27816, P27635, Q9UKG1, Q13342, P53621, P13645, Q8WXH0, O75694, P57740, P59998, P50402, Q00839, P22695, Q13464, Q9NSE4, Q99426, P46939, P19388, P13073, Q13347, Q8WXI7, Q04837, P30926, P14314, Q5T011, Q07812, P14317, P53634, Q8NC51, Q99439, A6NHR9, Q9UGI8, Q00403, P40227, Q8TC59, P52566, Q9UBW5, Q5TCQ9, O75475, P46926, Q13451, Q92804, P13861, Q9H8M2,…	1851	7424	13681	1.20564	3.20611e-25	4.78268e-23
GNF_U133A_QUARTILE	PB-CD19+Bcells_3rd	1379	63.9907	4.8549e-15	P00973, P46940, Q07065, P55735, Q99417, Q5JTV8, O75494, P27635, Q13342, P14324, P53621, P13645, P52788, P59998, P50402, Q00839, P22695, Q07075, Q13464, Q9NSE4, Q99426, P46939, P19388, P13073, P01903, Q13347, Q8WXI7, Q04837, P30926, P14314, Q5T011, Q07812, Q96PQ7, P14317, P53634, Q8NC51, Q99439, A6NHR9, Q9UGI8, Q9Y6G9, Q00403, P40227, Q8TC59, P52565, P52566, Q9UBW5, Q5TCQ9, P46926, Q13451, Q92804,…	1851	9127	13681	1.11673	2.72005e-14	5.16254e-12
GNF_U133A_QUARTILE	PLACENTA_3rd	1511	70.116	9.13726e-13	P46940, P00973, P07437, P55735, Q9H2J4, Q99417, Q5JTV8, O75494, P27816, P27635, Q9UKG1, Q13342, P14324, P53621, P13645, Q8WXH0, O75694, P57740, P59998, P50402, Q00839, P22695, Q07075, Q8NBS9, Q13464, Q9NSE4, Q99426, P46939, P19388, P19387, P13073, P01903, Q13347, Q8WXI7, Q04837, P14314, P30926, Q5T011, Q07812, Q96PQ7, P14317, P53634, Q8NC51, P51797, Q99439, A6NHR9, Q9UGI8, Q9Y6G9, Q00403, P40227,…	1851	10287	13681	1.08564	4.75131e-12	9.66505e-10
GNF_U133A_QUARTILE	BM-CD71+EarlyErythroid_3rd	1533	71.1369	1.36499e-10	P46940, P07437, P55735, Q9H2J4, Q99417, Q5JTV8, O75494, P27816, P27635, Q9UKG1, P14324, P53621, P30711, P13645, O75694, P52788, P57740, P59998, P50402, Q00839, P22695, Q07075, Q8NBS9, Q13464, Q9NSE4, P46939, P19388, P19387, P13073, P01903, Q13347, Q8WXI7, Q04837, P14314, P30926, Q5T011, Q07812, Q96PQ7, P14317, P53634, Q8NC51, P51797, A6NHR9, Q9UGI8, Q9Y6G9, Q00403, P40227, O75077, Q8TC59, P52565,…	1851	10563	13681	1.07267	6.26289e-10	1.44386e-07
GNF_U133A_QUARTILE	CD8+T-cells_3rd	1269	58.8863	7.5894e-08	P00973, P46940, P55735, Q9H2J4, Q99417, Q5JTV8, O75494, P27816, P27635, Q13342, P53621, P13645, Q8WXH0, O75694, P57740, P59998, P50402, Q00839, P22695, Q13464, Q9NSE4, Q99426, P46939, P19388, P19387, P13073, Q8WXI7, Q04837, P30926, P14314, Q5T011, Q07812, Q96PQ7, P14317, Q8NC51, Q99439, A6NHR9, Q9UGI8, Q00403, P40227, Q8TC59, P52565, P52566, Q9UBW5, Q5TCQ9, O75475, P46926, Q13451, Q92804, P13861,…	1851	8632	13681	1.08658	2.69079e-07	8.02791e-05
GNF_U133A_QUARTILE	BM-CD33+Myeloid_3rd	1324	61.4385	1.38881e-07	P00973, P46940, P07437, P55735, Q9H2J4, Q99417, O75494, P27635, P14324, P53621, P30711, P13645, O75694, P52788, P57740, P59998, P50402, Q00839, P22695, Q07075, Q8NBS9, Q13464, P46937, P19388, P19387, P01903, Q13347, Q8WXI7, Q04837, P30926, Q07812, Q96PQ7, P14317, Q8NC51, A6NHR9, Q9Y6G9, Q00403, P40227, Q8TC59, O75475, Q5TCQ9, P46926, Q92804, Q9H8M2, Q13315, O75083, O75884, A4D0V7, Q9GZL7, P55072,…	1851	9071	13681	1.07881	4.70987e-07	0.000146905
GNF_U133A_QUARTILE	BM-CD34+_3rd	1485	68.9095	0.00409928	P46940, P00973, P07437, Q07065, P55735, Q99417, Q5JTV8, O75494, P27816, P27635, Q9UKG1, Q13342, P14324, P53621, P13645, O75694, P52788, P57740, P59998, Q00839, P22695, Q07075, Q13464, Q9NSE4, Q99426, P46939, P19388, P19387, P13073, P01903, Q13347, Q8WXI7, Q04837, P14314, P30926, Q5T011, Q07812, Q96PQ7, P14317, P53634, Q8NC51, P51797, Q99439, A6NHR9, Q9UGI8, Q9Y6G9, Q00403, P40227, Q8TC59, P52565,…	1851	10649	13681	1.03069	0.0113777	4.25201
Annotation Cluster 5	Enrichment Score: 15.978788522977428
Category	RNA binding**	Count	%	PValue	Genes	List Total	Pop Hits	Pop Total	Fold Enrichment	Benjamini	FDR
UP_KEYWORDS	RNA-binding	194	9.00232	7.35494e-42	P00973, Q15477, Q9NTZ6, P62750, O75494, P23246, Q15717, O95777, P62269, Q8N684, Q96T37, O43390, Q00839, P23396, O60506, Q96Q11, Q7Z2W4, P26196, Q5RKV6, P49588, Q86W42, Q06265, P54577, Q01844, Q9UKV3, O75569, Q8NC51, Q13595, Q8TC59, P33240, Q14444, Q92804, Q9UK45, Q6P2Q9, P26368, P51991, Q96EP5, Q9NXV6, Q13838, P07814, Q08170, P05198, Q01130, Q8IXT5, Q9UL18, P31943, P31942, Q15233, Q15427, Q96DH6,…	2155	665	20581	2.78612	4.17025e-40	1.07786e-38
PFAM	PF00076:RNA recognition motif. (a.k.a. RRM, RBD, or RNP domain)	81	3.7587	2.29592e-23	Q8IXT5, Q9NTZ6, P52597, O75494, O95319, Q16630, P31943, P23246, Q01081, P31942, Q15233, Q96PK6, Q15717, Q96DH6, Q15427, Q8WUA2, P31483, Q15424, P05455, Q13283, Q16629, Q8N684, O43390, Q96T37, P62995, Q13242, P09651, O60506, P08579, Q13151, P22626, P49756, O75821, Q9NW64, Q13247, Q01844, Q8IY67, Q99729, Q9UNP9, Q07955, Q15020, P55795, P11940, P26599, P35637, Q9UKM9, Q9Y5S9, Q13148, Q9Y3B4, P19338,…	2030	211	17475	3.30464	3.85025e-20	3.86621e-20
INTERPRO	IPR000504:RNA recognition motif domain	82	3.8051	1.63159e-22	Q8IXT5, Q9NTZ6, P52597, O75494, O95319, Q16630, P31943, P23246, Q01081, P31942, Q15233, Q96PK6, Q15717, Q96DH6, Q15427, Q8WUA2, P31483, Q15424, P05455, Q13283, Q16629, Q8N684, O43390, Q96T37, P62995, Q13242, P09651, O60506, P08579, Q13151, P22626, P49756, O75821, Q9NW64, Q13247, Q01844, Q8IY67, Q99729, Q9UNP9, Q07955, Q15020, P55795, P11940, P26599, P35637, Q9UKM9, Q9Y5S9, Q13148, Q9Y3B4, P19338,…	2101	226	18559	3.20504	5.08077e-19	2.95016e-19
INTERPRO	IPR012677:Nucleotide-binding, alpha-beta plait	86	3.99072	4.31147e-20	Q8IXT5, Q9NTZ6, P52597, P62750, O75494, O95319, Q16630, P31943, P23246, Q01081, P31942, Q15233, Q96PK6, Q15717, Q96DH6, Q15427, Q8WUA2, P31483, Q15424, P05455, Q13283, Q16629, Q8N684, O43390, Q96T37, P62995, Q13242, P09651, O60506, P08579, Q13151, P22626, Q13247, P49756, O75821, Q9NW64, Q01844, Q8IY67, Q99729, Q9UNP9, Q07955, P55795, P11940, Q15020, Q9UKV3, P26599, P35637, Q9UKM9, Q9Y5S9, Q13148,…	2101	264	18559	2.87755	6.71296e-17	7.79579e-17
GOTERM_MF_DIRECT	GO:0000166~nucleotide binding	103	4.77958	2.13109e-18	Q9NTZ6, P52597, P62750, O75494, P12268, O95319, Q9Y5Y2, P23246, Q16630, Q01081, Q96PK6, Q15717, Q8WUA2, Q13283, P05455, Q16629, Q8N684, Q96T37, O43390, O60506, P08579, Q13151, P49902, P22626, O75821, Q01844, Q96P26, Q99729, P11940, P55795, Q9UKV3, Q9UKM9, P53384, Q13148, P38159, Q13595, P33240, P45880, Q9BY32, Q92804, P00492, P28340, P51858, P26368, P51991, Q96EP5, Q9BXP5, Q08170, Q15695, O43719,…	2044	348	16881	2.44442	7.05817e-16	3.58325e-15
UP_SEQ_FEATURE	domain:RRM 1	45	2.08817	1.8088e-13	Q8IXT5, Q9NTZ6, P52597, P14866, O95319, P23246, P31943, P31942, Q15717, Q15233, Q14498, Q96DH6, Q15427, P31483, Q9UHX1, P09012, O43390, Q96T37, Q13242, P09651, O60506, O14979, Q99829, P08579, Q13151, P52272, P26368, P22626, P51991, Q13247, Q96EP5, Q8IY67, Q8WXF1, Q99729, Q07955, P11940, P55795, Q15020, P26599, Q08170, Q14103, Q13148, O43719, P43243, P19338	2128	125	20063	3.39412	5.44194e-10	3.50897e-10
UP_SEQ_FEATURE	domain:RRM 2	45	2.08817	1.8088e-13	Q8IXT5, Q9NTZ6, P52597, P14866, O95319, P23246, P31943, P31942, Q15717, Q15233, Q14498, Q96DH6, Q15427, P31483, Q9UHX1, P09012, O43390, Q96T37, Q13242, P09651, O60506, O14979, Q99829, P08579, Q13151, P52272, P26368, P22626, P51991, Q13247, Q96EP5, Q8IY67, Q8WXF1, Q99729, Q07955, P11940, P55795, Q15020, P26599, Q08170, Q14103, Q13148, O43719, P43243, P19338	2128	125	20063	3.39412	5.44194e-10	3.50897e-10
UP_SEQ_FEATURE	domain:RRM	36	1.67053	3.87499e-07	P84103, Q13595, P33240, O75494, Q16630, Q92804, P23588, Q15056, Q8WUA2, Q15424, P05455, Q13283, Q86V81, Q16629, Q8N684, P62995, P98179, Q86U42, Q9NW64, O75821, P49756, Q01844, P55884, Q9UNP9, P07910, Q14011, O15042, P35637, Q9UKM9, Q9Y5S9, Q05519, P08621, Q9Y3B4, Q15695, Q01130, P38159	2128	135	20063	2.51416	0.000194312	0.000751816
UP_SEQ_FEATURE	domain:RRM 3	20	0.928074	1.03462e-05	Q8IXT5, Q99829, Q9NTZ6, P52597, P52272, P26368, P14866, O95319, P31943, Q8IY67, Q15717, Q14498, P11940, P55795, P31483, P26599, O43390, Q96T37, P19338, O60506	2128	61	20063	3.09118	0.00345313	0.0200716
Annotation Cluster 6	Enrichment Score: 13.618442255659525
Category	Proteasome**	Count	%	PValue	Genes	List Total	Pop Hits	Pop Total	Fold Enrichment	Benjamini	FDR
GOTERM_CC_DIRECT	GO:0000502~proteasome complex	44	2.04176	1.49218e-27	P43686, P35998, P48556, P25788, Q5VYK3, Q13200, O43242, P25789, P25786, P25787, P40306, Q99460, P62195, Q92530, P20618, Q04323, P28062, P17980, P55036, P55072, P28066, Q16401, O43396, Q9UL46, Q05086, Q06323, P54578, P54727, Q16186, P28070, O14818, Q9UNM6, P54725, Q15008, P62333, P51665, P60900, P49721, O00231, P49720, P04792, P62191, O75832, O00232	2100	60	18224	6.36394	1.1111e-25	2.34782e-24
UP_KEYWORDS	Proteasome	39	1.80974	5.14511e-26	P43686, P35998, P48556, P25788, Q5VYK3, Q13200, O43242, P25789, P25786, P25787, P40306, Q99460, Q92530, P62195, P20618, P28062, P17980, P55036, P28066, O43396, Q9UL46, Q05086, Q06323, P54578, P54727, Q16186, P28070, O14818, Q9UNM6, P54725, Q15008, P62333, P51665, P60900, P49721, O00231, P49720, P62191, O00232	2155	53	20581	7.02761	2.08377e-24	7.54009e-23
GOTERM_BP_DIRECT	GO:0038061~NIK/NF-kappaB signaling	45	2.08817	4.20087e-25	P43686, P35998, P48556, P25788, Q13200, O43242, P25789, P25786, P25787, P40306, Q99460, Q92530, P62195, P20618, P62979, Q13490, P28062, Q00653, P61081, P63208, P17980, P55036, P28066, Q16401, Q04864, Q9UL46, Q06323, P19838, P60510, P62987, P28070, O14818, Q9UNM6, Q15008, P62333, P51665, P60900, P49721, O00231, Q8TBC4, P49720, P62191, O00233, O75832, O00232	2045	66	16792	5.59858	2.66755e-22	8.00785e-22
GOTERM_BP_DIRECT	GO:0043488~regulation of mRNA stability	54	2.5058	2.47202e-22	P48556, O43242, Q13200, P40306, Q99460, P31946, Q92530, Q15717, P11142, P28062, P28066, Q01105, Q5RKV6, Q92973, Q06323, Q06265, P11940, P28070, O14818, Q15008, P51665, P60900, P62191, P04792, Q8NC51, P35998, P43686, P25788, P25789, P25786, P25787, P39687, P62195, P20618, P62979, P17980, Q92945, P55036, P63104, Q16401, P27695, Q9UL46, P62987, Q9UNM6, O14980, P62333, Q14103, O00231, P49721, P35658,…	2045	103	16792	4.30493	1.25579e-19	4.71227e-19
GOTERM_BP_DIRECT	GO:0006521~regulation of cellular amino acid metabolic process	35	1.62413	1.05475e-19	P35998, P43686, P48556, P25788, Q13200, O43242, P25789, P25786, P25787, P40306, Q99460, Q92530, P62195, P20618, P28062, P17980, P55036, P28066, Q16401, Q9UL46, Q06323, P28070, O14818, Q9UNM6, Q15008, P62333, P51665, P60900, P49721, O00231, P49720, P62191, O00233, O75832, O00232	2045	51	16792	5.63517	4.87103e-17	2.01061e-16
GOTERM_BP_DIRECT	GO:0060071~Wnt signaling pathway, planar cell polarity pathway	47	2.18097	6.37439e-19	O60353, P43686, P35998, P48556, P25788, Q13200, O43242, P25789, P25786, P60953, P25787, P40306, Q99460, P63010, Q92530, P62195, P20618, P62979, P07737, P28062, P17980, P55036, Q00610, P28066, Q16401, Q9UL46, Q9HCU4, Q06323, P62987, P28070, O14818, Q9UNM6, P61586, Q15008, Q8IW93, O95782, P62333, P51665, P60900, P49721, O00231, P49720, P62191, O75832, Q96CW1, O00233, O00232	2045	92	16792	4.19488	2.69849e-16	1.21511e-15
GOTERM_BP_DIRECT	GO:0002479~antigen processing and presentation of exogenous peptide antigen via MHC class I, TAP-dependent	37	1.71694	1.4027e-17	P35998, P43686, P48556, P25788, Q13200, O43242, P25789, P25786, P25787, P40306, Q99460, Q92530, P62195, P20618, P61769, P28062, P17980, P55036, P28066, Q16401, Q9UL46, Q06323, P28070, O14818, Q9UNM6, Q15080, Q15008, P62333, P51665, P60900, P49721, O00231, P49720, P62191, O00233, O75832, O00232	2045	63	16792	4.82248	5.08979e-15	2.67388e-14
GOTERM_BP_DIRECT	GO:0051436~negative regulation of ubiquitin-protein ligase activity involved in mitotic cell cycle	39	1.80974	3.59056e-17	P35998, P43686, P48556, P25788, Q13200, O43242, P25789, Q4G163, P25786, P25787, P40306, Q99460, Q92530, P62195, P20618, P62979, P28062, P17980, P55036, P28066, Q16401, Q9UL46, O43684, Q06323, P62987, P28070, O14818, Q9UNM6, Q15008, P62333, P51665, P60900, P49721, O00231, P49720, P62191, O00233, O75832, O00232	2045	71	16792	4.5104	1.216e-14	6.84446e-14
GOTERM_BP_DIRECT	GO:0002223~stimulatory C-type lectin receptor signaling pathway	48	2.22738	7.15873e-17	P43686, P35998, P48556, P25788, Q13200, O43242, P25789, P25786, P25787, P40306, P32942, Q99460, P62195, Q92530, P20618, P62979, P28062, P16885, P63208, P43405, P17980, P06241, P55036, Q13404, P28066, Q16401, P07948, Q9UL46, Q06323, P61088, P19838, Q13177, P62987, P28070, O14818, Q9UNM6, Q9BXL7, Q15008, P62333, P51665, P60900, P49721, O00231, P49720, P62191, O75832, O00233, O00232	2045	105	16792	3.75371	3.31957e-14	2.10942e-13
GOTERM_BP_DIRECT	GO:0051437~positive regulation of ubiquitin-protein ligase activity involved in regulation of mitotic cell cycle transition	39	1.80974	8.08522e-16	P43686, P35998, P48556, P25788, Q13200, O43242, P25789, P25786, P25787, P40306, Q99460, Q92530, P62195, P20618, P62979, P28062, P63208, P17980, P55036, P28066, Q16401, Q9UL46, O43684, Q06323, P62987, P28070, O14818, Q9UNM6, Q15008, P62333, P51665, P60900, P49721, O00231, P49720, P62191, O00233, O75832, O00232	2045	76	16792	4.21367	2.07834e-13	1.4766e-12
KEGG_PATHWAY	hsa03050:Proteasome	32	1.48492	1.6635e-15	P35998, P43686, P48556, P25788, Q13200, O43242, P25789, P25786, P25787, P40306, Q99460, Q92530, P62195, P20618, P28062, P17980, P55036, P28066, Q9UL46, Q06323, P28070, O14818, Q9UNM6, Q15008, P62333, P51665, P60900, O00231, P49721, P62191, P49720, O00232	1130	44	6910	4.4473	1.52656e-13	2.19824e-12
GOTERM_BP_DIRECT	GO:0031145~anaphase-promoting complex-dependent catabolic process	39	1.80974	4.08108e-15	P35998, P43686, P48556, P25788, Q13200, O43242, P25789, P25786, P25787, P40306, Q99460, Q92530, P62195, P20618, P62979, P28062, P17980, P55036, Q13618, P28066, Q16401, Q9UL46, O43684, Q06323, P62987, P28070, O14818, Q9UNM6, Q15008, P62333, P51665, P60900, P49721, O00231, P49720, P62191, O00233, O75832, O00232	2045	79	16792	4.05365	1.04339e-12	7.82707e-12
GOTERM_BP_DIRECT	GO:0050852~T cell receptor signaling pathway	55	2.5522	1.89883e-14	P48556, O43242, Q13200, P40306, P20036, P41240, Q99460, Q92530, P28062, P16885, P28066, Q30167, P08575, Q06323, O75791, P01903, Q92835, P28070, O14818, Q9BZL6, Q15008, P51665, P60900, P62191, P43686, P35998, P25788, P25789, P25786, P25787, P62195, P20618, P62979, P63208, P17980, P28482, P55036, P06241, Q13404, Q16401, Q9UL46, P42768, P61088, P19838, Q13177, P62987, Q9UNM6, Q9BXL7, P62333, O00231,…	2045	148	16792	3.05148	4.38372e-12	3.61933e-11
GOTERM_CC_DIRECT	GO:0022624~proteasome accessory complex	16	0.742459	8.63492e-13	P48556, P43686, P35998, O43242, Q13200, Q99460, P62195, Q9UNM6, Q15008, P17980, P55036, P62333, O00231, P62191, O00232, Q16401	2100	17	18224	8.16762	3.63434e-11	1.3587e-09
GOTERM_BP_DIRECT	GO:0090263~positive regulation of canonical Wnt signaling pathway	46	2.13457	9.25819e-13	Q9BXB1, P35998, P43686, P48556, Q96QK1, P25788, Q13200, O43242, P25789, P25786, P25787, P40306, Q99460, Q8N163, Q92530, P62195, P20618, P62979, P28062, Q13526, P17980, P55036, P28066, Q16401, P56705, Q9UL46, P02452, Q06323, P46937, P19838, P62987, P28070, O14818, Q9UNM6, Q13418, Q15008, P62333, P51665, P60900, P49721, O00231, P49720, P62191, O00233, O75832, O00232	2045	120	16792	3.14764	1.88126e-10	1.76482e-09
GOTERM_BP_DIRECT	GO:0033209~tumor necrosis factor-mediated signaling pathway	43	1.99536	3.78801e-11	P43686, P35998, P48556, P25788, Q9BX97, Q13200, O43242, P25789, P42224, P25786, P25787, P40306, Q14289, Q9ULZ3, Q99460, Q92530, P62195, P20618, P62979, Q13490, P28062, P17980, P55036, P28066, Q16401, Q9UL46, Q9BRA2, Q06323, P62987, P28070, O14818, Q9UNM6, Q15008, P62333, P51665, P60900, P49721, O00231, P49720, P62191, O00233, O75832, O00232	2045	118	16792	2.99223	6.20744e-09	7.22084e-08
GOTERM_BP_DIRECT	GO:0090090~negative regulation of canonical Wnt signaling pathway	51	2.36659	2.61084e-10	O60353, P48556, O43242, Q13200, Q13043, P40306, Q99460, Q92530, Q6P3W7, P28062, Q13283, O60716, Q13618, P28066, Q06323, Q99471, P02649, P28070, O14818, Q15008, P51665, P60900, P62191, P35998, P43686, P25788, P25789, P25786, P25787, Q8NCW0, P62195, P20618, P62979, P23508, P17980, P18065, P55036, P49840, Q16401, P56705, Q9UL46, P22692, P62987, Q9UNM6, P62333, O00231, P49721, P49720, O75832, O00233,…	2045	163	16792	2.56916	4.1447e-08	4.97688e-07
GOTERM_BP_DIRECT	GO:0038095~Fc-epsilon receptor signaling pathway	53	2.4594	8.12443e-10	P48556, O43242, Q13200, P40306, Q08209, Q99460, Q06187, Q92530, P28062, P62993, P16885, P28066, Q06323, O75791, P28070, O14818, Q15008, P51665, P60900, P62191, P35998, P43686, P25788, P25789, P25786, P25787, P62158, P62195, P20618, P62979, P01834, P63208, P43405, P17980, P28482, P55036, Q13404, P07948, Q16401, Q9UL46, P61088, P19838, Q13177, P62987, Q9UNM6, Q9BXL7, P62333, O00231, P49721, P49720,…	2045	178	16792	2.44492	1.1792e-07	1.54871e-06
GOTERM_BP_DIRECT	GO:0000209~protein polyubiquitination	53	2.4594	2.9273e-09	P48556, O43242, Q13200, Q14527, P40306, Q13867, Q99460, Q14669, Q92530, P28062, P55786, Q13618, P28066, P68036, Q06323, Q13951, P28070, O14818, Q15008, P51665, Q63HN8, P60900, P62191, Q9UIQ6, P35998, P43686, P25788, P25789, P25786, P25787, Q9UMS4, P62195, P20618, P62979, Q13490, P63208, P17980, P55036, Q13404, Q16401, Q9UL46, P29144, Q7Z6Z7, P62987, Q8IWV8, Q9UNM6, P62333, O00231, P49721, P49720,…	2045	184	16792	2.3652	3.81299e-07	5.58013e-06
GOTERM_BP_DIRECT	GO:0043161~proteasome-mediated ubiquitin-dependent protein catabolic process	56	2.59861	5.47115e-09	Q16531, P48556, O43242, Q13200, Q8WW12, P40306, Q99460, Q92530, Q04323, Q9UNZ2, P28062, Q8N961, Q13618, P28066, Q06323, P54727, P28070, O14818, P54725, Q15008, P51665, P60900, Q15366, P62191, P35998, P43686, P25788, P25789, P25786, P25787, Q9Y5K6, P62195, P20618, P62979, Q13490, P63208, P17980, Q9BZK7, P55036, P55072, P49840, Q16401, Q9UL46, O43684, Q9Y263, P61086, P62987, Q9UNM6, P62333, O00231,…	2045	203	16792	2.26517	6.46359e-07	1.04293e-05
GOTERM_CC_DIRECT	GO:0005839~proteasome core complex	14	0.649652	5.03668e-08	P25788, P25789, P25786, P25787, P40306, Q92530, P20618, P28062, P28070, O14818, P60900, P49721, P49720, P28066	2100	21	18224	5.7854	1.35431e-06	7.92481e-05
GOTERM_BP_DIRECT	GO:0000165~MAPK cascade	64	2.96984	6.42467e-08	P48556, O43242, Q13200, Q01082, Q9BX97, P40306, Q14289, P13591, Q99460, P31946, Q92530, P28062, P62993, Q13618, O15264, P28066, Q06323, Q9NP95, Q9UHA4, Q13813, P28070, O14818, Q15008, P56159, P51665, P60900, Q13554, P62191, Q13557, P15509, P35998, P43686, P25788, P25789, P25786, P25787, P30086, Q15121, P62158, P62195, P20618, P62979, Q9UJF2, P17980, P28482, P06241, P55036, O95750, Q86U42, Q16401,…	2045	262	16792	2.0058	6.79941e-06	0.000122469
UP_KEYWORDS	Threonine protease	13	0.603248	9.44763e-08	P25788, P25789, P25786, P25787, P40306, P20618, P28062, P28070, O14818, P60900, P49721, P49720, P28066	2155	20	20581	6.20773	1.40969e-06	0.000138454
INTERPRO	IPR001353:Proteasome, subunit alpha/beta	13	0.603248	1.003e-07	P25788, P25789, P25786, P25787, P40306, P20618, P28062, P28070, O14818, P60900, P49721, P49720, P28066	2101	19	18559	6.04391	5.20543e-05	0.000181357
PFAM	PF00227:Proteasome subunit	13	0.603248	1.33719e-07	P25788, P25789, P25786, P25787, P40306, P20618, P28062, P28070, O14818, P60900, P49721, P49720, P28066	2030	19	17475	5.88994	0.000112117	0.000225175
GOTERM_MF_DIRECT	GO:0004298~threonine-type endopeptidase activity	13	0.603248	9.8004e-07	P25788, P25789, P25786, P25787, P40306, P20618, P28062, P28070, O14818, P60900, P49721, P49720, P28066	2044	21	16881	5.11259	8.54146e-05	0.00164784
Annotation Cluster 7	Enrichment Score: 12.339993358783286
Category	RNA transport**	Count	%	PValue	Genes	List Total	Pop Hits	Pop Total	Fold Enrichment	Benjamini	FDR
GOTERM_BP_DIRECT	GO:0006406~mRNA export from nucleus	47	2.18097	4.11253e-17	P84103, Q09161, Q96EE3, P52594, O75152, Q6P6C2, O75494, Q8NFH4, Q01081, P12270, Q6UN15, Q92621, Q8TEM1, Q86V81, O75694, Q16629, Q8N1F7, O00148, Q92540, O60508, P57740, Q7Z3B4, Q13242, P38919, Q8WUM0, Q10570, P26368, P22626, Q99567, Q13247, Q8IYB3, P78406, Q86W42, Q9UMR2, P52948, Q13838, Q07955, P37198, Q08170, Q9UKX7, Q9Y5S9, Q05519, Q9NPA8, P35658, Q01130, P63241, P82979	2045	100	16792	3.85929	1.30573e-14	7.83947e-14
GOTERM_BP_DIRECT	GO:0031124~mRNA 3'-end processing	28	1.2993	1.10404e-12	P84103, Q09161, P33240, O75152, Q01081, Q6UN15, Q16629, Q86V81, Q8N684, O00148, O60508, Q13242, P38919, O43809, Q86U42, Q10570, P26368, Q13247, Q8IYB3, Q86W42, Q13838, Q07955, Q08170, Q9Y5S9, Q05519, Q01130, Q05048, P82979	2045	50	16792	4.5983	2.15706e-10	2.10449e-09
UP_KEYWORDS	mRNA transport	39	1.80974	2.82354e-12	P84103, Q09161, Q96EE3, P55735, P52594, O75152, Q9UIA9, Q8NFH4, P12270, Q92621, Q8TEM1, P61970, Q86V81, O75694, Q16629, Q8N1F7, Q92945, P57740, Q7Z3B4, P38919, P09651, Q8WUM0, P22626, Q99567, Q86W42, Q9UMR2, P52948, Q13838, Q07955, P37198, Q7KZ85, Q9UKX7, O14980, Q9Y5S9, Q9NPA8, Q14764, P35658, P63241, P82979	2155	106	20581	3.51381	6.67056e-11	4.13783e-09
GOTERM_BP_DIRECT	GO:0006369~termination of RNA polymerase II transcription	31	1.43852	7.36278e-12	P84103, Q09161, P33240, O75152, P62306, Q01081, Q6UN15, Q86V81, Q16629, Q8N684, O00148, O60508, Q13242, P38919, O43809, Q86U42, Q10570, P26368, Q9NP77, Q13247, Q8IYB3, Q86W42, Q13838, Q07955, Q08170, P62318, Q9Y5S9, Q05519, Q01130, Q05048, P82979	2045	64	16792	3.97732	1.38529e-09	1.40352e-08
GOTERM_BP_DIRECT	GO:0006405~RNA export from nucleus	28	1.2993	2.114e-11	P84103, Q09161, O75152, P43487, Q01081, P12270, O75694, Q16629, Q86V81, O00148, O60508, Q13242, P38919, P09651, P26368, Q13247, Q8IYB3, Q86W42, P52948, Q13838, Q07955, P37198, Q08170, Q9Y5S9, Q05519, P35658, Q01130, P82979	2045	55	16792	4.18027	3.70314e-09	4.02978e-08
Annotation Cluster 8	Enrichment Score: 11.640385683196941
Category	Viral nucleoprotein**	Count	%	PValue	Genes	List Total	Pop Hits	Pop Total	Fold Enrichment	Benjamini	FDR
UP_KEYWORDS	Viral nucleoprotein	21	0.974478	3.10408e-14	O14979, P08579, P52597, P52272, O75643, P51991, P14866, P09234, Q15029, P31942, P07910, P62314, Q09666, O43390, P08621, Q14103, P61978, Q9BUJ2, P09651, P09661, O60506	2155	28	20581	7.16276	7.66387e-13	4.55525e-11
GOTERM_CC_DIRECT	GO:0019013~viral nucleocapsid	21	0.974478	1.92897e-13	O14979, P08579, P52597, P52272, O75643, P51991, P14866, P09234, Q15029, P31942, P07910, P62314, Q09666, O43390, P08621, Q14103, P61978, Q9BUJ2, P09651, P09661, O60506	2100	28	18224	6.50857	8.48521e-12	3.03424e-10
UP_KEYWORDS	Virion	22	1.02088	2.00255e-09	O14979, P08579, P52597, P52272, O75643, P51991, P14866, P09234, Q15029, Q9H9K5, P31942, P07910, P62314, Q09666, O43390, P08621, Q14103, P61978, Q9BUJ2, P09651, P09661, O60506	2155	47	20581	4.47038	3.66273e-08	2.93471e-06
Annotation Cluster 9	Enrichment Score: 10.563552500770754
Category	ATP binding**	Count	%	PValue	Genes	List Total	Pop Hits	Pop Total	Fold Enrichment	Benjamini	FDR
UP_KEYWORDS	Nucleotide-binding	306	14.1995	1.72601e-19	P00973, P07437, P00367, Q15477, A7E2Y1, O75351, Q8IUG5, Q5VT25, P41240, Q9H5Z1, Q9Y5Y2, Q9NTJ3, P11142, Q9UKU0, P38606, P61081, P00568, Q00839, Q96Q11, P68104, P26196, P49588, P41252, Q9NSE4, Q13464, Q76MJ5, P41250, P54577, Q9NTI2, P00558, P61586, Q9NSD9, P62253, O60313, Q13554, P49591, Q13557, P51797, P43686, P35998, P40227, Q9Y6G9, Q01813, Q15208, Q86WA8, Q9BY32, Q5TCQ9, Q6UB35, P13861, P10644,…	2155	1788	20581	1.63446	5.75675e-18	2.52945e-16
UP_KEYWORDS	ATP-binding	242	11.2297	5.91892e-16	P00973, Q15477, P00367, A7E2Y1, O75351, Q8IUG5, Q5VT25, P41240, Q9H5Z1, Q9Y5Y2, Q9NTJ3, P11142, Q9UKU0, P38606, P61081, P00568, Q00839, Q96Q11, P26196, P49588, P41252, Q9NSE4, Q13464, Q76MJ5, P41250, P54577, Q9NTI2, P00558, Q9NSD9, P62253, Q13554, P49591, Q13557, P51797, P43686, P35998, P40227, Q9Y6G9, Q01813, Q15208, Q86WA8, Q5TCQ9, Q6UB35, Q8TBX8, Q13315, Q9GZZ9, P14625, P31751, P43405, P06241,…	2155	1391	20581	1.66153	1.4988e-14	8.10463e-13
GOTERM_MF_DIRECT	GO:0005524~ATP binding	256	11.8794	2.47091e-09	P00973, P00367, Q15477, A7E2Y1, O75351, Q8IUG5, Q9NP80, Q5VT25, P41240, Q9H5Z1, Q9Y5Y2, Q9NTJ3, P11142, Q9UKU0, P38606, P61081, P00568, Q00839, Q96Q11, P26196, P49588, P41252, Q9NSE4, Q13464, Q76MJ5, P41250, P54577, Q9NTI2, P00558, Q9NSD9, P62253, Q13554, P49591, Q13557, P51797, A6NHR9, P43686, P35998, P40227, Q9Y6G9, Q01813, Q15208, Q86WA8, Q5TCQ9, Q6UB35, Q8TBX8, Q13315, Q9GZZ9, P14625, P31751,…	2044	1495	16881	1.41422	4.09182e-07	4.15462e-06
UP_SEQ_FEATURE	nucleotide phosphate-binding region:ATP	154	7.14617	1.12821e-06	P51531, A7E2Y1, Q15477, Q14527, O75351, Q8IUG5, Q14289, P31153, Q5VT25, P41240, Q9H5Z1, O00571, P49915, Q9Y230, Q9Y5Y2, Q9Y6S9, Q9NTJ3, P17858, Q96EY8, P54819, P38606, Q9UJ70, O00148, P00568, P53396, Q9UQE7, Q00839, P26196, Q02880, Q92878, P46459, P49903, Q13464, Q76MJ5, P17844, P41250, P60842, Q2M1P5, O00764, P08237, P00558, P54760, Q8TD19, Q14683, P53384, Q13554, P49591, P28370, Q13557, P51797,…	2128	994	20063	1.46069	0.000522137	0.0021889
INTERPRO	IPR027417:P-loop containing nucleoside triphosphate hydrolase	138	6.40371	5.34204e-05	P46940, P51531, A7E2Y1, Q15477, Q14527, Q9UHD8, O75351, Q8IUG5, Q9H5Z1, O00571, Q9Y5Y2, Q9Y230, Q9NTJ3, Q14141, P61106, P54819, P15153, P38606, O00148, P00568, Q9UQE7, Q9Y6B6, Q00839, Q9BUJ2, P68104, P26196, Q92878, P49411, P46459, P50570, P17844, P60842, Q2M1P5, Q14683, P61586, P53384, O60313, P28370, P43686, P35998, Q9Y6G9, P60953, P61026, Q86WA8, Q7L014, Q5TCQ9, P61020, Q6UB35, P62195, P61221,…	2101	879	18559	1.38682	0.00789039	0.0965481
Annotation Cluster 10	Enrichment Score: 9.258098621980837
Category	TCA cycle**	Count	%	PValue	Genes	List Total	Pop Hits	Pop Total	Fold Enrichment	Benjamini	FDR
KEGG_PATHWAY	hsa01200:Carbon metabolism	52	2.41299	3.9736e-13	P24752, P00367, P04406, Q3LXA3, P53597, P17174, P06733, P48735, P29401, P17858, Q96I99, P10768, P36957, P08559, P40925, P40926, P18669, P10515, P06744, Q02218, P09972, P11177, Q6NVY1, P00558, P08237, P52209, P11413, Q01813, P04075, P00505, P04040, P11766, P09622, P11310, O95336, Q9BWD1, P09104, P37837, P60174, P21912, P34897, P19367, O75874, P60891, P30084, P40939, P14618, P50213, P07954, Q99798,…	1130	113	6910	2.814	2.73177e-11	5.23925e-10
UP_KEYWORDS	Tricarboxylic acid cycle	16	0.742459	9.85793e-10	P40925, P40926, P21912, P53597, P10515, P48735, P11177, O75874, Q96I99, P07954, P50213, Q99798, P08559, O75390, P36957, P21399	2155	24	20581	6.3669	1.86315e-08	1.44467e-06
GOTERM_BP_DIRECT	GO:0006099~tricarboxylic acid cycle	18	0.835267	3.24287e-09	P40925, P40926, P21912, P53597, P10515, P48735, Q02218, P09622, P11177, O75874, Q96I99, P50213, P07954, Q99798, P08559, O75390, P36957, P21399	2045	29	16792	5.09664	4.11844e-07	6.18168e-06
KEGG_PATHWAY	hsa00020:Citrate cycle (TCA cycle)	19	0.881671	7.30644e-08	P40925, P40926, P21912, P53597, P10515, P48735, Q02218, P09622, P11177, O75874, Q96I99, P53396, P50213, P07954, Q99798, P08559, O75390, P36957, P21399	1130	30	6910	3.87286	2.87038e-06	9.63397e-05
Annotation Cluster 11	Enrichment Score: 7.816406621728049
Category	Protein biosynthesis**	Count	%	PValue	Genes	List Total	Pop Hits	Pop Total	Fold Enrichment	Benjamini	FDR
UP_KEYWORDS	Protein biosynthesis	60	2.78422	2.55823e-20	P60228, Q15369, P23193, Q9UL18, Q12904, P47897, P29692, Q14240, Q9ULC4, Q15370, O00303, O43583, P68104, Q9Y285, Q9HA77, P49588, P49411, Q13155, O75821, P41252, P62495, Q9NSE4, P54577, P41250, P55010, P60842, P20042, Q13347, O15372, O60841, Q9NSD9, O15371, O43324, P24534, P49591, P56537, P63241, P56192, Q7L2H7, P14868, P54136, P23588, Q15056, O00267, P15170, P57772, P26639, Q14152, P55884, Q9Y262,…	2155	152	20581	3.76987	9.06572e-19	3.74905e-17
GOTERM_BP_DIRECT	GO:0006446~regulation of translational initiation	21	0.974478	4.88804e-10	P60228, Q09161, Q7L2H7, O75821, Q14152, Q14240, P55010, P55884, Q9Y262, P60842, P23588, Q15056, Q13347, Q92499, O60841, O15372, O15371, Q9UBQ5, O00303, P04792, P78344	2045	36	16792	4.78989	7.30331e-08	9.31777e-07
GOTERM_BP_DIRECT	GO:0001731~formation of translation preinitiation complex	16	0.742459	3.42072e-09	P60228, Q7L2H7, O75821, Q14152, P55010, P55884, Q9Y262, P23588, Q13347, Q15056, Q9ULC4, O15372, O15371, Q9UBQ5, O00303, O43583	2045	23	16792	5.71217	4.23835e-07	6.5207e-06
UP_KEYWORDS	Initiation factor	24	1.11369	5.85949e-09	P60228, Q7L2H7, Q9UL18, O75821, Q14152, Q14240, P55010, P55884, P20042, Q9Y262, P60842, P23588, Q15056, Q13347, Q9ULC4, O60841, O15372, O15371, P05198, Q9UBQ5, O00303, P78344, P56537, O43583	2155	58	20581	3.95187	1.03823e-07	8.58701e-06
GOTERM_CC_DIRECT	GO:0005852~eukaryotic translation initiation factor 3 complex	13	0.603248	1.87686e-08	P60228, Q7L2H7, O75821, Q14152, O00571, P55884, Q9Y262, P61221, Q13347, O15372, O15371, O00303, Q9UBQ5	2100	17	18224	6.63619	5.50544e-07	2.95308e-05
GOTERM_CC_DIRECT	GO:0033290~eukaryotic 48S preinitiation complex	12	0.556845	4.05002e-08	P60228, Q13347, Q7L2H7, O15372, O75821, O15371, Q14152, P05198, Q9UBQ5, O00303, P55884, Q9Y262	2100	15	18224	6.94248	1.12012e-06	6.37239e-05
GOTERM_MF_DIRECT	GO:0003743~translation initiation factor activity	24	1.11369	2.67853e-07	P60228, Q7L2H7, Q9UL18, O75821, Q14152, Q14240, P55010, P55884, P20042, Q9Y262, P60842, P23588, Q15056, Q13347, Q9ULC4, O60841, O15372, O15371, P05198, Q9UBQ5, O00303, P78344, P56537, O43583	2044	61	16881	3.24937	2.77224e-05	0.000450371
GOTERM_CC_DIRECT	GO:0016282~eukaryotic 43S preinitiation complex	11	0.510441	6.98812e-07	P60228, Q13347, Q7L2H7, O15372, O75821, O15371, Q14152, Q9UBQ5, O00303, P55884, Q9Y262	2100	15	18224	6.36394	1.57313e-05	0.00109952
GOTERM_CC_DIRECT	GO:0071541~eukaryotic translation initiation factor 3 complex, eIF3m	7	0.324826	1.464e-05	Q13347, Q7L2H7, O15372, O15371, Q14152, O00303, P55884	2100	7	18224	8.6781	0.000262402	0.0230323
GOTERM_BP_DIRECT	GO:0075522~IRES-dependent viral translational initiation	7	0.324826	2.02695e-05	P26599, P05455, O15371, Q14152, O00303, Q15366, P55884	2045	7	16792	8.21125	0.00137199	0.0386314
GOTERM_BP_DIRECT	GO:0075525~viral translational termination-reinitiation	5	0.232019	0.000988437	O75821, O15371, Q14152, P55884, Q9Y262	2045	5	16792	8.21125	0.0427443	1.86747
Annotation Cluster 12	Enrichment Score: 6.864777759986595
Category	Nuclear proteins**	Count	%	PValue	Genes	List Total	Pop Hits	Pop Total	Fold Enrichment	Benjamini	FDR
UP_KEYWORDS	mRNA transport	39	1.80974	2.82354e-12	P84103, Q09161, Q96EE3, P55735, P52594, O75152, Q9UIA9, Q8NFH4, P12270, Q92621, Q8TEM1, P61970, Q86V81, O75694, Q16629, Q8N1F7, Q92945, P57740, Q7Z3B4, P38919, P09651, Q8WUM0, P22626, Q99567, Q86W42, Q9UMR2, P52948, Q13838, Q07955, P37198, Q7KZ85, Q9UKX7, O14980, Q9Y5S9, Q9NPA8, Q14764, P35658, P63241, P82979	2155	106	20581	3.51381	6.67056e-11	4.13783e-09
GOTERM_BP_DIRECT	GO:1900034~regulation of cellular response to heat	33	1.53132	3.35037e-11	Q15185, Q96EE3, Q02790, P35244, P25685, Q8N163, Q8NFH4, Q13315, P12270, P07900, P11142, Q92621, Q8TEM1, O75694, P28482, Q8N1F7, P57740, Q7Z3B4, P27694, Q8WUM0, Q99567, P78406, P52948, P15927, P37198, Q13535, P08238, P62258, Q9UKX7, Q13554, P35658, Q13557, Q92598	2045	75	16792	3.61295	5.67328e-09	6.38659e-08
GOTERM_BP_DIRECT	GO:0016925~protein sumoylation	41	1.90255	4.46299e-10	Q96EE3, Q9NQS7, P55854, Q8NFH4, P09874, O75030, P12270, Q92621, Q8TEM1, O75694, P61956, Q8N1F7, P57740, Q7Z3B4, P23497, Q9UQE7, P61978, P12004, P63279, Q9UBT2, Q13263, P27694, Q02880, Q8WUM0, Q99567, Q9Y2X3, P78406, P46060, Q8IYW5, Q9UBE0, P52948, Q8N3U4, P63165, P37198, Q9H165, P07910, O60216, Q9UKX7, Q14683, P35658, P29590	2045	117	16792	2.87745	6.87029e-08	8.50752e-07
UP_KEYWORDS	Nuclear pore complex	22	1.02088	7.87077e-09	Q96EE3, P55735, Q8WUM0, Q99567, Q9UIA9, Q9UMR2, Q8NFH4, P52948, P12270, P37198, Q92621, Q8TEM1, P61970, Q9UKX7, O75694, Q8N1F7, P57740, Q7Z3B4, Q9NPA8, Q14764, P35658, P63241	2155	50	20581	4.20215	1.31257e-07	1.15345e-05
GOTERM_BP_DIRECT	GO:0007077~mitotic nuclear envelope disassembly	21	0.974478	4.45986e-08	Q96EE3, Q8WUM0, Q99567, O75531, P78406, Q8NFH4, P05771, P52948, P12270, P02545, P37198, Q92621, Q8TEM1, Q9UKX7, Q8TD19, O75694, Q8N1F7, P57740, Q7Z3B4, P50402, P35658	2045	44	16792	3.919	4.82044e-06	8.50156e-05
GOTERM_BP_DIRECT	GO:0006409~tRNA export from nucleus	17	0.788863	1.93208e-07	Q96EE3, Q8WUM0, Q99567, P78406, Q8NFH4, P52948, P12270, P37198, Q92621, Q8TEM1, Q9UKX7, O75694, Q8N1F7, P57740, Q7Z3B4, P62826, P35658	2045	32	16792	4.36222	1.88748e-05	0.0003683
UP_KEYWORDS	Translocation	27	1.2529	2.31181e-07	Q96EE3, P55735, Q9UIA9, Q8NFH4, P12270, Q92621, Q8TEM1, P61970, O75694, Q8N1F7, P57740, Q7Z3B4, Q8WUM0, O60220, Q99567, Q9UMR2, Q9HA38, P52948, Q9Y5L4, P37198, Q9Y5J7, P60468, Q9UKX7, Q9NPA8, Q14764, P35658, P63241	2155	84	20581	3.06975	3.36101e-06	0.000338792
GOTERM_BP_DIRECT	GO:0075733~intracellular transport of virus	21	0.974478	8.41292e-07	Q96EE3, Q8WUM0, Q14974, Q99567, P78406, Q8NFH4, P52948, P62987, P12270, P62979, P37198, Q92621, Q8TEM1, Q9UKX7, O14980, O75694, Q8N1F7, P57740, P62826, Q7Z3B4, P35658	2045	51	16792	3.3811	7.63143e-05	0.00160369
GOTERM_BP_DIRECT	GO:0010827~regulation of glucose transport	16	0.742459	2.18907e-06	Q96EE3, Q8WUM0, Q99567, P78406, Q8NFH4, P52948, P12270, P37198, Q92621, Q8TEM1, Q9UKX7, O75694, Q8N1F7, P57740, Q7Z3B4, P35658	2045	33	16792	3.98121	0.000185324	0.0041728
GOTERM_BP_DIRECT	GO:0031047~gene silencing by RNA	32	1.48492	5.71802e-06	Q09161, Q96EE3, Q9UL18, Q8TC59, Q8NFH4, P30876, P84243, P12270, Q7KZF4, Q92621, Q8TEM1, O75694, Q8N1F7, P57740, Q99598, P62826, Q7Z3B4, P62805, Q15631, Q8WUM0, Q99567, P78406, P52948, P19388, P24928, P19387, P37198, P11940, Q9UKX7, O75569, P68431, P35658	2045	111	16792	2.36721	0.000427079	0.0108993
GOTERM_CC_DIRECT	GO:0005643~nuclear pore	23	1.06729	1.16292e-05	Q8WUM0, Q14974, P52594, Q99567, Q9UIA9, P78406, P46060, Q9UMR2, P52948, P63165, P12270, P37198, Q92621, Q8TEM1, Q9UKX7, O75694, Q8N1F7, P57740, P62826, Q9NPA8, Q14764, P63241, O00410	2100	72	18224	2.77217	0.000212376	0.018296
GOTERM_BP_DIRECT	GO:0006606~protein import into nucleus	20	0.928074	3.28621e-05	P30101, Q8WUM0, Q14974, P55060, Q99567, P78406, P55265, Q08209, P43487, P23528, P12270, P37198, P61970, Q9UKX7, O75694, Q8N1F7, P57740, P62826, P35658, P40763	2045	58	16792	2.83146	0.0020846	0.0626243
GOTERM_MF_DIRECT	GO:0017056~structural constituent of nuclear pore	9	0.417633	0.00214965	P37198, Q92621, Q8WUM0, O75694, Q8N1F7, P57740, Q7Z3B4, P35658, P52948	2044	21	16881	3.53949	0.0576647	3.55366
Annotation Cluster 13	Enrichment Score: 6.807385255401437
Category	Proteasome**	Count	%	PValue	Genes	List Total	Pop Hits	Pop Total	Fold Enrichment	Benjamini	FDR
UP_SEQ_FEATURE	domain:PCI	13	0.603248	4.82941e-08	P60228, P61201, O43242, Q7L2H7, Q14152, Q9BT78, Q99627, Q9UNM6, Q9UNS2, Q13098, Q15008, O00231, O00232	2128	19	20063	6.45081	3.63286e-05	9.36992e-05
INTERPRO	IPR000717:Proteasome component (PCI) domain	12	0.556845	2.45143e-07	P60228, P61201, O43242, Q7L2H7, Q9UNM6, Q9UNS2, Q13098, Q15008, Q14152, O00231, Q9BT78, O00232	2101	17	18559	6.23535	8.48158e-05	0.000443255
PFAM	PF01399:PCI domain	12	0.556845	3.19544e-07	P60228, P61201, O43242, Q7L2H7, Q9UNM6, Q9UNS2, Q13098, Q15008, Q14152, O00231, Q9BT78, O00232	2030	17	17475	6.0765	0.000178609	0.000538095
Annotation Cluster 14	Enrichment Score: 6.7192768922639035
Category	WD repeat**	Count	%	PValue	Genes	List Total	Pop Hits	Pop Total	Fold Enrichment	Benjamini	FDR
UP_SEQ_FEATURE	repeat:WD 4	60	2.78422	5.32808e-09	Q96EE3, Q05BV3, P55735, P63151, Q9C0J8, Q9ULV4, Q2TAY7, Q9BR76, Q16576, P43034, P53621, Q5JSH3, Q09028, Q96JK2, O95834, Q8NI36, O60508, Q8N5D0, Q6UXN9, O43660, P31146, Q9Y3F4, Q86W42, Q13347, Q96DI7, Q9BZH6, Q8NFP9, Q12770, P63244, Q8WZ42, Q9UMS4, P35606, Q8NFH4, Q9HC35, Q6ZS81, O94979, O00423, P62873, Q13409, P62879, O75083, Q9BZK7, P50851, Q9GZL7, Q9GZS3, O43684, Q8IWB7, O15143, P78406, Q15751,…	2128	255	20063	2.21838	8.01607e-06	1.03374e-05
UP_SEQ_FEATURE	repeat:WD 3	61	2.83063	1.69103e-08	Q96EE3, Q05BV3, P55735, P63151, Q9C0J8, Q9ULV4, Q2TAY7, Q9BR76, Q16576, P43034, P53621, Q5JSH3, Q09028, Q96JK2, O95834, Q8NI36, Q9Y4P8, O60508, Q8N5D0, Q6UXN9, O43660, P31146, Q9Y3F4, Q86W42, Q13347, Q96DI7, Q9BZH6, Q8NFP9, Q12770, P63244, Q8WZ42, Q9UMS4, P35606, Q8NFH4, Q9HC35, Q6ZS81, O94979, O00423, P62873, Q13409, P62879, O75083, Q9BZK7, P50851, Q9GZL7, Q9GZS3, O43684, Q8IWB7, O15143, P78406,…	2128	269	20063	2.13797	1.69609e-05	3.2809e-05
UP_KEYWORDS	WD repeat	62	2.87703	2.33382e-08	Q96EE3, P63151, Q05BV3, P55735, Q9C0J8, Q9ULV4, Q2TAY7, Q9BR76, Q16576, P43034, P53621, Q5JSH3, Q09028, Q96JK2, O95834, Q8NI36, Q9Y4P8, O60508, Q8N5D0, Q6UXN9, O43660, P31146, Q9Y3F4, Q86W42, Q13347, Q96DI7, Q9BZH6, Q8NFP9, Q12770, P63244, Q4ADV7, Q9UMS4, P35606, Q8NFH4, Q9HC35, Q6ZS81, O94979, Q8N3P4, O00423, P62873, Q13409, P62879, O75083, Q9BZK7, P50851, Q9GZL7, Q9GZS3, O43684, Q8IWB7, O15143,…	2155	281	20581	2.10719	3.57642e-07	3.42018e-05
UP_SEQ_FEATURE	repeat:WD 1	62	2.87703	2.45022e-08	Q96EE3, P63151, Q05BV3, P55735, Q9C0J8, Q9ULV4, Q2TAY7, Q9BR76, Q16576, P43034, P53621, Q5JSH3, Q09028, Q96JK2, O95834, Q8NI36, Q9Y4P8, O60508, Q8N5D0, Q6UXN9, O43660, P31146, Q9Y3F4, Q86W42, Q13347, Q96DI7, Q9BZH6, Q8NFP9, Q12770, P63244, Q8WZ42, Q4ADV7, Q9UMS4, P35606, Q8NFH4, Q9HC35, Q6ZS81, O94979, O00423, P62873, Q13409, P62879, O75083, Q9BZK7, P50851, Q9GZL7, Q9GZS3, O43684, Q8IWB7, O15143,…	2128	278	20063	2.10267	2.10647e-05	4.75387e-05
UP_SEQ_FEATURE	repeat:WD 2	62	2.87703	2.45022e-08	Q96EE3, P63151, Q05BV3, P55735, Q9C0J8, Q9ULV4, Q2TAY7, Q9BR76, Q16576, P43034, P53621, Q5JSH3, Q09028, Q96JK2, O95834, Q8NI36, Q9Y4P8, O60508, Q8N5D0, Q6UXN9, O43660, P31146, Q9Y3F4, Q86W42, Q13347, Q96DI7, Q9BZH6, Q8NFP9, Q12770, P63244, Q8WZ42, Q4ADV7, Q9UMS4, P35606, Q8NFH4, Q9HC35, Q6ZS81, O94979, O00423, P62873, Q13409, P62879, O75083, Q9BZK7, P50851, Q9GZL7, Q9GZS3, O43684, Q8IWB7, O15143,…	2128	278	20063	2.10267	2.10647e-05	4.75387e-05
INTERPRO	IPR017986:WD40-repeat-containing domain	68	3.15545	7.05041e-08	Q16531, Q96DM3, Q96EE3, P63151, Q05BV3, P55735, Q9C0J8, Q9ULV4, Q2TAY7, Q9BR76, Q16576, P43034, P53621, Q5JSH3, Q09028, Q96JK2, O95834, Q8NI36, Q9Y4P8, O60508, Q8N5D0, Q6UXN9, P31146, O43660, P18583, Q9Y3F4, Q5T4S7, Q86W42, Q13347, Q96DI7, Q9BZH6, Q8NFP9, Q12770, P63244, Q15393, Q4ADV7, Q9UMS4, P35606, Q8NFH4, Q9HC35, Q6ZS81, O94979, Q8N3P4, Q9UKN8, O00423, P62873, Q13409, P62879, O75083, Q9BZK7,…	2101	306	18559	1.96298	4.3909e-05	0.000127482
UP_SEQ_FEATURE	repeat:WD 5	54	2.5058	1.03715e-07	Q96EE3, Q05BV3, P55735, P63151, Q9C0J8, Q2TAY7, Q9BR76, Q16576, P43034, P53621, Q5JSH3, Q09028, Q96JK2, O95834, Q8NI36, O60508, Q8N5D0, Q6UXN9, O43660, P31146, Q9Y3F4, Q86W42, Q13347, Q96DI7, Q9BZH6, Q8NFP9, Q12770, P63244, Q8WZ42, Q9UMS4, P35606, Q9HC35, Q6ZS81, O94979, O00423, Q13409, P62873, P62879, O75083, Q9BZK7, P50851, Q9GZL7, Q9GZS3, O43684, Q8IWB7, O15143, Q15751, Q9Y263, P55884, O43815,…	2128	237	20063	2.14818	6.93485e-05	0.000201226
INTERPRO	IPR001680:WD40 repeat	61	2.83063	1.48467e-07	Q96EE3, Q05BV3, P55735, P63151, Q9C0J8, Q9ULV4, Q2TAY7, Q9BR76, Q16576, P43034, P53621, Q5JSH3, Q09028, Q96JK2, O95834, Q8NI36, Q9Y4P8, O60508, Q8N5D0, Q6UXN9, O43660, P31146, Q9Y3F4, Q86W42, Q13347, Q96DI7, Q9BZH6, Q8NFP9, Q12770, P63244, Q9UMS4, P35606, Q8NFH4, Q9HC35, Q6ZS81, O94979, Q8N3P4, O00423, P62873, Q13409, P62879, O75083, Q9BZK7, P50851, Q9GZL7, Q9GZS3, O43684, Q8IWB7, O15143, P78406,…	2101	268	18559	2.01059	6.60443e-05	0.00026845
INTERPRO	IPR015943:WD40/YVTN repeat-like-containing domain	71	3.29466	1.52598e-07	Q16531, Q96DM3, Q96EE3, P63151, Q05BV3, P55735, Q9C0J8, Q9ULV4, Q2TAY7, Q9BR76, Q16576, P43034, O15031, P53621, Q5JSH3, Q09028, Q96JK2, O95834, Q8NI36, Q9Y4P8, Q8N5D0, O60508, Q6UXN9, P31146, O43660, Q8WUM0, Q9Y3F4, Q86W42, Q9ULL4, Q13347, Q96DI7, Q9BZH6, Q8NFP9, Q12770, P63244, Q4ADV7, Q13591, Q9UMS4, P35606, Q8NFH4, Q9HC35, Q6ZS81, O94979, Q8N3P4, Q9C0C4, O00423, P62873, Q13409, P62879, O75083,…	2101	331	18559	1.89478	5.93968e-05	0.000275919
UP_SEQ_FEATURE	repeat:WD 6	47	2.18097	1.6025e-07	Q96EE3, Q05BV3, P63151, P55735, Q9C0J8, Q8WZ42, Q2TAY7, Q9UMS4, P35606, Q16576, P43034, Q9HC35, O94979, P53621, O00423, Q5JSH3, Q09028, P62873, Q13409, Q96JK2, P62879, O95834, O75083, Q8NI36, Q9BZK7, O60508, P50851, Q8N5D0, Q9GZL7, Q6UXN9, O43660, Q8IWB7, Q9GZS3, Q9Y3F4, O15143, Q15751, Q86W42, Q9Y263, O43815, O43172, Q96DI7, Q9BZH6, Q96KV7, Q12770, P57737, P63244, Q05048	2128	196	20063	2.26082	8.76673e-05	0.000310913
INTERPRO	IPR020472:G-protein beta WD-40 repeat	28	1.2993	2.61932e-06	Q96EE3, Q2TAY7, Q9UMS4, P35606, Q16576, P43034, P53621, Q5JSH3, P62873, Q09028, P62879, O75083, Q9BZK7, Q9GZL7, Q6UXN9, O43660, Q8IWB7, O43684, Q9GZS3, Q9Y3F4, P78406, Q9Y263, O43815, O43172, Q96DI7, P57737, P63244, Q05048	2101	93	18559	2.65952	0.000741232	0.00473602
PFAM	PF00400:WD domain, G-beta repeat	51	2.36659	4.10311e-06	Q96EE3, Q05BV3, P55735, Q9C0J8, Q9ULV4, Q2TAY7, Q9BR76, P43034, Q16576, P53621, Q5JSH3, Q09028, Q96JK2, O95834, Q8NI36, O60508, Q8N5D0, Q6UXN9, O43660, P31146, Q9Y3F4, Q86W42, Q13347, Q96DI7, Q12770, P63244, Q9UMS4, P35606, Q8NFH4, Q9HC35, Q6ZS81, O00423, Q13409, P62873, P62879, O75083, Q9BZK7, Q9GZL7, Q8IWB7, Q9GZS3, O43684, O15143, Q15751, P78406, Q9Y263, O43815, Q96BP3, O43172, Q96KV7, P57737,…	2030	225	17475	1.95123	0.00171875	0.0069092
UP_SEQ_FEATURE	repeat:WD 7	36	1.67053	6.25451e-06	Q05BV3, P63151, Q8WZ42, Q9C0J8, Q9UMS4, P35606, Q16576, P43034, Q9HC35, O94979, Q5JSH3, O00423, Q13409, P62873, O95834, P62879, O75083, Q8NI36, Q9BZK7, O60508, Q8N5D0, Q9GZL7, O43660, Q8IWB7, Q9GZS3, Q9Y3F4, Q15751, Q86W42, Q9Y263, O43172, Q96DI7, Q9BZH6, Q96KV7, Q12770, P57737, P63244	2128	151	20063	2.24776	0.00221165	0.0121342
INTERPRO	IPR019775:WD40 repeat, conserved site	38	1.76334	3.77919e-05	Q05BV3, Q9ULV4, Q2TAY7, Q9UMS4, Q9BR76, Q16576, P43034, Q9HC35, Q8NFH4, Q6ZS81, P53621, Q09028, P62873, P62879, O75083, Q8NI36, Q9BZK7, O60508, Q9GZL7, Q6UXN9, O43660, P31146, Q8IWB7, Q9GZS3, Q9Y3F4, Q15751, P78406, Q86W42, O43815, O43172, Q13347, Q96DI7, Q9BZH6, Q96KV7, Q12770, P57737, P63244, Q05048	2101	166	18559	2.02211	0.00617487	0.0683115
Annotation Cluster 15	Enrichment Score: 5.730259489295717
Category	Mitochondria**	Count	%	PValue	Genes	List Total	Pop Hits	Pop Total	Fold Enrichment	Benjamini	FDR
GOTERM_CC_DIRECT	GO:0005759~mitochondrial matrix	71	3.29466	1.82669e-07	P49748, P24752, P00367, Q9NX46, P47897, P53597, P42126, P26440, Q07021, Q99714, P48735, P50583, Q96EY8, P61604, Q16775, Q96I99, P13804, P36957, P08559, P23396, Q99497, Q96Q11, Q9HA77, P40926, P10515, Q9NSE4, P41250, Q02218, P24539, P11177, Q04837, Q9Y237, Q6NVY1, P10809, P04179, P28331, Q16836, Q9H2U2, Q16698, Q8TBG4, P00441, Q8NCW5, P36776, P00505, Q8N163, O95571, P09622, Q6UB35, P05091, P61221,…	2100	327	18224	1.88423	4.53393e-06	0.000287415
UP_SEQ_FEATURE	transit peptide:Mitochondrion	86	3.99072	1.65111e-06	P24752, P49748, P33316, P00367, Q8NE62, P53597, P42126, P26440, Q07021, P48735, P12074, O95831, Q96EY8, Q16775, Q96I99, P18859, P13804, P36957, P08559, P22695, Q96Q11, Q9HA77, P40926, Q9Y6N5, P49411, P10515, Q9NSE4, Q13011, Q02218, Q9NX63, Q96KJ9, P38646, P13073, P24539, P10606, P11177, Q04837, Q6NVY1, P10809, Q00325, P04179, O95881, P28331, O60313, Q16836, P36969, Q9H2U2, Q16698, O75027, P00505,…	2128	482	20063	1.68219	0.000709491	0.00320341
UP_KEYWORDS	Transit peptide	91	4.22274	4.0181e-06	P24752, P49748, P33316, Q9NX46, P00367, Q8NE62, P53597, P42126, P26440, Q07021, P48735, P49916, P12074, O95831, Q96EY8, Q16775, Q96I99, P18859, P13804, P36957, P08559, P22695, Q96Q11, Q9HA77, P40926, Q9Y6N5, P49411, P10515, Q9NSE4, Q13011, Q02218, P09110, Q96KJ9, P38646, P13073, P24539, P10606, Q04837, P11177, Q6NVY1, P10809, Q00325, P04179, P28331, O60313, Q16836, P36969, Q9H2U2, Q16698, Q8NCW5,…	2155	536	20581	1.62142	4.84726e-05	0.00588831
UP_KEYWORDS	Mitochondrion	163	7.56381	9.89692e-06	P24752, P00973, P00367, Q9NX46, Q99417, Q8NE62, P42126, P53597, Q709C8, Q99714, O00571, P49916, Q96IX5, P12074, Q96EY8, P54819, Q9Y696, Q9UKU0, Q8WXH0, P18859, Q02978, P08559, P23396, Q99497, P22695, Q96Q11, P49411, Q9NSE4, P10515, Q13011, P41250, P13073, Q9Y237, Q04837, Q6NVY1, P09211, Q07812, P14317, O60313, Q16836, Q9H2U2, Q99536, P56134, P45880, Q00796, Q6UB35, P09622, P29728, P61221, P30042,…	2155	1119	20581	1.39116	0.000114516	0.0145028
Annotation Cluster 16	Enrichment Score: 5.283349951535499
Category	Glucose metabolism**	Count	%	PValue	Genes	List Total	Pop Hits	Pop Total	Fold Enrichment	Benjamini	FDR
GOTERM_BP_DIRECT	GO:0006006~glucose metabolic process	25	1.16009	5.00893e-07	Q8TDQ7, P00973, P04406, P51649, Q12904, P10515, Q00796, Q96C23, P46926, P01344, P05090, Q15124, Q9Y4H2, P11177, P36871, Q9Y2I1, Q96G03, P11413, P31751, P14550, Q7Z4W1, Q8N5D0, Q02978, P08559, P22415	2045	67	16792	3.0639	4.62632e-05	0.000954817
UP_KEYWORDS	Glucose metabolism	11	0.510441	1.06098e-05	P11177, P36871, Q12904, Q96G03, P31751, P11413, P10515, Q7Z4W1, P08559, P01344, Q15124	2155	20	20581	5.25269	0.000120308	0.0155474
UP_KEYWORDS	Carbohydrate metabolism	25	1.16009	2.65765e-05	Q8TDQ7, P62140, P46020, P41236, Q12904, P10515, Q96C23, Q9BZP6, Q9UQK1, P46926, P01344, Q14165, Q15124, P62136, P11177, P36871, P07902, Q96G03, P31751, P11413, Q7Z4W1, P11216, P08559, P49840, P51570	2155	94	20581	2.53999	0.000269055	0.0389405
Annotation Cluster 17	Enrichment Score: 5.2723608940468045
Category	Proteasome**	Count	%	PValue	Genes	List Total	Pop Hits	Pop Total	Fold Enrichment	Benjamini	FDR
GOTERM_CC_DIRECT	GO:0005839~proteasome core complex	14	0.649652	5.03668e-08	P25788, P25789, P25786, P25787, P40306, Q92530, P20618, P28062, P28070, O14818, P60900, P49721, P49720, P28066	2100	21	18224	5.7854	1.35431e-06	7.92481e-05
UP_KEYWORDS	Threonine protease	13	0.603248	9.44763e-08	P25788, P25789, P25786, P25787, P40306, P20618, P28062, P28070, O14818, P60900, P49721, P49720, P28066	2155	20	20581	6.20773	1.40969e-06	0.000138454
INTERPRO	IPR001353:Proteasome, subunit alpha/beta	13	0.603248	1.003e-07	P25788, P25789, P25786, P25787, P40306, P20618, P28062, P28070, O14818, P60900, P49721, P49720, P28066	2101	19	18559	6.04391	5.20543e-05	0.000181357
PFAM	PF00227:Proteasome subunit	13	0.603248	1.33719e-07	P25788, P25789, P25786, P25787, P40306, P20618, P28062, P28070, O14818, P60900, P49721, P49720, P28066	2030	19	17475	5.88994	0.000112117	0.000225175
GOTERM_BP_DIRECT	GO:0051603~proteolysis involved in cellular protein catabolic process	21	0.974478	2.61056e-07	P17655, P25788, Q9HB40, Q12884, P25789, P25786, P25787, P40306, P36776, P20618, P28062, P28070, Q9UBR2, O14818, P09668, P11021, P60900, P49721, P53634, P49720, P25774	2045	48	16792	3.59242	2.50217e-05	0.000497634
GOTERM_MF_DIRECT	GO:0004298~threonine-type endopeptidase activity	13	0.603248	9.8004e-07	P25788, P25789, P25786, P25787, P40306, P20618, P28062, P28070, O14818, P60900, P49721, P49720, P28066	2044	21	16881	5.11259	8.54146e-05	0.00164784
INTERPRO	IPR000426:Proteasome, alpha-subunit, N-terminal domain	7	0.324826	4.7656e-05	P25788, P25789, P25786, P25787, O14818, P60900, P28066	2101	8	18559	7.72924	0.00739276	0.0861343
INTERPRO	IPR023332:Proteasome A-type subunit	7	0.324826	4.7656e-05	P25788, P25789, P25786, P25787, O14818, P60900, P28066	2101	8	18559	7.72924	0.00739276	0.0861343
GOTERM_CC_DIRECT	GO:0019773~proteasome core complex, alpha-subunit complex	7	0.324826	5.28061e-05	P25788, P25789, P25786, P25787, O14818, P60900, P28066	2100	8	18224	7.59333	0.000811062	0.0830539
PFAM	PF10584:Proteasome subunit A N-terminal signature	7	0.324826	5.5311e-05	P25788, P25789, P25786, P25787, O14818, P60900, P28066	2030	8	17475	7.53233	0.015341	0.0931
INTERPRO	IPR016050:Proteasome, beta-type subunit, conserved site	7	0.324826	0.00105037	P20618, P25789, P28062, P28070, P40306, P49721, P49720	2101	12	18559	5.15282	0.0732823	1.88229
INTERPRO	IPR023333:Proteasome B-type subunit	6	0.278422	0.00473869	P20618, P28062, P28070, P40306, P49721, P49720	2101	11	18559	4.81823	0.212247	8.23015
Annotation Cluster 18	Enrichment Score: 5.047263522878498
Category	Hemostasis**	Count	%	PValue	Genes	List Total	Pop Hits	Pop Total	Fold Enrichment	Benjamini	FDR
UP_KEYWORDS	Blood coagulation	19	0.881671	7.05449e-07	P04196, P02679, P01042, P02675, P05546, P12259, P00740, P05155, Q76LX8, P01008, P01009, Q9UK55, P03951, P03952, P08758, P05160, P00747, P00734, P07359	2155	48	20581	3.78035	9.7558e-06	0.00103382
UP_KEYWORDS	Hemostasis	19	0.881671	7.05449e-07	P04196, P02679, P01042, P02675, P05546, P12259, P00740, P05155, Q76LX8, P01008, P01009, Q9UK55, P03951, P03952, P08758, P05160, P00747, P00734, P07359	2155	48	20581	3.78035	9.7558e-06	0.00103382
GOTERM_BP_DIRECT	GO:0042730~fibrinolysis	11	0.510441	6.88907e-05	P07355, P04196, P02679, P05155, P02675, P08697, P03952, P04264, P00747, P00734, P07359	2045	21	16792	4.30113	0.00420771	0.13124
UP_KEYWORDS	Thrombophilia	7	0.324826	0.000188735	P04196, P00740, P05546, P01008, P12259, P00747, P00734	2155	10	20581	6.68524	0.00148533	0.276233
Annotation Cluster 19	Enrichment Score: 4.872822745907389
Category	ER-Golgi transport**	Count	%	PValue	Genes	List Total	Pop Hits	Pop Total	Fold Enrichment	Benjamini	FDR
GOTERM_BP_DIRECT	GO:0048208~COPII vesicle coating	22	1.02088	5.31216e-06	P62820, P55735, Q9UPN7, O43617, P46459, P49755, Q9Y6Y8, P12259, O94979, O95487, Q15436, O00743, Q92734, O60763, Q9UBR2, Q8WVM8, P01009, P53992, Q13618, Q9Y6B6, P53634, P54920	2045	61	16792	2.96143	0.000408793	0.0101258
GOTERM_BP_DIRECT	GO:0006888~ER to Golgi vesicle-mediated transport	41	1.90255	5.70727e-06	P62820, Q01082, Q12907, O43617, P35606, Q9Y6Y8, O94979, P53621, Q13409, Q9Y678, Q9UBR2, P01009, P53992, P51572, Q13618, Q9Y6B6, P00734, P55072, O14579, Q9P0L0, Q96FJ2, Q9UP83, P46459, Q13561, P49755, P12259, P61019, Q13813, O95487, Q15436, O60763, Q12955, Q9UHY1, P00740, Q14204, Q14203, P48444, Q9Y4L1, P53634, P54920, P53618	2045	160	16792	2.10413	0.000432638	0.0108789
UP_KEYWORDS	ER-Golgi transport	24	1.11369	7.94021e-05	Q9NR31, P62820, P55735, O43617, P49755, P35606, P61019, O94979, O95487, P53621, Q15436, O60763, Q9Y678, Q8WVM8, P53992, P62330, P48444, P51572, Q13618, P84085, Q9Y6B6, P54920, P53618, O14579	2155	94	20581	2.43839	0.000703233	0.1163
Annotation Cluster 20	Enrichment Score: 4.530366626038313
Category	Glycolysis**	Count	%	PValue	Genes	List Total	Pop Hits	Pop Total	Fold Enrichment	Benjamini	FDR
UP_KEYWORDS	Glycolysis	15	0.696056	8.56459e-07	P60174, P04406, Q01813, P18669, P04075, P06733, P06744, Q02218, P19367, P17858, P09972, P00558, P08237, P09104, P14618	2155	31	20581	4.62114	1.10366e-05	0.00125512
GOTERM_BP_DIRECT	GO:0061621~canonical glycolysis	14	0.649652	2.76651e-06	P04406, P60174, Q01813, P18669, P04075, P06733, P06744, P19367, P17858, P09972, P00558, P08237, P09104, P14618	2045	26	16792	4.42144	0.000230365	0.0052735
KEGG_PATHWAY	hsa00010:Glycolysis / Gluconeogenesis	27	1.2529	7.8793e-06	P04406, Q01813, P06733, P04075, Q96C23, P11766, P09622, P17858, P05091, P09104, P08559, P60174, P18669, P00338, P10515, P06744, P07195, P19367, P09972, P11177, P36871, P49189, P00558, P08237, Q96G03, P14550, P14618	1130	67	6910	2.46427	0.000216658	0.0103888
GOTERM_BP_DIRECT	GO:0006096~glycolytic process	15	0.696056	1.93659e-05	P04406, P60174, P18669, P00338, P04075, P06733, P06744, Q02218, P19367, P17858, P09972, P36871, P00558, P08237, P09104	2045	34	16792	3.62261	0.00132857	0.0369095
GOTERM_BP_DIRECT	GO:0006094~gluconeogenesis	17	0.788863	3.19181e-05	P40925, P04406, P60174, P40926, P02753, P18669, P17174, P43304, P04075, P06733, P06744, P00505, P09972, P36871, P00558, Q02978, P09104	2045	44	16792	3.17253	0.00205038	0.0608259
KEGG_PATHWAY	hsa01230:Biosynthesis of amino acids	26	1.2065	0.00017104	P04406, Q01813, P31153, P17174, P06733, P04075, P48735, P00505, P29401, P17858, P09104, P60174, P37837, P18669, P34897, P09972, Q9NZL9, O75874, P60891, P00558, P08237, P50213, P14618, Q99798, O75390, P21399	1130	74	6910	2.14853	0.00260992	0.225291
KEGG_PATHWAY	hsa00051:Fructose and mannose metabolism	12	0.556845	0.00982055	P09972, P60174, Q01813, P08237, P04075, Q00796, P15121, O60547, P34949, Q13630, P19367, P17858	1130	32	6910	2.29314	0.0813154	12.2018
Annotation Cluster 21	Enrichment Score: 4.288001598297593
Category	Redox**	Count	%	PValue	Genes	List Total	Pop Hits	Pop Total	Fold Enrichment	Benjamini	FDR
UP_KEYWORDS	Redox-active center	24	1.11369	9.91145e-11	P25325, P30101, O43396, Q9BRA2, P00390, Q8NBS9, P09622, Q13162, Q8N427, Q8IZQ5, P13667, P30041, Q15084, P30044, Q96HE7, Q9H3N1, P10599, O95881, P30048, P07237, Q16881, Q9BRT3, P32119, Q06830	2155	49	20581	4.67772	2.00707e-09	1.45251e-07
INTERPRO	IPR012336:Thioredoxin-like fold	42	1.94896	4.81462e-10	P56192, O75431, Q9H2J4, P78417, Q13162, Q8IZQ5, P30041, P13667, P30711, O00391, P30044, Q9Y696, Q9H3N1, P28161, P30048, Q9BRT3, P32119, Q06830, Q9H299, O94888, O43396, P30101, Q9BRA2, Q8NBS9, Q8NBF2, P30040, O75368, P07203, Q8N427, Q9Y2Q3, P26641, Q15084, O00299, P09211, O95881, P10599, P07237, Q16881, O43324, O76003, Q9BS26, P36969	2101	130	18559	2.85387	4.99758e-07	8.70557e-07
GOTERM_BP_DIRECT	GO:0045454~cell redox homeostasis	31	1.43852	1.94201e-09	P09622, Q13162, P30041, P13667, O95831, O00391, P30044, Q9H3N1, P30048, P48506, P32119, Q06830, Q9H299, P30101, O43396, P27695, P02788, P00390, Q8NBS9, Q8NBF2, P07203, Q8N427, Q15084, Q15080, Q96HE7, O95881, P10599, P07237, Q16881, O76003, Q9BS26	2045	77	16792	3.30583	2.59617e-07	3.70194e-06
INTERPRO	IPR013766:Thioredoxin domain	20	0.928074	2.00744e-08	P30101, O43396, Q8NBS9, Q8NBF2, Q13162, Q8N427, P13667, P30041, Q15084, O00391, P30044, Q9H3N1, P10599, O95881, P30048, P07237, O76003, P32119, Q06830, Q9BS26	2101	41	18559	4.30898	1.56278e-05	3.62976e-05
UP_SEQ_FEATURE	domain:Thioredoxin	15	0.696056	2.51866e-06	O43396, Q9BRA2, Q8NBF2, Q13162, Q8N427, P30041, P30044, O00391, Q9H3N1, P10599, P30048, O76003, P32119, Q06830, Q9BS26	2128	33	20063	4.2855	0.00100998	0.00488655
INTERPRO	IPR017937:Thioredoxin, conserved site	10	0.464037	3.10488e-05	P13667, O43396, P30101, Q15084, Q9H3N1, O95881, P10599, Q8NBS9, P07237, Q8N427	2101	17	18559	5.19613	0.00567136	0.0561261
PFAM	PF00085:Thioredoxin	12	0.556845	0.000236356	P13667, O43396, P30101, Q15084, O00391, Q9H3N1, P10599, Q8NBS9, P07237, O76003, Q8N427, Q9BS26	2030	29	17475	3.56209	0.0353961	0.397267
GOTERM_MF_DIRECT	GO:0003756~protein disulfide isomerase activity	10	0.464037	0.000620295	P13667, P30101, Q15084, O00391, Q96HE7, Q9H3N1, Q8NBS9, P07237, P30040, Q9BS26	2044	22	16881	3.754	0.0211793	1.03787
INTERPRO	IPR005788:Disulphide isomerase	5	0.232019	0.000743692	P13667, P30101, Q15084, Q8NBS9, P07237	2101	5	18559	8.83341	0.0576731	1.3362
GOTERM_CC_DIRECT	GO:0005623~cell	24	1.11369	0.000840759	Q9H299, P30101, O43396, P18206, Q8NBS9, Q8NBF2, Q13162, P19367, O95831, P13667, P30041, Q02224, Q9BXJ4, P02649, O00391, Q9H3N1, P26583, P07237, Q16881, P00450, P32119, Q06830, P02794, P21399	2100	100	18224	2.08274	0.0100015	1.31471
UP_SEQ_FEATURE	site:Contributes to redox potential value	5	0.232019	0.00338574	P30101, Q15084, Q9BRA2, P10599, P07237	2128	7	20063	6.73436	0.288348	6.36828
UP_SEQ_FEATURE	domain:Thioredoxin 1	5	0.232019	0.015647	P13667, P30101, Q15084, Q8NBS9, P07237	2128	10	20063	4.71405	0.685704	26.3599
UP_SEQ_FEATURE	domain:Thioredoxin 2	5	0.232019	0.015647	P13667, P30101, Q15084, Q8NBS9, P07237	2128	10	20063	4.71405	0.685704	26.3599
Annotation Cluster 22	Enrichment Score: 4.075777790267335
Category	Protease inhibitor**	Count	%	PValue	Genes	List Total	Pop Hits	Pop Total	Fold Enrichment	Benjamini	FDR
GOTERM_BP_DIRECT	GO:0010951~negative regulation of endopeptidase activity	37	1.71694	1.90153e-07	P04196, P01031, Q9UGM5, Q14624, P05546, P19827, P30086, Q8IZJ3, P19823, P01011, Q92530, P36955, P01008, P01009, P08697, P01024, P01023, P02760, P04080, P30740, Q06033, P01042, P50453, P12111, P05543, P02765, P35237, P54578, P20810, P20742, P05154, P05155, P04004, Q9UK55, A8K2U0, P0C0L4, P29622	2045	121	16792	2.51088	1.89405e-05	0.000362475
UP_KEYWORDS	Serine protease inhibitor	24	1.11369	1.73081e-05	P30740, Q06033, P50453, P12111, Q14624, P05546, Q1W4C9, P19827, P30086, P35237, Q8IZJ3, P19823, P01011, P20742, P05154, P05155, P01008, P01009, P08697, Q9UK55, A8K2U0, P01023, P29622, P02760	2155	86	20581	2.66521	0.000188709	0.0253619
GOTERM_MF_DIRECT	GO:0004867~serine-type endopeptidase inhibitor activity	27	1.2529	6.1636e-05	P04196, P30740, Q06033, P50453, P05543, Q14624, P12111, P05546, Q1W4C9, P19827, P30086, P35237, Q8IZJ3, P19823, P01011, P20742, P36955, P05154, P05155, P01008, P01009, Q9UK55, P08697, A8K2U0, P01023, P29622, P02760	2044	97	16881	2.29884	0.00339663	0.103585
INTERPRO	IPR023795:Protease inhibitor I4, serpin, conserved site	13	0.603248	0.000154395	P30740, P05543, P50453, P05546, P35237, P01011, P36955, P05154, P05155, P01008, P01009, P08697, P29622	2101	33	18559	3.47983	0.0170257	0.278803
INTERPRO	IPR023796:Serpin domain	14	0.649652	0.000169044	P30740, P50453, P05543, P05546, P35237, P01011, P36955, P05154, P05155, P01008, P01009, P08697, Q9UK55, P29622	2101	38	18559	3.25442	0.0173952	0.305217
INTERPRO	IPR000215:Serpin family	14	0.649652	0.000169044	P30740, P50453, P05543, P05546, P35237, P01011, P36955, P05154, P05155, P01008, P01009, P08697, Q9UK55, P29622	2101	38	18559	3.25442	0.0173952	0.305217
UP_KEYWORDS	Protease inhibitor	28	1.2993	0.000169992	Q9UGM5, Q14624, P05546, Q1W4C9, P19827, P30086, Q8IZJ3, P19823, P01011, P01008, P01009, P08697, P01023, P02760, P04080, P30740, Q06033, P01042, P50453, P12111, P35237, P20810, P20742, P05154, P05155, Q9UK55, A8K2U0, P29622	2155	124	20581	2.15653	0.00137611	0.248833
PFAM	PF00079:Serpin (serine protease inhibitor)	14	0.649652	0.000219175	P30740, P50453, P05543, P05546, P35237, P01011, P36955, P05154, P05155, P01008, P01009, P08697, Q9UK55, P29622	2030	38	17475	3.17151	0.0400212	0.36844
UP_SEQ_FEATURE	site:Reactive bond	12	0.556845	0.00623673	P05154, P05155, P50453, P12111, P05546, P01008, Q1W4C9, P01009, Q9UK55, P35237, P01011, P29622	2128	45	20063	2.51416	0.420538	11.4305
Annotation Cluster 23	Enrichment Score: 3.971675468729099
Category	Cell cycle**	Count	%	PValue	Genes	List Total	Pop Hits	Pop Total	Fold Enrichment	Benjamini	FDR
UP_KEYWORDS	Cell cycle	109	5.058	7.47664e-07	Q9UPN4, Q96EE3, Q9Y3E7, Q8WW12, O75351, Q9UHD8, P43034, P49916, Q9NTJ3, Q9UKG1, Q14141, P49321, P12270, Q09028, Q13564, O60508, Q9UQE7, P23396, Q16543, Q12824, Q92878, Q7Z7A1, Q93008, Q9H0H5, Q92733, O60216, Q14683, P61586, Q8TD19, P63244, Q53GS9, Q8IX12, Q7Z3K3, P46527, P09496, Q9Y6G9, P60953, Q8N163, Q13315, Q02224, P50995, P28482, Q00610, P63279, Q14980, P53990, P18754, Q99708, Q9H081, O00743,…	2155	650	20581	1.60152	9.85869e-06	0.00109569
UP_KEYWORDS	Cell division	73	3.38747	9.78802e-07	Q96EE3, Q9Y3E7, Q9NQS7, O75351, Q9UHD8, P56211, P43034, P49916, Q9NTJ3, P62136, Q14141, P12270, P11233, O60508, P62826, Q8N137, Q9Y265, Q9UQE7, P23396, Q9Y266, Q16543, Q92974, Q9BT25, P62140, Q8WUM4, Q15019, Q7Z7A1, O75794, Q93008, Q15021, Q9H0H5, O60216, Q14683, Q7LBR1, P61586, Q8TD19, Q15555, Q53GS9, Q7Z3K3, P09496, Q16181, Q9Y6G9, O43670, P60953, Q8TEW8, Q8NFH4, Q9Y5K6, P04899, Q8TEW0, Q02224,…	2155	388	20581	1.79684	1.23328e-05	0.00143441
GOTERM_BP_DIRECT	GO:0051301~cell division	63	2.92343	0.00145412	Q96EE3, P07437, Q9UHD8, P56211, P27816, P49916, Q9NTJ3, P62136, P12270, O60508, P62826, Q9Y265, Q9UQE7, Q9Y266, P23396, Q16543, Q92974, Q9BT25, P62140, Q15019, Q7Z7A1, O75794, Q93008, Q15021, O60216, Q14683, Q8TD19, Q7LBR1, Q15555, Q53GS9, Q7Z3K3, P09496, Q9Y6G9, O43670, P60953, Q8TEW8, Q8NFH4, Q9Y5K6, P04899, Q02224, P50995, Q00610, Q9P258, Q14980, P63279, O43768, P51808, P53990, Q9NXR7, O43684,…	2045	350	16792	1.47802	0.0569813	2.7358
UP_KEYWORDS	Mitosis	43	1.99536	0.00338924	Q96EE3, Q9Y6G9, Q9NQS7, O43670, P56211, P43034, Q8NFH4, Q9Y5K6, Q9NTJ3, P12270, Q02224, Q00610, P62826, Q9P258, Q9UQE7, Q9Y265, Q14980, Q9Y266, P63279, P23396, O43768, P51808, Q9NXR7, O43684, Q9BT25, Q92974, O43683, O14777, Q99708, P18754, Q15019, Q9H081, Q93008, Q8N3U4, Q03188, Q15021, O60216, Q14683, Q8TD19, Q15691, Q15555, P09496, Q16181	2155	262	20581	1.56742	0.019852	4.85358
GOTERM_BP_DIRECT	GO:0007067~mitotic nuclear division	46	2.13457	0.00384165	Q9Y6G9, Q9NQS7, P56211, P62753, P43034, Q9HC35, Q8NFH4, Q9Y5K6, P12270, P14210, Q00610, P62826, Q9P258, Q9Y265, Q9UQE7, Q14980, Q9Y266, P63279, P23396, O43768, P51808, Q9NXR7, Q9BT25, Q92974, O43683, Q13561, Q99567, O14777, Q99708, P18754, Q9Y2Z0, Q15019, Q9H081, O14974, Q93008, Q8N3U4, Q03188, P37198, O60216, Q14203, Q8TD19, Q15691, Q15555, Q01130, P09496, Q16181	2045	248	16792	1.52305	0.118517	7.0745
Annotation Cluster 24	Enrichment Score: 3.971455288882775
Category	Chromatin**	Count	%	PValue	Genes	List Total	Pop Hits	Pop Total	Fold Enrichment	Benjamini	FDR
GOTERM_BP_DIRECT	GO:0043044~ATP-dependent chromatin remodeling	13	0.603248	3.79415e-06	Q92769, Q92925, Q8TAQ2, Q12824, O60264, O96019, Q9BXF3, P07910, Q09028, Q969G3, O94776, P28370, Q8WXI9	2045	23	16792	4.64114	0.000301116	0.00723231
GOTERM_MF_DIRECT	GO:0031492~nucleosomal DNA binding	16	0.742459	0.000216488	O75367, Q92925, Q8TAQ2, Q12824, Q92769, P18754, O96019, P84243, P05114, Q09028, P07910, P68431, Q969G3, O94776, P05204, Q8WXI9	2044	46	16881	2.87263	0.00939097	0.363384
GOTERM_MF_DIRECT	GO:0000980~RNA polymerase II distal enhancer sequence-specific DNA binding	18	0.835267	0.00148281	P15822, Q92925, Q8TAQ2, Q12824, Q92769, Q9Y230, P19838, P23246, O96019, Q15233, P84243, Q09028, P07910, Q01543, Q969G3, O94776, Q8WXI9, Q04864	2044	65	16881	2.28705	0.0429325	2.4642
Annotation Cluster 25	Enrichment Score: 3.9405967257830903
Category	Ribonucleoprotein domains**	Count	%	PValue	Genes	List Total	Pop Hits	Pop Total	Fold Enrichment	Benjamini	FDR
GOTERM_CC_DIRECT	GO:0046540~U4/U6 x U5 tri-snRNP complex	12	0.556845	1.65984e-05	P62312, Q15020, O95777, O43290, P55769, Q9Y4Y9, O94906, P62316, Q9Y333, O43447, P62310, O43172	2100	23	18224	4.5277	0.000286876	0.026113
INTERPRO	IPR010920:Like-Sm (LSM) domain	12	0.556845	2.31946e-05	P62312, O95777, P62314, Q9Y4Y9, P62316, P62318, P62306, Q9UK45, O15116, Q9Y333, Q8ND56, P62310	2101	24	18559	4.41671	0.00450413	0.0419311
PFAM	PF01423:LSM domain	11	0.510441	2.67131e-05	P62312, O95777, P62314, Q9Y4Y9, P62316, P62318, P62306, Q9UK45, O15116, Q9Y333, P62310	2030	20	17475	4.73461	0.00891966	0.0449739
INTERPRO	IPR001163:Ribonucleoprotein LSM domain	11	0.510441	3.64868e-05	P62312, O95777, P62314, Q9Y4Y9, P62316, P62318, P62306, Q9UK45, O15116, Q9Y333, P62310	2101	21	18559	4.62703	0.00629245	0.0659531
GOTERM_CC_DIRECT	GO:0005688~U6 snRNP	6	0.278422	0.00034667	P62312, Q9Y4Y9, Q9UK45, Q9Y333, P62310, Q13838	2100	7	18224	7.43837	0.00452534	0.544068
GOTERM_BP_DIRECT	GO:0043928~exonucleolytic nuclear-transcribed mRNA catabolic process involved in deadenylation-dependent decay	12	0.556845	0.000359055	P62312, Q6P2E9, P26196, Q5RKV6, Q9Y4Y9, Q96C86, Q86TB9, Q06265, Q9UK45, O15116, Q9Y333, P62310	2045	29	16792	3.39776	0.0180779	0.68223
GOTERM_CC_DIRECT	GO:1990726~Lsm1-7-Pat1 complex	4	0.185615	0.00557741	Q9Y4Y9, Q9UK45, Q9Y333, P62310	2100	4	18224	8.6781	0.0516948	8.42408
Annotation Cluster 26	Enrichment Score: 3.859118473540656
Category	Proteasome**	Count	%	PValue	Genes	List Total	Pop Hits	Pop Total	Fold Enrichment	Benjamini	FDR
GOTERM_CC_DIRECT	GO:0022624~proteasome accessory complex	16	0.742459	8.63492e-13	P48556, P43686, P35998, O43242, Q13200, Q99460, P62195, Q9UNM6, Q15008, P17980, P55036, P62333, O00231, P62191, O00232, Q16401	2100	17	18224	8.16762	3.63434e-11	1.3587e-09
GOTERM_CC_DIRECT	GO:0008540~proteasome regulatory particle, base subcomplex	12	0.556845	4.96511e-10	P35998, P43686, Q13200, P17980, P55036, P62333, Q99460, P62191, O75832, O00233, Q16401, P62195	2100	12	18224	8.6781	1.65732e-08	7.81221e-07
GOTERM_CC_DIRECT	GO:0005838~proteasome regulatory particle	11	0.510441	3.97198e-09	P48556, Q13200, Q9UNM6, Q15008, P51665, Q99460, P62191, O75832, O00233, O00232, P62195	2100	11	18224	8.6781	1.24028e-07	6.2496e-06
GOTERM_CC_DIRECT	GO:0031595~nuclear proteasome complex	7	0.324826	5.28061e-05	P35998, P43686, P17980, P62333, P62191, O00232, P62195	2100	8	18224	7.59333	0.000811062	0.0830539
GOTERM_MF_DIRECT	GO:0017025~TBP-class protein binding	11	0.510441	6.55292e-05	P35998, P43686, Q00403, P52597, P17980, P62333, Q01658, P62191, P52655, Q86VP6, P62195	2044	21	16881	4.32604	0.00349452	0.110125
INTERPRO	IPR005937:26S proteasome subunit P45	6	0.278422	0.000100397	P35998, P43686, P17980, P62333, P62191, P62195	2101	6	18559	8.83341	0.0129427	0.181378
GOTERM_MF_DIRECT	GO:0036402~proteasome-activating ATPase activity	6	0.278422	0.000139498	P35998, P43686, P17980, P62333, P62191, P62195	2044	6	16881	8.25881	0.00657897	0.234296
GOTERM_BP_DIRECT	GO:0045899~positive regulation of RNA polymerase II transcriptional preinitiation complex assembly	7	0.324826	0.000195405	P35998, P43686, P17980, P62333, P62191, Q86VP6, P62195	2045	9	16792	6.38653	0.010618	0.371833
INTERPRO	IPR003593:AAA+ ATPase domain	28	1.2993	0.00250456	P35998, P43686, O75351, Q86WA8, O75027, P36776, Q9Y230, Q03519, Q03518, P62195, P61221, P17980, Q8WXX0, Q8IUA7, Q9Y265, P55072, P46459, Q96J65, Q6ZR08, P25205, P06576, Q14204, P53384, P40938, P62333, Q63HN8, Q13415, P62191	2101	136	18559	1.81864	0.136999	4.43305
GOTERM_CC_DIRECT	GO:0031597~cytosolic proteasome complex	6	0.278422	0.0030845	P35998, P43686, P17980, P62333, P62191, P62195	2100	10	18224	5.20686	0.0303586	4.74447
INTERPRO	IPR003960:ATPase, AAA-type, conserved site	9	0.417633	0.00815282	P35998, P43686, O75351, P46459, P17980, P62333, P62191, P55072, P62195	2101	27	18559	2.94447	0.316465	13.7586
GOTERM_BP_DIRECT	GO:0030163~protein catabolic process	12	0.556845	0.00827312	P35998, P43686, O14773, Q86WA8, P17980, P36776, P62333, P62191, P02760, Q9UIQ6, P62195, P15374	2045	41	16792	2.40329	0.216468	14.6459
PFAM	PF00004:ATPase family associated with various cellular activities (AAA)	12	0.556845	0.0167574	P35998, P43686, O75351, P46459, Q86WA8, P17980, Q13415, P36776, P62333, P62191, P55072, P62195	2030	47	17475	2.19788	0.587547	24.7668
INTERPRO	IPR003959:ATPase, AAA-type, core	12	0.556845	0.0252123	P35998, P43686, O75351, P46459, Q86WA8, P17980, Q13415, P36776, P62333, P62191, P55072, P62195	2101	51	18559	2.07845	0.607612	36.9803
GOTERM_BP_DIRECT	GO:1901800~positive regulation of proteasomal protein catabolic process	6	0.278422	0.0366944	P35998, P43686, P17980, P62333, P62191, P62195	2045	16	16792	3.07922	0.555852	50.9652
Annotation Cluster 27	Enrichment Score: 3.7145197299926185
Category	Telomer proteins**	Count	%	PValue	Genes	List Total	Pop Hits	Pop Total	Fold Enrichment	Benjamini	FDR
GOTERM_BP_DIRECT	GO:1904874~positive regulation of telomerase RNA localization to Cajal body	11	0.510441	1.17481e-06	P49368, O60832, P40227, P78371, P17987, P48643, P50990, P50991, Q9Y230, Q9Y265, Q99832	2045	15	16792	6.02158	0.000102892	0.00223944
GOTERM_BP_DIRECT	GO:1904871~positive regulation of protein localization to Cajal body	8	0.37123	2.80583e-06	P49368, P40227, P78371, P17987, P48643, P50990, P50991, Q99832	2045	8	16792	8.21125	0.000229871	0.00534845
INTERPRO	IPR002194:Chaperonin TCP-1, conserved site	8	0.37123	6.88499e-06	P49368, P40227, P78371, P17987, P48643, P50990, P50991, Q99832	2101	9	18559	7.85192	0.00178507	0.0124484
GOTERM_CC_DIRECT	GO:0005832~chaperonin-containing T-complex	8	0.37123	7.76492e-06	P49368, P40227, P78371, P17987, P48643, P50990, P50991, Q99832	2100	9	18224	7.71386	0.000147371	0.0122168
INTERPRO	IPR017998:Chaperone tailless complex polypeptide 1 (TCP-1)	9	0.417633	8.62347e-06	P49368, P40227, P10809, P78371, P17987, P48643, P50990, P50991, Q99832	2101	12	18559	6.62506	0.00206353	0.0155914
GOTERM_BP_DIRECT	GO:1904851~positive regulation of establishment of protein localization to telomere	8	0.37123	1.12879e-05	O60832, P40227, P78371, P17987, P48643, P50990, P50991, Q99832	2045	9	16792	7.29889	0.000830714	0.0215153
INTERPRO	IPR027413:GroEL-like equatorial domain	9	0.417633	8.185e-05	P49368, P40227, P10809, P78371, P17987, P48643, P50990, P50991, Q99832	2101	15	18559	5.30005	0.0115191	0.147894
INTERPRO	IPR027410:TCP-1-like chaperonin intermediate domain	8	0.37123	0.000111084	P49368, P40227, P78371, P17987, P48643, P50990, P50991, Q99832	2101	12	18559	5.88894	0.0137421	0.200666
GOTERM_CC_DIRECT	GO:0002199~zona pellucida receptor complex	7	0.324826	0.000142888	P49368, P78371, P17987, P48643, P50990, P50991, Q99832	2100	9	18224	6.74963	0.00197413	0.224587
INTERPRO	IPR002423:Chaperonin Cpn60/TCP-1	9	0.417633	0.000147454	P49368, P40227, P10809, P78371, P17987, P48643, P50990, P50991, Q99832	2101	16	18559	4.96879	0.0168638	0.266284
INTERPRO	IPR027409:GroEL-like apical domain	9	0.417633	0.000147454	P49368, P40227, P10809, P78371, P17987, P48643, P50990, P50991, Q99832	2101	16	18559	4.96879	0.0168638	0.266284
PFAM	PF00118:TCP-1/cpn60 chaperonin family	9	0.417633	0.000177061	P49368, P40227, P10809, P78371, P17987, P48643, P50990, P50991, Q99832	2030	16	17475	4.84221	0.0364391	0.297743
GOTERM_BP_DIRECT	GO:0032212~positive regulation of telomere maintenance via telomerase	13	0.603248	0.000220952	Q13315, P49368, P40227, O60832, Q13535, P78371, P17987, P48643, P28482, P50990, P50991, P09651, Q99832	2045	32	16792	3.33582	0.0118711	0.420348
GOTERM_CC_DIRECT	GO:0044297~cell body	18	0.835267	0.000578635	P07437, P78371, Q14289, P17987, P46779, Q8NCW5, P62753, Q99832, P04899, P49368, P62873, P15311, P62879, P48643, Q9HB71, P50990, P50991, Q99497	2100	63	18224	2.47946	0.00724996	0.906565
GOTERM_BP_DIRECT	GO:1901998~toxin transport	12	0.556845	0.00278492	P49368, P31689, P78371, P17987, Q9UJY5, P48643, Q8WVM8, P50990, P35606, P50991, P11021, Q99832	2045	36	16792	2.73708	0.092476	5.1773
Annotation Cluster 28	Enrichment Score: 3.4457828697199235
Category	SAP domain**	Count	%	PValue	Genes	List Total	Pop Hits	Pop Total	Fold Enrichment	Benjamini	FDR
PFAM	PF02037:SAP domain	10	0.464037	0.000116912	Q13435, P35659, Q15424, Q9UKV3, Q1KMD3, P12956, Q00839, Q9BUJ2, Q8IX12, P82979	2030	19	17475	4.53072	0.0276217	0.196691
UP_SEQ_FEATURE	domain:SAP	10	0.464037	0.000492922	Q13435, P35659, Q15424, Q9UKV3, Q1KMD3, P12956, Q00839, Q9BUJ2, Q8IX12, P82979	2128	24	20063	3.92838	0.0941707	0.952031
INTERPRO	IPR003034:SAP domain	10	0.464037	0.000798023	Q13435, P35659, Q15424, Q9UKV3, Q1KMD3, P12956, Q00839, Q9BUJ2, Q8IX12, P82979	2101	24	18559	3.68059	0.0588333	1.43315
Annotation Cluster 29	Enrichment Score: 3.433074232432
Category	Isomerase**	Count	%	PValue	Genes	List Total	Pop Hits	Pop Total	Fold Enrichment	Benjamini	FDR
UP_KEYWORDS	Isomerase	39	1.80974	3.37145e-10	P51659, Q15185, Q8IZU8, Q02790, P42126, Q8NCW5, P62942, Q96C23, P14174, Q13451, Q00688, P13667, Q8WUA2, O60832, Q15257, Q13526, Q13427, Q9Y3C6, P26885, P30101, Q02880, P60174, P18669, Q13011, P34949, P06744, Q13630, Q9H0K6, Q96BP3, Q9UNP9, P62937, Q15084, Q9Y237, Q9H2H8, P36871, P23284, Q96G03, P07237, O43447	2155	122	20581	3.05298	6.59177e-09	4.94082e-07
UP_KEYWORDS	Rotamase	17	0.788863	4.59155e-07	Q02790, P62942, Q13451, Q96BP3, Q00688, Q9UNP9, P62937, Q8WUA2, Q9Y237, Q9H2H8, P23284, Q15257, Q13526, Q13427, Q9Y3C6, P26885, O43447	2155	38	20581	4.27252	6.5085e-06	0.000672883
GOTERM_BP_DIRECT	GO:0000413~protein peptidyl-prolyl isomerization	17	0.788863	2.28814e-05	Q02790, P62942, Q13451, Q96BP3, Q00688, Q9UNP9, P62937, Q8WUA2, Q9Y237, Q9H2H8, P23284, Q15257, Q13526, Q13427, Q9Y3C6, P26885, O43447	2045	43	16792	3.24631	0.00152829	0.0436084
GOTERM_MF_DIRECT	GO:0003755~peptidyl-prolyl cis-trans isomerase activity	17	0.788863	5.57744e-05	Q02790, P62942, Q13451, Q96BP3, Q00688, Q9UNP9, P62937, Q8WUA2, Q9Y237, Q9H2H8, P23284, Q15257, Q13526, Q13427, Q9Y3C6, P26885, O43447	2044	46	16881	3.05217	0.00329331	0.0937386
UP_SEQ_FEATURE	domain:PPIase cyclophilin-type	9	0.417633	0.00243453	Q9UNP9, P62937, Q8WUA2, Q9H2H8, P23284, Q13427, Q9Y3C6, O43447, Q96BP3	2128	24	20063	3.53554	0.230445	4.61909
INTERPRO	IPR024936:Cyclophilin-type peptidyl-prolyl cis-trans isomerase	9	0.417633	0.00271612	Q9UNP9, P62937, Q8WUA2, Q9H2H8, P23284, Q13427, Q9Y3C6, O43447, Q96BP3	2101	23	18559	3.45655	0.145161	4.79887
INTERPRO	IPR002130:Cyclophilin-like peptidyl-prolyl cis-trans isomerase domain	9	0.417633	0.00367517	Q9UNP9, P62937, Q8WUA2, Q9H2H8, P23284, Q13427, Q9Y3C6, O43447, Q96BP3	2101	24	18559	3.31253	0.176615	6.44073
PFAM	PF00160:Cyclophilin type peptidyl-prolyl cis-trans isomerase/CLD	9	0.417633	0.0043158	Q9UNP9, P62937, Q8WUA2, Q9H2H8, P23284, Q13427, Q9Y3C6, O43447, Q96BP3	2030	24	17475	3.22814	0.270473	7.02441
INTERPRO	IPR020892:Cyclophilin-type peptidyl-prolyl cis-trans isomerase, conserved site	7	0.324826	0.0252671	Q9UNP9, P62937, Q9H2H8, P23284, Q13427, Q9Y3C6, O43447	2101	21	18559	2.94447	0.604127	37.0443
Annotation Cluster 30	Enrichment Score: 3.391382740797372
Category	Signalosome**	Count	%	PValue	Genes	List Total	Pop Hits	Pop Total	Fold Enrichment	Benjamini	FDR
GOTERM_CC_DIRECT	GO:0008180~COP9 signalosome	15	0.696056	1.52407e-05	O75955, P61201, P80723, Q7L5N1, Q9NZQ3, Q8WXC6, Q9BT78, P35579, Q99627, P62993, P08238, Q9UNS2, Q13098, P25705, P11021	2100	35	18224	3.71918	0.000268203	0.0239774
UP_KEYWORDS	Signalosome	6	0.278422	0.00200397	P61201, Q7L5N1, Q99627, Q9UNS2, Q13098, Q9BT78	2155	10	20581	5.73021	0.0128418	2.89696
GOTERM_BP_DIRECT	GO:0010388~cullin deneddylation	6	0.278422	0.00219257	P61201, Q7L5N1, Q99627, Q9UNS2, Q13098, Q9BT78	2045	9	16792	5.47416	0.0781663	4.09782
Annotation Cluster 31	Enrichment Score: 3.3323078329389544
Category	Peroxiredoxin activity**	Count	%	PValue	Genes	List Total	Pop Hits	Pop Total	Fold Enrichment	Benjamini	FDR
UP_SEQ_FEATURE	domain:Thioredoxin	15	0.696056	2.51866e-06	O43396, Q9BRA2, Q8NBF2, Q13162, Q8N427, P30041, P30044, O00391, Q9H3N1, P10599, P30048, O76003, P32119, Q06830, Q9BS26	2128	33	20063	4.2855	0.00100998	0.00488655
UP_SEQ_FEATURE	active site:Cysteine sulfenic acid (-SOH) intermediate	6	0.278422	7.29627e-05	P30041, P30044, P30048, P32119, Q13162, Q06830	2128	6	20063	9.4281	0.0189104	0.141466
UP_KEYWORDS	Antioxidant	8	0.37123	0.000240204	P30041, P06702, P30044, P00441, P30048, P32119, Q13162, Q06830	2155	14	20581	5.45734	0.00186418	0.351439
GOTERM_MF_DIRECT	GO:0016209~antioxidant activity	10	0.464037	0.000262578	P06702, P02649, P30044, P02768, P06727, P04040, O95445, P32119, Q13162, Q06830	2044	20	16881	4.1294	0.0108133	0.440587
GOTERM_BP_DIRECT	GO:0042744~hydrogen peroxide catabolic process	10	0.464037	0.000274485	P30041, P69905, P30044, P30048, P06727, P04040, P07203, P32119, P68871, Q06830	2045	20	16792	4.10562	0.0141296	0.521938
INTERPRO	IPR019479:Peroxiredoxin, C-terminal	5	0.232019	0.000743692	P30041, P30048, P32119, Q13162, Q06830	2101	5	18559	8.83341	0.0576731	1.3362
INTERPRO	IPR000866:Alkyl hydroperoxide reductase subunit C/ Thiol specific antioxidant	5	0.232019	0.000743692	P30041, P30048, P32119, Q13162, Q06830	2101	5	18559	8.83341	0.0576731	1.3362
PFAM	PF10417:C-terminal domain of 1-Cys peroxiredoxin	5	0.232019	0.000822304	P30041, P30048, P32119, Q13162, Q06830	2030	5	17475	8.60837	0.0878688	1.37574
PFAM	PF00578:AhpC/TSA family	5	0.232019	0.000822304	P30041, P30048, P32119, Q13162, Q06830	2030	5	17475	8.60837	0.0878688	1.37574
GOTERM_MF_DIRECT	GO:0008379~thioredoxin peroxidase activity	5	0.232019	0.00096646	P30044, P30048, P32119, Q13162, Q06830	2044	5	16881	8.25881	0.0315173	1.61266
GOTERM_MF_DIRECT	GO:0051920~peroxiredoxin activity	5	0.232019	0.00262038	P30041, P30044, Q13162, Q99497, Q06830	2044	6	16881	6.88234	0.0666445	4.31584
UP_KEYWORDS	Peroxidase	9	0.417633	0.00299869	P30041, P30044, P30048, P04040, P07203, P32119, Q13162, Q06830, P36969	2155	25	20581	3.43813	0.0179519	4.3057
INTERPRO	IPR024706:Peroxiredoxin, AhpC-type	4	0.185615	0.00529712	P30041, P32119, Q13162, Q06830	2101	4	18559	8.83341	0.230893	9.15674
Annotation Cluster 32	Enrichment Score: 3.298073781337874
Category	Kinetochore**	Count	%	PValue	Genes	List Total	Pop Hits	Pop Total	Fold Enrichment	Benjamini	FDR
GOTERM_CC_DIRECT	GO:0000776~kinetochore	26	1.2065	2.45774e-06	Q96EE3, Q9NQS7, P55735, Q9Y6G9, P55854, O43670, P43034, Q8NFH4, P12270, Q02224, P45973, P57740, P51808, O43684, O43683, Q96ST3, Q13561, O14777, P46060, Q9Y2Z0, P52948, O14974, Q03188, Q14203, Q14683, O14980	2100	81	18224	2.78556	4.95632e-05	0.00386699
UP_KEYWORDS	Centromere	29	1.34571	0.000396037	Q96EE3, Q9NQS7, Q9Y6G9, O43670, P30153, Q8NFH4, Q14141, P12270, Q02224, Q96JM3, P08F94, P45973, P57740, Q9P258, Q9UQE7, Q8IWS0, P51808, Q8WUM0, O43684, O43683, O14777, P46060, Q15019, Q9H081, Q8N3U4, Q03188, O60216, Q14683, Q16181	2155	137	20581	2.02161	0.00299015	0.57882
GOTERM_BP_DIRECT	GO:0007062~sister chromatid cohesion	25	1.16009	0.00117657	Q96EE3, P55735, Q9NQS7, P49959, O43684, Q8WUM0, O43683, O14777, P46060, Q9H081, P43034, Q8NFH4, P52948, Q8N3U4, Q03188, Q02224, O60216, O14980, Q14683, Q15691, P57740, Q9P258, Q9UQE7, Q9Y266, Q99623	2045	103	16792	1.99302	0.048224	2.21915
UP_KEYWORDS	Kinetochore	22	1.02088	0.00122407	Q96EE3, Q9NQS7, Q9Y6G9, O43684, Q8WUM0, O43683, O43670, O14777, P46060, Q15019, Q9H081, Q8NFH4, Q03188, Q14141, P12270, Q02224, Q96JM3, Q14683, P57740, Q8IWS0, Q16181, P51808	2155	99	20581	2.1223	0.00823348	1.77895
UP_KEYWORDS	Chromosome	61	2.83063	0.00273855	Q96EE3, Q9NQS7, P49959, P30153, Q9NYB0, Q9NTJ3, Q14141, P12270, Q9UNZ2, P42166, P57740, Q9BZ95, Q9UQE7, P42167, O75367, Q8WUM0, Q92878, Q12912, Q15019, Q9Y5B9, Q92522, Q15021, P16403, O60216, Q08945, Q14683, P16401, Q7Z3K3, Q16181, A6NHR9, Q9Y6G9, O43670, P12956, O75531, Q8NFH4, P84243, Q02224, Q96JM3, P08F94, P45973, Q9P258, Q14980, Q8IWS0, P62805, P51808, O43684, O43683, O14777, Q99708, P46060,…	2155	400	20581	1.45643	0.0167589	3.93913
GOTERM_CC_DIRECT	GO:0000777~condensed chromosome kinetochore	20	0.928074	0.00423974	Q96EE3, Q9NQS7, Q9Y6G9, O43684, Q8WUM0, O43683, O43670, O14777, P46060, Q15019, Q8NFH4, Q03188, Q14141, Q02224, Q96JM3, Q14683, P57740, Q8IWS0, Q16181, P51808	2100	87	18224	1.99496	0.0406923	6.46652
Annotation Cluster 33	Enrichment Score: 3.268264231988387
Category	Helicase activity**	Count	%	PValue	Genes	List Total	Pop Hits	Pop Total	Fold Enrichment	Benjamini	FDR
GOTERM_MF_DIRECT	GO:0004004~ATP-dependent RNA helicase activity	21	0.974478	5.23485e-05	Q15477, P26196, Q86XP3, O75643, Q7L014, O00571, Q9H5Z1, P17844, Q14240, Q9UMR2, Q92841, Q13838, P60842, P42285, Q92499, Q08211, Q13283, O43143, O00148, P38919, Q96GQ7	2044	65	16881	2.66823	0.00332873	0.0879833
UP_KEYWORDS	Helicase	32	1.48492	6.36709e-05	P51531, Q15477, Q14527, Q86XP3, P12956, Q7L014, Q9H5Z1, O00571, Q14240, Q9Y230, Q92841, P42285, Q08211, Q13283, O00148, Q9Y265, P38919, Q9H611, P26196, O75643, P13010, P17844, P46063, Q9UMR2, O60264, Q13838, P25205, P60842, Q92499, O43143, P28370, Q96GQ7	2155	143	20581	2.13714	0.00059167	0.0932683
INTERPRO	IPR014014:RNA helicase, DEAD-box type, Q motif	14	0.649652	0.000123963	P26196, Q92499, Q86XP3, Q7L014, O00148, O00571, P17844, Q14240, Q9UMR2, P38919, Q96GQ7, Q92841, Q13838, P60842	2101	37	18559	3.34237	0.0147382	0.223907
INTERPRO	IPR011545:DNA/RNA helicase, DEAD/DEAH box type, N-terminal	20	0.928074	0.000167638	Q15477, P26196, Q86XP3, O75643, Q7L014, O00571, P17844, Q14240, Q9UMR2, P46063, Q92841, Q13838, P60842, P42285, Q92499, Q08211, O43143, O00148, P38919, Q96GQ7	2101	69	18559	2.56041	0.0178412	0.302681
PFAM	PF00270:DEAD/DEAH box helicase	20	0.928074	0.000234545	Q15477, P26196, Q86XP3, O75643, Q7L014, O00571, P17844, Q14240, Q9UMR2, P46063, Q92841, Q13838, P60842, P42285, Q92499, Q08211, O43143, O00148, P38919, Q96GQ7	2030	69	17475	2.49518	0.0385741	0.394229
GOTERM_MF_DIRECT	GO:0003724~RNA helicase activity	8	0.37123	0.000332184	Q15477, P26196, P42285, Q92499, Q08211, O43143, P17844, Q92841	2044	13	16881	5.08234	0.0130143	0.557075
GOTERM_BP_DIRECT	GO:0010501~RNA secondary structure unwinding	15	0.696056	0.000492001	P26196, Q9UL18, Q86XP3, Q7L014, O00571, Q14240, P17844, Q9UMR2, Q92841, P60842, Q13838, Q92499, O00148, P38919, Q96GQ7	2045	44	16792	2.79929	0.0235281	0.933716
UP_SEQ_FEATURE	short sequence motif:Q motif	13	0.603248	0.000639549	P26196, Q86XP3, Q7L014, O00148, O00571, P17844, Q14240, Q9UMR2, P38919, Q96GQ7, Q92841, Q13838, P60842	2128	40	20063	3.06413	0.110119	1.23356
UP_SEQ_FEATURE	domain:Helicase C-terminal	24	1.11369	0.000828012	P51531, P26196, Q15477, Q14527, Q86XP3, Q7L014, O00571, Q9H5Z1, P17844, Q14240, Q9UMR2, P46063, O60264, Q92841, Q13838, P60842, P42285, Q92499, Q08211, O43143, O00148, P38919, P28370, Q96GQ7	2128	108	20063	2.09513	0.122945	1.59431
INTERPRO	IPR001650:Helicase, C-terminal	25	1.16009	0.000857219	P51531, Q15477, Q14527, Q86XP3, Q7L014, Q9H5Z1, O00571, Q14240, Q92841, P42285, Q08211, O00148, P38919, P26196, O75643, P17844, P46063, Q9UMR2, O60264, Q13838, P60842, Q92499, O43143, P28370, Q96GQ7	2101	108	18559	2.04477	0.0616046	1.53869
UP_SEQ_FEATURE	short sequence motif:DEAD box	12	0.556845	0.000899954	P26196, Q92499, Q86XP3, Q7L014, O00571, P17844, Q14240, Q9UMR2, P38919, Q96GQ7, Q92841, P60842	2128	36	20063	3.1427	0.129713	1.73169
PFAM	PF00271:Helicase conserved C-terminal domain	25	1.16009	0.000930872	P51531, Q15477, Q14527, Q86XP3, Q7L014, Q9H5Z1, O00571, Q14240, Q92841, P42285, Q08211, O00148, P38919, P26196, O75643, P17844, P46063, Q9UMR2, O60264, Q13838, P60842, Q92499, O43143, P28370, Q96GQ7	2030	106	17475	2.03028	0.0929996	1.55604
INTERPRO	IPR014001:Helicase, superfamily 1/2, ATP-binding domain	25	1.16009	0.0011255	P51531, Q15477, Q14527, Q86XP3, Q7L014, Q9H5Z1, O00571, Q14240, Q92841, P42285, Q08211, O00148, P38919, P26196, O75643, P17844, P46063, Q9UMR2, O60264, Q13838, P60842, Q92499, O43143, P28370, Q96GQ7	2101	110	18559	2.00759	0.0766061	2.01562
UP_SEQ_FEATURE	domain:Helicase ATP-binding	24	1.11369	0.00177927	P51531, P26196, Q15477, Q14527, Q86XP3, Q7L014, O00571, Q9H5Z1, P17844, Q14240, Q9UMR2, P46063, O60264, Q92841, Q13838, P60842, P42285, Q92499, Q08211, O43143, O00148, P38919, P28370, Q96GQ7	2128	114	20063	1.98486	0.18953	3.39617
INTERPRO	IPR000629:RNA helicase, ATP-dependent, DEAD-box, conserved site	10	0.464037	0.00208937	P26196, Q86XP3, Q7L014, O00571, P17844, Q14240, P38919, Q96GQ7, Q92841, P60842	2101	27	18559	3.27163	0.117725	3.71122
GOTERM_MF_DIRECT	GO:0004386~helicase activity	19	0.881671	0.0120776	P51531, P26196, Q15477, Q14527, Q86XP3, O75643, O00571, Q14240, Q9UMR2, O60264, Q92841, P60842, P23588, Q15056, Q92499, Q08211, P38919, P28370, Q96GQ7	2044	85	16881	1.84609	0.20649	18.4791
Annotation Cluster 34	Enrichment Score: 3.2523867252614886
Category	Elongation factor**	Count	%	PValue	Genes	List Total	Pop Hits	Pop Total	Fold Enrichment	Benjamini	FDR
GOTERM_MF_DIRECT	GO:0003746~translation elongation factor activity	13	0.603248	0.000402911	P68104, Q15369, P26641, P23193, O00267, P13639, P49411, P57772, Q15370, O43324, P29692, P24534, P63241	2044	34	16881	3.15778	0.0150527	0.675306
UP_KEYWORDS	Elongation factor	11	0.510441	0.000646636	P68104, Q15369, P26641, P23193, O00267, P13639, P49411, Q15370, P29692, P24534, P63241	2155	30	20581	3.50179	0.00463179	0.943464
GOTERM_BP_DIRECT	GO:0006414~translational elongation	9	0.417633	0.000671385	P68104, P26641, P05387, P13639, P49411, P05386, O43324, P29692, P24534	2045	18	16792	4.10562	0.0308159	1.27209
Annotation Cluster 35	Enrichment Score: 3.202495365864987
Category	Immunity**	Count	%	PValue	Genes	List Total	Pop Hits	Pop Total	Fold Enrichment	Benjamini	FDR
UP_KEYWORDS	Immunity	83	3.85151	2.55915e-05	P00973, Q9BXB1, P01031, P07357, P07358, Q14289, P20036, Q07021, P08603, P41240, O00571, P14174, Q9ULZ3, Q9BZP6, Q9HC16, Q06187, Q9NRW3, P61769, P28062, O75144, Q9BWS9, Q8N884, P28068, Q16666, Q96DU3, P01024, Q9C000, P06681, Q9UJU6, Q30167, Q7Z2W4, P06702, P06340, Q92974, P02788, P02675, P02748, Q12912, Q9NZ08, Q96FW1, P05109, P05771, Q6P179, Q86YC3, P01903, P04233, Q92835, P11226, Q9BZL6, Q15366,…	2155	500	20581	1.58536	0.000263793	0.0374974
UP_KEYWORDS	Innate immunity	50	2.32019	3.67953e-05	P00973, P01031, Q9BXB1, P07357, P07358, P08603, Q07021, O00571, Q9ULZ3, P14174, Q9HC16, Q06187, Q9NRW3, Q9BWS9, Q8N884, Q16666, Q96DU3, P01024, P06681, Q9C000, Q7Z2W4, P06702, Q92974, P02675, P02748, P05109, Q86YC3, P11226, Q9BT09, Q15366, A1L4H1, P04003, Q12851, P29728, Q92985, P10643, P00751, P20591, P43405, Q96AZ6, P07948, P55265, Q14653, P05155, P05156, P26583, P09429, Q86WI3, P0C0L4, P29590	2155	261	20581	1.82957	0.000359647	0.0539095
Annotation Cluster 36	Enrichment Score: 3.0158707001283322
Category	RNA activity**	Count	%	PValue	Genes	List Total	Pop Hits	Pop Total	Fold Enrichment	Benjamini	FDR
GOTERM_BP_DIRECT	GO:0006418~tRNA aminoacylation for protein translation	24	1.11369	9.11292e-12	Q9H2U2, Q9Y285, Q9HA77, P56192, P49588, P14868, Q13155, Q12904, P47897, P26639, P41252, Q9NSE4, P54577, P41250, P54136, Q15181, P26640, Q15046, P07814, P12081, Q9NSD9, O43324, P49591, P23381	2045	40	16792	4.92675	1.65335e-09	1.73714e-08
UP_KEYWORDS	Aminoacyl-tRNA synthetase	19	0.881671	9.05863e-09	Q9Y285, Q9HA77, P56192, P49588, P14868, P47897, P26639, P41252, Q9NSE4, P54577, P41250, P54136, P26640, Q15046, P07814, Q9NSD9, P12081, P49591, P23381	2155	38	20581	4.77517	1.4675e-07	1.32753e-05
UP_SEQ_FEATURE	short sequence motif:"HIGH" region	10	0.464037	3.31069e-05	P26640, P56192, Q9HA77, P07814, P47897, P41252, Q9NSE4, P54577, P54136, P23381	2128	18	20063	5.23783	0.00944279	0.0642138
GOTERM_MF_DIRECT	GO:0004812~aminoacyl-tRNA ligase activity	10	0.464037	5.34147e-05	P26640, Q9Y285, P56192, Q15046, Q9HA77, P47897, P12081, P41252, P54577, P23381	2044	17	16881	4.85812	0.00327083	0.0897744
UP_SEQ_FEATURE	short sequence motif:"KMSKS" region	9	0.417633	9.2555e-05	P26640, P56192, Q9HA77, P07814, P47897, P41252, Q9NSE4, P54577, P23381	2128	16	20063	5.30331	0.0220345	0.179421
INTERPRO	IPR014729:Rossmann-like alpha/beta/alpha sandwich fold	14	0.649652	0.00051657	P26640, Q9HA77, P56192, P07814, P49585, P47897, P41252, Q9NSE4, P13804, P49915, P54577, P54136, Q96RU3, P23381	2101	42	18559	2.94447	0.0449311	0.929927
INTERPRO	IPR001412:Aminoacyl-tRNA synthetase, class I, conserved site	8	0.37123	0.000663101	P26640, P56192, P07814, P47897, P41252, Q9NSE4, P54136, P23381	2101	15	18559	4.71115	0.0529065	1.19222
INTERPRO	IPR009080:Aminoacyl-tRNA synthetase, class 1a, anticodon-binding	6	0.278422	0.0108786	P26640, P56192, Q9HA77, P41252, Q9NSE4, P54136	2101	13	18559	4.07696	0.389603	17.9449
KEGG_PATHWAY	hsa00970:Aminoacyl-tRNA biosynthesis	19	0.881671	0.0164566	Q9Y285, Q9HA77, P56192, P49588, P14868, P47897, P26639, P41252, Q9NSE4, P54577, P41250, P54136, P26640, Q15046, P07814, Q9NSD9, P12081, P49591, P23381	1130	66	6910	1.76039	0.113154	19.6513
Annotation Cluster 37	Enrichment Score: 2.924855726275242
Category	snRNP**	Count	%	PValue	Genes	List Total	Pop Hits	Pop Total	Fold Enrichment	Benjamini	FDR
INTERPRO	IPR010920:Like-Sm (LSM) domain	12	0.556845	2.31946e-05	P62312, O95777, P62314, Q9Y4Y9, P62316, P62318, P62306, Q9UK45, O15116, Q9Y333, Q8ND56, P62310	2101	24	18559	4.41671	0.00450413	0.0419311
PFAM	PF01423:LSM domain	11	0.510441	2.67131e-05	P62312, O95777, P62314, Q9Y4Y9, P62316, P62318, P62306, Q9UK45, O15116, Q9Y333, P62310	2030	20	17475	4.73461	0.00891966	0.0449739
GOTERM_CC_DIRECT	GO:0071004~U2-type prespliceosome	10	0.464037	3.58448e-05	Q15428, P26368, Q86UA1, O75533, P09234, O75400, P08621, Q9UK45, O95232, Q15459	2100	17	18224	5.10476	0.000598069	0.0563841
INTERPRO	IPR001163:Ribonucleoprotein LSM domain	11	0.510441	3.64868e-05	P62312, O95777, P62314, Q9Y4Y9, P62316, P62318, P62306, Q9UK45, O15116, Q9Y333, P62310	2101	21	18559	4.62703	0.00629245	0.0659531
GOTERM_CC_DIRECT	GO:0005685~U1 snRNP	10	0.464037	0.000109787	P62314, P62316, Q86UA1, P62318, P09012, P09234, O75400, P62306, P08621, O95232	2100	19	18224	4.56742	0.00156171	0.172601
GOTERM_CC_DIRECT	GO:0030532~small nuclear ribonucleoprotein complex	9	0.417633	0.000284107	Q15428, P62312, P62314, P62316, P62318, Q9Y6D6, P62306, Q15393, P09661	2100	17	18224	4.59429	0.00376078	0.446086
GOTERM_CC_DIRECT	GO:0000243~commitment complex	6	0.278422	0.00034667	P62314, P26368, Q86UA1, P62318, P09234, P08621	2100	7	18224	7.43837	0.00452534	0.544068
GOTERM_MF_DIRECT	GO:1990446~U1 snRNP binding	6	0.278422	0.000439263	P62314, P62316, P62318, P09012, P09234, P08621	2044	7	16881	7.07898	0.0160384	0.736024
GOTERM_BP_DIRECT	GO:0000387~spliceosomal snRNP assembly	11	0.510441	0.00114737	Q9NVM4, O14744, Q15020, O43290, P62314, Q9Y3F4, P62316, Q9NW64, P62318, P09234, P62306	2045	28	16792	3.22585	0.0474377	2.16464
GOTERM_CC_DIRECT	GO:0034709~methylosome	7	0.324826	0.00115514	P84090, O14744, P62314, P62316, P62318, P62306, Q99873	2100	12	18224	5.06222	0.0130763	1.80213
GOTERM_CC_DIRECT	GO:0005682~U5 snRNP	7	0.324826	0.0093107	Q96DI7, P62314, O94906, P62316, O75643, P62318, Q6P2Q9	2100	17	18224	3.57333	0.0750912	13.6864
GOTERM_CC_DIRECT	GO:0071010~prespliceosome	4	0.185615	0.0233243	Q9BZJ0, P62314, P62318, P09234	2100	6	18224	5.7854	0.153593	31.0189
GOTERM_CC_DIRECT	GO:0034715~pICln-Sm protein complex	4	0.185615	0.0233243	P62314, P62316, P62318, P62306	2100	6	18224	5.7854	0.153593	31.0189
GOTERM_CC_DIRECT	GO:0005687~U4 snRNP	5	0.232019	0.0297528	P62314, P62316, P62318, P62306, Q13838	2100	11	18224	3.94459	0.188477	37.8266
Annotation Cluster 38	Enrichment Score: 2.742590777680332
Category	Membrane organization**	Count	%	PValue	Genes	List Total	Pop Hits	Pop Total	Fold Enrichment	Benjamini	FDR
GOTERM_BP_DIRECT	GO:0061024~membrane organization	14	0.649652	4.55418e-05	P61026, P02686, P61006, Q92629, P31946, P61981, P27348, P61106, P11233, P62258, Q04917, Q3V6T2, P63104, Q9UIQ6	2045	32	16792	3.59242	0.00281746	0.0867779
INTERPRO	IPR023410:14-3-3 domain	6	0.278422	0.000318423	P27348, P62258, Q04917, P31946, P61981, P63104	2101	7	18559	7.5715	0.0305162	0.574195
INTERPRO	IPR023409:14-3-3 protein, conserved site	6	0.278422	0.000318423	P27348, P62258, Q04917, P31946, P61981, P63104	2101	7	18559	7.5715	0.0305162	0.574195
INTERPRO	IPR000308:14-3-3 protein	6	0.278422	0.000318423	P27348, P62258, Q04917, P31946, P61981, P63104	2101	7	18559	7.5715	0.0305162	0.574195
PFAM	PF00244:14-3-3 protein	6	0.278422	0.000360248	P27348, P62258, Q04917, P31946, P61981, P63104	2030	7	17475	7.37861	0.0454167	0.604911
UP_SEQ_FEATURE	site:Interaction with phosphoserine on interacting protein	6	0.278422	0.000566655	P27348, P62258, Q04917, P31946, P61981, P63104	2128	8	20063	7.07108	0.101112	1.0937
GOTERM_BP_DIRECT	GO:1900740~positive regulation of protein insertion into mitochondrial membrane involved in apoptotic signaling pathway	10	0.464037	0.00755618	Q96FJ2, P27348, Q13625, Q9H3D4, P62258, P30419, Q04917, P31946, P61981, P63104	2045	30	16792	2.73708	0.202803	13.4619
Annotation Cluster 39	Enrichment Score: 2.679968738857527
Category	Endocytosis**	Count	%	PValue	Genes	List Total	Pop Hits	Pop Total	Fold Enrichment	Benjamini	FDR
GOTERM_BP_DIRECT	GO:0050690~regulation of defense response to virus by virus	12	0.556845	0.000250201	Q92556, Q92608, P61769, Q6VY07, P06241, O95782, Q10567, Q9BXS5, Q13177, P63010, O43747, Q96CW1	2045	28	16792	3.51911	0.0130195	0.475867
GOTERM_CC_DIRECT	GO:0030669~clathrin-coated endocytic vesicle membrane	12	0.556845	0.00547034	Q30167, P01903, P04233, P04114, P20036, Q00610, O95782, Q10567, Q9BXS5, P63010, O43747, Q96CW1	2100	41	18224	2.53993	0.0512145	8.26881
GOTERM_CC_DIRECT	GO:0030131~clathrin adaptor complex	7	0.324826	0.00666485	Q9UJY4, Q9UJY5, Q10567, Q9BXS5, P63010, O43747, Q96CW1	2100	16	18224	3.79667	0.0597874	9.9871
Annotation Cluster 40	Enrichment Score: 2.656827187082962
Category	Arp2/3 complex**	Count	%	PValue	Genes	List Total	Pop Hits	Pop Total	Fold Enrichment	Benjamini	FDR
GOTERM_CC_DIRECT	GO:0005885~Arp2/3 protein complex	8	0.37123	0.000124554	Q9BPX5, P61160, O15144, O15145, O15143, P59998, O15511, P61158	2100	12	18224	5.7854	0.00174595	0.195796
GOTERM_BP_DIRECT	GO:0048013~ephrin receptor signaling pathway	20	0.928074	0.00674587	P60953, O15144, O15145, O15143, Q13464, O15511, P63010, Q14155, P61160, P54760, P61586, Q92625, Q06124, O75116, P06241, P59998, O95782, P61158, Q96CW1, P07948	2045	86	16792	1.90959	0.184099	12.1051
GOTERM_BP_DIRECT	GO:0034314~Arp2/3 complex-mediated actin nucleation	8	0.37123	0.0127386	Q9BPX5, P61160, O15144, O15145, O15143, P59998, O15511, P61158	2045	22	16792	2.98591	0.294097	21.6817
Annotation Cluster 41	Enrichment Score: 2.4618806281455186
Category	Biosynthesis**	Count	%	PValue	Genes	List Total	Pop Hits	Pop Total	Fold Enrichment	Benjamini	FDR
UP_KEYWORDS	Purine biosynthesis	8	0.37123	0.000132041	P22234, P22102, O15067, P30520, P12268, P49915, P31939, P11586	2155	13	20581	5.87714	0.00110046	0.19333
GOTERM_BP_DIRECT	GO:0009168~purine ribonucleoside monophosphate biosynthetic process	8	0.37123	0.00034449	P22234, P22102, O15067, P30520, Q9H008, P12268, P49915, P31939	2045	13	16792	5.05308	0.0175246	0.654642
GOTERM_BP_DIRECT	GO:0006189~'de novo' IMP biosynthetic process	4	0.185615	0.0270969	P22234, P22102, O15067, P31939	2045	6	16792	5.47416	0.47124	40.765
Annotation Cluster 42	Enrichment Score: 2.415945950834832
Category	Actin binding**	Count	%	PValue	Genes	List Total	Pop Hits	Pop Total	Fold Enrichment	Benjamini	FDR
INTERPRO	IPR002108:Actin-binding, cofilin/tropomyosin type	6	0.278422	0.00284871	Q6IBS0, Q14019, O60234, P23528, P60983, Q9UJU6	2101	10	18559	5.30005	0.144314	5.02747
PFAM	PF00241:Cofilin/tropomyosin-type actin-binding protein	6	0.278422	0.00319731	Q6IBS0, Q14019, O60234, P23528, P60983, Q9UJU6	2030	10	17475	5.16502	0.216601	5.2499
UP_SEQ_FEATURE	domain:ADF-H	5	0.232019	0.00620483	Q14019, O60234, P23528, P60983, Q9UJU6	2128	8	20063	5.89256	0.423534	11.3753
Annotation Cluster 43	Enrichment Score: 2.3775467450803176
Category	Actin capping**	Count	%	PValue	Genes	List Total	Pop Hits	Pop Total	Fold Enrichment	Benjamini	FDR
GOTERM_CC_DIRECT	GO:0008290~F-actin capping protein complex	6	0.278422	0.00170339	P52907, P40121, P47755, P47756, P35611, P58546	2100	9	18224	5.7854	0.0179716	2.64678
GOTERM_BP_DIRECT	GO:0051016~barbed-end actin filament capping	7	0.324826	0.00406184	P52907, P40121, P47755, P06396, P47756, P35611, Q6IBS0	2045	14	16792	4.10562	0.123392	7.46526
UP_KEYWORDS	Actin capping	7	0.324826	0.0106493	P52907, P40121, Q01082, P47755, P06396, P47756, Q13813	2155	19	20581	3.51855	0.0518575	14.5212
Annotation Cluster 44	Enrichment Score: 2.3490883655098687
Category	Peptide activity**	Count	%	PValue	Genes	List Total	Pop Hits	Pop Total	Fold Enrichment	Benjamini	FDR
GOTERM_MF_DIRECT	GO:0004177~aminopeptidase activity	15	0.696056	5.96166e-07	P53582, Q07075, Q13867, P12955, P29144, Q9NZ08, Q6P179, Q8NDH3, Q9ULA0, Q9H4A4, P55786, P09960, P09668, P28838, Q9UIQ6	2044	27	16881	4.58823	5.48457e-05	0.0010024
UP_KEYWORDS	Aminopeptidase	12	0.556845	6.35561e-05	Q8NDH3, P53582, Q07075, Q9H4A4, Q9ULA0, P55786, Q9NY33, P29144, Q9NZ08, Q6P179, P28838, Q9UIQ6	2155	28	20581	4.09301	0.000600444	0.0931002
GOTERM_BP_DIRECT	GO:0043171~peptide catabolic process	10	0.464037	0.000647541	Q07075, Q9H4A4, O14773, Q96KP4, P55786, Q76LX8, P09960, Q9NZ08, Q6P179, Q9UIQ6	2045	22	16792	3.73238	0.030285	1.22718
GOTERM_MF_DIRECT	GO:0042277~peptide binding	17	0.788863	0.00133615	Q07075, O14773, P05388, P27797, P29144, Q9NZ08, P52888, Q6P179, P62937, Q9H4A4, P23284, P55786, P09960, P50238, P09497, Q9UIQ6, P09496	2044	59	16881	2.37966	0.0394577	2.22305
INTERPRO	IPR001930:Peptidase M1, alanine aminopeptidase/leukotriene A4 hydrolase	7	0.324826	0.00176457	Q07075, Q9H4A4, P55786, P09960, Q9NZ08, Q6P179, Q9UIQ6	2101	13	18559	4.75645	0.10617	3.14298
INTERPRO	IPR014782:Peptidase M1, membrane alanine aminopeptidase, N-terminal	7	0.324826	0.00279412	Q07075, Q9H4A4, P55786, P09960, Q9NZ08, Q6P179, Q9UIQ6	2101	14	18559	4.41671	0.146508	4.93341
PFAM	PF01433:Peptidase family M1	7	0.324826	0.00319028	Q07075, Q9H4A4, P55786, P09960, Q9NZ08, Q6P179, Q9UIQ6	2030	14	17475	4.30419	0.225218	5.23865
GOTERM_MF_DIRECT	GO:0070006~metalloaminopeptidase activity	9	0.417633	0.00415059	P53582, Q07075, Q9H4A4, Q9ULA0, P55786, P09960, Q9NZ08, Q6P179, Q9UIQ6	2044	23	16881	3.23171	0.0990979	6.75445
INTERPRO	IPR024571:Domain of unknown function DUF3358	5	0.232019	0.00785581	Q07075, P55786, Q9NZ08, Q6P179, Q9UIQ6	2101	8	18559	5.52088	0.310725	13.2904
PFAM	PF11838:ERAP1-like C-terminal domain	5	0.232019	0.00862014	Q07075, P55786, Q9NZ08, Q6P179, Q9UIQ6	2030	8	17475	5.38023	0.393859	13.5659
COG_ONTOLOGY	Amino acid transport and metabolism	12	0.556845	0.0378309	O95865, Q07075, P00367, P20711, Q96KP4, P55786, Q8TBG4, Q2TAY7, Q9NZ08, P13798, Q6P179, Q9UIQ6	252	50	2026	1.92952	0.332978	30.0171
GOTERM_MF_DIRECT	GO:0008235~metalloexopeptidase activity	5	0.232019	0.0476206	Q8NDH3, P53582, Q9H4A4, Q9NZ08, P28838	2044	12	16881	3.44117	0.481546	55.9742
Annotation Cluster 45	Enrichment Score: 2.341803979119093
Category	WHEP-TRS**	Count	%	PValue	Genes	List Total	Pop Hits	Pop Total	Fold Enrichment	Benjamini	FDR
INTERPRO	IPR009068:S15/NS1, RNA-binding	7	0.324826	1.31869e-05	P56192, P07814, P82914, P12081, P62277, P41250, P23381	2101	7	18559	8.83341	0.00292888	0.0238413
INTERPRO	IPR000738:WHEP-TRS	5	0.232019	0.000743692	P56192, P07814, P12081, P41250, P23381	2101	5	18559	8.83341	0.0576731	1.3362
PFAM	PF00458:WHEP-TRS domain	5	0.232019	0.000822304	P56192, P07814, P12081, P41250, P23381	2030	5	17475	8.60837	0.0878688	1.37574
INTERPRO	IPR006195:Aminoacyl-tRNA synthetase, class II	8	0.37123	0.00163343	Q9Y285, Q15046, P07814, P14868, P26639, P12081, P41250, P49591	2101	17	18559	4.1569	0.102652	2.91264
UP_SEQ_FEATURE	domain:WHEP-TRS	4	0.185615	0.0043822	P56192, P12081, P41250, P23381	2128	4	20063	9.4281	0.342641	8.16801
Annotation Cluster 46	Enrichment Score: 2.3254362181021757
Category	FAS**	Count	%	PValue	Genes	List Total	Pop Hits	Pop Total	Fold Enrichment	Benjamini	FDR
UP_SEQ_FEATURE	domain:FAS1 1	4	0.185615	0.0043822	Q8WWQ8, Q9NY15, Q15063, Q15582	2128	4	20063	9.4281	0.342641	8.16801
UP_SEQ_FEATURE	domain:FAS1 2	4	0.185615	0.0043822	Q8WWQ8, Q9NY15, Q15063, Q15582	2128	4	20063	9.4281	0.342641	8.16801
UP_SEQ_FEATURE	domain:FAS1 3	4	0.185615	0.0043822	Q8WWQ8, Q9NY15, Q15063, Q15582	2128	4	20063	9.4281	0.342641	8.16801
UP_SEQ_FEATURE	domain:FAS1 4	4	0.185615	0.0043822	Q8WWQ8, Q9NY15, Q15063, Q15582	2128	4	20063	9.4281	0.342641	8.16801
INTERPRO	IPR000782:FAS1 domain	4	0.185615	0.00529712	Q8WWQ8, Q9NY15, Q15063, Q15582	2101	4	18559	8.83341	0.230893	9.15674
PFAM	PF02469:Fasciclin domain	4	0.185615	0.00570917	Q8WWQ8, Q9NY15, Q15063, Q15582	2030	4	17475	8.60837	0.30878	9.19129
Annotation Cluster 47	Enrichment Score: 2.302733547333802
Category	Albumin**	Count	%	PValue	Genes	List Total	Pop Hits	Pop Total	Fold Enrichment	Benjamini	FDR
INTERPRO	IPR020858:Serum albumin-like	5	0.232019	0.000743692	Q16610, P02768, P02774, P43652, P02771	2101	5	18559	8.83341	0.0576731	1.3362
UP_SEQ_FEATURE	domain:Albumin 3	4	0.185615	0.0043822	P02768, P02774, P43652, P02771	2128	4	20063	9.4281	0.342641	8.16801
UP_SEQ_FEATURE	domain:Albumin 2	4	0.185615	0.0043822	P02768, P02774, P43652, P02771	2128	4	20063	9.4281	0.342641	8.16801
UP_SEQ_FEATURE	domain:Albumin 1	4	0.185615	0.0043822	P02768, P02774, P43652, P02771	2128	4	20063	9.4281	0.342641	8.16801
INTERPRO	IPR020857:Serum albumin, conserved site	4	0.185615	0.00529712	P02768, P02774, P43652, P02771	2101	4	18559	8.83341	0.230893	9.15674
INTERPRO	IPR000264:ALB/AFP/VDB	4	0.185615	0.00529712	P02768, P02774, P43652, P02771	2101	4	18559	8.83341	0.230893	9.15674
INTERPRO	IPR014760:Serum albumin, N-terminal	4	0.185615	0.00529712	P02768, P02774, P43652, P02771	2101	4	18559	8.83341	0.230893	9.15674
PFAM	PF00273:Serum albumin family	4	0.185615	0.00570917	P02768, P02774, P43652, P02771	2030	4	17475	8.60837	0.30878	9.19129
INTERPRO	IPR021177:Serum albumin/Alpha-fetoprotein	3	0.139211	0.0355005	P02768, P43652, P02771	2101	3	18559	8.83341	0.70579	47.9817
Annotation Cluster 48	Enrichment Score: 2.3015619194386594
Category	Importin**	Count	%	PValue	Genes	List Total	Pop Hits	Pop Total	Fold Enrichment	Benjamini	FDR
GOTERM_CC_DIRECT	GO:0034399~nuclear periphery	11	0.510441	4.26115e-05	P12270, Q14974, Q92621, Q92973, Q8N1F7, O14787, P57740, O75475, P23497, P52948, O00410	2100	21	18224	4.54567	0.000698888	0.0670247
GOTERM_MF_DIRECT	GO:0008536~Ran GTPase binding	12	0.556845	0.00048035	Q14974, P61970, Q92973, P55060, Q9UKX7, Q9UIA9, O14980, P46060, Q9H6Z4, O14787, P43487, O00410	2044	30	16881	3.30352	0.017148	0.804607
UP_SEQ_FEATURE	repeat:HEAT 6	11	0.510441	0.000716107	Q5VYK3, Q14974, Q92973, O14980, Q92616, Q08AM6, O75533, O14787, P30153, Q86VP6, O00410	2128	30	20063	3.45697	0.11589	1.38026
GOTERM_BP_DIRECT	GO:0000059~protein import into nucleus, docking	6	0.278422	0.00108303	Q14974, Q92621, Q92973, O14787, P52948, O00410	2045	8	16792	6.15844	0.0452052	2.04445
UP_SEQ_FEATURE	domain:Importin N-terminal	7	0.324826	0.00199289	Q14974, Q92973, P55060, Q9UIA9, O14980, O14787, O00410	2128	14	20063	4.71405	0.206156	3.79647
PFAM	PF03810:Importin-beta N-terminal domain	7	0.324826	0.00693375	Q14974, Q92973, P55060, Q9UIA9, O14980, O14787, O00410	2030	16	17475	3.76616	0.350897	11.0564
INTERPRO	IPR001494:Importin-beta, N-terminal	7	0.324826	0.0085443	Q14974, Q92973, P55060, Q9UIA9, O14980, O14787, O00410	2101	17	18559	3.63729	0.324944	14.372
GOTERM_BP_DIRECT	GO:0006610~ribosomal protein import into nucleus	5	0.232019	0.0102117	Q14974, Q92973, O14787, P62829, O00410	2045	8	16792	5.13203	0.249109	17.7708
GOTERM_BP_DIRECT	GO:0000060~protein import into nucleus, translocation	9	0.417633	0.0156919	Q14974, P61970, Q92973, P60468, Q9NW64, O14787, P62826, Q99623, O00410	2045	28	16792	2.63933	0.337699	26.029
Annotation Cluster 49	Enrichment Score: 2.2394800355988695
Category	NAD**	Count	%	PValue	Genes	List Total	Pop Hits	Pop Total	Fold Enrichment	Benjamini	FDR
UP_SEQ_FEATURE	binding site:NAD	15	0.696056	0.00117624	P51659, P00367, P04406, P40925, P40926, Q16698, P51649, Q8TC59, P00338, Q99714, P07195, P09622, Q93070, Q13363, Q16836	2128	54	20063	2.61892	0.148685	2.25759
UP_SEQ_FEATURE	nucleotide phosphate-binding region:NAD	18	0.835267	0.00383903	P51659, P40925, P00367, P04406, P40926, P51649, P00338, P45880, Q99714, P12268, P07195, P09622, P05091, P21796, Q13363, P49189, Q16836, Q9Y277	2128	80	20063	2.12132	0.311576	7.19108
UP_KEYWORDS	NAD	27	1.2529	0.0423488	P51659, P04406, Q8NCW5, Q00796, P45880, Q99714, P12268, P11766, P09874, P09622, P23526, P05091, O95831, Q13363, P40925, P51649, P40926, P00338, P07195, Q93070, P49189, P40939, P28331, P50213, Q16836, Q9Y277, P00387	2155	175	20581	1.47348	0.159709	46.9609
Annotation Cluster 50	Enrichment Score: 2.2027144609648457
Category	Repeat domains**	Count	%	PValue	Genes	List Total	Pop Hits	Pop Total	Fold Enrichment	Benjamini	FDR
UP_SEQ_FEATURE	repeat:1-2	12	0.556845	0.000390955	P55795, P18583, P27824, P22314, P27797, O60828, P50914, P31943, P61978, P12259, Q9BUJ2, O60506	2128	33	20063	3.4284	0.0806091	0.755801
UP_SEQ_FEATURE	repeat:1-1	12	0.556845	0.000523046	P55795, P18583, P27824, P22314, P27797, O60828, P50914, P31943, P61978, P12259, Q9BUJ2, O60506	2128	34	20063	3.32757	0.0965776	1.00993
UP_SEQ_FEATURE	repeat:2-1	10	0.464037	0.00484377	P55795, P18583, P27824, P27797, O60828, P50914, P31943, P61978, P12259, O60506	2128	32	20063	2.94628	0.362084	8.99049
UP_SEQ_FEATURE	repeat:2-2	10	0.464037	0.00746275	P55795, P18583, P27824, P27797, O60828, P50914, P31943, P61978, P12259, O60506	2128	34	20063	2.77297	0.474807	13.5266
UP_SEQ_FEATURE	repeat:1-4	7	0.324826	0.0113208	P18583, P27824, P27797, O60828, P50914, Q9BUJ2, O60506	2128	19	20063	3.47351	0.594056	19.82
UP_SEQ_FEATURE	repeat:1-3	7	0.324826	0.01475	P18583, P27824, P27797, O60828, P50914, Q9BUJ2, O60506	2128	20	20063	3.29984	0.673013	25.0469
UP_SEQ_FEATURE	repeat:2-3	6	0.278422	0.0437126	P18583, P27824, P27797, O60828, P12259, O60506	2128	19	20063	2.9773	0.924709	57.9872
UP_SEQ_FEATURE	repeat:1-5	4	0.185615	0.0442853	P18583, O60828, Q9BUJ2, O60506	2128	8	20063	4.71405	0.923588	58.4728
Annotation Cluster 51	Enrichment Score: 2.1804178986542375
Category	BAR**	Count	%	PValue	Genes	List Total	Pop Hits	Pop Total	Fold Enrichment	Benjamini	FDR
UP_SEQ_FEATURE	domain:BAR	8	0.37123	0.00110773	Q15057, Q9Y3L3, Q9NR46, Q6XZF7, Q15027, Q9UBW5, O00499, Q68EM7	2128	17	20063	4.43675	0.15359	2.12744
INTERPRO	IPR027267:Arfaptin homology (AH) domain/BAR domain	10	0.464037	0.00362398	Q15057, Q9Y3L3, Q9NR46, Q6XZF7, Q9UNH7, Q15027, Q9UBW5, O00499, Q68EM7, Q9UKG1	2101	29	18559	3.046	0.177103	6.35378
PFAM	PF03114:BAR domain	6	0.278422	0.0170734	Q9Y3L3, Q9NR46, Q6XZF7, Q9UBW5, O00499, Q68EM7	2030	14	17475	3.6893	0.583192	25.1728
INTERPRO	IPR004148:BAR domain	6	0.278422	0.0276941	Q9Y3L3, Q9NR46, Q6XZF7, Q9UBW5, O00499, Q68EM7	2101	16	18559	3.31253	0.62984	39.8192
Annotation Cluster 52	Enrichment Score: 2.165021191483381
Category	Ubiquitin**	Count	%	PValue	Genes	List Total	Pop Hits	Pop Total	Fold Enrichment	Benjamini	FDR
INTERPRO	IPR000626:Ubiquitin	16	0.742459	0.00191693	Q15843, Q96T88, Q8WVY7, P55854, Q99426, P54578, P63165, P62987, P54727, P62979, P46379, Q5TDH0, Q15370, P54725, P61956, Q15459	2101	59	18559	2.3955	0.112637	3.40993
UP_SEQ_FEATURE	domain:Ubiquitin-like	12	0.556845	0.00623673	P54727, Q96T88, P46379, P55854, Q8WVY7, Q5TDH0, P54725, Q15370, P61956, P54578, Q15459, P63165	2128	45	20063	2.51416	0.420538	11.4305
PFAM	PF00240:Ubiquitin family	11	0.510441	0.0267531	P62987, Q15843, P54727, P62979, Q96T88, P46379, Q8WVY7, Q5TDH0, P54725, Q15370, Q15459	2030	44	17475	2.15209	0.697821	36.6594
Annotation Cluster 53	Enrichment Score: 2.123432205947435
Category	DNA repair**	Count	%	PValue	Genes	List Total	Pop Hits	Pop Total	Fold Enrichment	Benjamini	FDR
UP_KEYWORDS	DNA repair	49	2.27378	0.00115132	Q16531, Q96T88, P49959, P12956, Q9UMS4, P35244, Q9Y230, P49916, P23246, Q14669, P09874, P78527, Q15233, Q99459, Q9Y265, Q9UQE7, P12004, P55072, P23396, P27694, Q9H611, P27695, Q9NXR7, Q6ZRQ5, Q92878, Q99708, Q8IYW5, P13010, P61088, Q96FW1, Q7Z6Z7, P25490, O96019, P39748, Q9Y5B9, P15927, Q93009, P54727, O43299, P16455, Q13620, Q13535, O60216, Q08945, P54725, Q14683, Q96K76, P09429, P43246	2155	293	20581	1.59716	0.00783872	1.67405
UP_KEYWORDS	DNA damage	54	2.5058	0.00430635	Q16531, P49959, P35244, Q9Y230, P49916, P23246, Q14669, Q15233, Q99459, Q9ULC4, Q9Y265, Q9UQE7, P23396, Q92878, Q96FW1, Q9HA38, P39748, Q9Y5B9, P15927, Q93009, P54727, P16455, Q13620, O60216, Q08945, P54725, Q14683, Q96T88, P12956, Q9UMS4, Q8N163, P09874, P78527, Q13315, P12004, P55072, P27694, Q9H611, P27695, Q9NXR7, Q6ZRQ5, Q99708, Q8IYW5, P13010, P61088, P25490, Q7Z6Z7, O96019, O43299, Q13535,…	2155	352	20581	1.46511	0.024414	6.12869
Annotation Cluster 54	Enrichment Score: 2.1191001105980503
Category	THIF**	Count	%	PValue	Genes	List Total	Pop Hits	Pop Total	Fold Enrichment	Benjamini	FDR
INTERPRO	IPR000594:UBA/THIF-type NAD/FAD binding fold	7	0.324826	0.000291957	Q9GZZ9, A0AVT1, P22314, Q13564, Q9UBE0, Q8TBC4, Q9UBT2	2101	10	18559	6.18339	0.0289058	0.526588
PFAM	PF00899:ThiF family	7	0.324826	0.00033699	Q9GZZ9, A0AVT1, P22314, Q13564, Q9UBE0, Q8TBC4, Q9UBT2	2030	10	17475	6.02586	0.0460101	0.565961
GOTERM_MF_DIRECT	GO:0008641~small protein activating enzyme activity	6	0.278422	0.000439263	Q9GZZ9, A0AVT1, P22314, Q13564, Q9UBE0, Q9UBT2	2044	7	16881	7.07898	0.0160384	0.736024
Annotation Cluster 55	Enrichment Score: 2.0886026344515574
Category	HEAT**	Count	%	PValue	Genes	List Total	Pop Hits	Pop Total	Fold Enrichment	Benjamini	FDR
UP_SEQ_FEATURE	repeat:HEAT 8	9	0.417633	0.000405854	Q5VYK3, Q14974, Q92973, O14980, Q92616, O75533, O14787, P30153, Q86VP6	2128	19	20063	4.46594	0.0807882	0.784495
UP_SEQ_FEATURE	repeat:HEAT 5	12	0.556845	0.000690405	Q5VYK3, Q14974, Q92973, P42858, O14980, Q92616, Q08AM6, O75533, O14787, P30153, Q86VP6, O00410	2128	35	20063	3.23249	0.115068	1.33104
UP_SEQ_FEATURE	repeat:HEAT 6	11	0.510441	0.000716107	Q5VYK3, Q14974, Q92973, O14980, Q92616, Q08AM6, O75533, O14787, P30153, Q86VP6, O00410	2128	30	20063	3.45697	0.11589	1.38026
INTERPRO	IPR011989:Armadillo-like helical	43	1.99536	0.000745787	Q5VYK3, Q1MX18, Q14974, P55060, Q9UIA9, O75533, P30153, O14787, Q99460, P63010, Q14669, A6NES4, Q6ZS81, P78527, Q5T9G4, Q86VP6, Q6P3W7, Q9Y376, Q9Y678, Q9NPQ8, P42858, O60716, Q08AM6, O43747, Q16401, Q7Z3E5, Q92973, Q9BZZ5, Q92616, Q9Y6D6, Q8WYA6, Q9P260, Q92556, Q15021, Q13535, Q9Y4F9, Q8NFP9, O14980, Q6IN85, O95782, Q10567, P53618, O00410	2101	225	18559	1.68816	0.0564267	1.33994
UP_SEQ_FEATURE	repeat:HEAT 2	16	0.742459	0.000818119	Q5VYK3, Q14974, Q92973, Q92616, O75533, P30153, O14787, P78527, Q86VP6, Q9P260, Q13535, Q9Y678, P42858, O14980, Q08AM6, O00410	2128	58	20063	2.60086	0.12464	1.57541
UP_SEQ_FEATURE	repeat:HEAT 1	16	0.742459	0.000818119	Q5VYK3, Q14974, Q92973, Q92616, O75533, P30153, O14787, P78527, Q86VP6, Q9P260, Q13535, Q9Y678, P42858, O14980, Q08AM6, O00410	2128	58	20063	2.60086	0.12464	1.57541
UP_SEQ_FEATURE	repeat:HEAT 4	13	0.603248	0.00130024	Q5VYK3, Q14974, Q92973, Q9Y678, P42858, O14980, Q92616, Q08AM6, O75533, O14787, P30153, Q86VP6, O00410	2128	43	20063	2.85036	0.153457	2.49274
UP_SEQ_FEATURE	repeat:HEAT 3	14	0.649652	0.00169405	Q5VYK3, Q14974, Q92973, Q92616, O75533, P30153, O14787, Q86VP6, Q9P260, Q9Y678, P42858, O14980, Q08AM6, O00410	2128	50	20063	2.63987	0.184594	3.23603
UP_SEQ_FEATURE	repeat:HEAT 7	9	0.417633	0.00243453	Q5VYK3, Q14974, Q92973, O14980, Q92616, O75533, O14787, P30153, Q86VP6	2128	24	20063	3.53554	0.230445	4.61909
UP_SEQ_FEATURE	repeat:HEAT 10	7	0.324826	0.00302564	Q5VYK3, O14980, Q92616, O75533, O14787, P30153, Q86VP6	2128	15	20063	4.39978	0.269782	5.7097
UP_SEQ_FEATURE	repeat:HEAT 9	7	0.324826	0.00302564	Q5VYK3, O14980, Q92616, O75533, O14787, P30153, Q86VP6	2128	15	20063	4.39978	0.269782	5.7097
UP_SEQ_FEATURE	repeat:HEAT 11	6	0.278422	0.00355582	Q5VYK3, Q92616, O75533, O14787, P30153, Q86VP6	2128	11	20063	5.1426	0.296317	6.6778
UP_SEQ_FEATURE	repeat:HEAT 12	5	0.232019	0.015647	Q5VYK3, Q92616, O14787, P30153, Q86VP6	2128	10	20063	4.71405	0.685704	26.3599
UP_SEQ_FEATURE	repeat:HEAT 13	5	0.232019	0.015647	Q5VYK3, Q92616, O14787, P30153, Q86VP6	2128	10	20063	4.71405	0.685704	26.3599
UP_SEQ_FEATURE	repeat:HEAT 15	4	0.185615	0.0300051	Q5VYK3, Q92616, P30153, Q86VP6	2128	7	20063	5.38749	0.85483	44.6263
Annotation Cluster 56	Enrichment Score: 2.0772717226337574
Category	Fatty acids**	Count	%	PValue	Genes	List Total	Pop Hits	Pop Total	Fold Enrichment	Benjamini	FDR
GOTERM_BP_DIRECT	GO:0006635~fatty acid beta-oxidation	15	0.696056	0.000492001	P24752, P49748, P51659, Q16698, P42126, P42765, Q13011, P09110, P11310, Q6NVY1, P30084, Q9BWD1, P40939, P55084, Q16836	2045	44	16792	2.79929	0.0235281	0.933716
UP_SEQ_FEATURE	binding site:Substrate; via amide nitrogen	9	0.417633	0.00243453	P49748, Q2TAA2, P11310, Q6NVY1, P30084, P42126, Q13011, P14618, P14174	2128	24	20063	3.53554	0.230445	4.61909
Annotation Cluster 57	Enrichment Score: 2.0410985090507157
Category	Alpha-2 macroglobulin**	Count	%	PValue	Genes	List Total	Pop Hits	Pop Total	Fold Enrichment	Benjamini	FDR
GOTERM_MF_DIRECT	GO:0004866~endopeptidase inhibitor activity	17	0.788863	7.19665e-06	P04080, P01031, Q06033, Q14624, P05546, P02765, P54578, Q8IZJ3, P19823, P20810, Q92530, P20742, P08697, A8K2U0, P01024, P0C0L4, P01023	2044	40	16881	3.50999	0.000518026	0.0120999
INTERPRO	IPR009048:Alpha-macroglobulin, receptor-binding	7	0.324826	0.00105037	P01031, P20742, Q8IZJ3, A8K2U0, P01024, P0C0L4, P01023	2101	12	18559	5.15282	0.0732823	1.88229
INTERPRO	IPR002890:Alpha-2-macroglobulin, N-terminal	7	0.324826	0.00105037	P01031, P20742, Q8IZJ3, A8K2U0, P01024, P0C0L4, P01023	2101	12	18559	5.15282	0.0732823	1.88229
PFAM	PF01835:MG2 domain	7	0.324826	0.00120578	P01031, P20742, Q8IZJ3, A8K2U0, P01024, P0C0L4, P01023	2030	12	17475	5.02155	0.112209	2.0112
PFAM	PF07677:A-macroglobulin receptor	7	0.324826	0.00120578	P01031, P20742, Q8IZJ3, A8K2U0, P01024, P0C0L4, P01023	2030	12	17475	5.02155	0.112209	2.0112
INTERPRO	IPR019742:Alpha-2-macroglobulin, conserved site	6	0.278422	0.00157033	P20742, Q8IZJ3, A8K2U0, P01024, P0C0L4, P01023	2101	9	18559	5.88894	0.100924	2.80164
INTERPRO	IPR011626:A-macroglobulin complement component	7	0.324826	0.00176457	P01031, P20742, Q8IZJ3, A8K2U0, P01024, P0C0L4, P01023	2101	13	18559	4.75645	0.10617	3.14298
INTERPRO	IPR011625:Alpha-2-macroglobulin, N-terminal 2	7	0.324826	0.00176457	P01031, P20742, Q8IZJ3, A8K2U0, P01024, P0C0L4, P01023	2101	13	18559	4.75645	0.10617	3.14298
INTERPRO	IPR001599:Alpha-2-macroglobulin	7	0.324826	0.00176457	P01031, P20742, Q8IZJ3, A8K2U0, P01024, P0C0L4, P01023	2101	13	18559	4.75645	0.10617	3.14298
PFAM	PF07703:Alpha-2-macroglobulin family N-terminal region	7	0.324826	0.00202019	P01031, P20742, Q8IZJ3, A8K2U0, P01024, P0C0L4, P01023	2030	13	17475	4.63528	0.163467	3.34801
PFAM	PF00207:Alpha-2-macroglobulin family	7	0.324826	0.00202019	P01031, P20742, Q8IZJ3, A8K2U0, P01024, P0C0L4, P01023	2030	13	17475	4.63528	0.163467	3.34801
PFAM	PF07678:A-macroglobulin complement component	7	0.324826	0.00202019	P01031, P20742, Q8IZJ3, A8K2U0, P01024, P0C0L4, P01023	2030	13	17475	4.63528	0.163467	3.34801
INTERPRO	IPR000020:Anaphylatoxin/fibulin	5	0.232019	0.00431276	P01031, P23142, P01024, P0C0L4, P98095	2101	7	18559	6.30958	0.200938	7.51742
INTERPRO	IPR019565:Alpha-2-macroglobulin, thiol-ester bond-forming	6	0.278422	0.00473869	P20742, Q8IZJ3, A8K2U0, P01024, P0C0L4, P01023	2101	11	18559	4.81823	0.212247	8.23015
PFAM	PF01821:Anaphylotoxin-like domain	5	0.232019	0.00474431	P01031, P23142, P01024, P0C0L4, P98095	2030	7	17475	6.14884	0.282726	7.69592
PFAM	PF10569:Alpha-macro-globulin thiol-ester bond-forming region	6	0.278422	0.00530467	P20742, Q8IZJ3, A8K2U0, P01024, P0C0L4, P01023	2030	11	17475	4.69548	0.300077	8.56718
UP_KEYWORDS	Thioester bond	5	0.232019	0.0097808	P20742, A8K2U0, P01024, P0C0L4, P01023	2155	9	20581	5.30575	0.0481223	13.4149
INTERPRO	IPR008930:Terpenoid cyclases/protein prenyltransferase alpha-alpha toroid	7	0.324826	0.0153743	P01031, P20742, Q8IZJ3, A8K2U0, P01024, P0C0L4, P01023	2101	19	18559	3.25442	0.474445	24.433
UP_SEQ_FEATURE	cross-link:Isoglutamyl cysteine thioester (Cys-Gln)	4	0.185615	0.0185968	P20742, P01024, P0C0L4, P01023	2128	6	20063	6.2854	0.739428	30.5254
Annotation Cluster 58	Enrichment Score: 2.0338889507616678
Category	Thiolase activity**	Count	%	PValue	Genes	List Total	Pop Hits	Pop Total	Fold Enrichment	Benjamini	FDR
GOTERM_BP_DIRECT	GO:0006635~fatty acid beta-oxidation	15	0.696056	0.000492001	P24752, P49748, P51659, Q16698, P42126, P42765, Q13011, P09110, P11310, Q6NVY1, P30084, Q9BWD1, P40939, P55084, Q16836	2045	44	16792	2.79929	0.0235281	0.933716
INTERPRO	IPR020610:Thiolase, active site	5	0.232019	0.000743692	P24752, P42765, Q9BWD1, P55084, P09110	2101	5	18559	8.83341	0.0576731	1.3362
INTERPRO	IPR002155:Thiolase	5	0.232019	0.00203028	P24752, P42765, Q9BWD1, P55084, P09110	2101	6	18559	7.36118	0.116702	3.60809
INTERPRO	IPR020613:Thiolase, conserved site	5	0.232019	0.00203028	P24752, P42765, Q9BWD1, P55084, P09110	2101	6	18559	7.36118	0.116702	3.60809
INTERPRO	IPR020616:Thiolase, N-terminal	5	0.232019	0.00203028	P24752, P42765, Q9BWD1, P55084, P09110	2101	6	18559	7.36118	0.116702	3.60809
INTERPRO	IPR020617:Thiolase, C-terminal	5	0.232019	0.00203028	P24752, P42765, Q9BWD1, P55084, P09110	2101	6	18559	7.36118	0.116702	3.60809
PFAM	PF00108:Thiolase, N-terminal domain	5	0.232019	0.00223913	P24752, P42765, Q9BWD1, P55084, P09110	2030	6	17475	7.17365	0.171354	3.70445
PFAM	PF02803:Thiolase, C-terminal domain	5	0.232019	0.00223913	P24752, P42765, Q9BWD1, P55084, P09110	2030	6	17475	7.17365	0.171354	3.70445
UP_SEQ_FEATURE	active site:Acyl-thioester intermediate	5	0.232019	0.00620483	P24752, P42765, Q9BWD1, P55084, P09110	2128	8	20063	5.89256	0.423534	11.3753
GOTERM_MF_DIRECT	GO:0003988~acetyl-CoA C-acyltransferase activity	4	0.185615	0.00643933	P42765, P40939, P55084, P09110	2044	4	16881	8.25881	0.136316	10.2931
KEGG_PATHWAY	hsa00071:Fatty acid degradation	15	0.696056	0.00818013	P24752, P49748, P42126, P42765, P09110, P11766, P05091, P11310, Q9UKU0, P49189, P30084, Q9BWD1, P40939, P55084, Q16836	1130	44	6910	2.08467	0.0702728	10.2645
INTERPRO	IPR020615:Thiolase, acyl-enzyme intermediate active site	4	0.185615	0.0121273	P24752, P42765, P55084, P09110	2101	5	18559	7.06673	0.418874	19.7979
KEGG_PATHWAY	hsa00280:Valine, leucine and isoleucine degradation	15	0.696056	0.0151208	P24752, P42765, P26440, Q99714, P09110, P09622, P05091, P11310, Q6NVY1, P49189, P30084, Q9BWD1, P55084, P40939, Q16836	1130	47	6910	1.95161	0.107066	18.2006
INTERPRO	IPR016039:Thiolase-like	5	0.232019	0.0280521	P24752, P42765, Q9BWD1, P55084, P09110	2101	11	18559	4.01519	0.630476	40.2186
Annotation Cluster 59	Enrichment Score: 1.9822686055767835
Category	Clathrin**	Count	%	PValue	Genes	List Total	Pop Hits	Pop Total	Fold Enrichment	Benjamini	FDR
INTERPRO	IPR013041:Coatomer/clathrin adaptor appendage, Ig-like subdomain	7	0.324826	0.00105037	Q9Y678, Q9UJY4, Q9UJY5, O95782, Q10567, P63010, O43747	2101	12	18559	5.15282	0.0732823	1.88229
INTERPRO	IPR008152:Clathrin adaptor, alpha/beta/gamma-adaptin, appendage, Ig-like subdomain	6	0.278422	0.00157033	Q9UJY4, Q9UJY5, O95782, Q10567, P63010, O43747	2101	9	18559	5.88894	0.100924	2.80164
PFAM	PF02883:Adaptin C-terminal domain	6	0.278422	0.00176715	Q9UJY4, Q9UJY5, O95782, Q10567, P63010, O43747	2030	9	17475	5.73892	0.151924	2.9345
GOTERM_CC_DIRECT	GO:0030131~clathrin adaptor complex	7	0.324826	0.00666485	Q9UJY4, Q9UJY5, Q10567, Q9BXS5, P63010, O43747, Q96CW1	2100	16	18224	3.79667	0.0597874	9.9871
INTERPRO	IPR002553:Clathrin/coatomer adaptor, adaptin-like, N-terminal	6	0.278422	0.01537	Q9Y678, O95782, Q10567, P63010, O43747, P53618	2101	14	18559	3.78575	0.478897	24.427
PFAM	PF01602:Adaptin N terminal region	6	0.278422	0.0170734	Q9Y678, O95782, Q10567, P63010, O43747, P53618	2030	14	17475	3.6893	0.583192	25.1728
INTERPRO	IPR009028:Coatomer/calthrin adaptor appendage, C-terminal subdomain	4	0.185615	0.0222243	Q9Y678, O95782, Q10567, P63010	2101	6	18559	5.88894	0.574078	33.3944
Annotation Cluster 60	Enrichment Score: 1.9380793509982426
Category	Copper ion binding**	Count	%	PValue	Genes	List Total	Pop Hits	Pop Total	Fold Enrichment	Benjamini	FDR
UP_KEYWORDS	Copper	15	0.696056	0.00654059	P04196, P02768, P00441, P12259, Q04656, O15431, P09486, O00244, P28300, P00450, P00403, P02771, Q16853, Q14061, Q99497	2155	65	20581	2.20393	0.0341752	9.1687
GOTERM_MF_DIRECT	GO:0005507~copper ion binding	14	0.649652	0.0145536	Q9H7H0, P02768, P00441, P06727, P12259, O60888, Q04656, O00244, P28300, P00450, P00403, Q16853, Q14061, Q99497	2044	56	16881	2.0647	0.236432	21.8472
UP_SEQ_FEATURE	metal ion-binding site:Copper	6	0.278422	0.016113	P02768, P28300, O00244, P12259, Q14061, Q16853	2128	15	20063	3.77124	0.692045	27.0333
Annotation Cluster 61	Enrichment Score: 1.9304699009829684
Category	Complement system**	Count	%	PValue	Genes	List Total	Pop Hits	Pop Total	Fold Enrichment	Benjamini	FDR
KEGG_PATHWAY	hsa04610:Complement and coagulation cascades	30	1.39211	3.28423e-07	P01031, P07357, P07358, P04003, P05546, P08603, P10643, P00751, P01008, P01009, P08697, P05160, P01024, P01023, P00734, P06681, P02679, P01042, P02675, P02748, P12259, P05154, P00740, P11226, P05155, P05156, P03951, P03952, P00747, P0C0L4	1130	69	6910	2.65871	1.12895e-05	0.000433044
GOTERM_BP_DIRECT	GO:0030449~regulation of complement activation	15	0.696056	3.25036e-06	P01031, P07357, P07358, P04003, P02748, P08603, Q07021, P10643, P00751, P05156, P04004, P01024, P0C0L4, Q99623, P06681	2045	30	16792	4.10562	0.000262059	0.00619578
UP_KEYWORDS	Complement pathway	13	0.603248	3.51631e-05	P01031, P07357, P07358, P04003, P02748, Q07021, P10643, P05155, P11226, P05156, P01024, P0C0L4, P06681	2155	31	20581	4.00498	0.000349726	0.0515187
UP_KEYWORDS	Complement alternate pathway	8	0.37123	6.70118e-05	P01031, P00751, P07357, P07358, P02748, P08603, P01024, P10643	2155	12	20581	6.3669	0.000602944	0.09816
GOTERM_BP_DIRECT	GO:0006957~complement activation, alternative pathway	8	0.37123	0.00034449	P01031, P00751, P07357, P07358, P02748, P08603, P01024, P10643	2045	13	16792	5.05308	0.0175246	0.654642
UP_KEYWORDS	Membrane attack complex	5	0.232019	0.00322717	P01031, P07357, P07358, P02748, P10643	2155	7	20581	6.82168	0.0191074	4.62658
GOTERM_CC_DIRECT	GO:0005579~membrane attack complex	5	0.232019	0.00460548	P01031, P07357, P07358, P02748, P10643	2100	7	18224	6.19864	0.0437004	7.00561
INTERPRO	IPR001862:Membrane attack complex component/perforin/complement C9	4	0.185615	0.0121273	P07357, P07358, P02748, P10643	2101	5	18559	7.06673	0.418874	19.7979
KEGG_PATHWAY	hsa05020:Prion diseases	12	0.556845	0.012608	P01031, P07357, P07358, Q07812, P00441, P02748, P28482, P13591, P06241, P31948, P11021, P10643	1130	33	6910	2.22365	0.0975343	15.4055
INTERPRO	IPR020863:Membrane attack complex component/perforin domain, conserved site	4	0.185615	0.0222243	P07357, P07358, P02748, P10643	2101	6	18559	5.88894	0.574078	33.3944
GOTERM_BP_DIRECT	GO:0019835~cytolysis	7	0.324826	0.0348251	P01031, P07357, P00492, P07358, P61626, Q13630, P10643	2045	21	16792	2.73708	0.541366	49.1192
UP_KEYWORDS	Hemolytic uremic syndrome	4	0.185615	0.0428372	P00751, P05156, P08603, P01024	2155	8	20581	4.77517	0.160391	47.3559
UP_SEQ_FEATURE	domain:MACPF	4	0.185615	0.0442853	P07357, P07358, P02748, P10643	2128	8	20063	4.71405	0.923588	58.4728
Annotation Cluster 62	Enrichment Score: 1.9066943702502048
Category	Transcription factor**	Count	%	PValue	Genes	List Total	Pop Hits	Pop Total	Fold Enrichment	Benjamini	FDR
INTERPRO	IPR001217:STAT transcription factor, core	5	0.232019	0.00431276	P42224, P52630, P42226, P42229, P40763	2101	7	18559	6.30958	0.200938	7.51742
INTERPRO	IPR015988:STAT transcription factor, coiled coil	5	0.232019	0.00431276	P42224, P52630, P42226, P42229, P40763	2101	7	18559	6.30958	0.200938	7.51742
INTERPRO	IPR013799:STAT transcription factor, protein interaction	5	0.232019	0.00431276	P42224, P52630, P42226, P42229, P40763	2101	7	18559	6.30958	0.200938	7.51742
INTERPRO	IPR013801:STAT transcription factor, DNA-binding	5	0.232019	0.00431276	P42224, P52630, P42226, P42229, P40763	2101	7	18559	6.30958	0.200938	7.51742
INTERPRO	IPR013800:STAT transcription factor, all-alpha	5	0.232019	0.00431276	P42224, P52630, P42226, P42229, P40763	2101	7	18559	6.30958	0.200938	7.51742
INTERPRO	IPR012345:STAT transcription factor, DNA-binding, subdomain	5	0.232019	0.00431276	P42224, P52630, P42226, P42229, P40763	2101	7	18559	6.30958	0.200938	7.51742
PFAM	PF02864:STAT protein, DNA binding domain	5	0.232019	0.00474431	P42224, P52630, P42226, P42229, P40763	2030	7	17475	6.14884	0.282726	7.69592
PFAM	PF02865:STAT protein, protein interaction domain	5	0.232019	0.00474431	P42224, P52630, P42226, P42229, P40763	2030	7	17475	6.14884	0.282726	7.69592
PFAM	PF01017:STAT protein, all-alpha domain	5	0.232019	0.00474431	P42224, P52630, P42226, P42229, P40763	2030	7	17475	6.14884	0.282726	7.69592
Annotation Cluster 63	Enrichment Score: 1.8879694633431707
Category	SH3 protein**	Count	%	PValue	Genes	List Total	Pop Hits	Pop Total	Fold Enrichment	Benjamini	FDR
INTERPRO	IPR008991:Translation protein SH3-like domain	8	0.37123	0.000391851	O00267, P61254, P46778, P62917, Q02878, P50914, P61353, P63241	2101	14	18559	5.04766	0.0363082	0.706159
Annotation Cluster 64	Enrichment Score: 1.8257486494319664
Category	TAP complex**	Count	%	PValue	Genes	List Total	Pop Hits	Pop Total	Fold Enrichment	Benjamini	FDR
GOTERM_BP_DIRECT	GO:0019885~antigen processing and presentation of endogenous peptide antigen via MHC class I	6	0.278422	0.000451551	P61769, Q9NZ08, Q03519, Q03518, Q6P179, O15533	2045	7	16792	7.03821	0.0218199	0.857262
GOTERM_CC_DIRECT	GO:0042825~TAP complex	3	0.139211	0.036729	Q03519, Q03518, O15533	2100	3	18224	8.6781	0.2171	44.4997
GOTERM_MF_DIRECT	GO:0015433~peptide antigen-transporting ATPase activity	3	0.139211	0.0403806	Q03519, Q03518, O15533	2044	3	16881	8.25881	0.439237	49.9954
GOTERM_MF_DIRECT	GO:0046978~TAP1 binding	3	0.139211	0.0743219	Q03519, Q03518, O15533	2044	4	16881	6.1941	0.598885	72.7069
Annotation Cluster 65	Enrichment Score: 1.8101957627639802
Category	SH2 domain**	Count	%	PValue	Genes	List Total	Pop Hits	Pop Total	Fold Enrichment	Benjamini	FDR
UP_KEYWORDS	SH2 domain	21	0.974478	0.00802245	P42224, Q9ULZ2, Q8TB24, P41240, O75791, Q06187, P42226, P42229, Q63HR2, P46109, Q92835, P29350, P62993, P52630, P16885, P43405, Q06124, Q9BRG2, P06241, P40763, P07948	2155	108	20581	1.85701	0.0406688	11.1341
INTERPRO	IPR000980:SH2 domain	22	1.02088	0.0149489	P42224, Q9ULZ2, Q8TB24, P41240, O75791, Q06187, P42226, P42229, Q63HR2, P46109, Q92835, P29350, Q7KZ85, P62993, P52630, P16885, P43405, Q06124, Q9BRG2, P06241, P40763, P07948	2101	113	18559	1.71978	0.474024	23.8405
PFAM	PF00017:SH2 domain	20	0.928074	0.0204558	P42224, Q9ULZ2, P41240, O75791, Q06187, P42226, P42229, Q63HR2, P46109, Q92835, P29350, P62993, P52630, P16885, P43405, Q06124, Q9BRG2, P06241, P40763, P07948	2030	100	17475	1.72167	0.639194	29.3927
UP_SEQ_FEATURE	domain:SH2	18	0.835267	0.0234144	P42224, Q9ULZ2, Q8TB24, P41240, O75791, Q06187, P42226, P42229, Q63HR2, P46109, Q92835, Q7KZ85, P62993, P52630, Q9BRG2, P06241, P40763, P07948	2128	96	20063	1.76777	0.794901	36.8517
Annotation Cluster 66	Enrichment Score: 1.7630814797464187
Category	Ubiquitin proteases**	Count	%	PValue	Genes	List Total	Pop Hits	Pop Total	Fold Enrichment	Benjamini	FDR
UP_SEQ_FEATURE	domain:MPN	6	0.278422	0.00556749	Q7L5N1, O95630, O15372, P51665, O00303, Q6P2Q9	2128	12	20063	4.71405	0.394363	10.2661
INTERPRO	IPR000555:JAB1/Mov34/MPN/PAD-1	6	0.278422	0.00737321	Q7L5N1, O95630, O15372, P51665, O00303, Q6P2Q9	2101	12	18559	4.41671	0.298505	12.5246
PFAM	PF01398:JAB1/Mov34/MPN/PAD-1 ubiquitin protease	6	0.278422	0.00823245	Q7L5N1, O95630, O15372, P51665, O00303, Q6P2Q9	2030	12	17475	4.30419	0.390494	12.995
Annotation Cluster 67	Enrichment Score: 1.745507670187511
Category	NOPS**	Count	%	PValue	Genes	List Total	Pop Hits	Pop Total	Fold Enrichment	Benjamini	FDR
GOTERM_CC_DIRECT	GO:0042382~paraspeckles	6	0.278422	0.000109506	Q15233, P52272, Q16630, P23246, O43809, Q8WXF1	2100	6	18224	8.6781	0.00158095	0.17216
INTERPRO	IPR012975:NOPS	3	0.139211	0.0355005	Q15233, P23246, Q8WXF1	2101	3	18559	8.83341	0.70579	47.9817
PFAM	PF08075:NOPS (NUC059) domain	3	0.139211	0.0372996	Q15233, P23246, Q8WXF1	2030	3	17475	8.60837	0.788774	47.2771
Annotation Cluster 68	Enrichment Score: 1.7419708735188653
Category	NADP**	Count	%	PValue	Genes	List Total	Pop Hits	Pop Total	Fold Enrichment	Benjamini	FDR
UP_SEQ_FEATURE	binding site:NADP	10	0.464037	0.00231527	O75874, O43488, P11413, Q13303, Q9UBQ7, Q7Z4W1, P48735, O60547, Q8N4Q0, P11586	2128	29	20063	3.25107	0.227655	4.39763
UP_SEQ_FEATURE	nucleotide phosphate-binding region:NADP	15	0.696056	0.0222983	Q16698, P48735, Q13630, Q8N4Q0, P16152, P11586, O75874, O43488, P09417, P11413, Q13303, P14550, Q9UBQ7, P15121, Q7Z4W1	2128	74	20063	1.9111	0.786081	35.4367
Annotation Cluster 69	Enrichment Score: 1.727886441357854
Category	Purine**	Count	%	PValue	Genes	List Total	Pop Hits	Pop Total	Fold Enrichment	Benjamini	FDR
UP_KEYWORDS	Purine salvage	4	0.185615	0.00422085	P00492, P55263, P07741, Q13126	2155	4	20581	9.55035	0.0241753	6.01048
GOTERM_BP_DIRECT	GO:0043101~purine-containing compound salvage	6	0.278422	0.0206654	P00492, P00491, P27707, P55263, P07741, Q13126	2045	14	16792	3.51911	0.399504	32.8377
Annotation Cluster 70	Enrichment Score: 1.7166885011348936
Category	Nucleotide-excision repair**	Count	%	PValue	Genes	List Total	Pop Hits	Pop Total	Fold Enrichment	Benjamini	FDR
GOTERM_BP_DIRECT	GO:0006283~transcription-coupled nucleotide-excision repair	26	1.2065	1.03689e-06	Q16531, P23193, P61201, Q9UMS4, P35244, P49916, Q9BT78, P30876, P62979, Q99627, P28340, Q9UNS2, Q13098, P12004, P27694, Q7L5N1, Q93009, P19388, P15927, P24928, P19387, P62987, Q9UNP9, P05114, Q13620, P40938	2045	74	16792	2.88503	9.24067e-05	0.00197655
GOTERM_BP_DIRECT	GO:0000715~nucleotide-excision repair, DNA damage recognition	12	0.556845	2.81515e-05	P62987, P54727, Q16531, P62979, P61201, Q7L5N1, Q99627, Q13620, Q9UNS2, Q13098, P09874, Q9BT78	2045	23	16792	4.28413	0.00185557	0.0536498
GOTERM_MF_DIRECT	GO:0003684~damaged DNA binding	20	0.928074	0.000108065	Q16531, P27694, P27695, P12956, Q99708, P35244, P13010, P39748, P15927, P54727, P16455, Q13620, Q9H3D4, P28340, P54725, P26583, P43246, P09429, P23396, P12004	2044	63	16881	2.62184	0.00524983	0.181546
GOTERM_BP_DIRECT	GO:0070987~error-free translesion synthesis	10	0.464037	0.000169192	P62987, P27694, P62979, Q8TAT6, P35244, P40938, Q92890, P12004, P55072, P15927	2045	19	16792	4.32171	0.00961157	0.322028
GOTERM_BP_DIRECT	GO:0042769~DNA damage response, detection of DNA damage	13	0.603248	0.000769231	Q16531, P27694, P31689, P35244, P09874, P15927, P62987, P62979, Q13620, P28340, P40938, P23396, P12004	2045	36	16792	2.96517	0.0349141	1.45619
GOTERM_BP_DIRECT	GO:0070911~global genome nucleotide-excision repair	11	0.510441	0.00357589	P62987, P54727, Q16531, P62979, Q13620, P55854, P61956, P61088, P09874, P63279, P63165	2045	32	16792	2.82262	0.112835	6.60078
GOTERM_BP_DIRECT	GO:0006297~nucleotide-excision repair, DNA gap filling	9	0.417633	0.00577597	P62987, P27694, P62979, P28340, P35244, P40938, P49916, P12004, P15927	2045	24	16792	3.07922	0.162447	10.4545
GOTERM_BP_DIRECT	GO:0006296~nucleotide-excision repair, DNA incision, 5'-to lesion	11	0.510441	0.0109666	P62987, P27694, Q16531, P62979, Q13620, P28340, P35244, P40938, P09874, P12004, P15927	2045	37	16792	2.44118	0.262467	18.9581
GOTERM_BP_DIRECT	GO:0033683~nucleotide-excision repair, DNA incision	11	0.510441	0.0132987	P62987, P27694, Q16531, P62979, Q13620, P28340, P35244, P40938, P09874, P12004, P15927	2045	38	16792	2.37694	0.30355	22.5243
GOTERM_BP_DIRECT	GO:0006294~nucleotide-excision repair, preincision complex assembly	9	0.417633	0.0194158	P62987, P54727, P27694, Q16531, P62979, Q13620, P35244, P09874, P15927	2045	29	16792	2.54832	0.384836	31.1853
GOTERM_BP_DIRECT	GO:0042276~error-prone translesion synthesis	7	0.324826	0.0215091	P62987, P27694, P62979, P35244, P40938, P12004, P15927	2045	19	16792	3.0252	0.407556	33.9321
GOTERM_BP_DIRECT	GO:0019985~translesion synthesis	10	0.464037	0.0254975	P62987, P27694, P62979, P28340, O14933, P35244, P40938, P12004, P55072, P15927	2045	36	16792	2.2809	0.45373	38.881
UP_KEYWORDS	DNA replication	17	0.788863	0.0342506	P27694, P35244, Q16576, P49916, P39748, Q9Y5B9, P15927, P25205, P49321, Q04837, Q09028, P28340, Q08945, P40938, Q3V6T2, Q13415, P12004	2155	94	20581	1.72719	0.136165	39.9946
Annotation Cluster 71	Enrichment Score: 1.6963434907035961
Category	Glutathione S-transferase**	Count	%	PValue	Genes	List Total	Pop Hits	Pop Total	Fold Enrichment	Benjamini	FDR
PFAM	PF00043:Glutathione S-transferase, C-terminal domain	9	0.417633	0.000177061	P26640, P26641, P56192, P07814, P30711, P09211, P28161, Q13155, O43324	2030	16	17475	4.84221	0.0364391	0.297743
GOTERM_BP_DIRECT	GO:0006749~glutathione metabolic process	18	0.835267	0.000240944	P51649, P00441, P00390, P78417, Q04760, O95571, P07203, Q9Y2Q3, P26641, P30711, O00299, Q9Y696, O75874, P09211, P28161, P04179, P11413, O43324	2045	56	16792	2.63933	0.0126705	0.458298
INTERPRO	IPR010987:Glutathione S-transferase, C-terminal-like	14	0.649652	0.00039742	P56192, O75431, Q13155, P78417, P26640, P26641, P07814, P30711, O00299, Q9Y696, P09211, P28161, O43324, P24534	2101	41	18559	3.01629	0.0357515	0.716162
INTERPRO	IPR004046:Glutathione S-transferase, C-terminal	10	0.464037	0.000554003	P26640, P26641, P56192, P07814, P30711, P09211, P28161, Q13155, P78417, O43324	2101	23	18559	3.84061	0.0455682	0.996997
UP_SEQ_FEATURE	domain:GST C-terminal	12	0.556845	0.00115944	P26640, P26641, P56192, O00299, P30711, Q9Y696, P09211, P28161, Q13155, P78417, O43324, P24534	2128	37	20063	3.05776	0.153147	2.22569
GOTERM_MF_DIRECT	GO:0004602~glutathione peroxidase activity	8	0.37123	0.00938648	P30041, P20292, P30711, P09211, P28161, P07203, P36969, Q9Y2Q3	2044	21	16881	3.14621	0.177345	14.6638
GOTERM_MF_DIRECT	GO:0004364~glutathione transferase activity	10	0.464037	0.0206399	P26641, P20292, O00299, P30711, Q9Y696, P09211, P28161, P78417, O43324, Q9Y2Q3	2044	35	16881	2.35966	0.282577	29.5787
GOTERM_BP_DIRECT	GO:1901687~glutathione derivative biosynthetic process	7	0.324826	0.0431075	P30711, P09211, P28161, P78417, P14550, P10768, Q9Y2Q3	2045	22	16792	2.61267	0.600445	56.8276
Annotation Cluster 72	Enrichment Score: 1.6640174348159211
Category	Heat shock protein*	Count	%	PValue	Genes	List Total	Pop Hits	Pop Total	Fold Enrichment	Benjamini	FDR
INTERPRO	IPR018181:Heat shock protein 70, conserved site	6	0.278422	0.0209476	P34932, P11142, P11021, Q9Y4L1, P38646, Q92598	2101	15	18559	3.53337	0.561347	31.8042
INTERPRO	IPR013126:Heat shock protein 70 family	6	0.278422	0.0209476	P34932, P11142, P11021, Q9Y4L1, P38646, Q92598	2101	15	18559	3.53337	0.561347	31.8042
PFAM	PF00012:Hsp70 protein	6	0.278422	0.0232103	P34932, P11142, P11021, Q9Y4L1, P38646, Q92598	2030	15	17475	3.44335	0.675417	32.6627
Annotation Cluster 73	Enrichment Score: 1.5790283776024816
Category	Annexin*	Count	%	PValue	Genes	List Total	Pop Hits	Pop Total	Fold Enrichment	Benjamini	FDR
UP_KEYWORDS	Annexin	6	0.278422	0.0111383	P07355, P09525, P50995, P08758, P20073, P08133	2155	14	20581	4.09301	0.0528337	15.1382
UP_KEYWORDS	Calcium/phospholipid-binding	6	0.278422	0.0152912	P07355, P09525, P50995, P08758, P20073, P08133	2155	15	20581	3.82014	0.0707901	20.2139
INTERPRO	IPR018502:Annexin repeat	6	0.278422	0.01537	P07355, P09525, P50995, P08758, P20073, P08133	2101	14	18559	3.78575	0.478897	24.427
INTERPRO	IPR001464:Annexin	6	0.278422	0.01537	P07355, P09525, P50995, P08758, P20073, P08133	2101	14	18559	3.78575	0.478897	24.427
INTERPRO	IPR018252:Annexin repeat, conserved site	6	0.278422	0.01537	P07355, P09525, P50995, P08758, P20073, P08133	2101	14	18559	3.78575	0.478897	24.427
UP_SEQ_FEATURE	repeat:Annexin 3	6	0.278422	0.016113	P07355, P09525, P50995, P08758, P20073, P08133	2128	15	20063	3.77124	0.692045	27.0333
UP_SEQ_FEATURE	repeat:Annexin 4	6	0.278422	0.016113	P07355, P09525, P50995, P08758, P20073, P08133	2128	15	20063	3.77124	0.692045	27.0333
UP_SEQ_FEATURE	repeat:Annexin 1	6	0.278422	0.016113	P07355, P09525, P50995, P08758, P20073, P08133	2128	15	20063	3.77124	0.692045	27.0333
UP_SEQ_FEATURE	repeat:Annexin 2	6	0.278422	0.016113	P07355, P09525, P50995, P08758, P20073, P08133	2128	15	20063	3.77124	0.692045	27.0333
PFAM	PF00191:Annexin	6	0.278422	0.0170734	P07355, P09525, P50995, P08758, P20073, P08133	2030	14	17475	3.6893	0.583192	25.1728
Annotation Cluster 74	Enrichment Score: 1.5445268341812581
Category	WH1*	Count	%	PValue	Genes	List Total	Pop Hits	Pop Total	Fold Enrichment	Benjamini	FDR
GOTERM_BP_DIRECT	GO:0008154~actin polymerization or depolymerization	6	0.278422	0.0100624	Q9UI08, P50552, P42768, Q01518, O43516, Q8IZP0	2045	12	16792	4.10562	0.247116	17.534
INTERPRO	IPR000697:EVH1	5	0.232019	0.0383916	Q9UI08, P50552, P42768, Q2MJR0, Q6IN85	2101	12	18559	3.68059	0.722859	50.73
UP_SEQ_FEATURE	domain:WH1	5	0.232019	0.0411774	Q9UI08, P50552, P42768, Q2MJR0, Q6IN85	2128	13	20063	3.62619	0.918363	55.7728
PFAM	PF00568:WH1 domain	5	0.232019	0.0417154	Q9UI08, P50552, P42768, Q2MJR0, Q6IN85	2030	12	17475	3.58682	0.817567	51.2048
Annotation Cluster 75	Enrichment Score: 1.5235796280905618
Category	Fibrillar collagen**	Count	%	PValue	Genes	List Total	Pop Hits	Pop Total	Fold Enrichment	Benjamini	FDR
UP_KEYWORDS	Hydroxylation	24	1.11369	9.45217e-05	Q9HCU4, P01042, P46776, P12111, P20908, P26368, Q99814, P39060, P02452, P19838, P02461, O14974, P08123, P20849, Q9BXS0, P11226, P00740, P12109, P02458, P62917, P62266, Q14766, P14618, P12107	2155	95	20581	2.41272	0.000824219	0.138431
UP_SEQ_FEATURE	propeptide:N-terminal propeptide	5	0.232019	0.00158413	P02458, P02452, P12107, P02461, P08123	2128	6	20063	7.85675	0.176928	3.0291
UP_SEQ_FEATURE	domain:Fibrillar collagen NC1	6	0.278422	0.00355582	P20908, P02458, P02452, P12107, P02461, P08123	2128	11	20063	5.1426	0.296317	6.6778
UP_SEQ_FEATURE	region of interest:Nonhelical region (C-terminal)	4	0.185615	0.0043822	P02458, P02452, P12107, P02461	2128	4	20063	9.4281	0.342641	8.16801
INTERPRO	IPR000885:Fibrillar collagen, C-terminal	6	0.278422	0.00473869	P20908, P02458, P02452, P12107, P02461, P08123	2101	11	18559	4.81823	0.212247	8.23015
PFAM	PF01410:Fibrillar collagen C-terminal domain	6	0.278422	0.00530467	P20908, P02458, P02452, P12107, P02461, P08123	2030	11	17475	4.69548	0.300077	8.56718
GOTERM_BP_DIRECT	GO:0030199~collagen fibril organization	12	0.556845	0.00551241	P07355, Q04656, P51884, P20908, P02458, Q06828, P02452, P28300, P08697, P12107, P02461, P08123	2045	39	16792	2.52654	0.157366	10.0009
UP_SEQ_FEATURE	propeptide:C-terminal propeptide	5	0.232019	0.00620483	P20908, P02452, P12107, P02461, P08123	2128	8	20063	5.89256	0.423534	11.3753
GOTERM_MF_DIRECT	GO:0048407~platelet-derived growth factor binding	6	0.278422	0.00635474	P20908, P12109, P02458, P02452, P02461, P08123	2044	11	16881	4.5048	0.136383	10.1646
UP_SEQ_FEATURE	region of interest:Triple-helical region	7	0.324826	0.0291889	P12111, P20908, P12109, P02458, P02452, P12107, P02461	2128	23	20063	2.86942	0.852941	43.7153
UP_KEYWORDS	Collagen	17	0.788863	0.0477867	P20908, P12111, Q9C0J8, P39060, Q7Z309, P02452, Q15113, P02461, P20849, P08123, Q9BXS0, Q9BXJ4, P11226, P12109, P02458, P62269, P12107	2155	98	20581	1.65669	0.176468	51.2075
Annotation Cluster 76	Enrichment Score: 1.522158014091248
Category	ATP synthesis**	Count	%	PValue	Genes	List Total	Pop Hits	Pop Total	Fold Enrichment	Benjamini	FDR
GOTERM_BP_DIRECT	GO:0042776~mitochondrial ATP synthesis coupled proton transport	10	0.464037	0.00042868	P24539, P10606, P06576, Q99766, P48047, P56134, P30049, P25705, P18859, O75947	2045	21	16792	3.91012	0.0211281	0.81401
GOTERM_CC_DIRECT	GO:0005753~mitochondrial proton-transporting ATP synthase complex	9	0.417633	0.00155736	P24539, P06576, P48047, P56134, P30049, P25705, P18859, O75947, Q96IX5	2100	21	18224	3.71918	0.0168088	2.42247
GOTERM_BP_DIRECT	GO:0006754~ATP biosynthetic process	11	0.510441	0.00156227	P24539, P06576, Q99766, P48047, P56134, P04075, P30049, P25705, P18859, P14618, O75947	2045	29	16792	3.11461	0.0588285	2.93641
UP_KEYWORDS	Hydrogen ion transport	12	0.556845	0.0110284	Q16864, P24539, P06576, Q99766, P38606, P48047, P56134, P30049, P25705, P18859, O75947, P21281	2155	49	20581	2.33886	0.0527628	14.9999
UP_KEYWORDS	ATP synthesis	6	0.278422	0.0203624	P06576, Q99766, P48047, P56134, P30049, P25705	2155	16	20581	3.58138	0.0884207	26.0284
GOTERM_BP_DIRECT	GO:0015986~ATP synthesis coupled proton transport	7	0.324826	0.0431075	P24539, P06576, P48047, P30049, P25705, P18859, O75947	2045	22	16792	2.61267	0.600445	56.8276
GOTERM_MF_DIRECT	GO:0046933~proton-transporting ATP synthase activity, rotational mechanism	6	0.278422	0.0459317	P24539, P06576, P48047, P30049, P25705, O75947	2044	17	16881	2.91487	0.474557	54.6429
Annotation Cluster 77	Enrichment Score: 1.5000833221538714
Category	Pyruvate metabolic process**	Count	%	PValue	Genes	List Total	Pop Hits	Pop Total	Fold Enrichment	Benjamini	FDR
GOTERM_BP_DIRECT	GO:0006090~pyruvate metabolic process	9	0.417633	0.0031366	Q16775, P11177, P35613, P00338, P10515, Q04760, P07195, P09622, P08559	2045	22	16792	3.35915	0.102879	5.81272
UP_KEYWORDS	Pyruvate	7	0.324826	0.00583015	P25325, P11177, P10515, P14618, P09622, P08559, P68871	2155	17	20581	3.9325	0.0313758	8.21214
GOTERM_CC_DIRECT	GO:0045254~pyruvate dehydrogenase complex	4	0.185615	0.0233243	P11177, P10515, P09622, P08559	2100	6	18224	5.7854	0.153593	31.0189
GOTERM_BP_DIRECT	GO:0046487~glyoxylate metabolic process	8	0.37123	0.0318938	P11177, P10515, Q9UBQ7, P14920, Q02218, P36957, P09622, P08559	2045	26	16792	2.52654	0.512782	46.0913
GOTERM_BP_DIRECT	GO:0006086~acetyl-CoA biosynthetic process from pyruvate	4	0.185615	0.043184	P11177, P10515, P09622, P08559	2045	7	16792	4.69214	0.59961	56.8933
Annotation Cluster 78	Enrichment Score: 1.4845850689839761
Category	KH domain**	Count	%	PValue	Genes	List Total	Pop Hits	Pop Total	Fold Enrichment	Benjamini	FDR
UP_SEQ_FEATURE	domain:KH 3	7	0.324826	0.00302564	Q96AE4, Q92945, Q96I24, P61978, Q15366, Q15365, Q00341	2128	15	20063	4.39978	0.269782	5.7097
UP_SEQ_FEATURE	domain:KH 4	4	0.185615	0.0300051	Q96AE4, Q92945, Q96I24, Q00341	2128	7	20063	5.38749	0.85483	44.6263
UP_SEQ_FEATURE	domain:KH 2	7	0.324826	0.0355326	Q96AE4, Q92945, Q96I24, P61978, Q15366, Q15365, Q00341	2128	24	20063	2.74986	0.886649	50.4379
UP_SEQ_FEATURE	domain:KH 1	7	0.324826	0.0355326	Q96AE4, Q92945, Q96I24, P61978, Q15366, Q15365, Q00341	2128	24	20063	2.74986	0.886649	50.4379
Annotation Cluster 79	Enrichment Score: 1.4633638455889046
Category	SH3 domain**	Count	%	PValue	Genes	List Total	Pop Hits	Pop Total	Fold Enrichment	Benjamini	FDR
UP_KEYWORDS	SH3 domain	35	1.62413	0.00954332	Q92608, P20929, Q9NR46, Q92882, P41240, Q86WN1, Q9Y5K6, Q06187, Q96RU3, Q8TF42, P46109, P62993, Q15052, P16885, Q96B97, P06241, Q9UKN7, Q9UJU6, P07948, Q8IZP0, Q9NZQ3, O75791, O00499, O75995, Q5VST9, Q14155, Q13813, Q6XZF7, Q13625, Q15080, P14317, Q14185, Q8IW93, Q14847, P98171	2155	215	20581	1.55471	0.0473856	13.11
UP_SEQ_FEATURE	domain:SH3	28	1.2993	0.0296701	Q92608, P20929, Q9NR46, Q92882, P41240, Q06187, Q96RU3, Q8TF42, Q15052, P16885, P06241, Q9UKN7, Q9UJU6, P07948, Q8IZP0, Q9NZQ3, O00499, O75995, Q5VST9, Q14155, Q13813, Q13625, Q15080, P14317, Q14185, Q8IW93, Q14847, P98171	2128	175	20063	1.5085	0.8546	44.254
INTERPRO	IPR001452:Src homology-3 domain	35	1.62413	0.0328804	Q92608, P20929, Q9NR46, Q92882, P41240, Q86WN1, Q9Y5K6, Q06187, Q96RU3, Q8TF42, P46109, P62993, Q15052, P16885, Q96B97, P06241, Q9UKN7, Q9UJU6, P07948, Q8IZP0, Q9NZQ3, O75791, O00499, O75995, Q5VST9, Q14155, Q13813, Q6XZF7, Q13625, Q15080, P14317, Q14185, Q8IW93, Q14847, P98171	2101	218	18559	1.41821	0.681481	45.3664
Annotation Cluster 80	Enrichment Score: 1.460196880345262
Category	Catalytic activity**	Count	%	PValue	Genes	List Total	Pop Hits	Pop Total	Fold Enrichment	Benjamini	FDR
UP_SEQ_FEATURE	site:Important for catalytic activity	7	0.324826	0.00125043	Q96KP4, P49903, P30084, P42126, P40939, Q13011, Q16836	2128	13	20063	5.07667	0.154078	2.39834
INTERPRO	IPR018376:Enoyl-CoA hydratase/isomerase, conserved site	5	0.232019	0.00785581	Q9NTX5, P30084, P42126, P40939, Q13011	2101	8	18559	5.52088	0.310725	13.2904
Annotation Cluster 81	Enrichment Score: 1.459202485864845
Category	Filamin**	Count	%	PValue	Genes	List Total	Pop Hits	Pop Total	Fold Enrichment	Benjamini	FDR
UP_SEQ_FEATURE	domain:Actin-binding	8	0.37123	0.00331926	Q14315, Q15149, Q01082, Q8WXH0, P21333, O43707, P46939, O75369	2128	20	20063	3.77124	0.287609	6.24703
UP_SEQ_FEATURE	repeat:Filamin 9	3	0.139211	0.0313239	Q14315, P21333, O75369	2128	3	20063	9.4281	0.858339	46.0689
UP_SEQ_FEATURE	repeat:Filamin 8	3	0.139211	0.0313239	Q14315, P21333, O75369	2128	3	20063	9.4281	0.858339	46.0689
UP_SEQ_FEATURE	repeat:Filamin 7	3	0.139211	0.0313239	Q14315, P21333, O75369	2128	3	20063	9.4281	0.858339	46.0689
UP_SEQ_FEATURE	repeat:Filamin 6	3	0.139211	0.0313239	Q14315, P21333, O75369	2128	3	20063	9.4281	0.858339	46.0689
UP_SEQ_FEATURE	repeat:Filamin 5	3	0.139211	0.0313239	Q14315, P21333, O75369	2128	3	20063	9.4281	0.858339	46.0689
UP_SEQ_FEATURE	region of interest:Self-association site, tail	3	0.139211	0.0313239	Q14315, P21333, O75369	2128	3	20063	9.4281	0.858339	46.0689
UP_SEQ_FEATURE	repeat:Filamin 10	3	0.139211	0.0313239	Q14315, P21333, O75369	2128	3	20063	9.4281	0.858339	46.0689
UP_SEQ_FEATURE	repeat:Filamin 11	3	0.139211	0.0313239	Q14315, P21333, O75369	2128	3	20063	9.4281	0.858339	46.0689
UP_SEQ_FEATURE	repeat:Filamin 1	3	0.139211	0.0313239	Q14315, P21333, O75369	2128	3	20063	9.4281	0.858339	46.0689
UP_SEQ_FEATURE	region of interest:Hinge 1	3	0.139211	0.0313239	Q14315, P21333, O75369	2128	3	20063	9.4281	0.858339	46.0689
UP_SEQ_FEATURE	region of interest:Hinge 2	3	0.139211	0.0313239	Q14315, P21333, O75369	2128	3	20063	9.4281	0.858339	46.0689
UP_SEQ_FEATURE	repeat:Filamin 22	3	0.139211	0.0313239	Q14315, P21333, O75369	2128	3	20063	9.4281	0.858339	46.0689
UP_SEQ_FEATURE	repeat:Filamin 21	3	0.139211	0.0313239	Q14315, P21333, O75369	2128	3	20063	9.4281	0.858339	46.0689
UP_SEQ_FEATURE	repeat:Filamin 20	3	0.139211	0.0313239	Q14315, P21333, O75369	2128	3	20063	9.4281	0.858339	46.0689
UP_SEQ_FEATURE	repeat:Filamin 2	3	0.139211	0.0313239	Q14315, P21333, O75369	2128	3	20063	9.4281	0.858339	46.0689
UP_SEQ_FEATURE	repeat:Filamin 4	3	0.139211	0.0313239	Q14315, P21333, O75369	2128	3	20063	9.4281	0.858339	46.0689
UP_SEQ_FEATURE	repeat:Filamin 3	3	0.139211	0.0313239	Q14315, P21333, O75369	2128	3	20063	9.4281	0.858339	46.0689
UP_SEQ_FEATURE	repeat:Filamin 24	3	0.139211	0.0313239	Q14315, P21333, O75369	2128	3	20063	9.4281	0.858339	46.0689
UP_SEQ_FEATURE	repeat:Filamin 23	3	0.139211	0.0313239	Q14315, P21333, O75369	2128	3	20063	9.4281	0.858339	46.0689
UP_SEQ_FEATURE	repeat:Filamin 15	3	0.139211	0.0313239	Q14315, P21333, O75369	2128	3	20063	9.4281	0.858339	46.0689
UP_SEQ_FEATURE	repeat:Filamin 14	3	0.139211	0.0313239	Q14315, P21333, O75369	2128	3	20063	9.4281	0.858339	46.0689
UP_SEQ_FEATURE	repeat:Filamin 13	3	0.139211	0.0313239	Q14315, P21333, O75369	2128	3	20063	9.4281	0.858339	46.0689
UP_SEQ_FEATURE	repeat:Filamin 12	3	0.139211	0.0313239	Q14315, P21333, O75369	2128	3	20063	9.4281	0.858339	46.0689
UP_SEQ_FEATURE	repeat:Filamin 19	3	0.139211	0.0313239	Q14315, P21333, O75369	2128	3	20063	9.4281	0.858339	46.0689
UP_SEQ_FEATURE	repeat:Filamin 18	3	0.139211	0.0313239	Q14315, P21333, O75369	2128	3	20063	9.4281	0.858339	46.0689
UP_SEQ_FEATURE	repeat:Filamin 17	3	0.139211	0.0313239	Q14315, P21333, O75369	2128	3	20063	9.4281	0.858339	46.0689
UP_SEQ_FEATURE	repeat:Filamin 16	3	0.139211	0.0313239	Q14315, P21333, O75369	2128	3	20063	9.4281	0.858339	46.0689
Annotation Cluster 82	Enrichment Score: 1.4214549481406904
Category	Phosphofructokinase activity**	Count	%	PValue	Genes	List Total	Pop Hits	Pop Total	Fold Enrichment	Benjamini	FDR
UP_SEQ_FEATURE	metal ion-binding site:Magnesium; via carbonyl oxygen	8	0.37123	0.00790521	Q5TFE4, Q8TCD5, Q01813, P08237, P49902, P30520, Q9UHY7, P17858	2128	23	20063	3.27934	0.489677	14.2715
INTERPRO	IPR000023:Phosphofructokinase domain	3	0.139211	0.0355005	Q01813, P08237, P17858	2101	3	18559	8.83341	0.70579	47.9817
INTERPRO	IPR015912:Phosphofructokinase, conserved site	3	0.139211	0.0355005	Q01813, P08237, P17858	2101	3	18559	8.83341	0.70579	47.9817
INTERPRO	IPR022953:Phosphofructokinase	3	0.139211	0.0355005	Q01813, P08237, P17858	2101	3	18559	8.83341	0.70579	47.9817
INTERPRO	IPR009161:6-phosphofructokinase, eukaryotic type	3	0.139211	0.0355005	Q01813, P08237, P17858	2101	3	18559	8.83341	0.70579	47.9817
PFAM	PF00365:Phosphofructokinase	3	0.139211	0.0372996	Q01813, P08237, P17858	2030	3	17475	8.60837	0.788774	47.2771
GOTERM_MF_DIRECT	GO:0003872~6-phosphofructokinase activity	3	0.139211	0.0403806	Q01813, P08237, P17858	2044	3	16881	8.25881	0.439237	49.9954
Annotation Cluster 83	Enrichment Score: 1.4214068498546475
Category	DHR*	Count	%	PValue	Genes	List Total	Pop Hits	Pop Total	Fold Enrichment	Benjamini	FDR
UP_SEQ_FEATURE	domain:DHR-1	5	0.232019	0.0225563	Q92608, Q96BY6, Q8NF50, Q14185, Q5JSL3	2128	11	20063	4.2855	0.786192	35.7664
UP_SEQ_FEATURE	domain:DHR-2	5	0.232019	0.0225563	Q92608, Q96BY6, Q8NF50, Q14185, Q5JSL3	2128	11	20063	4.2855	0.786192	35.7664
INTERPRO	IPR027357:DHR-2 domain	5	0.232019	0.0280521	Q92608, Q96BY6, Q8NF50, Q14185, Q5JSL3	2101	11	18559	4.01519	0.630476	40.2186
INTERPRO	IPR010703:Dedicator of cytokinesis C-terminal	5	0.232019	0.0280521	Q92608, Q96BY6, Q8NF50, Q14185, Q5JSL3	2101	11	18559	4.01519	0.630476	40.2186
INTERPRO	IPR027007:DHR-1 domain	5	0.232019	0.0280521	Q92608, Q96BY6, Q8NF50, Q14185, Q5JSL3	2101	11	18559	4.01519	0.630476	40.2186
INTERPRO	IPR026791:Dedicator of cytokinesis	5	0.232019	0.0280521	Q92608, Q96BY6, Q8NF50, Q14185, Q5JSL3	2101	11	18559	4.01519	0.630476	40.2186
PFAM	PF06920:Dedicator of cytokinesis	5	0.232019	0.0305544	Q92608, Q96BY6, Q8NF50, Q14185, Q5JSL3	2030	11	17475	3.9129	0.736665	40.699
PFAM	PF14429:C2 domain in Dock180 and Zizimin proteins	5	0.232019	0.0305544	Q92608, Q96BY6, Q8NF50, Q14185, Q5JSL3	2030	11	17475	3.9129	0.736665	40.699
Annotation Cluster 84	Enrichment Score: 1.4168412433270345
Category	Protein ufmylation*	Count	%	PValue	Genes	List Total	Pop Hits	Pop Total	Fold Enrichment	Benjamini	FDR
GOTERM_BP_DIRECT	GO:0071569~protein ufmylation	4	0.185615	0.0148876	Q9GZZ9, O94874, P61960, Q9Y3C8	2045	5	16792	6.569	0.326189	24.8682
GOTERM_BP_DIRECT	GO:1990592~protein K69-linked ufmylation	4	0.185615	0.0148876	Q9GZZ9, O94874, P61960, Q9Y3C8	2045	5	16792	6.569	0.326189	24.8682
Annotation Cluster 85	Enrichment Score: 1.4066129588172926
Category	SWI/SNF*	Count	%	PValue	Genes	List Total	Pop Hits	Pop Total	Fold Enrichment	Benjamini	FDR
GOTERM_BP_DIRECT	GO:0006337~nucleosome disassembly	7	0.324826	0.0121365	Q01105, Q12824, Q8TAQ2, Q92925, Q969G3, P17096, Q9Y5B9	2045	17	16792	3.3811	0.283586	20.7661
GOTERM_CC_DIRECT	GO:0016514~SWI/SNF complex	6	0.278422	0.0224818	P51531, Q12824, Q8TAQ2, Q92925, Q969G3, O96019	2100	15	18224	3.47124	0.151478	30.0767
GOTERM_CC_DIRECT	GO:0071564~npBAF complex	5	0.232019	0.0406518	P51531, Q12824, Q8TAQ2, Q969G3, O96019	2100	12	18224	3.61587	0.233597	47.9512
Annotation Cluster 86	Enrichment Score: 1.399713233565572
Category	Glycation**	Count	%	PValue	Genes	List Total	Pop Hits	Pop Total	Fold Enrichment	Benjamini	FDR
UP_KEYWORDS	Glycation	7	0.324826	0.000689726	P61769, P00751, P02649, P69905, P02768, P68871, P02647	2155	12	20581	5.57104	0.0048181	1.00604
UP_SEQ_FEATURE	glycosylation site:N-linked (Glc) (glycation)	6	0.278422	0.00116351	P00751, P02649, P69905, P02768, P68871, P02647	2128	9	20063	6.2854	0.150351	2.23341
Annotation Cluster 87	Enrichment Score: 1.361710999650182
Category	Cystatin**	Count	%	PValue	Genes	List Total	Pop Hits	Pop Total	Fold Enrichment	Benjamini	FDR
UP_SEQ_FEATURE	domain:Cystatin 2	4	0.185615	0.0043822	P04196, Q9UGM5, P01042, P02765	2128	4	20063	9.4281	0.342641	8.16801
UP_SEQ_FEATURE	domain:Cystatin 1	4	0.185615	0.0043822	P04196, Q9UGM5, P01042, P02765	2128	4	20063	9.4281	0.342641	8.16801
Annotation Cluster 88	Enrichment Score: 1.3587848722810185
Category	Kringle*	Count	%	PValue	Genes	List Total	Pop Hits	Pop Total	Fold Enrichment	Benjamini	FDR
INTERPRO	IPR003609:Apple-like	5	0.232019	0.0128842	P14210, P26927, P03951, P03952, P00747	2101	9	18559	4.90745	0.433774	20.9018
PFAM	PF00024:PAN domain	5	0.232019	0.0141025	P14210, P26927, P03951, P03952, P00747	2030	9	17475	4.78243	0.536214	21.2719
UP_SEQ_FEATURE	domain:Kringle 2	4	0.185615	0.0300051	P14210, P26927, P00747, P00734	2128	7	20063	5.38749	0.85483	44.6263
UP_SEQ_FEATURE	domain:Kringle 1	4	0.185615	0.0300051	P14210, P26927, P00747, P00734	2128	7	20063	5.38749	0.85483	44.6263
UP_KEYWORDS	Kringle	6	0.278422	0.0335083	P14210, Q04756, P26927, Q8NCW0, P00747, P00734	2155	18	20581	3.18345	0.134298	39.3151
INTERPRO	IPR013806:Kringle-like fold	8	0.37123	0.0391963	P02751, P14210, Q04756, P26927, Q8NCW0, P11717, P00747, P00734	2101	29	18559	2.4368	0.726654	51.4702
INTERPRO	IPR018056:Kringle, conserved site	6	0.278422	0.0449285	P14210, Q04756, P26927, Q8NCW0, P00747, P00734	2101	18	18559	2.94447	0.767924	56.447
INTERPRO	IPR000001:Kringle	6	0.278422	0.0449285	P14210, Q04756, P26927, Q8NCW0, P00747, P00734	2101	18	18559	2.94447	0.767924	56.447
PFAM	PF00051:Kringle domain	6	0.278422	0.0494118	P14210, Q04756, P26927, Q8NCW0, P00747, P00734	2030	18	17475	2.86946	0.855053	57.4006
Annotation Cluster 89	Enrichment Score: 1.3547542715684615
Category	Cell cycle**	Count	%	PValue	Genes	List Total	Pop Hits	Pop Total	Fold Enrichment	Benjamini	FDR
GOTERM_BP_DIRECT	GO:0010824~regulation of centrosome duplication	9	0.417633	0.00103662	Q9UPN4, Q9NZZ3, Q9Y3E7, O75351, P08F94, Q7LBR1, O14980, Q8WUM4, Q9H444	2045	19	16792	3.88954	0.0444041	1.95765
GOTERM_BP_DIRECT	GO:0006997~nucleus organization	10	0.464037	0.00258675	P84243, Q9NZZ3, O75351, P48739, Q7LBR1, Q9BY43, Q8WUM4, Q9H444, O00499, Q14980	2045	26	16792	3.15817	0.0873227	4.81744
GOTERM_BP_DIRECT	GO:0019058~viral life cycle	10	0.464037	0.00952055	P62987, Q9NP79, P62979, P62937, Q9NZZ3, Q9Y3E7, O75351, Q9BY43, Q8WUM4, Q9H444	2045	31	16792	2.64879	0.238916	16.6694
GOTERM_BP_DIRECT	GO:0000920~cell separation after cytokinesis	7	0.324826	0.0163652	Q9NZZ3, Q9Y3E7, O75351, Q7LBR1, Q9BY43, Q8WUM4, Q9H444	2045	18	16792	3.19326	0.346556	26.9876
GOTERM_BP_DIRECT	GO:1901673~regulation of mitotic spindle assembly	6	0.278422	0.0206654	P12270, Q9NZZ3, O75351, Q7LBR1, Q8WUM4, Q9H444	2045	14	16792	3.51911	0.399504	32.8377
GOTERM_BP_DIRECT	GO:1904903~ESCRT III complex disassembly	5	0.232019	0.0250802	Q9NP79, Q9NZZ3, O75351, Q7LBR1, P53990	2045	10	16792	4.10562	0.449745	38.3802
GOTERM_BP_DIRECT	GO:0036258~multivesicular body assembly	9	0.417633	0.0286703	Q9NP79, Q9NZZ3, Q9Y3E7, O75351, Q7LBR1, Q9BY43, Q8WUM4, Q9H444, P53990	2045	31	16792	2.38391	0.48606	42.5648
GOTERM_BP_DIRECT	GO:0007080~mitotic metaphase plate congression	10	0.464037	0.0301682	Q02224, Q96EE3, Q9NZZ3, Q14974, O75351, Q7LBR1, Q9BY43, Q8WUM4, Q13618, Q9H444	2045	37	16792	2.21926	0.499234	44.2298
Annotation Cluster 90	Enrichment Score: 1.349408215439637
Category	GTP activity**	Count	%	PValue	Genes	List Total	Pop Hits	Pop Total	Fold Enrichment	Benjamini	FDR
UP_KEYWORDS	Prenylation	30	1.39211	0.00476234	P62820, P31689, P60953, P61026, P61006, P61020, P08134, Q14642, Q02224, P11233, P61106, P84095, P15153, Q9BRT3, Q15907, P35913, Q5VW32, Q9UL25, P46020, O60884, P51149, P61019, P51148, Q03252, P02545, P32456, P20700, P55209, P61586, Q96T49	2155	168	20581	1.70542	0.0261872	6.75672
UP_KEYWORDS	GTP-binding	52	2.41299	0.00644265	P07437, P62820, P00367, Q9UHD8, P53597, P61006, Q15029, P50583, P08134, P68371, Q14141, P11233, P61106, Q8N884, P68366, P15153, Q96I99, P62826, Q9Y6B6, P68104, P49411, Q9UL25, P50570, Q15019, P55010, P61019, O60841, P61586, P84085, O60313, Q9H4B7, Q16181, P60953, P61026, P30520, P61020, P04899, P84095, P20591, O00429, Q15907, P15170, Q9NR31, P57772, Q8WYJ6, A6NH57, Q96F15, P51149, P51148, P13639,…	2155	343	20581	1.44787	0.0339827	9.03739
GOTERM_MF_DIRECT	GO:0003924~GTPase activity	42	1.94896	0.00927473	P07437, P62820, Q9UHD8, P60953, P61026, P52566, P61006, O00571, Q15029, P61020, P04899, P68371, P61106, P11233, P62873, P84095, P15153, P62879, P68366, P20591, O00429, P62826, Q15907, Q9Y6B6, P15170, P68104, Q9UL25, P49411, P57772, P50570, P55010, P51149, P61019, P51148, P13639, P32456, O60841, P61586, P62330, P84085, O60313, Q9H4B7	2044	234	16881	1.48235	0.177432	14.5018
GOTERM_MF_DIRECT	GO:0019003~GDP binding	14	0.649652	0.010722	Q9Y6G9, Q9UL25, P61026, P61006, P61020, P51149, P61019, P51148, P11233, P61106, P60891, Q96I99, P62826, Q15907	2044	54	16881	2.14117	0.193522	16.5778
UP_SEQ_FEATURE	nucleotide phosphate-binding region:GTP	47	2.18097	0.0119492	P07437, P62820, P60953, Q9UHD8, P61026, P30520, P61006, Q15029, P61020, P08134, P04899, P68371, Q14141, P61106, P11233, P84095, P15153, P68366, P20591, O00429, Q15907, P62826, Q9Y6B6, P15170, P68104, Q9NR31, Q9UL25, P49411, P57772, P50570, Q15019, Q8WYJ6, A6NH57, P55010, Q96F15, P51149, P61019, P51148, P13639, P32456, O60841, P61586, P62330, P84085, O60313, Q9H4B7, Q16181	2128	310	20063	1.42942	0.60445	20.803
GOTERM_MF_DIRECT	GO:0005525~GTP binding	61	2.83063	0.0224155	P62820, P07437, P00367, Q9UHD8, P53597, P61006, Q15029, P08134, P50583, Q9H4M9, P68371, P08133, Q14141, P61106, P11233, P68366, Q8N884, P15153, Q96I99, P62826, Q9Y6B6, P68104, P49411, Q9UL25, P49903, P50570, Q15019, P55010, P61019, P08238, O60841, P61586, P84085, O60313, Q9H4B7, Q16181, Q9Y6G9, P60953, P61026, Q02790, P30520, P61020, P04899, Q9H223, P07900, P84095, P20591, O00429, Q15907, P15170,…	2044	384	16881	1.31195	0.30061	31.6949
Annotation Cluster 91	Enrichment Score: 1.345576292507808
Category	Oxidoreductase activity*	Count	%	PValue	Genes	List Total	Pop Hits	Pop Total	Fold Enrichment	Benjamini	FDR
GOTERM_MF_DIRECT	GO:0016616~oxidoreductase activity, acting on the CH-OH group of donors, NAD or NADP as acceptor	7	0.324826	0.0118071	P40925, Q8IWW8, Q13363, P00338, Q9UBQ7, P50213, P07195	2044	17	16881	3.40068	0.204439	18.103
Annotation Cluster 92	Enrichment Score: 1.3327157907505351
Category	HAT*	Count	%	PValue	Genes	List Total	Pop Hits	Pop Total	Fold Enrichment	Benjamini	FDR
INTERPRO	IPR003107:RNA-processing protein, HAT helix	5	0.232019	0.0195745	Q9BZJ0, Q15020, O94906, Q86UA1, Q14690	2101	10	18559	4.41671	0.545803	30.054
UP_SEQ_FEATURE	repeat:HAT 7	4	0.185615	0.0300051	Q9BZJ0, Q15020, O94906, Q86UA1	2128	7	20063	5.38749	0.85483	44.6263
UP_SEQ_FEATURE	repeat:HAT 4	5	0.232019	0.0310507	Q9BZJ0, Q15020, O94906, Q86UA1, Q14690	2128	12	20063	3.92838	0.861565	45.773
UP_SEQ_FEATURE	repeat:HAT 3	5	0.232019	0.0411774	Q9BZJ0, Q15020, O94906, Q86UA1, Q14690	2128	13	20063	3.62619	0.918363	55.7728
UP_SEQ_FEATURE	repeat:HAT 2	5	0.232019	0.0411774	Q9BZJ0, Q15020, O94906, Q86UA1, Q14690	2128	13	20063	3.62619	0.918363	55.7728
UP_SEQ_FEATURE	repeat:HAT 1	5	0.232019	0.0411774	Q9BZJ0, Q15020, O94906, Q86UA1, Q14690	2128	13	20063	3.62619	0.918363	55.7728
Annotation Cluster 93	Enrichment Score: 1.3312527879546814
Category	Ubiquitin**	Count	%	PValue	Genes	List Total	Pop Hits	Pop Total	Fold Enrichment	Benjamini	FDR
UP_SEQ_FEATURE	active site:Glycyl thioester intermediate	19	0.881671	0.000335479	Q05086, Q9C0C9, P68036, A0AVT1, P22314, O14933, Q15751, P61088, Q7Z6Z7, Q14669, P61086, Q9GZZ9, P61081, P62253, Q9H832, Q8TBC4, P63279, Q9Y3C8, Q9UBT2	2128	71	20063	2.52301	0.0720589	0.648884
INTERPRO	IPR000608:Ubiquitin-conjugating enzyme, E2	10	0.464037	0.0423255	Q9C0C9, P68036, P61081, O14933, P62253, P61088, Q9H832, Q13404, P63279, P61086	2101	42	18559	2.10319	0.750519	54.25
INTERPRO	IPR016135:Ubiquitin-conjugating enzyme/RWD-like	12	0.556845	0.0469142	Q9C0C9, P68036, P61081, O14933, P62253, P61088, Q9H832, Q13404, Q9UIY3, P63279, Q9Y3C8, P61086	2101	56	18559	1.89287	0.7794	58.0555
PFAM	PF00179:Ubiquitin-conjugating enzyme	10	0.464037	0.0486664	Q9C0C9, P68036, P61081, O14933, P62253, P61088, Q9H832, Q13404, P63279, P61086	2030	42	17475	2.04961	0.857117	56.8346
Annotation Cluster 94	Enrichment Score: 1.3258291855125899
Category	Ubiquitin**	Count	%	PValue	Genes	List Total	Pop Hits	Pop Total	Fold Enrichment	Benjamini	FDR
UP_SEQ_FEATURE	cross-link:Glycyl lysine isopeptide (Gly-Lys) (interchain with K-? in acceptor proteins)	7	0.324826	0.00849497	P62987, Q15843, P62979, P55854, P61956, P61960, P63165	2128	18	20063	3.66648	0.509863	15.2549
INTERPRO	IPR019954:Ubiquitin conserved site	5	0.232019	0.0280521	P62987, Q15843, P62979, P46379, P54578	2101	11	18559	4.01519	0.630476	40.2186
Annotation Cluster 95	Enrichment Score: 1.3210122216126974
Category	Elongation factor**	Count	%	PValue	Genes	List Total	Pop Hits	Pop Total	Fold Enrichment	Benjamini	FDR
INTERPRO	IPR009000:Translation elongation/initiation factor/Ribosomal, beta-barrel	10	0.464037	0.00466551	P68104, P13639, P49411, P57772, P49588, O60841, Q15029, P18077, P15170, P39023	2101	30	18559	2.94447	0.212371	8.10806
INTERPRO	IPR000795:Elongation factor, GTP-binding domain	7	0.324826	0.0199066	P68104, P13639, P49411, P57772, O60841, Q15029, P15170	2101	20	18559	3.09169	0.547329	30.4812
INTERPRO	IPR004161:Translation elongation factor EFTu/EF1A, domain 2	6	0.278422	0.0209476	P68104, P13639, P49411, O60841, Q15029, P15170	2101	15	18559	3.53337	0.561347	31.8042
PFAM	PF03144:Elongation factor Tu domain 2	6	0.278422	0.0232103	P68104, P13639, P49411, O60841, Q15029, P15170	2030	15	17475	3.44335	0.675417	32.6627
Annotation Cluster 96	Enrichment Score: 1.293542669219924
Category	Mitochondria**	Count	%	PValue	Genes	List Total	Pop Hits	Pop Total	Fold Enrichment	Benjamini	FDR
KEGG_PATHWAY	hsa05016:Huntington's disease	49	2.27378	0.00119218	Q92769, P63010, P12074, P21796, P18859, P22695, Q96ST3, Q13561, P19388, Q96KJ9, P19387, Q6ZR08, P24928, P24539, P13073, P10606, Q07812, P04179, P28331, O95782, Q96CW1, P09497, Q9Y277, P09496, P00441, P45880, P30876, P05141, Q7Z4L0, P42858, P30049, Q00610, Q8WXX0, P00403, P14406, P14854, Q9UFH2, P21912, P20674, P99999, P06576, P31930, P48047, Q14203, Q16656, Q16718, P25705, O75947, Q13127	1130	192	6910	1.56061	0.0141616	1.5606
UP_KEYWORDS	Mitochondrion inner membrane	41	1.90255	0.0153023	P49748, P56134, Q8NE62, O75027, P12074, O95831, P05141, Q99766, P35232, Q7Z4L0, P30049, P18859, Q02978, Q6UXV4, P00403, P23396, P22695, Q99623, P14406, O60220, P21912, O95847, P34897, P20674, Q9NX63, Q9Y5L4, Q96KJ9, P13073, P24539, P10606, P06576, P31930, Q9Y5J7, P48047, Q00325, P55084, P28331, P25705, Q16718, O75947, O60313	2155	270	20581	1.45024	0.070271	20.2271
Annotation Cluster 97	Enrichment Score: 1.2644349470399572
Category	Mitochondria**	Count	%	PValue	Genes	List Total	Pop Hits	Pop Total	Fold Enrichment	Benjamini	FDR
GOTERM_BP_DIRECT	GO:0006123~mitochondrial electron transport, cytochrome c to oxygen	9	0.417633	0.0015447	P99999, P13073, P10606, Q7Z4L0, P14854, P20674, P00403, P12074, Q96KJ9	2045	20	16792	3.69506	0.0595086	2.90385
GOTERM_CC_DIRECT	GO:0005751~mitochondrial respiratory chain complex IV	6	0.278422	0.0117162	P13073, P10606, Q7Z4L0, P20674, P12074, Q96KJ9	2100	13	18224	4.00527	0.0906896	16.9256
GOTERM_MF_DIRECT	GO:0004129~cytochrome-c oxidase activity	9	0.417633	0.0229917	P13073, P14406, P10606, Q7Z4L0, P14854, P20674, P00403, P12074, Q96KJ9	2044	30	16881	2.47764	0.304681	32.3687
Annotation Cluster 98	Enrichment Score: 1.2608312970438935
Category	HIT domain*	Count	%	PValue	Genes	List Total	Pop Hits	Pop Total	Fold Enrichment	Benjamini	FDR
INTERPRO	IPR011146:HIT-like domain	5	0.232019	0.0128842	P07902, Q96C86, Q9BX68, P49773, Q69YN2	2101	9	18559	4.90745	0.433774	20.9018
Annotation Cluster 99	Enrichment Score: 1.2565120329144128
Category	ATP activity**	Count	%	PValue	Genes	List Total	Pop Hits	Pop Total	Fold Enrichment	Benjamini	FDR
GOTERM_BP_DIRECT	GO:0042776~mitochondrial ATP synthesis coupled proton transport	10	0.464037	0.00042868	P24539, P10606, P06576, Q99766, P48047, P56134, P30049, P25705, P18859, O75947	2045	21	16792	3.91012	0.0211281	0.81401
UP_KEYWORDS	Hydrogen ion transport	12	0.556845	0.0110284	Q16864, P24539, P06576, Q99766, P38606, P48047, P56134, P30049, P25705, P18859, O75947, P21281	2155	49	20581	2.33886	0.0527628	14.9999
INTERPRO	IPR004100:ATPase, alpha/beta subunit, N-terminal	4	0.185615	0.0121273	P06576, P38606, P25705, P21281	2101	5	18559	7.06673	0.418874	19.7979
INTERPRO	IPR020003:ATPase, alpha/beta subunit, nucleotide-binding domain, active site	4	0.185615	0.0121273	P06576, P38606, P25705, P21281	2101	5	18559	7.06673	0.418874	19.7979
INTERPRO	IPR000194:ATPase, F1/V1/A1 complex, alpha/beta subunit, nucleotide-binding domain	4	0.185615	0.0121273	P06576, P38606, P25705, P21281	2101	5	18559	7.06673	0.418874	19.7979
PFAM	PF00006:ATP synthase alpha/beta family, nucleotide-binding domain	4	0.185615	0.0130395	P06576, P38606, P25705, P21281	2030	5	17475	6.8867	0.519871	19.8301
PFAM	PF02874:ATP synthase alpha/beta family, beta-barrel domain	4	0.185615	0.0130395	P06576, P38606, P25705, P21281	2030	5	17475	6.8867	0.519871	19.8301
UP_KEYWORDS	ATP synthesis	6	0.278422	0.0203624	P06576, Q99766, P48047, P56134, P30049, P25705	2155	16	20581	3.58138	0.0884207	26.0284
INTERPRO	IPR000793:ATPase, F1/V1/A1 complex, alpha/beta subunit, C-terminal	3	0.139211	0.0355005	P06576, P38606, P25705	2101	3	18559	8.83341	0.70579	47.9817
Annotation Cluster 100	Enrichment Score: 1.2450601797585776
Category	Inhibitor factor*	Count	%	PValue	Genes	List Total	Pop Hits	Pop Total	Fold Enrichment	Benjamini	FDR
INTERPRO	IPR010600:Inter-alpha-trypsin inhibitor heavy chain, C-terminal	4	0.185615	0.0222243	Q06033, Q14624, P19827, P19823	2101	6	18559	5.88894	0.574078	33.3944
INTERPRO	IPR002035:von Willebrand factor, type A	19	0.881671	0.0233592	Q99829, Q06033, P12111, P05556, Q14624, P12956, P19827, P13010, P16144, P19823, O95487, Q15436, P00751, P12109, O75131, P53992, P55036, P10155, P06681	2101	97	18559	1.73026	0.583652	34.7785
PFAM	PF06668:Inter-alpha-trypsin inhibitor heavy chain C-terminus	4	0.185615	0.0238398	Q06033, Q14624, P19827, P19823	2030	6	17475	5.73892	0.675019	33.3898
GOTERM_BP_DIRECT	GO:0030212~hyaluronan metabolic process	5	0.232019	0.0485014	Q06033, Q14624, P14210, P19827, P19823	2045	12	16792	3.42135	0.635872	61.2378
Annotation Cluster 101	Enrichment Score: 1.2376722078903863
Category	Signal recognition particle*	Count	%	PValue	Genes	List Total	Pop Hits	Pop Total	Fold Enrichment	Benjamini	FDR
UP_KEYWORDS	Signal recognition particle	4	0.185615	0.0179509	O76094, P49458, P37108, Q9UHB9	2155	6	20581	6.3669	0.0794901	23.3145
GOTERM_CC_DIRECT	GO:0005786~signal recognition particle, endoplasmic reticulum targeting	4	0.185615	0.0233243	O76094, P49458, P37108, Q9UHB9	2100	6	18224	5.7854	0.153593	31.0189
GOTERM_MF_DIRECT	GO:0008312~7S RNA binding	4	0.185615	0.0425381	O76094, P49458, P37108, Q9UHB9	2044	7	16881	4.71932	0.453881	51.8525
Annotation Cluster 102	Enrichment Score: 1.237462064811883
Category	GTPase activation**	Count	%	PValue	Genes	List Total	Pop Hits	Pop Total	Fold Enrichment	Benjamini	FDR
UP_KEYWORDS	GTPase activation	33	1.53132	0.00793892	Q92609, Q92888, Q5TG30, P52565, Q15027, P52566, Q14161, P43487, Q96NW4, Q15057, Q9P107, Q9UJF2, Q6ZW31, Q5R372, Q92619, O43665, Q9H2M9, Q8TB24, Q96FS4, P46060, Q9BXI6, Q07960, Q12980, Q9H0H5, Q9Y3L3, Q8WU79, P50395, Q8N264, Q8IW93, P31150, P42331, Q68EM7, P98171	2155	197	20581	1.5998	0.040614	11.0244
GOTERM_BP_DIRECT	GO:0051056~regulation of small GTPase mediated signal transduction	27	1.2529	0.010476	P60953, Q5TG30, P52565, P52566, P08134, Q9P107, P84095, Q15052, P15153, Q6ZW31, P01023, Q92619, Q92974, Q96FS4, Q07960, Q5VST9, Q14155, Q9H0H5, P50395, Q8N264, P61586, Q12802, Q7Z6J4, P31150, P42331, Q68EM7, P98171	2045	134	16792	1.6545	0.253487	18.1883
Annotation Cluster 103	Enrichment Score: 1.2322572930806948
Category	Clathrin*	Count	%	PValue	Genes	List Total	Pop Hits	Pop Total	Fold Enrichment	Benjamini	FDR
GOTERM_CC_DIRECT	GO:0030122~AP-2 adaptor complex	6	0.278422	0.0117162	Q92609, O95782, P63010, P00533, Q96CW1, P42566	2100	13	18224	4.00527	0.0906896	16.9256
GOTERM_CC_DIRECT	GO:0030130~clathrin coat of trans-Golgi network vesicle	4	0.185615	0.0233243	Q00610, O95782, P09497, P09496	2100	6	18224	5.7854	0.153593	31.0189
GOTERM_CC_DIRECT	GO:0030118~clathrin coat	4	0.185615	0.0233243	P11717, Q00610, P09497, P09496	2100	6	18224	5.7854	0.153593	31.0189
GOTERM_BP_DIRECT	GO:0072583~clathrin-mediated endocytosis	7	0.324826	0.0276418	P27824, O95782, P63010, P09497, Q96CW1, P09496, O14976	2045	20	16792	2.87394	0.476522	41.3942
UP_KEYWORDS	Coated pit	11	0.510441	0.0364505	P50570, O00429, Q00610, O95782, Q9UBC2, P63010, Q96RU3, P09497, Q96CW1, P42566, P09496	2155	51	20581	2.05988	0.14245	41.9669
GOTERM_CC_DIRECT	GO:0030132~clathrin coat of coated pit	4	0.185615	0.0373634	Q00610, Q9UBC2, P09497, P09496	2100	7	18224	4.95891	0.219162	45.072
GOTERM_CC_DIRECT	GO:0036020~endolysosome membrane	5	0.232019	0.0406518	Q00610, O95782, P63010, Q96CW1, P09496	2100	12	18224	3.61587	0.233597	47.9512
Annotation Cluster 104	Enrichment Score: 1.206094335099766
Category	Calponin**	Count	%	PValue	Genes	List Total	Pop Hits	Pop Total	Fold Enrichment	Benjamini	FDR
PFAM	PF00307:Calponin homology (CH) domain	19	0.881671	0.000471215	P46940, Q99439, Q01082, Q8WWI1, P21333, P37802, P46939, O75369, Q14155, Q14315, Q15149, Q15052, Q8WXH0, Q15691, Q15555, O43707, P13797, Q8NHY3, P13796	2030	67	17475	2.44118	0.0548939	0.790547
INTERPRO	IPR001589:Actinin-type, actin-binding, conserved site	10	0.464037	0.000554003	Q14315, Q15149, Q01082, Q8WXH0, P21333, O43707, P46939, P13797, O75369, P13796	2101	23	18559	3.84061	0.0455682	0.996997
UP_SEQ_FEATURE	domain:CH 2	10	0.464037	0.00131705	Q14315, Q15149, Q01082, Q8WXH0, P21333, O43707, P46939, P13797, O75369, P13796	2128	27	20063	3.49189	0.152304	2.52458
UP_SEQ_FEATURE	domain:CH 1	10	0.464037	0.00131705	Q14315, Q15149, Q01082, Q8WXH0, P21333, O43707, P46939, P13797, O75369, P13796	2128	27	20063	3.49189	0.152304	2.52458
INTERPRO	IPR001715:Calponin homology domain	19	0.881671	0.00171223	P46940, Q99439, Q01082, Q8WWI1, P21333, P37802, P46939, O75369, Q14155, Q14315, Q15149, Q15052, Q8WXH0, Q15691, Q15555, O43707, P13797, Q8NHY3, P13796	2101	76	18559	2.20835	0.105219	3.05112
UP_SEQ_FEATURE	domain:Actin-binding	8	0.37123	0.00331926	Q14315, Q15149, Q01082, Q8WXH0, P21333, O43707, P46939, O75369	2128	20	20063	3.77124	0.287609	6.24703
Annotation Cluster 105	Enrichment Score: 1.1997085257986178
Category	Catabolic process**	Count	%	PValue	Genes	List Total	Pop Hits	Pop Total	Fold Enrichment	Benjamini	FDR
GOTERM_BP_DIRECT	GO:0019388~galactose catabolic process	5	0.232019	0.00564736	P36871, P07902, Q96G03, Q15124, P51570	2045	7	16792	5.86518	0.160008	10.2334
INTERPRO	IPR005841:Alpha-D-phosphohexomutase superfamily	3	0.139211	0.0355005	P36871, Q96G03, Q15124	2101	3	18559	8.83341	0.70579	47.9817
Annotation Cluster 106	Enrichment Score: 1.1805092853711947
Category	FAD**	Count	%	PValue	Genes	List Total	Pop Hits	Pop Total	Fold Enrichment	Benjamini	FDR
UP_SEQ_FEATURE	binding site:FAD	8	0.37123	0.00790521	P49748, O95831, P16083, Q96HE7, O95881, P26440, P14920, P09622	2128	23	20063	3.27934	0.489677	14.2715
UP_SEQ_FEATURE	nucleotide phosphate-binding region:FAD	14	0.649652	0.01197	P49748, P00390, Q8NE62, P43304, P26440, P14920, P09622, O95831, P16083, P11310, O95881, Q16881, P13804, P00387	2128	62	20063	2.12893	0.600419	20.8353
INTERPRO	IPR004099:Pyridine nucleotide-disulphide oxidoreductase, dimerisation	4	0.185615	0.0356579	O95831, P00390, Q16881, P09622	2101	7	18559	5.04766	0.703519	48.1349
INTERPRO	IPR016156:FAD/NAD-linked reductase, dimerisation	4	0.185615	0.0356579	O95831, P00390, Q16881, P09622	2101	7	18559	5.04766	0.703519	48.1349
PFAM	PF07992:Pyridine nucleotide-disulphide oxidoreductase	5	0.232019	0.0417154	O95831, Q9Y6N5, P00390, Q16881, P09622	2030	12	17475	3.58682	0.817567	51.2048
Annotation Cluster 107	Enrichment Score: 1.163005532395405
Category	PH domain*	Count	%	PValue	Genes	List Total	Pop Hits	Pop Total	Fold Enrichment	Benjamini	FDR
INTERPRO	IPR011993:Pleckstrin homology-like domain	63	2.92343	0.0233067	Q01082, P08567, Q9ULZ2, P51178, Q14289, Q15027, Q5VT25, Q9NVZ3, P11171, Q06187, Q63HR2, Q9UKG1, Q7Z3J3, P15311, P16885, Q92625, Q9H6Z4, Q9H4E7, Q7L591, Q86XR2, P25098, Q92974, Q9Y490, P26038, Q13464, P50570, Q08945, Q8NFP9, Q9BZL6, Q8IW93, Q7Z6J4, Q86UX7, Q92888, Q2MJR0, P43487, Q6ZS81, Q9UH65, Q15057, Q15052, Q9UJF2, P31751, P50851, Q5R372, P42768, Q5JSL3, Q9NYA4, Q5VST9, Q14155, Q96BY6, Q9Y4H2,…	2101	427	18559	1.30329	0.587193	34.7151
UP_SEQ_FEATURE	domain:PH	37	1.71694	0.0272836	Q92888, Q01082, Q9ULZ2, P51178, Q15027, Q5VT25, Q06187, Q9UH65, Q9UKG1, Q15057, Q15052, P16885, Q9UJF2, P31751, Q7L591, Q9H4E7, P25098, Q92974, P50570, Q13464, Q5JSL3, Q5VST9, Q14155, Q9Y4H2, Q92556, Q96BY6, Q16186, Q86X27, Q8N264, Q9BZL6, O75116, Q8IW93, Q12802, P42331, Q7Z6L1, Q86UX7, Q9HAU0	2128	245	20063	1.42384	0.839488	41.5329
Annotation Cluster 108	Enrichment Score: 1.1597103191853229
Category	Glycyl lysine isopeptide**	Count	%	PValue	Genes	List Total	Pop Hits	Pop Total	Fold Enrichment	Benjamini	FDR
UP_SEQ_FEATURE	cross-link:Glycyl lysine isopeptide (Gly-Lys) (interchain with K-? in acceptor proteins)	7	0.324826	0.00849497	P62987, Q15843, P62979, P55854, P61956, P61960, P63165	2128	18	20063	3.66648	0.509863	15.2549
Annotation Cluster 109	Enrichment Score: 1.1359126467901681
Category	RCC1*	Count	%	PValue	Genes	List Total	Pop Hits	Pop Total	Fold Enrichment	Benjamini	FDR
UP_SEQ_FEATURE	repeat:RCC1 5	6	0.278422	0.0351884	Q8WZ42, Q8TD19, O75592, P18754, Q15751, Q9P258	2128	18	20063	3.1427	0.886683	50.0935
UP_SEQ_FEATURE	repeat:RCC1 6	5	0.232019	0.0411774	Q8WZ42, Q8TD19, P18754, Q15751, Q9P258	2128	13	20063	3.62619	0.918363	55.7728
UP_SEQ_FEATURE	repeat:RCC1 4	6	0.278422	0.0437126	Q8WZ42, Q8TD19, O75592, P18754, Q15751, Q9P258	2128	19	20063	2.9773	0.924709	57.9872
UP_SEQ_FEATURE	repeat:RCC1 7	4	0.185615	0.0442853	Q8WZ42, P18754, Q15751, Q9P258	2128	8	20063	4.71405	0.923588	58.4728
Annotation Cluster 110	Enrichment Score: 1.1313241669043492
Category	ENTH/VHS*	Count	%	PValue	Genes	List Total	Pop Hits	Pop Total	Fold Enrichment	Benjamini	FDR
INTERPRO	IPR008942:ENTH/VHS	8	0.37123	0.0272036	Q9NQG5, O15042, Q9UJY4, Q5VT52, Q9UJY5, Q14677, Q8IWX8, O60784	2101	27	18559	2.61731	0.627378	39.2678
UP_SEQ_FEATURE	domain:CID	4	0.185615	0.0442853	Q9NQG5, O15042, Q5VT52, Q8IWX8	2128	8	20063	4.71405	0.923588	58.4728
Annotation Cluster 111	Enrichment Score: 1.1232714635527894
Category	SMC domain*	Count	%	PValue	Genes	List Total	Pop Hits	Pop Total	Fold Enrichment	Benjamini	FDR
INTERPRO	IPR010935:SMCs flexible hinge	4	0.185615	0.0222243	A6NHR9, Q14683, Q9UQE7, Q9NTJ3	2101	6	18559	5.88894	0.574078	33.3944
PFAM	PF06470:SMC proteins Flexible Hinge Domain	4	0.185615	0.0238398	A6NHR9, Q14683, Q9UQE7, Q9NTJ3	2030	6	17475	5.73892	0.675019	33.3898
UP_SEQ_FEATURE	compositionally biased region:Ala/Asp-rich (DA-box)	4	0.185615	0.0442853	Q92878, Q14683, Q9UQE7, Q9NTJ3	2128	8	20063	4.71405	0.923588	58.4728
Annotation Cluster 112	Enrichment Score: 1.1053392444613943
Category	RNA ligase*	Count	%	PValue	Genes	List Total	Pop Hits	Pop Total	Fold Enrichment	Benjamini	FDR
GOTERM_CC_DIRECT	GO:0009328~phenylalanine-tRNA ligase complex	3	0.139211	0.036729	Q9Y285, Q8N1G4, Q9NSD9	2100	3	18224	8.6781	0.2171	44.4997
Annotation Cluster 113	Enrichment Score: 1.0986617791523035
Category	Metabolic process**	Count	%	PValue	Genes	List Total	Pop Hits	Pop Total	Fold Enrichment	Benjamini	FDR
GOTERM_BP_DIRECT	GO:0006796~phosphate-containing compound metabolic process	8	0.37123	0.00367894	Q9H2U2, Q92835, Q9H008, P49441, Q15181, O14732, P29218, Q13822	2045	18	16792	3.64944	0.114481	6.78473
Annotation Cluster 114	Enrichment Score: 1.0936091853279195
Category	Transmembrane**	Count	%	PValue	Genes	List Total	Pop Hits	Pop Total	Fold Enrichment	Benjamini	FDR
UP_KEYWORDS	Transmembrane beta strand	5	0.232019	0.0097808	P07357, P02748, P45880, P21796, Q9Y277	2155	9	20581	5.30575	0.0481223	13.4149
GOTERM_CC_DIRECT	GO:0046930~pore complex	5	0.232019	0.0137114	P37198, Q07812, P45880, P21796, Q9Y277	2100	9	18224	4.82116	0.100636	19.5256
INTERPRO	IPR001925:Porin, eukaryotic type	3	0.139211	0.0355005	P45880, P21796, Q9Y277	2101	3	18559	8.83341	0.70579	47.9817
Annotation Cluster 115	Enrichment Score: 1.078505466477482
Category	Isomerase*	Count	%	PValue	Genes	List Total	Pop Hits	Pop Total	Fold Enrichment	Benjamini	FDR
GOTERM_BP_DIRECT	GO:0061077~chaperone-mediated protein folding	10	0.464037	0.0301682	P13667, P27824, P23284, Q02790, P27797, P62942, Q13451, P68400, P26885, Q00688	2045	37	16792	2.21926	0.499234	44.2298
INTERPRO	IPR001179:Peptidyl-prolyl cis-trans isomerase, FKBP-type, domain	6	0.278422	0.0449285	O00170, Q02790, P62942, Q13451, P26885, Q00688	2101	18	18559	2.94447	0.767924	56.447
PFAM	PF00254:FKBP-type peptidyl-prolyl cis-trans isomerase	6	0.278422	0.0494118	O00170, Q02790, P62942, Q13451, P26885, Q00688	2030	18	17475	2.86946	0.855053	57.4006
Annotation Cluster 116	Enrichment Score: 1.0693792026196136
Category	Oxocarboxylic acid metabolism*	Count	%	PValue	Genes	List Total	Pop Hits	Pop Total	Fold Enrichment	Benjamini	FDR
KEGG_PATHWAY	hsa01210:2-Oxocarboxylic acid metabolism	8	0.37123	0.0130964	O75874, P17174, P00505, P48735, P50213, Q99798, O75390, P21399	1130	17	6910	2.87767	0.0983958	15.9555
Annotation Cluster 117	Enrichment Score: 1.0453958081933015
Category	Copper ion transport*	Count	%	PValue	Genes	List Total	Pop Hits	Pop Total	Fold Enrichment	Benjamini	FDR
GOTERM_BP_DIRECT	GO:0006825~copper ion transport	6	0.278422	0.0279582	Q04656, Q02790, O15431, O00244, P00450, Q14061	2045	15	16792	3.2845	0.478901	41.7568
UP_KEYWORDS	Copper transport	4	0.185615	0.0428372	Q04656, O15431, O00244, P00450	2155	8	20581	4.77517	0.160391	47.3559
Annotation Cluster 118	Enrichment Score: 1.0226179439144654
Category	Vps5**	Count	%	PValue	Genes	List Total	Pop Hits	Pop Total	Fold Enrichment	Benjamini	FDR
GOTERM_CC_DIRECT	GO:0030905~retromer, tubulation complex	4	0.185615	0.00557741	Q13596, Q9UNH7, Q9Y5X3, O60749	2100	4	18224	8.6781	0.0516948	8.42408
INTERPRO	IPR015404:Vps5 C-terminal	4	0.185615	0.0121273	Q13596, Q9UNH7, Q9Y5X3, O60749	2101	5	18559	7.06673	0.418874	19.7979
PFAM	PF09325:Vps5 C terminal like	4	0.185615	0.0130395	Q13596, Q9UNH7, Q9Y5X3, O60749	2030	5	17475	6.8867	0.519871	19.8301
Annotation Cluster 119	Enrichment Score: 1.0167999583994352
Category	Guanyl-nucleotide exchange factor*	Count	%	PValue	Genes	List Total	Pop Hits	Pop Total	Fold Enrichment	Benjamini	FDR
GOTERM_MF_DIRECT	GO:0005085~guanyl-nucleotide exchange factor activity	22	1.02088	0.0444179	Q92608, Q8NF50, Q92974, Q9BXI6, Q5JSL3, Q9Y6D6, Q9Y2Q5, Q5VST9, Q14155, Q9UHA4, Q96NW4, Q92556, Q96BY6, Q86X27, Q15052, Q9NPQ8, Q14185, Q9BRG2, Q12967, Q12802, Q7Z6J4, P98171	2044	118	16881	1.53978	0.465807	53.4175
Annotation Cluster 120	Enrichment Score: 1.011596718076408
Category	Peroxisome**	Count	%	PValue	Genes	List Total	Pop Hits	Pop Total	Fold Enrichment	Benjamini	FDR
GOTERM_CC_DIRECT	GO:0005777~peroxisome	22	1.02088	0.00711956	P51659, P00441, Q96CN7, Q86WA8, Q9NP80, Q13011, P14920, P48735, P04040, Q9Y5Y5, P09110, Q8N4Q0, P29401, Q9Y2Q3, P11310, P30044, O75874, Q5T011, P08670, O00429, Q9UKA4, Q9Y3D6	2100	104	18224	1.83575	0.0614818	10.6332
Annotation Cluster 121	Enrichment Score: 0.9812557979901394
Category	NuRD complex*	Count	%	PValue	Genes	List Total	Pop Hits	Pop Total	Fold Enrichment	Benjamini	FDR
GOTERM_CC_DIRECT	GO:0016581~NuRD complex	7	0.324826	0.0126281	Q09028, Q92769, O94776, Q16576, Q8WXI9, P68400, Q9UKG1	2100	18	18224	3.37481	0.094446	18.1235
Annotation Cluster 122	Enrichment Score: 0.9657522046284225
Category	Mre11 complex*	Count	%	PValue	Genes	List Total	Pop Hits	Pop Total	Fold Enrichment	Benjamini	FDR
GOTERM_CC_DIRECT	GO:0030870~Mre11 complex	4	0.185615	0.0233243	P49959, Q92878, Q9NYB0, P23497	2100	6	18224	5.7854	0.153593	31.0189
Annotation Cluster 123	Enrichment Score: 0.9588119608115249
Category	WD*	Count	%	PValue	Genes	List Total	Pop Hits	Pop Total	Fold Enrichment	Benjamini	FDR
UP_SEQ_FEATURE	repeat:WD 9	11	0.510441	0.0150018	Q05BV3, O00423, O95834, Q9BZH6, Q96KV7, Q8WZ42, O75083, Q15751, Q8NI36, P35606, Q9HC35	2128	44	20063	2.35703	0.674705	25.4177
UP_SEQ_FEATURE	repeat:WD 8	13	0.603248	0.0220138	Q05BV3, Q8WZ42, Q15751, P35606, Q9HC35, O00423, Q9BZH6, O95834, Q96KV7, P57737, O75083, Q9BZK7, Q8NI36	2128	60	20063	2.04276	0.785567	35.0711
INTERPRO	IPR005108:HELP	4	0.185615	0.0222243	Q05BV3, O00423, O95834, Q9HC35	2101	6	18559	5.88894	0.574078	33.3944
PFAM	PF03451:HELP motif	4	0.185615	0.0238398	Q05BV3, O00423, O95834, Q9HC35	2030	6	17475	5.73892	0.675019	33.3898
Annotation Cluster 124	Enrichment Score: 0.9530069477283458
Category	TSP*	Count	%	PValue	Genes	List Total	Pop Hits	Pop Total	Fold Enrichment	Benjamini	FDR
INTERPRO	IPR001862:Membrane attack complex component/perforin/complement C9	4	0.185615	0.0121273	P07357, P07358, P02748, P10643	2101	5	18559	7.06673	0.418874	19.7979
INTERPRO	IPR020863:Membrane attack complex component/perforin domain, conserved site	4	0.185615	0.0222243	P07357, P07358, P02748, P10643	2101	6	18559	5.88894	0.574078	33.3944
UP_SEQ_FEATURE	domain:TSP type-1 1	10	0.464037	0.0439636	P07357, Q6ZMP0, P07358, Q76LX8, Q13591, Q8N6G6, P07996, A2VEC9, Q9UP79, P10643	2128	45	20063	2.09513	0.923984	58.2008
UP_SEQ_FEATURE	domain:TSP type-1 2	10	0.464037	0.0439636	P07357, Q6ZMP0, P07358, Q76LX8, Q13591, Q8N6G6, P07996, A2VEC9, Q9UP79, P10643	2128	45	20063	2.09513	0.923984	58.2008
UP_SEQ_FEATURE	domain:MACPF	4	0.185615	0.0442853	P07357, P07358, P02748, P10643	2128	8	20063	4.71405	0.923588	58.4728
Annotation Cluster 125	Enrichment Score: 0.9447017558101314
Category	Glyoxylate metabolic process*	Count	%	PValue	Genes	List Total	Pop Hits	Pop Total	Fold Enrichment	Benjamini	FDR
GOTERM_BP_DIRECT	GO:0046487~glyoxylate metabolic process	8	0.37123	0.0318938	P11177, P10515, Q9UBQ7, P14920, Q02218, P36957, P09622, P08559	2045	26	16792	2.52654	0.512782	46.0913
Annotation Cluster 126	Enrichment Score: 0.9439309764389674
Category	EF-hand*	Count	%	PValue	Genes	List Total	Pop Hits	Pop Total	Fold Enrichment	Benjamini	FDR
INTERPRO	IPR018247:EF-Hand 1, calcium-binding site	31	1.43852	0.0166684	Q02818, P17655, P51178, P23743, Q9H4M9, P62158, Q9H223, Q5D862, P31949, P09486, Q8WXX0, O43707, P42566, P28676, P06702, P30626, P06703, Q96D15, P43304, Q15293, P05109, P07384, O75340, Q9UBC2, Q13813, Q9Y2I6, P14314, P26447, P04632, P13797, P13796	2101	178	18559	1.5384	0.493269	26.2087
INTERPRO	IPR011992:EF-hand-like domain	44	2.04176	0.0220199	Q02818, P17655, P42224, P51178, Q9UMZ2, Q8N163, P23743, P42226, Q9UH65, P42229, Q9H4M9, P62158, Q9H223, Q5D862, P16885, P31949, P09486, Q9H4E7, O43707, P42566, P28676, P06702, P30626, Q96C19, P06703, Q96D15, P60660, P43304, Q15293, P05109, P07384, O75340, P46939, Q9UBC2, Q13813, Q9Y2I6, P14314, P26447, P52630, P04632, P13797, Q8IX12, P13796, P40763	2101	279	18559	1.39308	0.575143	33.1422
Annotation Cluster 127	Enrichment Score: 0.9132520275067313
Category	Purine nucleotide catabolic process*	Count	%	PValue	Genes	List Total	Pop Hits	Pop Total	Fold Enrichment	Benjamini	FDR
GOTERM_BP_DIRECT	GO:0006195~purine nucleotide catabolic process	6	0.278422	0.0147355	Q8TCD5, P00491, P49902, P04040, P07203, Q96P26	2045	13	16792	3.78981	0.324822	24.6469
Annotation Cluster 128	Enrichment Score: 0.9117231748676571
Category	Dynamin*	Count	%	PValue	Genes	List Total	Pop Hits	Pop Total	Fold Enrichment	Benjamini	FDR
PFAM	PF00350:Dynamin family	6	0.278422	0.0232103	Q9H223, P20591, P50570, O00429, O60313, Q9H4M9	2030	15	17475	3.44335	0.675417	32.6627
INTERPRO	IPR001401:Dynamin, GTPase domain	4	0.185615	0.0356579	P20591, P50570, O00429, O60313	2101	7	18559	5.04766	0.703519	48.1349
INTERPRO	IPR022812:Dynamin	6	0.278422	0.0356732	Q9H223, P20591, P50570, O00429, O60313, Q9H4M9	2101	17	18559	3.11768	0.699817	48.1498
Annotation Cluster 129	Enrichment Score: 0.893306773888042
Category	Mitochondria*	Count	%	PValue	Genes	List Total	Pop Hits	Pop Total	Fold Enrichment	Benjamini	FDR
GOTERM_BP_DIRECT	GO:0043653~mitochondrial fragmentation involved in apoptotic process	5	0.232019	0.016627	Q96QK1, Q07812, O00429, Q8N163, Q9Y3D6	2045	9	16792	4.5618	0.348199	27.3571
Annotation Cluster 130	Enrichment Score: 0.877700715034054
Category	Box C/D snoRNP complex*	Count	%	PValue	Genes	List Total	Pop Hits	Pop Total	Fold Enrichment	Benjamini	FDR
GOTERM_CC_DIRECT	GO:0031428~box C/D snoRNP complex	4	0.185615	0.0233243	P55769, Q9Y2X3, O00567, P22087	2100	6	18224	5.7854	0.153593	31.0189
Annotation Cluster 131	Enrichment Score: 0.8708634717092072
Category	MHC class II**	Count	%	PValue	Genes	List Total	Pop Hits	Pop Total	Fold Enrichment	Benjamini	FDR
GOTERM_MF_DIRECT	GO:0023026~MHC class II protein complex binding	13	0.603248	1.09074e-08	Q30167, P01903, P07900, P06340, P04233, P11142, P08238, P62258, P60033, P50995, P28068, P14618, P13765	2044	16	16881	6.71028	1.38944e-06	1.83399e-05
KEGG_PATHWAY	hsa05150:Staphylococcus aureus infection	18	0.835267	0.00423696	Q30167, P01031, P02679, P06340, P08603, P20036, P31994, P01903, P00751, P11226, P05156, P24071, P28068, P01024, P13765, P0C0L4, P00747, P06681	1130	54	6910	2.03835	0.0439157	5.44471
GOTERM_CC_DIRECT	GO:0071556~integral component of lumenal side of endoplasmic reticulum membrane	9	0.417633	0.0142223	Q30167, P01903, P04233, P27824, P27797, P20036, P51572, Q8TCT9, O15533	2100	29	18224	2.6932	0.103432	20.179
KEGG_PATHWAY	hsa04612:Antigen processing and presentation	21	0.974478	0.0175906	Q30167, P30101, P06340, P34932, P27824, Q9UL46, P27797, P20036, Q06323, Q03519, Q03518, O15533, P01903, P61769, P04233, P11142, P07900, P08238, P28068, P13765, P25774	1130	76	6910	1.68968	0.114862	20.8644
UP_KEYWORDS	MHC II	6	0.278422	0.0264175	Q30167, P01903, P06340, P20036, P28068, P13765	2155	17	20581	3.37071	0.111833	32.4533
GOTERM_CC_DIRECT	GO:0042613~MHC class II protein complex	7	0.324826	0.0340311	Q30167, P01903, P06340, P04233, P20036, P28068, P13765	2100	22	18224	2.76121	0.206374	42.0028
UP_SEQ_FEATURE	domain:Ig-like C1-type	8	0.37123	0.0468971	Q30167, P01903, P61769, P06340, P20036, P28068, P13765, O15533	2128	32	20063	2.35703	0.932894	60.6201
GOTERM_BP_DIRECT	GO:0002504~antigen processing and presentation of peptide or polysaccharide antigen via MHC class II	6	0.278422	0.0469269	Q30167, P01903, P06340, P20036, P28068, P13765	2045	17	16792	2.89809	0.627871	59.9967
Annotation Cluster 132	Enrichment Score: 0.8526051335574422
Category	UBA/TS-N domain*	Count	%	PValue	Genes	List Total	Pop Hits	Pop Total	Fold Enrichment	Benjamini	FDR
PFAM	PF00627:UBA/TS-N domain	8	0.37123	0.025309	P54727, Q8NBM4, Q04323, Q8TF42, P54725, P45974, Q7Z6Z7, P61086	2030	26	17475	2.64873	0.687102	35.0581
Annotation Cluster 133	Enrichment Score: 0.8454695758095113
Category	Septin complex*	Count	%	PValue	Genes	List Total	Pop Hits	Pop Total	Fold Enrichment	Benjamini	FDR
GOTERM_CC_DIRECT	GO:0031105~septin complex	4	0.185615	0.0127481	Q9UHD8, Q15019, Q16181, Q14141	2100	5	18224	6.94248	0.0945795	18.2799
Annotation Cluster 134	Enrichment Score: 0.8401029427584448
Category	Protein serine/threonine phosphatase activity*	Count	%	PValue	Genes	List Total	Pop Hits	Pop Total	Fold Enrichment	Benjamini	FDR
GOTERM_MF_DIRECT	GO:0004722~protein serine/threonine phosphatase activity	14	0.649652	0.0193519	Q9H2U2, Q9H0C8, P63151, P62140, Q8WVY7, P30153, Q08209, P60510, Q9NYA4, Q9UQK1, O15355, P62136, P99999, O00743	2044	58	16881	1.9935	0.274145	28.0051
Annotation Cluster 135	Enrichment Score: 0.8390754554132551
Category	ENTH/VHS*	Count	%	PValue	Genes	List Total	Pop Hits	Pop Total	Fold Enrichment	Benjamini	FDR
INTERPRO	IPR008942:ENTH/VHS	8	0.37123	0.0272036	Q9NQG5, O15042, Q9UJY4, Q5VT52, Q9UJY5, Q14677, Q8IWX8, O60784	2101	27	18559	2.61731	0.627378	39.2678
Annotation Cluster 136	Enrichment Score: 0.8264730084456899
Category	Calcium activity*	Count	%	PValue	Genes	List Total	Pop Hits	Pop Total	Fold Enrichment	Benjamini	FDR
GOTERM_BP_DIRECT	GO:0060315~negative regulation of ryanodine-sensitive calcium-release channel activity	5	0.232019	0.0485014	P30626, P28161, P78417, P62942, P62158	2045	12	16792	3.42135	0.635872	61.2378
Annotation Cluster 137	Enrichment Score: 0.8263082018322117
Category	Non-homologous end-joining*	Count	%	PValue	Genes	List Total	Pop Hits	Pop Total	Fold Enrichment	Benjamini	FDR
KEGG_PATHWAY	hsa03450:Non-homologous end-joining	6	0.278422	0.0472934	P49959, Q92878, P12956, P13010, P39748, P78527	1130	13	6910	2.82233	0.256267	47.2084
Annotation Cluster 138	Enrichment Score: 0.8002614465017385
Category	Negative regulation of viral genome replication*	Count	%	PValue	Genes	List Total	Pop Hits	Pop Total	Fold Enrichment	Benjamini	FDR
GOTERM_BP_DIRECT	GO:0045071~negative regulation of viral genome replication	10	0.464037	0.0476687	P00973, Q9NRW3, Q12906, Q7Z2W4, P02788, P20591, Q16666, P55265, Q96AZ6, Q9HC16	2045	40	16792	2.05281	0.630816	60.586
Annotation Cluster 139	Enrichment Score: 0.7825573286483665
Category	Mitochondria*	Count	%	PValue	Genes	List Total	Pop Hits	Pop Total	Fold Enrichment	Benjamini	FDR
GOTERM_BP_DIRECT	GO:0043653~mitochondrial fragmentation involved in apoptotic process	5	0.232019	0.016627	Q96QK1, Q07812, O00429, Q8N163, Q9Y3D6	2045	9	16792	4.5618	0.348199	27.3571
Annotation Cluster 140	Enrichment Score: 0.7775762545639849
Category	EPS15 homology*	Count	%	PValue	Genes	List Total	Pop Hits	Pop Total	Fold Enrichment	Benjamini	FDR
INTERPRO	IPR000261:EPS15 homology (EH)	5	0.232019	0.0280521	Q9H223, Q9UMZ2, Q9UBC2, Q9H4M9, P42566	2101	11	18559	4.01519	0.630476	40.2186
Annotation Cluster 141	Enrichment Score: 0.7439697316284037
Category	RAGE receptor binding*	Count	%	PValue	Genes	List Total	Pop Hits	Pop Total	Fold Enrichment	Benjamini	FDR
GOTERM_MF_DIRECT	GO:0050786~RAGE receptor binding	5	0.232019	0.0350202	P06702, P26447, P26583, P05109, P09429	2044	11	16881	3.754	0.406916	45.0856
Annotation Cluster 142	Enrichment Score: 0.7356565262819073
Category	EGF-like 9*	Count	%	PValue	Genes	List Total	Pop Hits	Pop Total	Fold Enrichment	Benjamini	FDR
UP_SEQ_FEATURE	domain:EGF-like 9; calcium-binding	6	0.278422	0.0214321	Q04721, Q14766, P23142, Q75N90, Q8IX30, P98095	2128	16	20063	3.53554	0.780423	34.3178
Annotation Cluster 143	Enrichment Score: 0.7211871743265176
Category	Extracellular space**	Count	%	PValue	Genes	List Total	Pop Hits	Pop Total	Fold Enrichment	Benjamini	FDR
GOTERM_CC_DIRECT	GO:0005615~extracellular space	213	9.88399	7.82472e-07	O95970, P04114, P08603, P04217, P23528, P61769, P53621, P11142, P13645, O60303, P98160, P06681, P68104, P54577, O75368, Q8WXI7, Q76LX8, Q15063, P53634, P13796, Q02818, P52565, P27352, P04040, P01011, P62979, Q969H8, P01008, P01009, P09486, P09382, P63104, P56705, P22692, Q15582, P62987, P06396, P26583, Q9UK55, P00533, P0C0L4, P07602, P01031, P49747, Q06828, Q07021, Q9UF83, Q13822, P36955, P15311,…	2100	1347	18224	1.37226	1.72142e-05	0.00123115
Annotation Cluster 144	Enrichment Score: 0.7200236583653753
Category	Lipoprotein**	Count	%	PValue	Genes	List Total	Pop Hits	Pop Total	Fold Enrichment	Benjamini	FDR
GOTERM_BP_DIRECT	GO:0042158~lipoprotein biosynthetic process	6	0.278422	0.00219257	P02649, P04114, P07237, P06727, P02647, P04180	2045	9	16792	5.47416	0.0781663	4.09782
GOTERM_CC_DIRECT	GO:0034364~high-density lipoprotein particle	7	0.324826	0.0340311	P02649, P02749, P06727, O95445, P02647, P04180, Q00341	2100	22	18224	2.76121	0.206374	42.0028
Annotation Cluster 145	Enrichment Score: 0.7054960790694459
Category	Dynein**	Count	%	PValue	Genes	List Total	Pop Hits	Pop Total	Fold Enrichment	Benjamini	FDR
UP_KEYWORDS	Dynein	10	0.464037	0.0055547	Q96FJ2, Q9Y6G9, Q13409, Q9UFH2, Q14204, Q13561, Q14203, Q8WXX0, P51808, Q6ZR08	2155	33	20581	2.89404	0.0301977	7.83875
Annotation Cluster 146	Enrichment Score: 0.6969202362328026
Category	Phosphatase activit*	Count	%	PValue	Genes	List Total	Pop Hits	Pop Total	Fold Enrichment	Benjamini	FDR
GOTERM_BP_DIRECT	GO:0006470~protein dephosphorylation	25	1.16009	0.0168033	Q9H2U2, P63151, Q8WVY7, P30153, Q08209, Q9UQK1, Q63HR2, O15355, P62136, P29350, Q99952, Q9H0C8, P62140, P08575, Q9H008, Q05209, P60510, Q9NYA4, P35236, O14974, P18031, P99999, P54829, O00743, Q9NRX4	2045	126	16792	1.62922	0.348377	27.605
GOTERM_MF_DIRECT	GO:0004722~protein serine/threonine phosphatase activity	14	0.649652	0.0193519	Q9H2U2, Q9H0C8, P63151, P62140, Q8WVY7, P30153, Q08209, P60510, Q9NYA4, Q9UQK1, O15355, P62136, P99999, O00743	2044	58	16881	1.9935	0.274145	28.0051
UP_KEYWORDS	Protein phosphatase	22	1.02088	0.0362538	Q9H0C8, Q8WVY7, P62140, P08575, Q9NP77, Q05209, Q08209, P60510, Q9NYA4, P35236, O15355, Q63HR2, P18031, P62136, P54829, O00743, Q8TF42, Q9NRX4, P29350, Q99952, P24666, Q06124	2155	133	20581	1.57976	0.142689	41.793
Annotation Cluster 147	Enrichment Score: 0.6866966847977798
Category	Heterochromatin**	Count	%	PValue	Genes	List Total	Pop Hits	Pop Total	Fold Enrichment	Benjamini	FDR
GOTERM_CC_DIRECT	GO:0005720~nuclear heterochromatin	8	0.37123	0.00949019	Q96T88, P83916, P17987, P16401, P45973, Q13185, O75475, Q13263	2100	22	18224	3.15567	0.0758604	13.9321
INTERPRO	IPR008251:Chromo shadow domain	3	0.139211	0.0355005	P83916, P45973, Q13185	2101	3	18559	8.83341	0.70579	47.9817
PFAM	PF01393:Chromo shadow domain	3	0.139211	0.0372996	P83916, P45973, Q13185	2030	3	17475	8.60837	0.788774	47.2771
Annotation Cluster 148	Enrichment Score: 0.6835802551380554
Category	Carbon metabolism*	Count	%	PValue	Genes	List Total	Pop Hits	Pop Total	Fold Enrichment	Benjamini	FDR
UP_KEYWORDS	One-carbon metabolism	6	0.278422	0.0264175	Q9NZL9, P31153, P34897, Q6UB35, P23526, P11586	2155	17	20581	3.37071	0.111833	32.4533
Annotation Cluster 149	Enrichment Score: 0.6763536227716733
Category	Kringle*	Count	%	PValue	Genes	List Total	Pop Hits	Pop Total	Fold Enrichment	Benjamini	FDR
INTERPRO	IPR013806:Kringle-like fold	8	0.37123	0.0391963	P02751, P14210, Q04756, P26927, Q8NCW0, P11717, P00747, P00734	2101	29	18559	2.4368	0.726654	51.4702
Annotation Cluster 150	Enrichment Score: 0.6587056515875274
Category	Laminin**	Count	%	PValue	Genes	List Total	Pop Hits	Pop Total	Fold Enrichment	Benjamini	FDR
INTERPRO	IPR001791:Laminin G domain	15	0.696056	0.00615529	P35443, Q16787, Q9HCU4, P20908, P39060, O00468, P25391, Q6UVK1, P20849, Q9NYQ8, Q8WU66, P04278, P12107, P07996, P98160	2101	60	18559	2.20835	0.259492	10.5635
Annotation Cluster 151	Enrichment Score: 0.6297570886972856
Category	EGF-like domain*	Count	%	PValue	Genes	List Total	Pop Hits	Pop Total	Fold Enrichment	Benjamini	FDR
UP_SEQ_FEATURE	domain:EGF-like 9; calcium-binding	6	0.278422	0.0214321	Q04721, Q14766, P23142, Q75N90, Q8IX30, P98095	2128	16	20063	3.53554	0.780423	34.3178
INTERPRO	IPR026823:Complement Clr-like EGF domain	8	0.37123	0.0328367	P14543, Q14766, Q12805, P23142, Q9NZR2, Q75N90, Q8IX30, P98095	2101	28	18559	2.52383	0.685012	45.3217
PFAM	PF12662:Complement Clr-like EGF-like	8	0.37123	0.0371346	P14543, Q14766, Q12805, P23142, Q9NZR2, Q75N90, Q8IX30, P98095	2030	28	17475	2.45954	0.795362	47.1247
UP_SEQ_FEATURE	domain:EGF-like 3; calcium-binding	9	0.417633	0.0427618	P35443, Q9HCU4, P49747, P14543, Q14766, Q12805, P23142, Q8IX30, P98095	2128	38	20063	2.23297	0.922187	57.1694
Annotation Cluster 152	Enrichment Score: 0.5939599876046711
Category	IPT/TIG*	Count	%	PValue	Genes	List Total	Pop Hits	Pop Total	Fold Enrichment	Benjamini	FDR
UP_SEQ_FEATURE	domain:IPT/TIG 3	5	0.232019	0.0411774	P08F94, O15031, Q9ULL4, Q9HCM2, Q8TEW0	2128	13	20063	3.62619	0.918363	55.7728
UP_SEQ_FEATURE	domain:IPT/TIG 2	5	0.232019	0.0411774	P08F94, O15031, Q9ULL4, Q9HCM2, Q8TEW0	2128	13	20063	3.62619	0.918363	55.7728
UP_SEQ_FEATURE	domain:IPT/TIG 4	4	0.185615	0.0442853	P08F94, Q9ULL4, Q9HCM2, Q8TEW0	2128	8	20063	4.71405	0.923588	58.4728
Annotation Cluster 153	Enrichment Score: 0.5207402837047691
Category	Binding site*	Count	%	PValue	Genes	List Total	Pop Hits	Pop Total	Fold Enrichment	Benjamini	FDR
UP_SEQ_FEATURE	binding site:Substrate; via carbonyl oxygen	8	0.37123	0.019677	P49748, Q15046, P11310, Q96KP4, P26440, P14920, P41250, O00519	2128	27	20063	2.79351	0.755128	31.994
Annotation Cluster 154	Enrichment Score: 0.2892552357522799
Category	Proton acceptor*	Count	%	PValue	Genes	List Total	Pop Hits	Pop Total	Fold Enrichment	Benjamini	FDR
UP_SEQ_FEATURE	active site:Proton acceptor	88	4.08353	0.0281844	P24752, P49748, Q13043, Q14289, P26440, Q5VT25, P06733, Q99714, P41240, Q96C23, Q9Y6S9, O43847, Q06187, P17858, Q13523, O00444, P09417, Q15569, Q86X76, O15264, P25098, P40925, P40926, Q13464, Q76MJ5, P05771, P09110, O94804, P09972, Q9NRX4, P49189, P08237, P54760, P11413, Q8TD19, Q16881, Q9BZL6, Q7Z4W1, O95747, Q13554, Q9P289, Q13557, P51659, Q16698, Q01813, Q15208, Q8TC59, Q8WZ42, P04075, Q12851,…	2128	672	20063	1.23463	0.845892	42.5745

## Sheet: FEA_Proteome_293p_A-D
Annotation Cluster 1	Enrichment Score: 4.296876961424671
Category	Immune cells**	Count	%	PValue	Genes	List Total	Pop Hits	Pop Total	Fold Enrichment	Benjamini	FDR
GNF_U133A_QUARTILE	PB-CD14+Monocytes_3rd	211	72.0137	7.13974e-11	Q66GS9, P19474, Q7L1Q6, Q13868, Q9Y3P9, O75352, P62070, Q13769, Q13573, Q9H7Z7, Q9BV38, Q9NQW7, Q8NFF5, Q5TEJ8, P49792, P49790, Q8IXH7, P28065, Q9UFW8, P28067, P52434, Q7Z5R6, Q96JB5, Q04637, Q13952, Q00169, O43776, Q9NZJ9, Q14344, Q9P2E9, P14316, Q5T013, P67775, Q12996, Q9NP66, Q8WWY3, Q9NX24, Q15306, P00488, Q9NT62, P43403, O95758, Q01415, Q92900, P42766, Q29RF7, Q14839, O76071, O60927, P09471,…	246	9273	13681	1.26545	1.88013e-09	7.57144e-08
GNF_U133A_QUARTILE	ADIPOCYTE_3rd	220	75.0853	1.71989e-09	Q66GS9, P13987, P19474, Q7L1Q6, Q13868, Q9Y3P9, O75352, P62070, Q13769, Q13573, Q9H7Z7, Q9BV38, Q9NQW7, Q8NFF5, Q5TEJ8, P49792, P49790, Q96C57, Q8IXH7, P28065, P28067, P52434, Q7Z5R6, Q96JB5, Q04637, O95251, Q13952, Q00169, O43776, Q9NZJ9, Q14344, Q9P2E9, P14316, P67775, Q12996, Q9UK76, Q9Y580, Q9NP66, Q8WWY3, Q9NX24, Q15306, Q9NT62, P43403, O95758, Q01415, Q92900, P42766, Q29RF7, Q14839, P51784,…	246	10142	13681	1.20637	2.26452e-08	1.82388e-06
GNF_U133A_QUARTILE	Cardiac Myocytes_3rd	174	59.3857	9.40491e-08	Q66GS9, Q01085, P19474, Q9UK59, Q9UHD2, Q7L1Q6, Q9NZB2, Q96KP1, Q9Y3P9, Q13868, P62070, Q13769, Q13573, Q9H7Z7, Q9BV38, Q9NQW7, Q8NFF5, Q9NZT2, Q5TEJ8, P49792, O94953, P49790, Q96C57, Q5JTH9, Q9UHD9, P36507, Q9H4A6, P28065, Q8IXH7, Q9UFW8, P10415, P52434, Q7Z5R6, O75822, Q96JB5, Q04637, P11279, Q15291, O95251, Q13952, Q14344, Q9P2E9, P14316, Q12996, Q15007, P17706, Q16539, Q9H9Q2, Q9Y485, Q9NP66,…	246	7424	13681	1.30345	1.06141e-06	9.97358e-05
GNF_U133A_QUARTILE	PB-CD56+NKCells_3rd	189	64.5051	4.72982e-07	Q66GS9, Q01085, P19474, Q9UHD2, Q7L1Q6, Q9NZB2, Q96KP1, Q9Y3P9, Q13868, P62070, Q13769, Q13573, Q9H7Z7, Q9BV38, O00487, O95453, Q8NFF5, Q9NZT2, Q5TEJ8, P49792, O94953, P49790, Q5JTH9, Q9UHD9, P36507, Q8IXH7, Q9H4A6, P28065, Q9UFW8, P28067, P10415, P52434, Q9NUQ2, O75822, Q96JB5, P11279, Q15291, O15514, Q13952, Q00169, Q9NZJ9, Q14344, Q9P2E9, P14316, P67775, Q15007, P17706, Q16539, Q9H9Q2, Q9Y485,…	246	8475	13681	1.24024	4.67069e-06	0.000501581
GNF_U133A_QUARTILE	CD8+T-cells_3rd	180	61.4334	0.000555181	Q66GS9, Q01085, P19474, Q9UK59, Q9UHD2, Q7L1Q6, Q9NZB2, Q96KP1, Q9Y3P9, Q13868, Q13769, Q13573, Q9H7Z7, Q9NQW7, O95453, Q8NFF5, Q9NZT2, Q5TEJ8, P49792, O94953, P49790, Q5JTH9, Q9UHD9, P36507, P28065, Q8IXH7, Q9UFW8, P10415, P52434, Q7Z5R6, O75822, Q96JB5, Q04637, P11279, Q15291, Q13952, O43776, Q9NZJ9, Q14344, Q9P2E9, P14316, Q12996, Q15007, P17706, Q16539, Q9H9Q2, Q9Y485, Q9NP66, Q8WWY3, Q9NX24,…	246	8632	13681	1.1597	0.00336904	0.587184
GNF_U133A_QUARTILE	PB-CD19+Bcells_3rd	187	63.8225	0.00100101	Q66GS9, Q01085, P19474, Q9UHD2, Q7L1Q6, Q9NZB2, Q96KP1, Q9Y3P9, Q13868, Q13769, Q13573, Q66K74, Q9H7Z7, Q9BV38, Q9NQW7, Q8NFF5, Q9NZT2, Q5TEJ8, O94953, Q96C57, Q5JTH9, Q9UHD9, O43708, P36507, Q8IXH7, Q9H4A6, P28065, P28067, P10415, Q7Z5R6, O75822, P35354, Q96JB5, Q04637, P11279, Q15291, O15514, Q13952, Q00169, O43776, Q9NZJ9, Q14344, Q9P2E9, P14316, P67775, Q15007, P17706, Q16539, Q9UK76, Q9H9Q2,…	246	9127	13681	1.13945	0.00563547	1.05645
GNF_U133A_QUARTILE	PLACENTA_3rd	205	69.9659	0.00142057	Q66GS9, P19474, Q7L1Q6, Q13868, Q9Y3P9, P62070, Q13769, Q13573, Q9BV38, Q9NQW7, Q8NFF5, Q5TEJ8, P49792, P49790, P28065, Q9UFW8, P28067, P52434, Q7Z5R6, Q96JB5, Q04637, O95251, Q13952, O43776, Q9NZJ9, Q14344, Q00169, Q9P2E9, P14316, Q5T013, P67775, Q9UK76, Q9Y580, Q9NP66, Q8WWY3, Q9NX24, Q15306, Q9NT62, P43403, O95758, Q01415, Q92900, Q14839, Q29RF7, O76071, O60927, P09471, O60729, Q16719, P01920,…	246	10287	13681	1.10828	0.00745905	1.49623
GNF_U133A_QUARTILE	BM-CD33+Myeloid_3rd	184	62.7986	0.00262543	Q66GS9, Q01085, P19474, Q7L1Q6, Q9NZB2, Q96KP1, Q9Y3P9, Q13868, O75352, Q13769, Q13573, Q9H7Z7, Q9BV38, O00487, Q8NFF5, Q9NZT2, Q5TEJ8, P49792, O94953, P49790, Q96C57, Q5JTH9, P36507, Q9H4A6, Q8IXH7, P28067, P10415, P52434, Q9NUQ2, O75822, Q04637, P11279, Q15291, O15514, Q13952, Q00169, O43776, Q9NZJ9, Q14344, Q9P2E9, P14316, Q5T013, Q12996, Q15007, P17706, Q16539, Q9UK76, Q9H9Q2, Q9Y580, Q9NP66,…	246	9071	13681	1.12809	0.0121423	2.74934
GNF_U133A_QUARTILE	BM-CD71+EarlyErythroid_3rd	208	70.9898	0.00286508	Q66GS9, Q9UK59, P19474, Q7L1Q6, Q13868, Q9Y3P9, P62070, Q13769, Q13573, Q9BV38, Q9NQW7, Q8NFF5, Q5TEJ8, P49792, P49790, Q8IXH7, P28065, Q9UFW8, P28067, P52434, Q96JB5, Q04637, O95251, Q13952, Q00169, O43776, Q9NZJ9, Q14344, Q9P2E9, Q5T013, Q12996, Q9Y580, Q9NP66, Q8WWY3, Q9NX24, Q15306, P00488, Q9NT62, P43403, O95758, Q01415, Q92900, P42766, Q14839, Q29RF7, O76071, O60927, P09471, O60729, Q16719,…	246	10563	13681	1.09511	0.0125136	2.99685
Annotation Cluster 2	Enrichment Score: 2.7120075743846592
Category	Nucleus**	Count	%	PValue	Genes	List Total	Pop Hits	Pop Total	Fold Enrichment	Benjamini	FDR
GOTERM_CC_DIRECT	GO:0000177~cytoplasmic exosome (RNase complex)	5	1.70648	3.39954e-05	Q13868, Q15024, Q9Y2V2, O00178, Q96B26	279	13	18224	25.1227	0.00202637	0.0466409
GOTERM_BP_DIRECT	GO:0043488~regulation of mRNA stability	10	3.41297	3.54521e-05	O95453, P61289, Q13868, Q15024, Q04637, Q9Y2V2, P28065, Q96B26, Q9Y3B2, O00487	265	103	16792	6.15204	0.0510163	0.0587786
UP_KEYWORDS	Exosome	4	1.36519	0.00072754	Q13868, Q15024, Q96B26, Q9Y3B2	293	13	20581	21.613	0.0229416	0.961344
GOTERM_BP_DIRECT	GO:0043928~exonucleolytic nuclear-transcribed mRNA catabolic process involved in deadenylation-dependent decay	5	1.70648	0.00104078	Q13868, Q15024, Q96B26, Q9Y3B2, Q9Y4Z0	265	29	16792	10.9252	0.319216	1.71214
GOTERM_MF_DIRECT	GO:0004532~exoribonuclease activity	4	1.36519	0.00132026	Q13868, Q15024, Q96B26, Q9Y3B2	273	14	16881	17.6672	0.116318	1.86713
GOTERM_CC_DIRECT	GO:0000176~nuclear exosome (RNase complex)	4	1.36519	0.00139475	Q13868, Q15024, Q96B26, Q9Y3B2	279	15	18224	17.4184	0.0444082	1.89709
GOTERM_CC_DIRECT	GO:0000178~exosome (RNase complex)	4	1.36519	0.00169735	Q13868, Q15024, Q96B26, Q9Y3B2	279	16	18224	16.3297	0.0494179	2.30425
GOTERM_BP_DIRECT	GO:0071038~nuclear polyadenylation-dependent tRNA catabolic process	3	1.02389	0.00238656	Q13868, Q15024, Q96B26	265	5	16792	38.0196	0.324384	3.8852
GOTERM_BP_DIRECT	GO:0071035~nuclear polyadenylation-dependent rRNA catabolic process	3	1.02389	0.00354275	Q13868, Q15024, Q96B26	265	6	16792	31.683	0.407967	5.71597
GOTERM_BP_DIRECT	GO:0034475~U4 snRNA 3'-end processing	3	1.02389	0.00647703	Q13868, Q15024, Q96B26	265	8	16792	23.7623	0.451109	10.2163
GOTERM_BP_DIRECT	GO:0000467~exonucleolytic trimming to generate mature 3'-end of 5.8S rRNA from tricistronic rRNA transcript (SSU-rRNA, 5.8S rRNA, LSU-rRNA)	3	1.02389	0.00647703	Q13868, Q15024, Q96B26	265	8	16792	23.7623	0.451109	10.2163
UP_KEYWORDS	rRNA processing	6	2.04778	0.00759844	Q13868, Q9NX24, Q15024, Q96B26, Q9Y3B2, Q92979	293	86	20581	4.90063	0.135789	9.62812
GOTERM_BP_DIRECT	GO:0034427~nuclear-transcribed mRNA catabolic process, exonucleolytic, 3'-5'	3	1.02389	0.00824165	Q13868, Q15024, Q96B26	265	9	16792	21.122	0.474463	12.8246
KEGG_PATHWAY	hsa03018:RNA degradation	6	2.04778	0.0165033	O95453, Q13868, Q15024, Q96B26, Q9Y3B2, Q9Y4Z0	135	77	6910	3.98846	0.268862	18.9215
GOTERM_BP_DIRECT	GO:0006364~rRNA processing	9	3.07167	0.0199758	Q13868, Q15024, P42766, Q96B26, Q9Y3B2, Q9BV38, Q9Y3U8, Q92979, P63173	265	214	16792	2.66493	0.682179	28.4403
Annotation Cluster 3	Enrichment Score: 2.282990054855337
Category	mRNA splicing**	Count	%	PValue	Genes	List Total	Pop Hits	Pop Total	Fold Enrichment	Benjamini	FDR
GOTERM_BP_DIRECT	GO:0000398~mRNA splicing, via spliceosome	13	4.43686	0.000210667	Q9UK59, P52434, Q9HCS7, Q8WWY3, Q96NC0, Q9HCE5, Q9BZL1, O95400, Q13573, Q12996, O75934, O15514, Q9Y4Z0	265	222	16792	3.71062	0.144093	0.348803
UP_KEYWORDS	mRNA processing	15	5.11945	0.000302902	Q9UK59, Q9HCS7, Q8WWY3, Q13769, O95400, Q13573, Q96I25, O43148, O95758, Q15007, Q12996, O75934, O75940, Q9Y4Z0, P98175	293	332	20581	3.1736	0.0108094	0.401287
UP_KEYWORDS	mRNA splicing	12	4.09556	0.00128841	Q9HCS7, Q8WWY3, O95758, Q13769, O95400, Q13573, Q15007, Q96I25, O75934, O75940, Q9Y4Z0, P98175	293	260	20581	3.24195	0.0330781	1.69662
KEGG_PATHWAY	hsa03040:Spliceosome	9	3.07167	0.00416982	Q9HCS7, Q8WWY3, Q96NC0, Q13573, Q96I25, O75934, O75940, Q9Y4Z0, Q8WUD4	135	133	6910	3.46366	0.194457	5.13056
UP_KEYWORDS	Spliceosome	7	2.38908	0.00959095	Q9HCS7, Q8WWY3, Q13573, Q96I25, O75934, O75940, Q9Y4Z0	293	127	20581	3.87162	0.142437	12.0069
GOTERM_BP_DIRECT	GO:0008380~RNA splicing	7	2.38908	0.0470463	O95758, Q13769, P67775, Q15007, O75934, Q9Y4Z0, P98175	265	166	16792	2.67206	0.816336	55.0303
Annotation Cluster 4	Enrichment Score: 1.9820372808782898
Category	UBA**	Count	%	PValue	Genes	List Total	Pop Hits	Pop Total	Fold Enrichment	Benjamini	FDR
INTERPRO	IPR009060:UBA-like	6	2.04778	0.00197252	Q9UBU9, Q9UPU5, Q13501, Q9UHD9, Q9H0E2, Q14157	282	59	18559	6.69275	0.354463	2.91387
UP_SEQ_FEATURE	domain:UBA	4	1.36519	0.0199149	Q9UPU5, Q13501, Q9UHD9, Q14157	291	40	20063	6.8945	0.951561	26.9255
INTERPRO	IPR015940:Ubiquitin-associated/translation elongation factor EF1B, N-terminal, eukaryote	4	1.36519	0.0288196	Q9UPU5, Q13501, Q9UHD9, Q14157	282	44	18559	5.98291	0.88476	35.4658
Annotation Cluster 5	Enrichment Score: 1.6497548878823414
Category	Autophagy**	Count	%	PValue	Genes	List Total	Pop Hits	Pop Total	Fold Enrichment	Benjamini	FDR
GOTERM_BP_DIRECT	GO:0006914~autophagy	8	2.73038	0.0050895	Q66K74, Q13501, P60520, Q9Y371, Q9UHD9, Q9H0E2, P11279, Q9P253	265	133	16792	3.81149	0.439946	8.11399
UP_KEYWORDS	Autophagy	7	2.38908	0.0106851	Q9NT62, Q13501, P60520, Q9Y371, Q9UHD9, Q9H0E2, Q9P253	293	130	20581	3.78228	0.130765	13.2885
GOTERM_CC_DIRECT	GO:0005776~autophagosome	5	1.70648	0.0164649	P19474, Q13501, P60520, Q9UHD9, Q9P253	279	64	18224	5.10305	0.281216	20.3736
Annotation Cluster 6	Enrichment Score: 1.557432165611379
Category	DNA repair**	Count	%	PValue	Genes	List Total	Pop Hits	Pop Total	Fold Enrichment	Benjamini	FDR
UP_KEYWORDS	DNA repair	11	3.75427	0.0093431	P46736, Q9HCS7, Q12888, O60729, Q9NRY2, Q9P287, P18887, Q9Y5K5, Q9C0B1, O00487, Q9UNE7	293	293	20581	2.63708	0.146556	11.7142
UP_KEYWORDS	DNA damage	11	3.75427	0.029402	P46736, Q9HCS7, Q12888, O60729, Q9NRY2, Q9P287, P18887, Q9Y5K5, Q9C0B1, O00487, Q9UNE7	293	352	20581	2.19507	0.280659	32.7058
Annotation Cluster 7	Enrichment Score: 1.502880593079292
Category	Nucleotide binding**	Count	%	PValue	Genes	List Total	Pop Hits	Pop Total	Fold Enrichment	Benjamini	FDR
INTERPRO	IPR012677:Nucleotide-binding, alpha-beta plait	12	4.09556	0.002381	O95453, Q5T8P6, Q9BTD8, Q01085, Q9UBU9, Q9Y580, O95758, O95104, Q96I25, Q14151, Q9UN86, P98175	282	264	18559	2.99146	0.327204	3.50731
PFAM	PF00076:RNA recognition motif. (a.k.a. RRM, RBD, or RNP domain)	10	3.41297	0.00578025	Q5T8P6, Q9BTD8, Q01085, Q9Y580, O95758, O95104, Q96I25, Q14151, Q9UN86, P98175	272	211	17475	3.04485	0.868528	7.62231
INTERPRO	IPR000504:RNA recognition motif domain	10	3.41297	0.00769455	Q5T8P6, Q9BTD8, Q01085, Q9Y580, O95758, O95104, Q96I25, Q14151, Q9UN86, P98175	282	226	18559	2.91204	0.642039	10.9246
GOTERM_MF_DIRECT	GO:0000166~nucleotide binding	13	4.43686	0.0109576	O95453, Q5T8P6, Q9BTD8, Q01085, Q9UBU9, Q9Y580, O95758, O95104, Q96I25, Q14151, O15514, Q9UN86, P98175	273	348	16881	2.30993	0.475106	14.5458
UP_SEQ_FEATURE	domain:RRM	7	2.38908	0.0138038	Q9BTD8, Q9UBU9, Q9Y580, O95104, Q96I25, Q14151, Q9UN86	291	135	20063	3.57493	0.918759	19.4875
Annotation Cluster 8	Enrichment Score: 1.4639688909436046
Category	Nuclear inclusion body**	Count	%	PValue	Genes	List Total	Pop Hits	Pop Total	Fold Enrichment	Benjamini	FDR
GOTERM_CC_DIRECT	GO:0042405~nuclear inclusion body	4	1.36519	0.000896732	Q9UBU9, P49792, P49790, Q9UNE7	279	13	18224	20.0982	0.0393516	1.22357
Annotation Cluster 9	Enrichment Score: 1.4510331735181563
Category	ER to Golgi transport**	Count	%	PValue	Genes	List Total	Pop Hits	Pop Total	Fold Enrichment	Benjamini	FDR
GOTERM_BP_DIRECT	GO:0006890~retrograde vesicle-mediated transport, Golgi to ER	7	2.38908	0.00184142	O75396, P18085, P61923, Q15363, Q96JB2, Q9H4A6, Q07866	265	82	16792	5.4093	0.364736	3.01044
GOTERM_BP_DIRECT	GO:0006888~ER to Golgi vesicle-mediated transport	8	2.73038	0.0133934	O75396, P18085, P13987, P61923, Q15363, O75935, Q96JB2, Q6DD88	265	160	16792	3.1683	0.563872	20.0381
Annotation Cluster 10	Enrichment Score: 1.3475409929139512
Category	PX domain**	Count	%	PValue	Genes	List Total	Pop Hits	Pop Total	Fold Enrichment	Benjamini	FDR
UP_SEQ_FEATURE	domain:PX	5	1.70648	0.00504856	Q96RF0, A8MVU1, Q9UMY4, Q9Y5X1, P14598	291	48	20063	7.18177	0.782045	7.58931
PFAM	PF00787:PX domain	5	1.70648	0.0085462	Q96RF0, A8MVU1, Q9UMY4, Q9Y5X1, P14598	272	52	17475	6.17753	0.777318	11.0759
INTERPRO	IPR001683:Phox homologous domain	5	1.70648	0.00958017	Q96RF0, A8MVU1, Q9UMY4, Q9Y5X1, P14598	282	55	18559	5.98291	0.655934	13.4263
UP_KEYWORDS	Lipid-binding	9	3.07167	0.010291	Q00169, Q96T51, Q96RF0, Q9UMY4, Q9Y5X1, Q9Y371, P14598, Q9H4A6, Q9BRR9	293	209	20581	3.02479	0.13795	12.8289
GOTERM_MF_DIRECT	GO:0035091~phosphatidylinositol binding	5	1.70648	0.0484673	Q00169, A8MVU1, Q9UMY4, Q9Y5X1, P14598	273	85	16881	3.63736	0.705868	50.7753
Annotation Cluster 11	Enrichment Score: 1.1339768765928393
Category	Lysosome/phagosome**	Count	%	PValue	Genes	List Total	Pop Hits	Pop Total	Fold Enrichment	Benjamini	FDR
GOTERM_CC_DIRECT	GO:0005765~lysosomal membrane	13	4.43686	0.00106269	Q6IAA8, P08754, O75348, Q9NVJ2, O95295, O75165, P01920, O43504, Q9UI12, P11279, P36543, P28067, Q9P253	279	274	18224	3.09908	0.0414118	1.44848
GOTERM_BP_DIRECT	GO:0016241~regulation of macroautophagy	5	1.70648	0.00494888	O75348, Q9Y371, Q9UHD9, Q9UI12, P36543	265	44	16792	7.20069	0.456995	7.89837
KEGG_PATHWAY	hsa04145:Phagosome	8	2.73038	0.0288328	O75396, O75348, P01920, Q9UI12, P11279, P14598, P36543, P28067	135	153	6910	2.67635	0.315118	30.8414
UP_KEYWORDS	Hydrogen ion transport	4	1.36519	0.0322491	O75348, Q9UI12, P36542, P36543	293	49	20581	5.73407	0.294215	35.2792
Annotation Cluster 12	Enrichment Score: 1.0482929702462191
Category	G-protein**	Count	%	PValue	Genes	List Total	Pop Hits	Pop Total	Fold Enrichment	Benjamini	FDR
KEGG_PATHWAY	hsa04730:Long-term depression	6	2.04778	0.00591785	P08754, Q14344, P09471, P67775, Q02750, P36507	135	60	6910	5.11852	0.185167	7.20834
GOTERM_CC_DIRECT	GO:0005834~heterotrimeric G-protein complex	4	1.36519	0.0136687	P08754, Q14344, P09471, P59768	279	33	18224	7.91745	0.265046	17.2103
INTERPRO	IPR011025:G protein alpha subunit, helical insertion	3	1.02389	0.0238344	P08754, Q14344, P09471	282	16	18559	12.3398	0.865371	30.3225
INTERPRO	IPR001019:Guanine nucleotide binding protein (G-protein), alpha subunit	3	1.02389	0.0238344	P08754, Q14344, P09471	282	16	18559	12.3398	0.865371	30.3225
PFAM	PF00503:G-protein alpha subunit	3	1.02389	0.0249171	P08754, Q14344, P09471	272	16	17475	12.0462	0.947336	29.1853
GOTERM_MF_DIRECT	GO:0031683~G-protein beta/gamma-subunit complex binding	3	1.02389	0.040612	P08754, Q14344, P09471	273	20	16881	9.27527	0.702605	44.6494
Annotation Cluster 13	Enrichment Score: 0.9281261059180244
Category	Signaling pathways related to B and T cells**	Count	%	PValue	Genes	List Total	Pop Hits	Pop Total	Fold Enrichment	Benjamini	FDR
GOTERM_MF_DIRECT	GO:0004708~MAP kinase kinase activity	4	1.36519	0.000817238	Q02750, Q16539, P36507, P46734	273	12	16881	20.6117	0.0912234	1.15961
KEGG_PATHWAY	hsa05164:Influenza A	11	3.75427	0.00195276	Q9Y6K5, Q9UBU9, Q9UHD2, O00329, P01920, Q02750, Q16539, P36507, Q14258, P46734, P28067	135	174	6910	3.23585	0.183156	2.43366
KEGG_PATHWAY	hsa04071:Sphingolipid signaling pathway	9	3.07167	0.00220539	P08754, Q14344, O00329, P67775, Q15628, Q02750, Q16539, P36507, P10415	135	120	6910	3.83889	0.141303	2.74449
GOTERM_BP_DIRECT	GO:0035897~proteolysis in other organism	3	1.02389	0.00354275	Q02750, P36507, P46734	265	6	16792	31.683	0.407967	5.71597
KEGG_PATHWAY	hsa04725:Cholinergic synapse	8	2.73038	0.00562026	P08754, O00329, P09471, Q02750, P17612, P59768, P10415, P16220	135	111	6910	3.68902	0.208112	6.8576
KEGG_PATHWAY	hsa05145:Toxoplasmosis	8	2.73038	0.00780509	P08754, O00329, P09471, P01920, Q16539, P46734, P28067, P10415	135	118	6910	3.47018	0.206826	9.40449
KEGG_PATHWAY	hsa04664:Fc epsilon RI signaling pathway	6	2.04778	0.00999068	O00329, P15498, Q02750, Q16539, P36507, P46734	135	68	6910	4.51634	0.228801	11.888
GOTERM_MF_DIRECT	GO:0004712~protein serine/threonine/tyrosine kinase activity	4	1.36519	0.0110942	Q02750, P17612, P36507, P78509	273	29	16881	8.52899	0.440169	14.7139
GOTERM_BP_DIRECT	GO:0030217~T cell differentiation	4	1.36519	0.0114025	O00329, P15498, P43403, P17706	265	30	16792	8.44881	0.536949	17.3197
KEGG_PATHWAY	hsa04728:Dopaminergic synapse	8	2.73038	0.0119399	P08754, P33176, P09471, P67775, P17612, Q16539, P59768, P16220	135	128	6910	3.19907	0.241392	14.0498
KEGG_PATHWAY	hsa04915:Estrogen signaling pathway	7	2.38908	0.0122268	P08754, O00329, P09471, Q02750, P17612, P36507, P16220	135	99	6910	3.61915	0.224817	14.3639
GOTERM_CC_DIRECT	GO:0005834~heterotrimeric G-protein complex	4	1.36519	0.0136687	P08754, Q14344, P09471, P59768	279	33	18224	7.91745	0.265046	17.2103
KEGG_PATHWAY	hsa04620:Toll-like receptor signaling pathway	7	2.38908	0.0166892	Q9UHD2, O00329, Q9H0E2, Q02750, Q16539, P36507, P46734	135	106	6910	3.38015	0.251975	19.1145
KEGG_PATHWAY	hsa04668:TNF signaling pathway	7	2.38908	0.0166892	O00329, P35354, Q15628, Q02750, Q16539, P46734, P16220	135	106	6910	3.38015	0.251975	19.1145
GOTERM_BP_DIRECT	GO:0010629~negative regulation of gene expression	7	2.38908	0.0212692	Q13547, Q9UHD2, O14746, Q9UMY4, Q02750, P36507, P16220	265	137	16792	3.23768	0.678273	29.9905
KEGG_PATHWAY	hsa04261:Adrenergic signaling in cardiomyocytes	8	2.73038	0.0230393	P08754, O00329, P67775, P17612, Q16539, P10415, P16220, Q7Z3S7	135	146	6910	2.80467	0.291523	25.4572
UP_KEYWORDS	Transferase	35	11.9454	0.0281321	Q9Y6K5, Q9UHD2, O14746, Q9UBL3, Q9Y6E0, P00488, Q02750, O95260, P11172, Q53H12, Q8NFF5, O00329, Q9Y2B9, P43403, P27708, Q9HCE5, Q01415, O43708, P17612, P36507, Q14258, P46734, Q86X55, Q08J23, Q9NUQ2, Q04446, O95251, O43148, Q9Y259, Q9HAN9, P55809, O94921, Q16539, A1L0T0, Q92979	293	1708	20581	1.43939	0.279339	31.5278
KEGG_PATHWAY	hsa04370:VEGF signaling pathway	5	1.70648	0.0301409	O00329, P35354, Q02750, Q16539, P36507	135	61	6910	4.19551	0.311097	32.0064
UP_KEYWORDS	Nucleotide-binding	36	12.2867	0.0322818	Q9Y6K5, Q9UHD2, Q9Y295, P62070, Q9Y6E0, Q02750, Q6DD88, Q53H12, Q8NFF5, P33176, P18085, O00329, P43403, Q6ZN66, P27708, Q01415, P17612, P36507, Q92900, P46734, Q14566, P08754, Q9NVJ2, Q14839, Q12931, P33992, Q14344, O43776, P09471, Q9Y259, Q9P2J5, Q92614, Q9HAN9, O94921, Q16539, O00178	293	1788	20581	1.41427	0.285625	35.3082
KEGG_PATHWAY	hsa04921:Oxytocin signaling pathway	8	2.73038	0.0335305	P08754, O00329, P09471, P35354, Q02750, P17612, P36507, Q7Z3S7	135	158	6910	2.59165	0.32444	34.9416
KEGG_PATHWAY	hsa04916:Melanogenesis	6	2.04778	0.0443728	P08754, P09471, Q02750, P17612, P36507, P16220	135	100	6910	3.07111	0.374847	43.5654
KEGG_PATHWAY	hsa04662:B cell receptor signaling pathway	5	1.70648	0.044418	O00329, P15498, P40259, Q02750, P36507	135	69	6910	3.70907	0.361003	43.599
KEGG_PATHWAY	hsa04723:Retrograde endocannabinoid signaling	6	2.04778	0.0459858	P08754, P09471, P35354, P17612, Q16539, P59768	135	101	6910	3.0407	0.35786	44.7543
KEGG_PATHWAY	hsa04660:T cell receptor signaling pathway	6	2.04778	0.0493158	O00329, P15498, P43403, Q02750, Q16539, P36507	135	103	6910	2.98166	0.353509	47.1364
Annotation Cluster 14	Enrichment Score: 0.8744549180493815
Category	GTPase activity*	Count	%	PValue	Genes	List Total	Pop Hits	Pop Total	Fold Enrichment	Benjamini	FDR
GOTERM_MF_DIRECT	GO:0003924~GTPase activity	9	3.07167	0.0363095	P08754, P18085, Q14344, P09471, Q6ZN66, Q9NVJ2, P62070, O00178, Q6DD88	273	234	16881	2.37828	0.684607	41.0008
UP_SEQ_FEATURE	nucleotide phosphate-binding region:GTP	10	3.41297	0.0373956	P08754, P18085, Q14344, Q9Y295, P09471, Q6ZN66, Q9NVJ2, P62070, O00178, Q6DD88	291	310	20063	2.22403	0.992676	44.8072
Annotation Cluster 15	Enrichment Score: 0.790023993488505
Category	Oxidation-reduction process*	Count	%	PValue	Genes	List Total	Pop Hits	Pop Total	Fold Enrichment	Benjamini	FDR
GOTERM_BP_DIRECT	GO:0055114~oxidation-reduction process	17	5.80205	0.0252523	Q8TDZ2, P36551, A8MVU1, P35354, P51970, Q9H7Z7, P14598, O14618, P53004, Q9UHQ9, Q9P2T1, Q8NBQ5, O95299, Q53FA7, O94953, O95825, Q99757	265	592	16792	1.81963	0.716125	34.5688
Annotation Cluster 16	Enrichment Score: 0.7815731088073467
Category	Proteasome**	Count	%	PValue	Genes	List Total	Pop Hits	Pop Total	Fold Enrichment	Benjamini	FDR
GOTERM_BP_DIRECT	GO:0061136~regulation of proteasomal protein catabolic process	4	1.36519	0.00184886	P61289, P17612, Q9Y5K5, O00487	265	16	16792	15.8415	0.323262	3.02243
GOTERM_BP_DIRECT	GO:0050852~T cell receptor signaling pathway	7	2.38908	0.0296298	Q5TEJ8, O00329, P61289, P43403, P01920, P28065, O00487	265	148	16792	2.99704	0.729263	39.2751
UP_KEYWORDS	Proteasome	4	1.36519	0.0393607	P61289, P28065, Q9Y5K5, O00487	293	53	20581	5.30131	0.310487	41.3148
Annotation Cluster 17	Enrichment Score: 0.7755316944341757
Category	Ribosome*	Count	%	PValue	Genes	List Total	Pop Hits	Pop Total	Fold Enrichment	Benjamini	FDR
GOTERM_BP_DIRECT	GO:0000184~nuclear-transcribed mRNA catabolic process, nonsense-mediated decay	7	2.38908	0.0113101	O95453, P42766, P67775, Q04637, Q92900, Q9Y3U8, P63173	265	119	16792	3.72741	0.550674	17.1914
GOTERM_CC_DIRECT	GO:0022625~cytosolic large ribosomal subunit	5	1.70648	0.0201368	Q9NX24, P42766, Q969S3, Q9Y3U8, P63173	279	68	18224	4.80287	0.318386	24.3575
Annotation Cluster 18	Enrichment Score: 0.7205949079018532
Category	Cilium assembly*	Count	%	PValue	Genes	List Total	Pop Hits	Pop Total	Fold Enrichment	Benjamini	FDR
GOTERM_BP_DIRECT	GO:1902017~regulation of cilium assembly	4	1.36519	0.0201405	Q9NT62, Q9Y3P9, Q8IV04, Q9NVG8	265	37	16792	6.85038	0.67143	28.6395
Annotation Cluster 19	Enrichment Score: 0.7049337503346204
Category	Catabolic process**	Count	%	PValue	Genes	List Total	Pop Hits	Pop Total	Fold Enrichment	Benjamini	FDR
GOTERM_BP_DIRECT	GO:0006511~ubiquitin-dependent protein catabolic process	9	3.07167	0.00815786	Q9Y4E8, Q9UPU5, Q13617, Q13501, Q9H0E2, P51784, Q9Y5K5, O00487, Q9UNE7	265	182	16792	3.13349	0.489387	12.7024
Annotation Cluster 20	Enrichment Score: 0.6864943186554128
Category	Cell cycle*	Count	%	PValue	Genes	List Total	Pop Hits	Pop Total	Fold Enrichment	Benjamini	FDR
UP_KEYWORDS	Cell cycle	16	5.46075	0.0451807	P08754, P19474, Q08J23, Q9Y3P9, Q9NVJ2, Q9Y5X1, Q29RF7, P33992, P46736, Q96RF0, P61289, Q9P287, Q15007, O75935, O94921, Q14566	293	650	20581	1.72904	0.339431	45.8623

## Sheet: FEA_PTM_57p_in common
Annotation Cluster 1	Enrichment Score: 3.9370814659148503
Category	ATP and protein kinase**	Count	%	PValue	Genes	List Total	Pop Hits	Pop Total	Fold Enrichment	Benjamini	FDR
UP_KEYWORDS	ATP-binding	17	29.8246	5.46991e-07	P34932, P49759, O75643, P26639, P60709, Q05655, Q13523, P07900, P07814, O60674, P27708, P43405, P45984, Q16539, P09769, P49840, O15264	57	1391	20581	4.41279	2.07855e-05	0.000654693
UP_SEQ_FEATURE	active site:Proton acceptor	12	21.0526	2.06972e-06	Q13523, P49759, O60674, P43405, P11413, P45984, Q05655, Q16539, P31939, P09769, P49840, O15264	57	672	20063	6.2854	0.000645544	0.00278227
UP_SEQ_FEATURE	binding site:ATP	11	19.2982	2.87834e-06	Q13523, P49759, P07814, O60674, P43405, P45984, Q05655, Q16539, P09769, P49840, O15264	57	558	20063	6.93872	0.000448921	0.00386926
UP_KEYWORDS	Nucleotide-binding	18	31.5789	3.11013e-06	P07437, P34932, P49759, O75643, P26639, P60709, Q05655, Q13523, P07900, P07814, O60674, P27708, P43405, P45984, Q16539, P09769, P49840, O15264	57	1788	20581	3.63493	9.45436e-05	0.00372246
UP_KEYWORDS	Kinase	12	21.0526	3.8409e-06	P27986, Q13523, P49759, O60674, P43405, P45984, Q05655, Q16539, P09769, P49840, O15264, P62158	57	735	20581	5.89502	9.72983e-05	0.00459708
GOTERM_MF_DIRECT	GO:0005524~ATP binding	17	29.8246	8.29782e-06	P34932, P49759, O75643, P26639, P60709, Q05655, Q13523, P07900, P07814, O60674, P27708, P43405, P45984, Q16539, P09769, P49840, O15264	54	1495	16881	3.55478	0.000825296	0.0103914
INTERPRO	IPR000719:Protein kinase, catalytic domain	10	17.5439	1.01994e-05	Q13523, P49759, O60674, P43405, P45984, Q05655, Q16539, P09769, P49840, O15264	55	487	18559	6.92888	0.00222102	0.0129634
GOTERM_MF_DIRECT	GO:0004715~non-membrane spanning protein tyrosine kinase activity	5	8.77193	1.28141e-05	P49759, O60674, P43405, Q05655, P09769	54	46	16881	33.9795	0.000849645	0.0160468
GOTERM_MF_DIRECT	GO:0004672~protein kinase activity	9	15.7895	1.48793e-05	Q13523, P49759, O60674, P27708, P43405, P45984, Q05655, Q16539, O15264	54	359	16881	7.83705	0.000739976	0.0186327
INTERPRO	IPR011009:Protein kinase-like domain	10	17.5439	2.02805e-05	Q13523, P49759, O60674, P43405, P45984, Q05655, Q16539, P09769, P49840, O15264	55	531	18559	6.35473	0.00220816	0.0257749
UP_SEQ_FEATURE	domain:Protein kinase	9	15.7895	5.09739e-05	Q13523, P49759, P43405, P45984, Q05655, Q16539, P09769, P49840, O15264	57	478	20063	6.62728	0.00528739	0.0685021
UP_SEQ_FEATURE	nucleotide phosphate-binding region:ATP	12	21.0526	7.99262e-05	Q13523, P49759, P07814, O60674, O75643, P43405, P45984, Q05655, Q16539, P09769, P49840, O15264	57	994	20063	4.24929	0.0062151	0.107391
INTERPRO	IPR017441:Protein kinase, ATP binding site	8	14.0351	0.000112223	P49759, O60674, P43405, Q05655, Q16539, P09769, P49840, O15264	55	381	18559	7.08528	0.00812218	0.14255
UP_KEYWORDS	Transferase	15	26.3158	0.000145058	P49759, Q96FL9, Q05655, P31939, P62158, Q13523, P27986, O60674, P27708, P43405, P45984, Q16539, P09769, P49840, O15264	57	1708	20581	3.17099	0.00244704	0.173482
PFAM	PF00069:Protein kinase domain	7	12.2807	0.000518936	Q13523, P49759, P45984, Q05655, Q16539, P49840, O15264	51	357	17475	6.71857	0.021057	0.552996
GOTERM_BP_DIRECT	GO:0006468~protein phosphorylation	8	14.0351	0.000611278	P27986, Q13523, O60674, P43405, P45984, Q05655, P09769, P49840	55	456	16792	5.3563	0.0904243	0.903037
UP_KEYWORDS	Serine/threonine-protein kinase	7	12.2807	0.000676869	Q13523, P49759, P45984, Q05655, Q16539, P49840, O15264	57	393	20581	6.43128	0.00683778	0.807145
GOTERM_BP_DIRECT	GO:0018105~peptidyl-serine phosphorylation	5	8.77193	0.000694088	P49759, P43405, Q05655, Q16539, O15264	55	125	16792	12.2124	0.0824946	1.02479
GOTERM_MF_DIRECT	GO:0004674~protein serine/threonine kinase activity	7	12.2807	0.00111355	Q13523, P49759, P43405, Q05655, Q16539, P49840, O15264	54	376	16881	5.81989	0.0243346	1.38566
KEGG_PATHWAY	hsa04912:GnRH signaling pathway	5	8.77193	0.00133361	P45984, Q05655, Q16539, O15264, P62158	38	91	6910	9.99132	0.019426	1.5755
GOTERM_BP_DIRECT	GO:0035556~intracellular signal transduction	6	10.5263	0.00936805	Q92835, O60674, P43405, Q05655, Q16539, O15264	55	403	16792	4.54554	0.340865	13.0324
INTERPRO	IPR008271:Serine/threonine-protein kinase, active site	5	8.77193	0.0128173	Q13523, P49759, P45984, Q05655, P49840	55	312	18559	5.40763	0.296388	15.1232
Annotation Cluster 2	Enrichment Score: 2.750642519992417
Category	Annexin**	Count	%	PValue	Genes	List Total	Pop Hits	Pop Total	Fold Enrichment	Benjamini	FDR
UP_KEYWORDS	Annexin	3	5.26316	0.000647985	P07355, P08758, P08133	57	14	20581	77.3722	0.00701284	0.772823
PFAM	PF00191:Annexin	3	5.26316	0.000714257	P07355, P08758, P08133	51	14	17475	73.4244	0.0193405	0.760419
INTERPRO	IPR018502:Annexin repeat	3	5.26316	0.000739419	P07355, P08758, P08133	55	14	18559	72.3078	0.0265176	0.935794
INTERPRO	IPR018252:Annexin repeat, conserved site	3	5.26316	0.000739419	P07355, P08758, P08133	55	14	18559	72.3078	0.0265176	0.935794
INTERPRO	IPR001464:Annexin	3	5.26316	0.000739419	P07355, P08758, P08133	55	14	18559	72.3078	0.0265176	0.935794
UP_KEYWORDS	Calcium/phospholipid-binding	3	5.26316	0.000746369	P07355, P08758, P08133	57	15	20581	72.214	0.00706806	0.889683
UP_SEQ_FEATURE	repeat:Annexin 1	3	5.26316	0.000784948	P07355, P08758, P08133	57	15	20063	70.3965	0.0400109	1.05006
UP_SEQ_FEATURE	repeat:Annexin 4	3	5.26316	0.000784948	P07355, P08758, P08133	57	15	20063	70.3965	0.0400109	1.05006
UP_SEQ_FEATURE	repeat:Annexin 2	3	5.26316	0.000784948	P07355, P08758, P08133	57	15	20063	70.3965	0.0400109	1.05006
UP_SEQ_FEATURE	repeat:Annexin 3	3	5.26316	0.000784948	P07355, P08758, P08133	57	15	20063	70.3965	0.0400109	1.05006
GOTERM_MF_DIRECT	GO:0005544~calcium-dependent phospholipid binding	3	5.26316	0.0142898	P07355, P08758, P08133	54	58	16881	16.1695	0.185014	16.494
UP_KEYWORDS	Calcium	7	12.2807	0.031315	P07355, Q9BSJ8, P08758, Q9NZM3, P62158, P08133, Q13813	57	877	20581	2.88197	0.169726	31.6688
Annotation Cluster 3	Enrichment Score: 2.4088982790335742
Category	Kinases and signalling pathways**	Count	%	PValue	Genes	List Total	Pop Hits	Pop Total	Fold Enrichment	Benjamini	FDR
UP_KEYWORDS	Kinase	12	21.0526	3.8409e-06	P27986, Q13523, P49759, O60674, P43405, P45984, Q05655, Q16539, P09769, P49840, O15264, P62158	57	735	20581	5.89502	9.72983e-05	0.00459708
GOTERM_MF_DIRECT	GO:0004672~protein kinase activity	9	15.7895	1.48793e-05	Q13523, P49759, O60674, P27708, P43405, P45984, Q05655, Q16539, O15264	54	359	16881	7.83705	0.000739976	0.0186327
KEGG_PATHWAY	hsa04664:Fc epsilon RI signaling pathway	6	10.5263	2.71606e-05	P27986, Q92835, P43405, P45984, Q16539, O15264	38	68	6910	16.0449	0.0039847	0.0323161
KEGG_PATHWAY	hsa05169:Epstein-Barr virus infection	8	14.0351	5.44184e-05	P27986, Q7KZF4, P08670, P43405, P45984, Q16539, P09769, O15264	38	190	6910	7.65651	0.00399187	0.0647383
KEGG_PATHWAY	hsa04611:Platelet activation	7	12.2807	5.68951e-05	P27986, P50552, Q9Y490, P43405, P60709, Q16539, O15264	38	130	6910	9.7915	0.00278406	0.0676837
GOTERM_BP_DIRECT	GO:0048010~vascular endothelial growth factor receptor signaling pathway	5	8.77193	8.35581e-05	P07900, P27986, P60709, Q16539, O15264	55	72	16792	21.202	0.0171211	0.123891
KEGG_PATHWAY	hsa04750:Inflammatory mediator regulation of TRP channels	6	10.5263	0.000157541	P27986, P45984, Q05655, Q16539, O15264, P62158	38	98	6910	11.1332	0.00577334	0.187311
UP_KEYWORDS	Stress response	5	8.77193	0.000158749	P07900, P27986, P34932, Q16539, O15264	57	100	20581	18.0535	0.00241027	0.189842
KEGG_PATHWAY	hsa04722:Neurotrophin signaling pathway	6	10.5263	0.000406005	P27986, P45984, Q05655, Q16539, O15264, P62158	38	120	6910	9.09211	0.011868	0.482075
UP_SEQ_FEATURE	short sequence motif:TXY	3	5.26316	0.000496056	P45984, Q16539, O15264	57	12	20063	87.9956	0.0304872	0.66479
PFAM	PF00069:Protein kinase domain	7	12.2807	0.000518936	Q13523, P49759, P45984, Q05655, Q16539, P49840, O15264	51	357	17475	6.71857	0.021057	0.552996
KEGG_PATHWAY	hsa04917:Prolactin signaling pathway	5	8.77193	0.000523279	P27986, O60674, P45984, Q16539, O15264	38	71	6910	12.8058	0.0127418	0.620925
INTERPRO	IPR003527:Mitogen-activated protein (MAP) kinase, conserved site	3	5.26316	0.000538287	P45984, Q16539, O15264	55	12	18559	84.3591	0.0232022	0.682048
UP_KEYWORDS	Serine/threonine-protein kinase	7	12.2807	0.000676869	Q13523, P49759, P45984, Q05655, Q16539, P49840, O15264	57	393	20581	6.43128	0.00683778	0.807145
KEGG_PATHWAY	hsa04015:Rap1 signaling pathway	7	12.2807	0.000775243	P27986, P50552, Q9Y490, P60709, Q16539, O15264, P62158	38	210	6910	6.0614	0.0161545	0.918645
GOTERM_MF_DIRECT	GO:0004707~MAP kinase activity	3	5.26316	0.00085912	P45984, Q16539, O15264	54	14	16881	66.9881	0.0211529	1.07062
KEGG_PATHWAY	hsa04914:Progesterone-mediated oocyte maturation	5	8.77193	0.00112775	P07900, P27986, P45984, Q16539, O15264	38	87	6910	10.4507	0.0182616	1.3338
KEGG_PATHWAY	hsa04912:GnRH signaling pathway	5	8.77193	0.00133361	P45984, Q05655, Q16539, O15264, P62158	38	91	6910	9.99132	0.019426	1.5755
KEGG_PATHWAY	hsa05164:Influenza A	6	10.5263	0.00216798	P27986, O60674, P45984, P60709, Q16539, O15264	38	174	6910	6.27042	0.0285869	2.54961
KEGG_PATHWAY	hsa05152:Tuberculosis	6	10.5263	0.00233648	O60674, P43405, P45984, Q16539, O15264, P62158	38	177	6910	6.16414	0.0282487	2.74526
GOTERM_BP_DIRECT	GO:0051090~regulation of sequence-specific DNA binding transcription factor activity	3	5.26316	0.00290413	P43405, P45984, Q16539	55	25	16792	36.6371	0.181558	4.22293
KEGG_PATHWAY	hsa04621:NOD-like receptor signaling pathway	4	7.01754	0.00306175	P07900, P45984, Q16539, O15264	38	55	6910	13.2249	0.0340802	3.58327
KEGG_PATHWAY	hsa04670:Leukocyte transendothelial migration	5	8.77193	0.00345468	P27986, P50552, P60709, Q16539, O15264	38	118	6910	7.70517	0.0356847	4.03451
KEGG_PATHWAY	hsa05145:Toxoplasmosis	5	8.77193	0.00345468	P27986, O60674, P45984, Q16539, O15264	38	118	6910	7.70517	0.0356847	4.03451
KEGG_PATHWAY	hsa04728:Dopaminergic synapse	5	8.77193	0.00462324	P45984, Q16539, P49840, O15264, P62158	38	128	6910	7.10321	0.0443971	5.36509
KEGG_PATHWAY	hsa05131:Shigellosis	4	7.01754	0.00470442	P45984, P60709, Q16539, O15264	38	64	6910	11.3651	0.0423988	5.45689
KEGG_PATHWAY	hsa04380:Osteoclast differentiation	5	8.77193	0.00502007	P27986, P43405, P45984, Q16539, O15264	38	131	6910	6.94054	0.0425848	5.81308
KEGG_PATHWAY	hsa05133:Pertussis	4	7.01754	0.00732329	P45984, Q16539, O15264, P62158	38	75	6910	9.69825	0.0582608	8.3751
GOTERM_BP_DIRECT	GO:0035556~intracellular signal transduction	6	10.5263	0.00936805	Q92835, O60674, P43405, Q05655, Q16539, O15264	55	403	16792	4.54554	0.340865	13.0324
KEGG_PATHWAY	hsa05132:Salmonella infection	4	7.01754	0.00967734	P45984, P60709, Q16539, O15264	38	83	6910	8.76347	0.072476	10.9276
GOTERM_BP_DIRECT	GO:0006950~response to stress	3	5.26316	0.0164557	P07900, P45984, O15264	55	61	16792	15.0152	0.435334	21.8202
GOTERM_MF_DIRECT	GO:0019903~protein phosphatase binding	3	5.26316	0.016716	P07900, P27986, Q16539	54	63	16881	14.8862	0.200397	19.0319
KEGG_PATHWAY	hsa05142:Chagas disease (American trypanosomiasis)	4	7.01754	0.0177648	P27986, P45984, Q16539, O15264	38	104	6910	6.99393	0.112874	19.2086
KEGG_PATHWAY	hsa04620:Toll-like receptor signaling pathway	4	7.01754	0.0186833	P27986, P45984, Q16539, O15264	38	106	6910	6.86197	0.113559	20.1031
KEGG_PATHWAY	hsa04668:TNF signaling pathway	4	7.01754	0.0186833	P27986, P45984, Q16539, O15264	38	106	6910	6.86197	0.113559	20.1031
KEGG_PATHWAY	hsa05205:Proteoglycans in cancer	5	8.77193	0.0213298	P27986, P60709, Q16539, O15264, P23588	38	200	6910	4.54605	0.12371	22.6299
KEGG_PATHWAY	hsa04510:Focal adhesion	5	8.77193	0.0234888	P27986, P50552, Q9Y490, P45984, P60709	38	206	6910	4.41364	0.130435	24.6367
KEGG_PATHWAY	hsa04071:Sphingolipid signaling pathway	4	7.01754	0.0258473	P27986, P45984, Q16539, O15264	38	120	6910	6.0614	0.137619	26.7744
KEGG_PATHWAY	hsa04930:Type II diabetes mellitus	3	5.26316	0.0269661	P27986, P45984, Q05655	38	48	6910	11.3651	0.138286	27.769
KEGG_PATHWAY	hsa05160:Hepatitis C	4	7.01754	0.0336518	P27986, P45984, Q16539, O15264	38	133	6910	5.46894	0.16449	33.4587
KEGG_PATHWAY	hsa04068:FoxO signaling pathway	4	7.01754	0.0342979	P27986, P45984, Q16539, O15264	38	134	6910	5.42812	0.162142	33.9861
KEGG_PATHWAY	hsa04550:Signaling pathways regulating pluripotency of stem cells	4	7.01754	0.0383106	P27986, O60674, Q16539, O15264	38	140	6910	5.19549	0.174208	37.1774
KEGG_PATHWAY	hsa04370:VEGF signaling pathway	3	5.26316	0.0418971	P27986, Q16539, O15264	38	61	6910	8.94305	0.183685	39.9094
KEGG_PATHWAY	hsa04261:Adrenergic signaling in cardiomyocytes	4	7.01754	0.0425549	P27986, Q16539, O15264, P62158	38	146	6910	4.98198	0.181079	40.3985
KEGG_PATHWAY	hsa05120:Epithelial cell signaling in Helicobacter pylori infection	3	5.26316	0.0496231	P45984, Q16539, O15264	38	67	6910	8.14218	0.202857	45.4289
Annotation Cluster 4	Enrichment Score: 2.40874283371182
Category	Estrogen and Fc-gamma signalling pathway**	Count	%	PValue	Genes	List Total	Pop Hits	Pop Total	Fold Enrichment	Benjamini	FDR
GOTERM_BP_DIRECT	GO:0038096~Fc-gamma receptor signaling pathway involved in phagocytosis	6	10.5263	5.37419e-05	P07900, P27986, P43405, P60709, Q05655, P09769	55	127	16792	14.4241	0.0165224	0.0796992
KEGG_PATHWAY	hsa04915:Estrogen signaling pathway	4	7.01754	0.0155825	P07900, P27986, Q05655, P62158	38	99	6910	7.34716	0.10902	17.0466
Annotation Cluster 5	Enrichment Score: 2.3904736473728976
Category	Cell-cell adhesion**	Count	%	PValue	Genes	List Total	Pop Hits	Pop Total	Fold Enrichment	Benjamini	FDR
GOTERM_MF_DIRECT	GO:0098641~cadherin binding involved in cell-cell adhesion	6	10.5263	0.00211455	P07355, Q7KZF4, P50552, Q9Y490, P31939, Q13813	54	290	16881	6.46782	0.0412491	2.61616
GOTERM_CC_DIRECT	GO:0005913~cell-cell adherens junction	6	10.5263	0.00285693	P07355, Q7KZF4, P50552, Q9Y490, P31939, Q13813	56	323	18224	6.04511	0.0349336	3.44341
GOTERM_BP_DIRECT	GO:0098609~cell-cell adhesion	5	8.77193	0.0111548	P07355, Q7KZF4, P50552, P31939, Q13813	55	271	16792	5.63301	0.335758	15.3307
Annotation Cluster 6	Enrichment Score: 2.35664486005925
Category	Autophosphorylation**	Count	%	PValue	Genes	List Total	Pop Hits	Pop Total	Fold Enrichment	Benjamini	FDR
GOTERM_MF_DIRECT	GO:0004715~non-membrane spanning protein tyrosine kinase activity	5	8.77193	1.28141e-05	P49759, O60674, P43405, Q05655, P09769	54	46	16881	33.9795	0.000849645	0.0160468
KEGG_PATHWAY	hsa04664:Fc epsilon RI signaling pathway	6	10.5263	2.71606e-05	P27986, Q92835, P43405, P45984, Q16539, O15264	38	68	6910	16.0449	0.0039847	0.0323161
GOTERM_BP_DIRECT	GO:0038096~Fc-gamma receptor signaling pathway involved in phagocytosis	6	10.5263	5.37419e-05	P07900, P27986, P43405, P60709, Q05655, P09769	55	127	16792	14.4241	0.0165224	0.0796992
INTERPRO	IPR017441:Protein kinase, ATP binding site	8	14.0351	0.000112223	P49759, O60674, P43405, Q05655, Q16539, P09769, P49840, O15264	55	381	18559	7.08528	0.00812218	0.14255
PFAM	PF00017:SH2 domain	5	8.77193	0.000189964	P27986, Q92835, O60674, P43405, P09769	51	100	17475	17.1324	0.0154578	0.202755
UP_KEYWORDS	SH2 domain	5	8.77193	0.000213493	P27986, Q92835, O60674, P43405, P09769	57	108	20581	16.7162	0.00270088	0.255231
INTERPRO	IPR000980:SH2 domain	5	8.77193	0.000325887	P27986, Q92835, O60674, P43405, P09769	55	113	18559	14.9308	0.0176069	0.413436
GOTERM_MF_DIRECT	GO:0043560~insulin receptor substrate binding	3	5.26316	0.000522392	P27986, O60674, Q05655	54	11	16881	85.2576	0.014745	0.652261
GOTERM_BP_DIRECT	GO:0006468~protein phosphorylation	8	14.0351	0.000611278	P27986, Q13523, O60674, P43405, P45984, Q05655, P09769, P49840	55	456	16792	5.3563	0.0904243	0.903037
KEGG_PATHWAY	hsa04666:Fc gamma R-mediated phagocytosis	5	8.77193	0.000988839	P27986, Q92835, P50552, P43405, Q05655	38	84	6910	10.8239	0.0180147	1.17039
GOTERM_MF_DIRECT	GO:0019901~protein kinase binding	7	12.2807	0.00111355	O60674, Q8NFP9, P43405, Q00610, Q05655, P09769, P62158	54	376	16881	5.81989	0.0243346	1.38566
GOTERM_BP_DIRECT	GO:0018108~peptidyl-tyrosine phosphorylation	5	8.77193	0.00147105	P07900, P49759, O60674, Q05655, P09769	55	153	16792	9.97742	0.141115	2.16031
GOTERM_BP_DIRECT	GO:0046777~protein autophosphorylation	5	8.77193	0.00225618	P49759, O60674, P27708, P43405, P09769	55	172	16792	8.87526	0.181317	3.29541
UP_KEYWORDS	Tyrosine-protein kinase	4	7.01754	0.00352631	P49759, O60674, P43405, P09769	57	112	20581	12.8954	0.0278647	4.13997
GOTERM_BP_DIRECT	GO:0038083~peptidyl-tyrosine autophosphorylation	3	5.26316	0.0073217	O60674, P43405, P09769	55	40	16792	22.8982	0.295645	10.3288
GOTERM_MF_DIRECT	GO:0004713~protein tyrosine kinase activity	4	7.01754	0.00840531	P07900, O60674, P43405, P09769	54	133	16881	9.40184	0.12121	10.0315
GOTERM_BP_DIRECT	GO:0035556~intracellular signal transduction	6	10.5263	0.00936805	Q92835, O60674, P43405, Q05655, Q16539, O15264	55	403	16792	4.54554	0.340865	13.0324
KEGG_PATHWAY	hsa04062:Chemokine signaling pathway	5	8.77193	0.0167862	P27986, O60674, Q05655, P09769, P49840	38	186	6910	4.88823	0.111749	18.2455
GOTERM_CC_DIRECT	GO:0031234~extrinsic component of cytoplasmic side of plasma membrane	3	5.26316	0.0179384	O60674, P43405, P09769	56	68	18224	14.3571	0.160525	19.8843
INTERPRO	IPR020635:Tyrosine-protein kinase, catalytic domain	3	5.26316	0.0254329	O60674, P43405, P09769	55	85	18559	11.9095	0.464208	27.9241
INTERPRO	IPR008266:Tyrosine-protein kinase, active site	3	5.26316	0.0312298	O60674, P43405, P09769	55	95	18559	10.6559	0.438076	33.1877
Annotation Cluster 7	Enrichment Score: 2.2686566373820174
Category	Viral process**	Count	%	PValue	Genes	List Total	Pop Hits	Pop Total	Fold Enrichment	Benjamini	FDR
UP_KEYWORDS	Host-virus interaction	7	12.2807	0.000607847	P27986, Q7KZF4, Q9Y490, P08670, P43405, P08865, P09651	57	385	20581	6.56491	0.00708409	0.725113
GOTERM_BP_DIRECT	GO:0016032~viral process	6	10.5263	0.00268317	P27986, Q7KZF4, Q9Y490, P08670, P43405, P09651	55	299	16792	6.1266	0.187976	3.90758
Annotation Cluster 8	Enrichment Score: 1.7317246974469378
Category	Nucleotide binding**	Count	%	PValue	Genes	List Total	Pop Hits	Pop Total	Fold Enrichment	Benjamini	FDR
UP_KEYWORDS	Protein biosynthesis	6	10.5263	5.80049e-05	P07814, P26639, Q14152, Q9GZV4, P24534, P23588	57	152	20581	14.2528	0.00110152	0.069404
UP_KEYWORDS	RNA-binding	8	14.0351	0.00209003	P07355, P07814, Q14152, Q9GZV4, P43243, Q16630, P09651, P23588	57	665	20581	4.3437	0.0175125	2.47309
GOTERM_MF_DIRECT	GO:0000166~nucleotide binding	5	8.77193	0.0235448	P07900, P43243, Q16630, P09651, P23588	54	348	16881	4.49154	0.256466	25.7991
INTERPRO	IPR000504:RNA recognition motif domain	4	7.01754	0.0280463	P43243, Q16630, P09651, P23588	55	226	18559	5.97233	0.43094	30.3427
INTERPRO	IPR012677:Nucleotide-binding, alpha-beta plait	4	7.01754	0.0414967	P43243, Q16630, P09651, P23588	55	264	18559	5.11267	0.483124	41.6498
Annotation Cluster 9	Enrichment Score: 1.5865901115452699
Category	Ribonucleoprotein**	Count	%	PValue	Genes	List Total	Pop Hits	Pop Total	Fold Enrichment	Benjamini	FDR
GOTERM_CC_DIRECT	GO:0030529~intracellular ribonucleoprotein complex	5	8.77193	0.000753584	P07814, O75643, P60709, Q16630, P09651	56	136	18224	11.9643	0.0162629	0.919068
Annotation Cluster 10	Enrichment Score: 1.4996611714289287
Category	Signalling pathways**	Count	%	PValue	Genes	List Total	Pop Hits	Pop Total	Fold Enrichment	Benjamini	FDR
KEGG_PATHWAY	hsa04750:Inflammatory mediator regulation of TRP channels	6	10.5263	0.000157541	P27986, P45984, Q05655, Q16539, O15264, P62158	38	98	6910	11.1332	0.00577334	0.187311
KEGG_PATHWAY	hsa04722:Neurotrophin signaling pathway	6	10.5263	0.000406005	P27986, P45984, Q05655, Q16539, O15264, P62158	38	120	6910	9.09211	0.011868	0.482075
KEGG_PATHWAY	hsa05152:Tuberculosis	6	10.5263	0.00233648	O60674, P43405, P45984, Q16539, O15264, P62158	38	177	6910	6.16414	0.0282487	2.74526
GOTERM_BP_DIRECT	GO:0038095~Fc-epsilon receptor signaling pathway	4	7.01754	0.019567	P27986, P43405, P45984, P62158	55	178	16792	6.86088	0.475249	25.41
GOTERM_MF_DIRECT	GO:0016301~kinase activity	4	7.01754	0.0399285	P27986, O60674, P45984, P62158	54	241	16881	5.18857	0.362682	39.969
Annotation Cluster 11	Enrichment Score: 1.4452077010404247
Category	SH3 domain*	Count	%	PValue	Genes	List Total	Pop Hits	Pop Total	Fold Enrichment	Benjamini	FDR
UP_KEYWORDS	SH3 domain	4	7.01754	0.0207714	P27986, P09769, Q9NZM3, Q13813	57	215	20581	6.71758	0.12448	22.2158
INTERPRO	IPR001452:Src homology-3 domain	4	7.01754	0.0255689	P27986, P09769, Q9NZM3, Q13813	55	218	18559	6.19149	0.431442	28.0519
PFAM	PF00018:SH3 domain	3	5.26316	0.0363371	P09769, Q9NZM3, Q13813	51	105	17475	9.78992	0.531763	32.6605
Annotation Cluster 12	Enrichment Score: 1.2295307665137452
Category	WD repeat*	Count	%	PValue	Genes	List Total	Pop Hits	Pop Total	Fold Enrichment	Benjamini	FDR
UP_SEQ_FEATURE	repeat:WD 4	4	7.01754	0.0343396	Q9GZS3, Q9ULV4, Q8NFP9, O75083	57	255	20063	5.52129	0.78933	37.4833
UP_SEQ_FEATURE	repeat:WD 3	4	7.01754	0.039261	Q9GZS3, Q9ULV4, Q8NFP9, O75083	57	269	20063	5.23394	0.790294	41.6332
UP_KEYWORDS	WD repeat	4	7.01754	0.0410804	Q9GZS3, Q9ULV4, Q8NFP9, O75083	57	281	20581	5.13979	0.197373	39.4728
UP_SEQ_FEATURE	repeat:WD 2	4	7.01754	0.0426051	Q9GZS3, Q9ULV4, Q8NFP9, O75083	57	278	20063	5.0645	0.778949	44.3058
UP_SEQ_FEATURE	repeat:WD 1	4	7.01754	0.0426051	Q9GZS3, Q9ULV4, Q8NFP9, O75083	57	278	20063	5.0645	0.778949	44.3058
INTERPRO	IPR001680:WD40 repeat	4	7.01754	0.0430721	Q9GZS3, Q9ULV4, Q8NFP9, O75083	55	268	18559	5.03636	0.472635	42.8571
Annotation Cluster 13	Enrichment Score: 1.1279488941859488
Category	Spliceosome*	Count	%	PValue	Genes	List Total	Pop Hits	Pop Total	Fold Enrichment	Benjamini	FDR
GOTERM_CC_DIRECT	GO:0071013~catalytic step 2 spliceosome	3	5.26316	0.0314864	Q13523, O75643, P09651	56	92	18224	10.6118	0.223558	32.4187
UP_KEYWORDS	Spliceosome	3	5.26316	0.0468638	Q13523, O75643, P09651	57	127	20581	8.52922	0.215875	43.7004
Annotation Cluster 14	Enrichment Score: 1.017084670715575
Category	Intracellular signal transduction**	Count	%	PValue	Genes	List Total	Pop Hits	Pop Total	Fold Enrichment	Benjamini	FDR
GOTERM_BP_DIRECT	GO:0035556~intracellular signal transduction	6	10.5263	0.00936805	Q92835, O60674, P43405, Q05655, Q16539, O15264	55	403	16792	4.54554	0.340865	13.0324

## Sheet: FEA_PTM_130p_in common C+D
Annotation Cluster 1	Enrichment Score: 12.173912206075535
Category	RNA binding**	Count	%	PValue	Genes	List Total	Pop Hits	Pop Total	Fold Enrichment	Benjamini	FDR
UP_KEYWORDS	RNA-binding	31	30.0971	6.17415e-21	O60306, Q07666, O75494, P31943, P31942, P62280, Q96PK6, O95758, Q86V81, O43390, Q96T37, Q92945, Q13242, P98179, P61978, Q13151, Q9BRP8, P51991, Q9BYG3, P09234, P17844, Q8IY67, Q14011, Q9UKV3, P26599, Q9Y5S9, P51116, Q14103, Q15366, Q15365, Q8NC51	103	665	20581	9.31471	2.84011e-19	7.2665e-18
GOTERM_MF_DIRECT	GO:0003723~RNA binding	28	27.1845	4.73829e-18	P36578, P46776, Q07666, O75494, P31943, P63173, P31942, Q96PK6, Q96AE4, P62899, O95758, P61247, O43390, Q92945, P98179, P61978, P61313, Q13151, P51991, Q96NC0, Q9BYG3, Q14011, P26599, Q9Y5S9, P51116, Q14103, Q15366, Q15365	100	547	16881	8.6411	3.83801e-16	5.73356e-15
PFAM	PF00076:RNA recognition motif. (a.k.a. RRM, RBD, or RNP domain)	18	17.4757	9.43393e-16	Q13151, P51991, O75494, Q9BYG3, P31943, Q8IY67, P31942, Q96PK6, Q14011, P26599, O95758, Q86V81, Q9Y5S9, Q96T37, O43390, Q13242, Q14103, P98179	94	211	17475	15.8591	1.01252e-13	1.0103e-12
INTERPRO	IPR012677:Nucleotide-binding, alpha-beta plait	19	18.4466	3.46506e-15	Q13151, P51991, O75494, Q9BYG3, P31943, Q8IY67, P31942, Q96PK6, Q14011, P26599, Q9UKV3, O95758, Q86V81, Q9Y5S9, Q96T37, O43390, Q13242, P98179, Q14103	101	264	18559	13.2246	7.3308e-13	4.36318e-12
INTERPRO	IPR000504:RNA recognition motif domain	18	17.4757	4.23032e-15	Q13151, P51991, O75494, Q9BYG3, P31943, Q8IY67, P31942, Q96PK6, Q14011, P26599, O95758, Q86V81, Q9Y5S9, Q96T37, O43390, Q13242, Q14103, P98179	101	226	18559	14.6352	4.49307e-13	5.34017e-12
GOTERM_MF_DIRECT	GO:0000166~nucleotide binding	19	18.4466	1.61095e-12	Q13151, P51991, O75494, Q9BYG3, P31943, Q8IY67, P31942, Q96PK6, Q14011, P26599, Q9UKV3, O95758, Q86V81, Q9Y5S9, Q96T37, O43390, Q13242, P98179, Q14103	100	348	16881	9.21664	8.69904e-11	1.94931e-09
UP_SEQ_FEATURE	domain:RRM 2	11	10.6796	7.28869e-10	Q13151, P26599, O95758, P51991, O43390, Q96T37, Q14103, Q13242, P31943, Q8IY67, P31942	102	125	20063	17.3093	2.50002e-07	9.93865e-07
UP_SEQ_FEATURE	domain:RRM 1	11	10.6796	7.28869e-10	Q13151, P26599, O95758, P51991, O43390, Q96T37, Q14103, Q13242, P31943, Q8IY67, P31942	102	125	20063	17.3093	2.50002e-07	9.93865e-07
GOTERM_MF_DIRECT	GO:0003676~nucleic acid binding	20	19.4175	3.7833e-06	Q96NC0, P51991, O75494, Q9BYG3, P17844, P31943, Q8IY67, P31942, Q96PK6, Q14011, P26599, Q9UKV3, Q86V81, O43390, Q96T37, Q13242, P98179, Q14103, Q13422, O75391	100	985	16881	3.42761	0.000122572	0.00457789
UP_SEQ_FEATURE	domain:RRM 3	6	5.82524	1.39203e-05	P26599, O95758, O43390, Q96T37, P31943, Q8IY67	102	61	20063	19.3472	0.00119296	0.0189797
Annotation Cluster 2	Enrichment Score: 12.053326996351577
Category	Spliceosome**	Count	%	PValue	Genes	List Total	Pop Hits	Pop Total	Fold Enrichment	Benjamini	FDR
GOTERM_BP_DIRECT	GO:0000398~mRNA splicing, via spliceosome	25	24.2718	2.5208e-24	Q13151, O60306, Q96NC0, P51991, O75937, O75494, P09234, O95391, P17844, P31943, Q8IY67, P31942, Q13435, O43290, P26599, O43143, Q86V81, Q9Y5S9, Q96T37, O43390, Q13242, Q14103, P61978, Q15366, Q15365	97	222	16792	19.4948	1.45702e-21	3.70399e-21
UP_KEYWORDS	mRNA processing	20	19.4175	3.16709e-15	O60306, Q07666, P51991, O75494, O95391, P17844, P31943, P31942, Q13435, O43290, P26599, Q9UKV3, O95758, O43143, Q86V81, Q9Y5S9, O43390, Q92945, Q13242, P61978	103	332	20581	12.0371	7.40519e-14	3.78586e-12
UP_KEYWORDS	mRNA splicing	18	17.4757	1.15979e-14	O60306, P51991, O75494, O95391, P17844, P31943, Q13435, O43290, P26599, Q9UKV3, O95758, O43143, Q86V81, Q9Y5S9, Q92945, O43390, Q13242, P61978	103	260	20581	13.8334	2.27596e-13	1.35891e-11
KEGG_PATHWAY	hsa03040:Spliceosome	16	15.534	2.02512e-14	O60306, Q96NC0, P51991, O75494, P09234, O95391, P17844, Q13435, O43290, Q9UKV3, O43143, Q86V81, Q9Y5S9, Q13242, P61978, Q15365	53	133	6910	15.6845	2.52576e-12	2.33702e-11
GOTERM_CC_DIRECT	GO:0071013~catalytic step 2 spliceosome	11	10.6796	7.76729e-11	Q13435, O43290, O60306, P51991, Q86V81, Q9Y5S9, O43390, O95391, P17844, P31943, P61978	101	92	18224	21.5738	6.91289e-09	9.54949e-08
UP_KEYWORDS	Spliceosome	11	10.6796	7.37432e-10	Q13435, O43290, O60306, P51991, Q86V81, Q9Y5S9, O43390, O95391, P17844, P31943, P61978	103	127	20581	17.3069	1.01766e-08	8.679e-07
GOTERM_BP_DIRECT	GO:0006397~mRNA processing	11	10.6796	7.52816e-08	Q13435, Q13151, P26599, Q9UKV3, O95758, Q07666, O43143, Q9Y5S9, O43390, Q92945, Q13242	97	179	16792	10.6383	1.45041e-05	0.000110617
GOTERM_BP_DIRECT	GO:0008380~RNA splicing	8	7.76699	4.63102e-05	Q13435, P26599, Q9UKV3, O95758, O43143, Q9Y5S9, Q92945, P31942	97	166	16792	8.34281	0.00296979	0.0680254
Annotation Cluster 3	Enrichment Score: 6.724529252211198
Category	Nucleoprotein**	Count	%	PValue	Genes	List Total	Pop Hits	Pop Total	Fold Enrichment	Benjamini	FDR
GOTERM_CC_DIRECT	GO:0030529~intracellular ribonucleoprotein complex	12	11.6505	2.13787e-10	Q96PK6, Q13151, P36578, P51991, P61247, O43390, P17844, Q14103, P61978, Q15366, Q15365, P31942	101	136	18224	15.9208	1.26847e-08	2.6284e-07
GOTERM_BP_DIRECT	GO:0010467~gene expression	9	8.73786	2.652e-10	Q13151, P26599, P51991, O43390, Q14103, P31943, P61978, Q15366, Q15365	97	48	16792	32.4588	7.66428e-08	3.89678e-07
UP_KEYWORDS	Viral nucleoprotein	6	5.82524	2.4313e-07	P51991, O43390, P09234, Q14103, P61978, P31942	103	28	20581	42.8176	2.58092e-06	0.000286145
GOTERM_CC_DIRECT	GO:0019013~viral nucleocapsid	6	5.82524	3.99879e-07	P51991, O43390, P09234, Q14103, P61978, P31942	101	28	18224	38.6648	1.77944e-05	0.00049163
UP_KEYWORDS	Virion	6	5.82524	3.52191e-06	P51991, O43390, P09234, Q14103, P61978, P31942	103	47	20581	25.5084	3.47154e-05	0.00414493
GOTERM_BP_DIRECT	GO:0006396~RNA processing	5	4.85437	0.00231592	Q14103, P98179, P31943, P61978, P31942	97	97	16792	8.92337	0.0979533	3.34952
Annotation Cluster 4	Enrichment Score: 6.331119833417089
Category	KH domain**	Count	%	PValue	Genes	List Total	Pop Hits	Pop Total	Fold Enrichment	Benjamini	FDR
PFAM	PF00013:KH domain	7	6.79612	3.30473e-08	Q96AE4, Q07666, Q92945, P51116, P61978, Q15366, Q15365	94	36	17475	36.148	1.88369e-06	3.75835e-05
INTERPRO	IPR004087:K Homology domain	7	6.79612	5.04923e-08	Q96AE4, Q07666, Q92945, P51116, P61978, Q15366, Q15365	101	38	18559	33.8491	3.58494e-06	6.3939e-05
UP_SEQ_FEATURE	domain:KH 2	6	5.82524	1.15257e-07	Q96AE4, Q92945, P51116, P61978, Q15366, Q15365	102	24	20063	49.174	1.97663e-05	0.000157161
UP_SEQ_FEATURE	domain:KH 1	6	5.82524	1.15257e-07	Q96AE4, Q92945, P51116, P61978, Q15366, Q15365	102	24	20063	49.174	1.97663e-05	0.000157161
INTERPRO	IPR004088:K Homology domain, type 1	7	6.79612	1.25786e-07	Q96AE4, Q07666, Q92945, P51116, P61978, Q15366, Q15365	101	44	18559	29.2333	6.69808e-06	0.000159284
UP_SEQ_FEATURE	domain:KH 3	5	4.85437	7.91327e-07	Q96AE4, Q92945, P61978, Q15366, Q15365	102	15	20063	65.5654	9.0471e-05	0.00107902
GOTERM_MF_DIRECT	GO:0003697~single-stranded DNA binding	5	4.85437	0.00218012	P27694, Q96AE4, P09429, P61978, Q15365	100	93	16881	9.07581	0.0432332	2.60637
Annotation Cluster 5	Enrichment Score: 4.292957796591045
Category	Ribosome**	Count	%	PValue	Genes	List Total	Pop Hits	Pop Total	Fold Enrichment	Benjamini	FDR
UP_KEYWORDS	Ribonucleoprotein	17	16.5049	1.39584e-12	Q13151, P36578, P46776, P51991, P09234, P31943, P63173, P31942, P62280, P62899, P61247, O43390, Q14103, P61978, P61313, Q15366, Q15365	103	296	20581	11.4759	2.4079e-11	1.64284e-09
GOTERM_BP_DIRECT	GO:0000184~nuclear-transcribed mRNA catabolic process, nonsense-mediated decay	9	8.73786	3.95655e-07	P62280, P36578, Q9BRP8, P62899, P46776, Q9Y5S9, P61247, P61313, P63173	97	119	16792	13.0926	5.71706e-05	0.000581363
GOTERM_BP_DIRECT	GO:0006413~translational initiation	8	7.76699	1.34379e-05	P62280, P36578, P62899, P46776, P61247, Q99613, P61313, P63173	97	137	16792	10.1088	0.00129369	0.0197434
GOTERM_BP_DIRECT	GO:0006614~SRP-dependent cotranslational protein targeting to membrane	7	6.79612	1.61908e-05	P62280, P36578, P62899, P46776, P61247, P61313, P63173	97	94	16792	12.8914	0.00133602	0.0237877
GOTERM_CC_DIRECT	GO:0022625~cytosolic large ribosomal subunit	6	5.82524	3.56544e-05	P36578, P62899, P46776, P51116, P61313, P63173	101	68	18224	15.9208	0.000576797	0.0438265
GOTERM_BP_DIRECT	GO:0019083~viral transcription	7	6.79612	4.38053e-05	P62280, P36578, P62899, P46776, P61247, P61313, P63173	97	112	16792	10.8196	0.00316	0.064347
GOTERM_CC_DIRECT	GO:0005840~ribosome	7	6.79612	0.000306888	P62280, P36578, P62899, P46776, P61247, P61313, P63173	101	166	18224	7.60873	0.00389485	0.37665
UP_KEYWORDS	Ribosomal protein	7	6.79612	0.000320593	P62280, P36578, P62899, P46776, P61247, P61313, P63173	103	185	20581	7.56059	0.00294558	0.376663
KEGG_PATHWAY	hsa03010:Ribosome	7	6.79612	0.000503686	P62280, P36578, P62899, P46776, P61247, P61313, P63173	53	136	6910	6.7106	0.0309977	0.580921
GOTERM_BP_DIRECT	GO:0006364~rRNA processing	7	6.79612	0.00142818	P62280, P36578, P62899, P46776, P61247, P61313, P63173	97	214	16792	5.66259	0.0665238	2.07813
GOTERM_MF_DIRECT	GO:0003735~structural constituent of ribosome	7	6.79612	0.00196072	P62280, P36578, P62899, P46776, P61247, P61313, P63173	100	222	16881	5.32284	0.0444052	2.34692
GOTERM_BP_DIRECT	GO:0006412~translation	7	6.79612	0.00330204	P62280, P36578, P62899, P46776, P61247, P61313, P63173	97	253	16792	4.7897	0.112621	4.74374
Annotation Cluster 6	Enrichment Score: 4.07524280885343
Category	Cell-cell adhesion**	Count	%	PValue	Genes	List Total	Pop Hits	Pop Total	Fold Enrichment	Benjamini	FDR
GOTERM_MF_DIRECT	GO:0098641~cadherin binding involved in cell-cell adhesion	10	9.70874	5.1574e-05	Q08378, O00151, O60664, Q15019, P61313, Q9Y5K6, P61978, Q15365, Q8NC51, Q9UJU6	100	290	16881	5.82103	0.00139156	0.0623892
GOTERM_CC_DIRECT	GO:0005913~cell-cell adherens junction	10	9.70874	7.14144e-05	Q08378, O00151, O60664, Q15019, P61313, Q9Y5K6, P61978, Q15365, Q8NC51, Q9UJU6	101	323	18224	5.58624	0.00105879	0.0877651
GOTERM_BP_DIRECT	GO:0098609~cell-cell adhesion	9	8.73786	0.000161456	Q08378, O00151, O60664, Q15019, P61313, P61978, Q15365, Q8NC51, Q9UJU6	97	271	16792	5.74915	0.00928951	0.236977
Annotation Cluster 7	Enrichment Score: 2.4425199966214373
Category	mRNA**	Count	%	PValue	Genes	List Total	Pop Hits	Pop Total	Fold Enrichment	Benjamini	FDR
GOTERM_BP_DIRECT	GO:0006406~mRNA export from nucleus	5	4.85437	0.00258712	Q86V81, Q9Y5S9, O75494, O95391, Q13242	97	100	16792	8.65567	0.101429	3.73483
GOTERM_BP_DIRECT	GO:0031124~mRNA 3'-end processing	4	3.8835	0.00292168	Q86V81, Q9Y5S9, O95391, Q13242	97	50	16792	13.8491	0.106623	4.20821
GOTERM_BP_DIRECT	GO:0006405~RNA export from nucleus	4	3.8835	0.00383109	Q86V81, Q9Y5S9, O95391, Q13242	97	55	16792	12.5901	0.12235	5.48401
GOTERM_BP_DIRECT	GO:0006369~termination of RNA polymerase II transcription	4	3.8835	0.00586339	Q86V81, Q9Y5S9, O95391, Q13242	97	64	16792	10.8196	0.172076	8.27807
Annotation Cluster 8	Enrichment Score: 2.2736739124148957
Category	SH3 domain**	Count	%	PValue	Genes	List Total	Pop Hits	Pop Total	Fold Enrichment	Benjamini	FDR
PFAM	PF00018:SH3 domain	5	4.85437	0.00238516	P51451, P16885, O75886, P14317, Q9Y5K6	94	105	17475	8.85258	0.086749	2.67926
UP_KEYWORDS	SH3 domain	6	5.82524	0.0043582	P51451, P16885, O75886, P14317, Q9Y5K6, Q9UJU6	103	215	20581	5.57625	0.0312255	5.01058
INTERPRO	IPR001452:Src homology-3 domain	6	5.82524	0.00652334	P51451, P16885, O75886, P14317, Q9Y5K6, Q9UJU6	101	218	18559	5.05741	0.243312	7.95352
UP_SEQ_FEATURE	domain:SH3	5	4.85437	0.0118579	P51451, P16885, O75886, P14317, Q9UJU6	102	175	20063	5.61989	0.365311	15.0118
Annotation Cluster 9	Enrichment Score: 2.2233787693879186
Category	SAP domain**	Count	%	PValue	Genes	List Total	Pop Hits	Pop Total	Fold Enrichment	Benjamini	FDR
PFAM	PF02037:SAP domain	3	2.91262	0.0045171	Q13435, Q9UKV3, Q1KMD3	94	19	17475	29.3533	0.121052	5.01847
UP_SEQ_FEATURE	domain:SAP	3	2.91262	0.00644317	Q13435, Q9UKV3, Q1KMD3	102	24	20063	24.587	0.271478	8.43686
INTERPRO	IPR003034:SAP domain	3	2.91262	0.00734352	Q13435, Q9UKV3, Q1KMD3	101	24	18559	22.9691	0.230225	8.91117
Annotation Cluster 10	Enrichment Score: 1.2192188885807482
Category	Podosome**	Count	%	PValue	Genes	List Total	Pop Hits	Pop Total	Fold Enrichment	Benjamini	FDR
GOTERM_CC_DIRECT	GO:0002102~podosome	3	2.91262	0.00760521	P61978, Q86UX7, Q9UJU6	101	24	18224	22.5545	0.0727151	8.95894
Annotation Cluster 14	Enrichment Score: 1.1337862478905227
Category	Platelet activation**	Count	%	PValue	Genes	List Total	Pop Hits	Pop Total	Fold Enrichment	Benjamini	FDR
KEGG_PATHWAY	hsa04611:Platelet activation	6	5.82524	0.00279329	P16885, Q15759, P27361, Q7LDG7, Q86UX7, O14974	53	130	6910	6.01742	0.083701	3.18296
Annotation Cluster 15	Enrichment Score: 1.0472384018311085
Category	Cell cycle*	Count	%	PValue	Genes	List Total	Pop Hits	Pop Total	Fold Enrichment	Benjamini	FDR
UP_KEYWORDS	Cell cycle	8	7.76699	0.0427717	Q16543, Q07666, Q15019, P27361, Q9NVM9, Q9Y5K6, Q13422, Q14980	103	650	20581	2.45927	0.230704	40.2184
Annotation Cluster 16	Enrichment Score: 0.9938584984392699
Category	LIM domain*	Count	%	PValue	Genes	List Total	Pop Hits	Pop Total	Fold Enrichment	Benjamini	FDR
UP_KEYWORDS	LIM domain	3	2.91262	0.0496835	O00151, Q9BT23, Q93052	103	72	20581	8.32565	0.253994	45.1058
