# Supplementary material for: Tonic signaling of the B‐cell antigen‐specific receptor is a common functional hallmark in chronic lymphocytic leukemia cell phosphoproteomes at early disease stages
Source: Mol Oncol. 2025 Mar 25;19(12):3706–28. doi: 10.1002/1878-0261.70032 (PMC12688175; doi:10.1002/1878-0261.70032)
Supplement: Supplementary file 6 — Table S5. Proteome and phosphoproteome heatmaps and clusters results of LC–MS/MS. [file MOL2-19-3706-s008.xlsx]

## Sheet: MSMSheatmap_clusters 2970p
Supplementary Table S5. Proteome and phosphoproteome heatmaps and clusters results of LC-MS/MS.
ClusterN	Uniprot_ID	Gene_Name	A	C	B	D	E
1	O95487	SEC24B	76.0795	38.8292	26.2182	1.20499	100
1	Q49A92	C8orf34	91.9034	88.8107	85.8596	74.7982	100
1	Q96E66	LRRC51	100	92.0239	86.1375	88.2199	99.3827
1	P42166	TMPO	100	58.9281	14.5594	15.8531	92.6531
1	Q9Y5Y6	ST14	100	46.3763	54.3066	-1	92.7587
1	Q15080	NCF4	100	42.7502	40.3165	4.40417	73.1878
1	P13797	PLS3	100	65.1095	75.3618	38.3492	81.4173
1	O75152	ZC3H11A	100	80.3327	38.0547	6.63325	83.2201
1	P49840	GSK3A	100	78.8437	65.3026	33.9407	90.6101
1	Q13485	SMAD4	100	91.1911	68.8514	-1	60.615
1	Q16820	MEP1B	100	66.8532	51.4056	-1	56.6099
1	Q14254	FLOT2	94.0033	100	91.743	71.2767	87.3524
1	Q96C45	ULK4	94.4848	84.2777	81.1707	-1	100
1	Q96N67	DOCK7	86.8136	100	80.6802	-1	93.9045
1	Q8N9N8	EIF1AD	59.5514	100	-1	-1	44.6581
1	P36915	GNL1	61.9701	100	-1	4.77089	50.7531
1	Q9UBC2	EPS15L1	85.0902	100	68.3704	67.469	81.2239
1	Q92670	ZNF75CP	85.8129	100	79.6622	80.7237	90.7976
1	P49759	CLK1	100	94.6161	-1	-1	49.0674
1	Q9HA65	TBC1D17	88.2529	100	-1	-1	66.1607
1	P05783	KRT18	100	60.7823	-1	-1	54.0958
1	B9A064	IGLL5	98.7014	100	88.467	91.6036	99.84
1	Q9Y4P8	WIPI2	77.9401	97.7777	50.4483	53.311	100
1	Q8NAV1	PRPF38A	66.2763	71.9372	36.0734	55.5212	100
1	Q9ULD2	MTUS1	84.9742	77.9247	100	58.4277	98.2157
1	Q8N6G6	ADAMTSL1	86.5154	86.7877	100	79.8065	97.888
1	Q14591	ZNF271	53.7442	-1	100	-1	72.7728
1	Q96T88	UHRF1	92.5111	86.6388	100	83.1409	95.827
1	Q6UXC1	MAMDC4	61.0467	56.4351	82.1106	-1	100
1	Q9UFH2	DNAH17	57.6614	52.7544	75.979	5.4868	100
1	Q9UP83	COG5	92.382	85.029	93.6442	69.4267	100
1	Q96G28	CFAP36	85.548	29.252	87.5415	-1	100
1	Q8WVM8	SCFD1	88.5567	95.0437	91.9088	74.0596	100
1	Q6IMI6	SULT1C3	54.4334	81.0333	77.6543	-1	100
1	Q9Y6Q9	NCOA3	35.8699	75.1874	73.1394	-1	100
1	Q96L73	NSD1	85.8906	93.6286	98.7888	72.0953	100
1	Q68D51	DENND2C	60.7895	85.8442	90.0975	30.6986	100
1	Q86V15	CASZ1	54.9833	72.017	81.8909	-1	100
1	P02452	COL1A1	92.5245	95.7177	99.7494	87.1452	100
1	Q8NG97	OR2Z1	84.9825	84.283	78.1776	72.9094	100
1	Q9Y263	PLAA	46.8864	54.0642	32.8961	11.4936	100
1	P00918	CA2	81.5095	86.5112	80.2513	67.1102	100
1	P20774	OGN	72.113	81.2879	76.1441	66.7714	100
1	Q6UXV4	APOOL	55.3939	71.1805	61.5123	45.1673	100
1	P18627	LAG3	55.2766	37.0586	54.6298	-1	100
1	Q13418	ILK	77.5332	68.0745	73.3708	56.9132	100
1	Q12980	NPRL3	71.683	61.4302	78.1092	54.3244	100
1	Q96GQ7	DDX27	73.8164	66.6784	78.5582	56.6807	100
1	O14933	UBE2L6	82.6096	81.0618	88.766	75.832	100
1	P11717	IGF2R	93.1493	91.3479	95.9617	88.1813	100
1	P10451	SPP1	40.708	45.0797	54.7107	-1	100
1	P41162	ETV3	68.0367	72.9033	78.5804	49.3055	100
1	P45984	MAPK9	-1	100	46.498	-1	55.1331
1	Q13822	ENPP2	66.0409	100	79.15	61.0465	83.2384
1	Q96F15	GIMAP5	49.1287	100	64.4354	35.8423	83.1932
1	Q9BSA9	TMEM175	-1	100	70.5891	-1	90.6984
1	Q8WXH0	SYNE2	70.6604	100	89.0362	68.481	95.2332
1	Q8IYK2	CCDC105	72.1181	100	87.284	71.451	99.5688
1	Q9NVR2	INTS10	-1	100	48.2025	30.4995	46.602
1	Q8NBJ4	GOLM1	-1	100	28.4203	-1	34.8525
1	O95671	ASMTL	-1	100	72.9252	20.9711	49.2165
1	Q9Y2H1	STK38L	-1	100	-1	-1	30.4777
1	P50148	GNAQ	-1	100	-1	-1	31.7609
1	Q96L50	LRR1	-1	100	-1	-1	36.9659
1	Q9P0J7	KCMF1	-1	100	-1	-1	19.9544
1	Q71DI3	H3C13	-1	100	12.3855	22.5508	29.0865
1	Q86XR2	NIBAN3	54.9976	100	63.7503	55.763	78.1926
1	P62955	CACNG7	47.4154	100	56.8133	52.3881	76.0229
1	Q96GX5	MASTL	-1	100	-1	-1	60.0184
1	Q8NEA9	GMCL2	-1	100	64.651	70.7187	92.3091
1	Q8TE73	DNAH5	-1	100	74.5941	86.0195	80.0312
1	Q13568	IRF5	-1	100	62.9983	47.9788	70.3205
1	P39060	COL18A1	27.9264	100	81.9877	65.2804	80.4254
1	Q9Y2E6	DTX4	53.1953	100	71.1172	87.7574	77.4319
1	Q9H2J4	PDCL3	33.6432	100	58.8807	79.7721	72.2974
1	Q9Y5A6	ZSCAN21	-1	100	57.4223	99.5706	44.3599
1	P24071	FCAR	48.7157	86.7051	55.3644	62.8047	100
1	Q6QNY0	BLOC1S3	-1	60.0007	-1	13.686	100
1	Q96K21	ZFYVE19	58.6607	80.3948	63.9982	71.1144	100
1	P04278	SHBG	63.6616	87.7532	76.1868	69.8548	100
1	P61073	CXCR4	62.5697	89.4444	73.6292	71.9399	100
1	Q9ULL4	PLXNB3	26.8192	66.583	49.0284	29.9769	100
1	Q96GZ6	SLC41A3	45.9766	100	70.3311	58.4002	99.6926
1	Q5T699	C6orf183	60.5381	99.3334	77.5351	78.9384	100
1	P02730	SLC4A1	20.8972	69.6261	4.24549	-1	100
1	P13073	COX4I1	91.9109	96.9575	89.5954	91.7018	100
1	Q9UK55	SERPINA10	60.7425	86.079	60.895	60.4902	100
1	P19320	VCAM1	-1	63.5663	-1	-1	100
1	Q9NPG4	PCDH12	-1	63.2117	10.4992	-1	100
1	Q4ADV7	RIC1	54.1414	89.8172	58.9454	52.9883	100
1	A6NES4	MROH2A	26.839	100	35.6859	27.2729	94.0662
1	A1L4H1	SSC5D	68.5876	100	65.9186	63.7615	97.6905
1	Q6UX46	ALKAL2	43.5936	96.9851	44.6349	48.0304	100
1	C9J3V5	TEX22	39.4352	48.1548	57.6533	57.1075	100
1	Q9HAU0	PLEKHA5	39.4548	50.4915	57.1208	58.1352	100
1	O43299	AP5Z1	57.1486	67.6315	73.0413	71.3922	100
1	Q8WWQ8	STAB2	56.075	65.3468	71.1888	69.4143	100
1	Q86WA8	LONP2	56.1404	65.1325	73.9979	68.5931	100
1	P51808	DYNLT3	54.1786	61.2966	70.3099	65.2175	100
1	Q5TCQ9	MAGI3	69.9267	76.4421	80.1958	76.1732	100
1	Q86TB9	PATL1	62.3205	69.8653	78.8275	75.609	100
1	P02748	C9	52.6756	65.0545	73.1703	70.0108	100
1	Q6ZW31	SYDE1	42.8665	59.9892	71.139	65.4141	100
1	P00747	PLG	63.929	73.4856	78.2003	78.9319	100
1	P27352	CBLIF	50.1363	66.1166	68.2982	63.4803	100
1	Q9NZQ3	NCKIPSD	65.6025	75.3204	76.603	73.0574	100
1	P98171	ARHGAP4	55.3939	67.7251	69.4435	67.7779	100
1	Q8N7C7	RNF148	39.8612	60.5016	61.1732	52.6529	100
1	Q9NY15	STAB1	39.9345	59.1155	64.7224	57.6799	100
1	Q12797	ASPH	52.9704	68.6989	71.833	67.9255	100
1	P02753	RBP4	53.1192	69.2735	73.8246	68.9732	100
1	Q8N998	CCDC89	49.7054	68.4147	69.5602	67.7404	100
1	P28300	LOX	49.9296	58.3337	72.5233	62.1657	100
1	P17098	ZNF8	54.8566	62.8139	77.1047	65.7871	100
1	Q86WI3	NLRC5	61.0156	65.1851	79.536	67.9683	100
1	P04114	APOB	64.1535	70.7448	83.4822	74.075	100
1	Q15124	PGM5	68.6314	73.8452	85.7772	78.0452	100
1	Q7Z3K3	POGZ	59.7294	69.3964	80.4927	73.1728	100
1	P02788	LTF	45.6846	59.1946	72.7382	63.6734	100
1	P05543	SERPINA7	55.8522	64.3413	77.0107	69.9305	100
1	O75694	NUP155	56.4073	65.7916	76.3304	64.1277	100
1	Q9NYQ8	FAT2	41.4294	53.0935	67.1864	53.6204	100
1	Q15652	JMJD1C	63.2925	72.8192	79.6975	71.7881	100
1	P13945	ADRB3	43.8799	65.0012	81.0159	64.228	100
1	P54829	PTPN5	46.1268	64.3548	84.1986	64.8461	100
1	Q9H3D4	TP63	22.6839	50.1586	73.4263	53.6553	100
1	Q9GZU3	TMEM39B	36.0305	55.9919	79.1769	61.1433	100
1	P07988	SFTPB	49.5473	66.0445	79.0206	66.5289	100
1	Q04721	NOTCH2	68.1046	76.6173	87.4745	77.4601	100
1	Q9BV19	C1orf50	62.7609	73.7877	89.2024	72.9739	100
1	Q6EMB2	TTLL5	52.11	68.2613	79.4247	71.834	100
1	Q9NYA4	MTMR4	55.9186	70.177	80.1344	73.8891	100
1	P51684	CCR6	50.3531	65.5148	79.4733	71.9955	100
1	Q75T13	PGAP1	29.0611	57.4191	72.7684	59.609	100
1	Q8NA70	FAM47B	38.4479	55.4563	79.8753	66.3069	100
1	Q8N1Q8	THEM5	55.6904	70	84.5882	77.1324	100
1	Q5VST9	OBSCN	65.1903	74.3554	86.2956	81.4452	100
1	P22692	IGFBP4	69.6826	79.024	91.872	83.267	100
1	P55290	CDH13	44.9172	60.5885	84.5392	69.0457	100
1	O00370	LORF2	72.0062	83.3285	93.3675	88.1377	100
1	Q9Y5F7	PCDHGC4	33.6657	67.2124	74.1787	58.8166	100
1	Q86UQ4	ABCA13	-1	46.2407	61.9461	39.4082	100
1	P36955	SERPINF1	55.656	72.2244	81.7788	69.715	100
1	P14210	HGF	61.5642	76.1846	83.9439	74.5611	100
1	Q8NEF9	SRFBP1	58.4058	75.4299	83.0759	71.1764	100
1	P51884	LUM	52.2293	67.7476	73.7102	64.9723	100
1	Q96MU7	YTHDC1	41.8464	60.9412	71.8526	56.0678	100
1	Q9H7M6	ZSWIM4	47.0225	66.7845	74.2591	65.201	100
1	P54760	EPHB4	51.5844	67.8492	76.1067	66.3852	100
1	Q9UP79	ADAMTS8	47.2406	64.681	73.9223	66.1084	100
1	Q52LD8	RFTN2	59.5186	77.3666	80.2919	71.6873	100
1	Q96LI6	HSFY1	69.3115	81.826	85.7264	78.6922	100
1	Q6W5P4	NPSR1	60.9089	78.8925	81.7659	70.4842	100
1	Q8TEW8	PARD3B	52.7436	74.9077	76.9758	63.2662	100
1	Q8IX30	SCUBE3	53.0539	77.6562	75.1936	68.1681	100
1	P46020	PHKA1	56.8935	77.9571	76.9507	70.8852	100
1	Q12999	TSPAN31	48.2963	75.7394	76.2218	68.4379	100
1	P53804	TTC3	71.1456	88.5827	84.9825	78.1922	100
1	Q8IUH5	ZDHHC17	84.4927	93.034	92.1463	87.9634	100
1	Q8N5T8	FAM27L	55.6453	74.4151	74.0221	63.8419	100
1	Q14669	TRIP12	28.67	60.133	60.0949	41.3583	100
1	Q8NCM2	KCNH5	61.5233	76.7101	76.7828	65.9314	100
1	Q12967	RALGDS	59.1185	76.032	76.0999	64.5358	100
1	P12259	F5	80.5916	88.3297	88.3603	83.42	100
1	O60268	KIAA0513	69.0191	81.9845	86.7557	72.2376	100
1	Q6TDP4	KLHL17	69.0191	81.9845	86.7557	72.2376	100
1	Q9UGM5	FETUB	22.4366	54.7429	63.3761	25.5644	100
1	O43435	TBX1	46.3367	71.3632	71.5168	49.0705	100
1	Q9NVC3	SLC38A7	22.1344	58.5018	73.9583	38.0298	100
1	O95376	ARIH2	-1	-1	-1	-1	100
1	P43246	MSH2	77.3611	78.6252	80.1628	77.397	100
1	Q5T1N1	AKNAD1	52.0354	49.0708	54.2329	41.725	100
1	P04217	A1BG	49.0412	61.7513	66.0102	52.9031	100
1	Q02218	OGDH	78.4623	82.4157	84.6782	80.3562	100
1	P00533	EGFR	66.9913	73.0609	77.4298	67.9368	100
1	O75747	PIK3C2G	56.6009	64.0015	69.2586	55.2555	100
1	O14732	IMPA2	39.8725	47.8421	59.973	41.2181	100
1	Q9UKA4	AKAP11	80.5728	82.6312	86.6578	80.6957	100
1	O43847	NRDC	59.7299	65.0797	74.2252	62.8447	100
1	Q12955	ANK3	57.7896	63.0168	73.5322	56.8166	100
1	Q6ZUS6	CCDC149	70.1808	75.0755	73.3078	72.0455	100
1	Q9UIY3	RWDD2A	48.4503	58.0474	59.1835	57.6506	100
1	Q9C0B2	CFAP74	63.8479	72.4984	69.0292	71.4078	100
1	P02647	APOA1	59.5194	70.9473	65.9182	67.3774	100
1	Q13591	SEMA5A	16.8495	41.3141	35.9133	32.0962	100
1	Q06828	FMOD	55.7142	71.5964	66.974	62.6555	100
1	Q4VNC0	ATP13A5	33.3608	55.2588	50.5653	38.8713	100
1	P01011	SERPINA3	65.1609	74.9339	71.0402	65.7245	100
1	P01008	SERPINC1	68.1893	78.312	73.9152	77.7984	100
1	P51843	NR0B1	21.6924	49.8516	33.8455	52.0959	100
1	Q9BZP6	CHIA	62.6248	73.032	67.1317	79.0271	100
1	O43683	BUB1	68.0084	75.9844	77.4656	79.8818	100
1	Q5SQQ9	VAX1	61.5566	71.4773	72.0542	78.7722	100
1	P26927	MST1	33.5782	46.5093	25.0637	45.7405	100
1	Q9H2Y9	SLCO5A1	39.7342	48.6749	38.3054	48.1661	100
1	O60303	KATNIP	44.6806	56.3961	75.6643	43.3616	100
1	Q1MX18	INSC	67.4663	73.2448	85.8688	68.3109	100
1	Q8NBF2	NHLRC2	58.5799	69.8512	79.6881	57.9097	100
1	Q03923	ZNF85	55.3184	67.8111	79.9787	56.4404	100
1	Q96CN5	LRRC45	86.339	88.4429	92.0881	84.047	100
1	Q9NPH3	IL1RAP	19.2993	24.7923	50.6938	-1	100
1	P15509	CSF2RA	41.6714	45.7365	86.5293	19.315	100
1	Q14766	LTBP1	78.5266	85.2221	95.4995	76.3212	100
1	Q16620	NTRK2	78.4037	77.2918	87.2243	76.9676	100
1	Q7RTV2	GSTA5	-1	-1	42.726	-1	100
1	Q6ZRI0	OTOG	-1	-1	55.6351	-1	100
1	Q9UKU0	ACSL6	74.9979	73.2902	90.3212	71.5993	100
1	O60716	CTNND1	82.6483	81.0605	92.3037	79.109	100
1	Q5T011	SZT2	47.4833	53.125	74.2149	50.1727	100
1	P35913	PDE6B	54.6438	62.7402	76.115	58.5637	100
1	P0C221	CCDC175	44.4976	57.2837	77.8837	51.8403	100
1	P14920	DAO	44.3835	56.0329	74.3512	51.6078	100
1	Q8N7P1	PLD5	52.8059	59.6072	80.4702	60.932	100
1	Q9H5Z1	DHX35	52.8059	59.6072	80.4702	60.932	100
1	P19823	ITIH2	71.3339	74.2177	88.6694	77.8942	100
1	Q8IZU8	DSEL	54.4395	62.2436	84.9602	62.5762	100
1	Q13427	PPIG	52.3015	61.3213	83.0269	57.9934	100
1	Q12802	AKAP13	70.5387	75.5459	90.3255	71.6605	100
1	Q8NGI9	OR5A2	78.6038	81.7666	96.3701	80.769	100
1	P59551	TAS2R60	42.1539	59.1683	80.0598	50.4262	100
1	A0FGR8	ESYT2	63.4646	73.1679	87.5469	67.4359	100
1	Q8NH70	OR4A16	64.7229	76.7435	90.1671	71.0813	100
1	P48549	KCNJ3	54.7891	63.5617	75.5356	72.5781	100
1	P12109	COL6A1	66.9036	73.1554	82.681	79.9753	100
1	Q13342	SP140	69.7983	76.4021	85.1372	82.83	100
1	Q2LD37	BLTP1	59.9986	67.4132	81.9402	74.7366	100
1	Q96PD5	PGLYRP2	59.2321	65.4397	80.7054	75.1446	100
1	Q96PQ7	KLHL5	48.6185	57.6465	74.3259	72.551	100
1	Q9H8M2	BRD9	53.9653	63.3765	77.1725	78.3703	100
1	Q9UBS9	SUCO	47.3396	60.5016	75.8547	72.9216	100
1	Q8NCW0	KREMEN2	61.6858	73.1488	82.3524	81.8973	100
1	Q8TCD6	PHOSPHO2	52.7812	66.1821	77.5485	77.6528	100
1	Q13490	BIRC2	27.8465	52.8593	68.7007	66.8034	100
1	P0CE67	LINC02877	-1	38.3454	54.0327	58.497	100
1	Q9Y6S9	RPS6KL1	66.1934	77.4147	87.6359	85.5682	100
1	P58173	OR2B6	65.0426	71.7612	79.7632	82.4948	100
1	Q9BRG2	SH2D3A	54.2173	62.5067	74.9759	78.9983	100
1	P22735	TGM1	64.1715	67.395	78.4559	80.9239	100
1	Q9Y2I6	NINL	52.2901	58.2531	71.7672	74.0937	100
1	O75794	CDC123	63.4055	69.4174	75.8391	78.3143	100
1	Q06033	ITIH3	61.5761	67.0551	75.3438	76.8148	100
1	Q9UKN7	MYO15A	41.1386	48.0408	64.1367	73.0483	100
1	Q5VU43	PDE4DIP	60.4907	63.7599	73.7471	82.9245	100
1	P05452	CLEC3B	53.5433	57.213	74.2361	79.3823	100
1	P02774	GC	64.4059	65.4518	85.0532	74.0462	100
1	P28370	SMARCA1	72.8107	75.1709	90.0606	81.46	100
1	Q15063	POSTN	66.9615	69.1161	84.7331	78.0298	100
1	P02461	COL3A1	89.4022	89.6251	94.9681	92.3996	100
1	Q15751	HERC1	83.2492	83.107	94.2219	89.1405	100
1	Q9BZH6	WDR11	71.7729	74.5532	90.6287	83.3206	100
1	Q6UWY0	ARSK	61.5024	66.2612	87.5285	77.9941	100
1	Q8IWK6	ADGRA3	68.6405	73.8106	89.394	82.3138	100
1	Q92985	IRF7	48.7332	63.5198	78.3173	82.495	100
1	Q8TBG4	ETNPPL	67.1816	77.6504	88.0038	88.7675	100
1	Q12805	EFEMP1	57.6485	65.5982	79.5707	83.8094	100
1	Q7Z6L1	TECPR1	57.229	65.4938	82.5745	86.7729	100
1	Q14624	ITIH4	70.704	77.7413	89.5121	91.69	100
1	Q9UJF2	RASAL2	67.9099	73.3717	88.3726	91.1362	100
1	Q8NAQ8	FLJ34945	49.2091	62.6987	75.3267	88.9777	100
1	Q7Z3E5	ARMC9	56.76	64.4856	82.2722	79.9982	100
1	O00391	QSOX1	60.6021	63.8634	85.4193	83.1142	100
1	Q9Y3E7	CHMP3	56.2453	49.181	89.7348	86.7412	100
1	Q8WXI7	MUC16	54.1855	57.1696	86.8036	85.5015	100
1	P01344	IGF2	66.9262	61.2929	85.2492	89.6042	100
1	Q14118	DAG1	54.652	44.2674	78.4216	83.0476	100
1	P06727	APOA4	56.3429	53.155	80.1745	81.1551	100
1	Q14202	ZMYM3	64.536	66.9261	69.1063	75.0237	100
1	Q13415	ORC1	72.2786	74.2504	76.8051	81.9733	100
1	Q9BXS0	COL25A1	33.2089	41.6851	40.0643	49.4786	100
1	Q8NH06	OR1P1	48.2819	51.3393	60.8848	70.5841	100
1	P07477	PRSS1	58.9648	58.9286	66.0361	74.8778	100
1	Q8N884	CGAS	49.0227	37.9098	57.0418	67.8973	100
1	Q9NTI2	ATP8A2	58.8178	48.2561	65.2034	68.873	100
1	Q9NUP1	BLOC1S4	61.0936	56.597	71.1026	75.2088	100
1	Q6UB35	MTHFD1L	64.7315	61.3985	72.1839	76.6934	100
1	P06396	GSN	65.7317	67.8044	78.877	75.7495	100
1	Q8NHY3	GAS2L2	45.8288	53.108	65.6486	63.3304	100
1	Q04756	HGFAC	60.498	63.6333	78.9285	74.0212	100
1	Q8IUH4	ZDHHC13	47.1145	52.756	70.9886	68.3679	100
1	Q63HR2	TNS2	58.1497	55.4822	75.2652	73.6312	100
1	O95749	GGPS1	54.5914	51.0012	72.5815	69.754	100
1	Q9BUL5	PHF23	69.6807	66.6349	79.6077	76.7183	100
1	P02751	FN1	65.9774	65.3894	77.2274	73.6914	100
1	P15169	CPN1	71.9941	68.5667	77.7415	77.4205	100
1	Q1W4C9	SPINK13	73.0024	75.5921	83.2374	78.4442	100
1	Q8IXH8	CDH26	57.9924	59.2753	70.9155	65.3178	100
1	Q9BWN1	PRR14	51.1118	41.7004	63.9099	52.9072	100
1	O95897	OLFM2	62.4303	55.892	69.5574	62.9958	100
1	Q9NQS7	INCENP	55.8959	45.0337	69.3706	53.9825	100
1	Q05209	PTPN12	46.0624	43.4986	60.2702	44.5951	100
1	Q9H165	BCL11A	65.6924	53.4079	68.3187	67.1926	100
1	Q8WY91	THAP4	61.7401	53.6911	84.0641	67.5082	100
1	P02760	AMBP	79.5717	77.1144	90.6673	84.4525	100
1	Q9P2E2	KIF17	23.6354	-1	60.1058	45.1204	100
1	Q7Z442	PKD1L2	75.4957	66.1816	84.5644	75.6064	100
1	P01042	KNG1	58.8752	49.1231	75.089	64.4913	100
1	Q9Y5Q8	GTF3C5	50.0243	72.4709	100	57.7946	88.3552
1	Q76MJ5	ERN2	61.5116	83.9996	100	67.6936	92.6239
1	Q7Z309	PABIR2	63.2716	78.6156	100	64.2604	87.1518
1	Q9H4B7	TUBB1	70.2424	87.9671	100	76.0756	90.6148
1	Q9BT25	HAUS8	79.7125	90.4473	100	82.6918	92.6916
1	Q5W0V3	FHIP2A	24.7986	53.2645	100	28.3407	59.2945
1	Q8IZ96	CMTM1	-1	40.8493	100	-1	45.4898
1	P0CF75	EBLN1	29.2717	58.7969	100	34.7192	67.438
1	Q8NI99	ANGPTL6	-1	67.2828	100	-1	53.9284
1	Q9Y5F3	PCDHB1	-1	93.3344	100	-1	62.128
1	P48378	RFX2	55.2715	71.6643	100	45.2215	90.1098
1	Q9C0C4	SEMA4C	69.1406	81.3012	100	69.2616	96.4311
1	Q8N614	TMEM156	-1	68.1823	100	-1	94.2456
1	P53634	CTSC	67.1334	85.8234	100	67.6227	96.5279
1	Q15345	LRRC41	-1	68.1317	81.8323	-1	100
1	Q9NSK0	KLC4	59.9006	86.5854	91.6949	59	100
1	P0C0L4	C4A	76.0563	93.8501	98.021	75.5339	100
1	Q9C0A6	SETD5	43.2526	58.6222	100	48.6534	86.8451
1	Q6TGC4	PADI6	51.5198	60.0058	100	46.6342	81.3578
1	P04003	C4BPA	55.1006	64.395	100	59.556	79.9753
1	Q9HCN8	SDF2L1	27.835	32.2354	100	36.2866	65.2319
1	Q8N3P4	VPS8	74.3121	71.2505	100	74.17	94.8254
1	Q07075	ENPEP	80.6212	86.054	100	86.8653	94.0342
1	P52740	ZNF132	70.5278	75.6072	100	80.2168	92.586
1	P07311	ACYP1	-1	19.1767	100	42.7674	55.0419
1	Q9Y2F5	ICE1	44.6066	83.6838	96.3113	72.6451	100
1	Q9Y240	CLEC11A	63.928	85.0668	94.8748	83.0653	100
1	Q12841	FSTL1	-1	61.9226	100	60.3262	98.6572
1	Q14444	CAPRIN1	72.3858	86.7294	99.4325	87.3861	100
1	Q5T9G4	ARMC12	48.4491	72.0932	91.6407	70.2946	100
1	Q9NP95	FGF20	44.4929	73.5951	94.1569	69.1445	100
1	P51178	PLCD1	74.4382	88.0861	95.0474	84.4163	100
1	P98095	FBLN2	69.7762	85.6286	100	87.4112	94.6768
1	Q58FF8	HSP90AB2P	-1	60.6636	100	70.7367	85.5936
1	Q9BYH1	SEZ6L	67.0891	90.1568	92.2099	81.1852	100
1	Q7L1W4	LRRC8D	82.4357	94.9513	96.9645	89.9402	100
1	Q8TC59	PIWIL2	79.5114	94.085	93.6865	87.0031	100
1	P40189	IL6ST	-1	77.9396	81.3646	57.2324	100
1	P00734	F2	70.5123	80.548	93.7011	81.0968	100
1	Q93088	BHMT	43.3697	64.0134	92.749	65.7726	100
1	Q96JH8	RADIL	69.3357	77.9026	96.8634	80.125	100
1	P05160	F13B	75.1173	81.4844	100	83.101	98.8068
1	O14531	DPYSL4	34.6537	63.5126	100	49.644	98.7113
1	Q02880	TOP2B	57.978	75.7211	95.0153	68.8501	100
1	Q96D15	RCN3	64.8253	80.9436	99.068	78.8601	100
1	Q13886	KLF9	36.0204	73.9036	94.047	55.808	100
1	Q13435	SF3B2	81.926	87.859	100	90.7102	99.5335
1	Q9Y5Y9	SCN10A	73.0468	81.8734	99.2752	88.6463	100
1	Q9H2M9	RAB3GAP2	73.9902	80.0149	100	90.7182	99.9135
1	Q5VYY2	LIPM	62.4247	70.5883	98.9619	84.72	100
2	Q9HAU8	RNPEPL1	-1	69.6377	57.2805	59.5401	100
2	Q8NC60	NOA1	-1	69.876	57.4823	64.2491	100
2	Q8NC44	RETREG2	44.4014	83.2285	80.9704	75.3178	100
2	O75144	ICOSLG	59.4692	86.0688	78.0893	85.3744	100
2	Q8NDH3	NPEPL1	43.3122	71.8323	76.6112	76.2628	100
2	Q86TM3	DDX53	-1	49.7118	56.4664	53.2956	100
2	Q86UW6	N4BP2	37.6469	72.658	69.1373	68.111	100
2	Q7Z7G8	VPS13B	67.5435	83.1764	80.8721	78.752	100
2	Q7Z3B4	NUP54	75.5171	88.3241	84.4814	84.2421	100
2	Q8IWC1	MAP7D3	52.2424	76.1972	72.0998	72.6171	100
2	Q14165	MLEC	35.2585	74.6852	61.0523	64.4682	100
2	Q9HCU4	CELSR2	51.582	80.1914	68.3047	70.5668	100
2	Q96J65	ABCC12	44.8588	66.063	69.2625	82.5324	100
2	P02686	MBP	63.0001	81.0344	81.7717	90.8427	100
2	Q8TBC5	ZSCAN18	38.3673	57.0077	62.0044	76.2645	100
2	Q9UDV7	ZNF282	50.8494	67.9966	71.2381	81.663	100
2	Q7Z7A1	CNTRL	53.1967	68.8597	71.7044	79.2379	100
2	P23142	FBLN1	63.6511	72.7587	76.2882	85.3229	100
2	P85299	PRR5	53.3564	71.7752	71.9322	76.8411	100
2	Q96JI7	SPG11	50.8321	74.7801	73.3218	80.4893	100
2	O95750	FGF19	50.1806	68.3354	64.8422	77.3643	100
2	Q8WUX9	CHMP7	-1	47.6656	32.3797	81.4665	100
2	Q6ZSJ9	SHISA6	54.0119	78.5929	70.5026	88.1623	100
2	P35527	KRT9	-1	39.5062	24.3826	69.468	100
2	P02671	FGA	-1	84.852	-1	96.4407	100
2	Q5JPB2	ZNF831	-1	79.0198	-1	100	92.4071
2	O00571	DDX3X	76.9304	95.3543	81.7205	100	93.9371
2	Q9BQ70	TCF25	-1	96.9715	-1	75.9564	100
2	Q9H3H3	C11orf68	-1	100	-1	80.5386	96.5522
2	O75445	USH2A	-1	91.3427	-1	83.7696	100
2	Q9BXJ4	C1QTNF3	56.2063	79.5467	56.9884	96.6478	100
2	P13591	NCAM1	50.2006	78.1375	44.5499	88.7732	100
2	P02771	AFP	73.7291	82.3828	72.7042	97.0305	100
2	Q8IVW8	SPNS2	-1	46.8522	-1	52.084	100
2	Q92729	PTPRU	-1	40.7137	-1	67.7716	100
2	O15431	SLC31A1	55.4637	40.8345	53.363	90.4735	100
2	Q15113	PCOLCE	65.0733	54.3685	63.9074	87.194	100
2	Q9H611	PIF1	88.965	83.2312	88.5558	95.8446	100
2	Q8IXS2	CCDC65	84.4199	78.815	83.2206	91.5451	100
2	P03952	KLKB1	77.5891	72.2858	76.6379	89.2351	100
2	Q9Y2I1	NISCH	80.4661	80.2622	81.2863	95.5189	100
2	Q99797	MIPEP	-1	-1	-1	83.3087	100
2	Q9Y6V0	PCLO	-1	-1	-1	63.8484	100
2	Q9Y6D6	ARFGEF1	66.0395	61.4294	62.4304	91.9777	100
2	P05091	ALDH2	83.4065	80.2122	81.6123	94.4241	100
2	Q68DL7	C18orf63	73.3238	53.515	54.8802	79.4185	100
2	Q6P3W7	SCYL2	88.9405	78.6669	82.3633	91.9065	100
2	Q5TG30	ARHGAP40	82.6114	66.3536	74.2667	91.9031	100
2	Q5VT25	CDC42BPA	81.6874	71.1684	78.772	85.6892	100
2	Q9NVM4	PRMT7	89.9342	83.6506	80.6826	93.3437	100
2	P08123	COL1A2	62.1438	61.405	48.5388	75.9756	100
2	Q9HB40	SCPEP1	66.7547	67.4371	56.0408	82.8754	100
2	Q9GZT5	WNT10A	77.823	75.0711	69.4696	87.2368	100
2	P43304	GPD2	17.6163	28.0901	9.13307	50.1103	100
2	Q9H9F9	ACTR5	13.0934	-1	-1	48.2717	100
2	Q9UNP9	PPIE	77.5825	74.5678	72.9033	85.0721	100
2	Q6ZMP0	THSD4	81.329	79.1913	66.6279	86.7528	100
2	P12035	KRT3	29.5568	40.0787	-1	62.9952	100
2	Q8IZ69	TRMT2A	31.8313	45.3045	-1	46.4459	100
2	Q9P2X0	DPM3	-1	-1	-1	100	99.0936
2	O75604	USP2	-1	-1	-1	100	81.5104
2	P04180	LCAT	67.2854	66.3728	58.9239	100	92.997
2	P01023	A2M	73.4936	63.9842	65.3021	100	88.0623
2	Q9H0H5	RACGAP1	79.6376	74.8556	76.4812	100	93.2157
2	Q9HCM2	PLXNA4	88.3409	71.9933	80.8054	100	98.21
2	P52948	NUP98	86.0538	67.6141	72.8638	100	94.9027
2	A6NHY2	ANKDD1B	92.6197	87.3363	87.799	100	97.8578
2	Q02086	SP2	90.8167	72.1248	72.7724	100	96.2218
2	P01024	C3	59.9751	68.3403	77.4953	96.707	100
2	Q6P6C2	ALKBH5	72.0276	77.7979	81.5349	96.196	100
2	O94979	SEC31A	72.7353	80.606	83.567	99.6994	100
2	O95436	SLC34A2	88.4184	92.5267	93.0097	100	99.299
2	Q8NFP4	MDGA1	68.3799	82.7538	75.2079	100	96.2256
2	Q6ZW05	PTCHD4	59.8313	57.9629	67.088	97.6845	100
2	B2RXH2	KDM4E	51.0989	48.8361	60.893	100	99.4316
2	O00444	PLK4	77.9617	76.9192	80.6766	100	99.7298
2	Q8NI35	PATJ	70.7115	67.1999	77.6169	98.6734	100
2	P09104	ENO2	70.4663	68.128	81.9617	98.1264	100
2	P05156	CFI	76.7057	80.5393	79.7985	93.4934	100
2	P16233	PNLIP	63.9613	71.143	69.0246	94.1647	100
2	P98160	HSPG2	60.6121	64.4676	66.717	87.6636	100
2	Q8IUG5	MYO18B	19.7171	26.075	31.2411	72.4083	100
2	P29622	SERPINA4	66.8284	71.0595	74.162	90.7165	100
2	P02765	AHSG	70.9718	76.9906	78.9893	91.2108	100
2	O00507	USP9Y	56.8598	67.2515	69.917	86.223	100
2	Q12860	CNTN1	33.6079	50.0877	50.4165	75.7719	100
2	Q9H7H0	METTL17	27.9085	43.6668	31.0795	75.4116	100
2	Q96BY7	ATG2B	14.2173	31.3711	22.9699	60.5927	100
2	Q9H9K5	ERVMER34-1	54.2497	68.2993	96.8688	100	96.0895
2	P02787	TF	50.4557	59.4709	88.8501	100	95.2774
2	Q9BV36	MLPH	61.3951	71.7996	92.8229	93.5804	100
2	P20711	DDC	73.0326	82.8241	100	95.4907	93.6775
2	Q9C000	NLRP1	85.2777	91.4278	100	98.0665	95.7338
2	Q9H0K6	PUS7L	74.5049	84.4223	100	96.7539	97.6058
2	P08F94	PKHD1	72.576	85.9232	88.2318	97.8734	100
2	Q7Z2K8	GPRIN1	64.7849	80.4821	83.8268	100	98.5763
2	A8K2U0	A2ML1	71.7915	84.1642	90.5815	98.081	100
2	P20742	PZP	12.2814	63.2267	72.4226	100	93.2125
2	Q6YHK3	CD109	-1	59.1984	75.8866	98.6801	100
2	A6NKD9	CCDC85C	-1	57.8571	75.4987	69.6631	100
2	Q9BWW7	SCRT1	-1	51.639	70.1289	81.0601	100
2	Q13596	SNX1	68.1274	76.0387	81.5966	100	91.1402
2	P49716	CEBPD	66.3723	76.5754	81.127	100	92.0952
2	Q9BZG8	DPH1	70.0958	75.4719	81.5536	100	89.8644
2	Q53T59	HS1BP3	-1	-1	27.9587	100	67.2519
2	Q8N612	FHIP1B	67.3124	81.4498	81.9034	100	90.1492
2	P00751	CFB	4.74219	39.3497	53.4935	100	67.2036
2	P08697	SERPINF2	90.4546	93.6462	93.6124	100	96.1775
2	Q6P2D8	XRRA1	66.1108	78.2801	92.2873	100	93.7554
2	P19827	ITIH1	37.6462	61.5402	75.7943	100	86.3417
2	P46937	YAP1	45.0319	55.7624	76.9671	100	80.2037
2	Q8IYJ0	PIANP	-1	24.9704	64.731	100	53.9841
2	O75031	HSF2BP	-1	52.0862	60.487	100	78.651
2	Q6UWY2	PRSS57	-1	60.5925	67.702	100	78.8449
2	Q96MW5	COG8	-1	59.2033	64.3643	100	65.2094
2	Q8TF17	SH3TC2	-1	48.6995	75.7932	100	77.8697
2	Q86SI9	IRX2-DT	-1	53.8395	77.2189	100	67.3448
2	Q8NFP9	NBEA	59.3574	86.3512	83.6917	100	92.7687
2	A2VEC9	SSPOP	52.4427	88.6423	84.2275	100	91.6652
2	O95497	VNN1	16.8285	78.957	80.6393	100	90.984
2	P00740	F9	25.0631	90.6856	74.2949	100	91.9651
2	Q68DK2	ZFYVE26	-1	54.7365	100	93.2356	90.0315
2	Q9UPN4	CEP131	68.4398	88.2673	100	97.6008	97.0127
2	Q9UGM3	DMBT1	-1	62.7122	95.0985	100	79.15
2	O60315	ZEB2	-1	86.8082	100	98.041	90.2439
2	P06681	C2	73.922	95.396	99.0228	100	97.5687
2	Q96HA7	TONSL	-1	76.3346	100	99.7415	84.5003
2	Q6PRD1	GPR179	-1	83.0711	87.834	100	72.7461
2	O60353	FZD6	75.2359	94.9245	97.6295	100	89.2681
2	O60299	LZTS3	79.1392	89.761	95.9122	100	87.5902
2	A4D0V7	CPED1	80.9565	91.2709	96.9744	100	90.7971
2	P07358	C8B	68.5444	82.5282	96.1034	100	82.6429
2	Q8N5D0	WDTC1	70.5383	81.3302	99.4851	100	84.3959
2	Q9NU19	TBC1D22B	-1	37.559	73.2004	100	51.5214
2	Q9BXF3	CECR2	84.8875	91.5979	97.4734	100	94.3639
2	P34096	RNASE4	63.2993	-1	78.9756	100	59.0598
2	Q9NZR2	LRP1B	84.273	58.3324	95.8855	100	83.8815
2	Q8IZJ3	CPAMD8	78.3501	56.6076	95.9447	100	78.4034
2	Q8IYA6	CKAP2L	87.2142	44.3611	86.3847	100	76.3124
2	Q9P021	CRIPT	85.8767	52.9027	100	97.1579	76.4035
2	Q96DU3	SLAMF6	80.8592	32.9188	98.2328	100	64.7845
2	Q96JK2	DCAF5	70.5787	50.5505	79.8083	100	68.0338
2	Q14185	DOCK1	70.5787	50.5505	79.8083	100	68.0338
2	Q9UF83	YM012	82.4216	66.0254	85.4789	100	76.8498
2	O95243	MBD4	55.2489	-1	69.2008	100	42.1717
2	P01031	C5	67.3163	44.4389	78.744	100	73.3522
2	Q96NW7	LRRC7	40.7259	-1	53.1846	100	54.238
2	Q96EY8	MMAB	73.9179	55.6507	88.9073	100	80.186
2	O95674	CDS2	36.9079	-1	75.8618	100	58.3987
2	Q02224	CENPE	70.7135	47.3957	85.5054	100	79.1831
2	P62910	RPL32	69.0661	54.3904	86.1165	100	79.4688
2	P43652	AFM	69.0192	59.7607	87.4896	100	79.0179
2	P10643	C7	77.8475	72.1564	91.2116	100	82.534
2	Q6UVK1	CSPG4	69.604	66.5389	84.5112	100	80.3087
2	P02790	HPX	69.7712	59.8378	96.4261	100	86.9707
2	Q9UMZ2	SYNRG	82.6645	75.2283	100	99.7953	89.9585
2	P01591	JCHAIN	39.9557	-1	90.1732	100	70.8331
2	Q6ZNB6	NFXL1	86.6441	57.1028	73.3592	100	77.9046
2	Q8N427	NME8	94.331	74.0849	85.8973	100	90.4004
2	P56705	WNT4	78.5041	38.5825	68.0356	100	69.6051
2	Q9UKN8	GTF3C4	78.4947	40.1108	72.3856	100	74.2062
2	Q15477	SKIC2	90.9271	71.4875	87.4485	100	85.4925
2	Q9Y5F8	PCDHGB7	79.8878	54.4901	71.4246	100	83.8774
2	Q5D862	FLG2	70.6469	47.7484	62.3174	100	71.787
2	Q8WXX0	DNAH7	61.5066	45.8355	57.1746	100	62.4892
2	O75027	ABCB7	90.4398	63.1148	70.1947	100	71.451
2	Q8N4Q0	PTGR3	95.823	88.8955	90.7934	100	91.6087
2	Q86V81	ALYREF	76.4409	42.0209	57.7208	100	49.7195
2	O60313	OPA1	79.9538	57.5268	62.1405	100	69.9064
2	Q9GZL7	WDR12	91.5537	70.981	91.5337	99.3677	100
2	P15822	HIVEP1	87.4113	67.065	86.8125	96.6075	100
2	Q8IUA7	ABCA9	82.9734	67.3451	85.2901	96.1828	100
2	Q9BW71	HIRIP3	47.9982	-1	55.9277	90.6171	100
2	Q9UPU3	SORCS3	45.7815	-1	53.8993	88.5864	100
2	O75643	SNRNP200	86.2334	70.2256	87.1635	97.8958	100
2	P18065	IGFBP2	85.437	75.1798	84.0849	98.4223	100
2	Q75N90	FBN3	79.5774	61.4381	75.2064	100	99.9265
2	Q9H792	PEAK1	78.6247	68.4966	78.9839	100	97.605
2	Q9NX40	OCIAD1	84.9588	61.8272	83.0053	100	93.4353
2	Q7Z4L0	COX8C	86.6565	60.162	82.7992	100	94.2667
2	P12107	COL11A1	69.5796	34.1515	75.772	100	93.4385
2	P14543	NID1	84.0451	63.9998	87.1693	100	90.9776
2	P02679	FGG	82.8189	60.525	83.493	100	88.8251
2	Q99814	EPAS1	76.5233	70.6189	89.1436	100	96.8344
2	P49747	COMP	71.8956	64.6578	93.8619	97.96	100
2	Q6ZRQ5	MMS22L	87.122	75.8033	95.9578	100	97.9488
2	P42357	HAL	89.5846	82.1144	94.7406	100	95.4691
2	Q92625	ANKS1A	72.8322	56.0285	81.2476	100	88.8077
2	Q6AI14	SLC9A4	65.5995	47.6208	76.6998	100	86.7388
2	H7BZ55	CROCC2	73.4557	67.1562	83.9709	100	88.1908
2	B3GLJ2	PATE3	67.5436	51.4641	69.3446	100	84.0318
2	Q8IW93	ARHGEF19	77.9778	46.5319	100	78.1805	82.3393
2	Q16515	ASIC2	73.963	44.0288	100	76.3594	83.4358
2	P05090	APOD	82.4068	43.6414	100	79.431	90.14
2	Q8IZ26	ZNF34	96.5413	88.7512	100	93.5517	94.8255
2	P05546	SERPIND1	88.7638	67.6741	100	92.652	91.4017
2	Q8N205	SYNE4	84.9916	62.1676	100	90.7239	83.2211
2	Q6U841	SLC4A10	91.4583	82.2514	100	95.9408	95.0849
2	Q9BWT7	CARD10	79.8347	61.1415	100	92.2183	89.2761
2	Q9BYP7	WNK3	76.2208	58.4353	100	95.1383	88.5696
2	P05154	SERPINA5	23.6996	21.5364	100	97.2509	91.0577
2	Q9Y624	F11R	75.8508	73.1334	100	97.3486	97.2684
2	P09486	SPARC	36.2937	35.6334	100	82.6374	78.1456
2	P04004	VTN	77.5969	77.7537	99.5247	93.7172	100
2	Q9NUP9	LIN7C	-1	-1	100	54.9548	88.0837
2	Q16610	ECM1	74.3174	62.3531	100	95.0032	97.2772
2	P31645	SLC6A4	77.5859	64.7631	99.6594	94.8522	100
2	P02649	APOE	86.5323	79.7129	100	99.6748	99.5208
2	P46939	UTRN	83.0196	77.1718	100	94.2894	98.8979
2	Q8WTU2	SSC4D	36.2939	-1	100	87.5484	85.7202
2	O95847	SLC25A27	89.9363	84.3388	100	98.4415	97.3388
2	O95180	CACNA1H	67.6199	43.9993	88.4774	77.1563	100
2	Q8TEW0	PARD3	77.0531	57.0973	93.0376	82.9802	100
2	Q8TBX8	PIP4K2C	60.8683	38.1794	88.5205	83.2924	100
2	P69905	HBA1	77.4985	61.261	97.7187	86.3628	100
2	P07996	THBS1	89.1512	79.2842	100	93.6719	99.1752
2	O95445	APOM	78.979	67.1246	100	86.4554	99.6946
2	Q6UB99	ANKRD11	63.1697	48.456	92.9931	72.4169	100
2	O75116	ROCK2	72.6312	58.2675	92.554	74.8792	100
2	Q8NI36	WDR36	71.2962	68.7304	94.7909	81.676	100
2	P13612	ITGA4	84.412	60.7285	100	77.7028	98.647
2	O75077	ADAM23	87.0608	70.3609	98.9292	80.159	100
2	Q14690	PDCD11	69.0745	57.7448	76.1082	80.7519	100
2	O14764	GABRD	72.6157	60.2247	80.4774	83.2001	100
2	Q8IYM0	FAM186B	43.4561	-1	53.2235	59.4683	100
2	Q8WU66	TSPEAR	75.8281	62.6656	81.1704	89.6615	100
2	Q9UIG0	BAZ1B	34.9012	-1	44.6863	71.3935	100
2	Q6ZV50	RFX8	68.0802	50.4079	73.9254	83.3541	100
2	P01778	IGHV3-23	88.5981	76.3736	93.3878	93.4316	100
2	O95864	FADS2	79.3277	52.2419	85.2529	83.6547	100
2	Q6ZS10	CLEC17A	87.8767	71.8684	86.814	77.4924	100
2	Q14642	INPP5A	64.0869	26.9278	45.6004	45.017	100
2	Q6ZN68	DPY19L2P2	79.2146	26.0848	76.5538	59.6269	100
2	Q13535	ATR	87.46	61.0134	85.4148	80.5867	100
2	A7E2Y1	MYH7B	90.6736	58.7769	92.0413	83.5907	100
2	Q6P179	ERAP2	96.9695	56.6237	76.5605	48.7995	100
2	P23471	PTPRZ1	100	-1	50.5369	-1	96.0662
2	Q9UER7	DAXX	84.3495	-1	43.2107	15.6841	100
2	Q8NBM4	UBAC2	100	47.6463	78.6001	61.7913	93.858
2	Q5VYS8	TUT7	93.3462	49.3895	56.8049	55.0808	100
2	P16402	H1-3	93.924	-1	18.0921	-1	100
2	Q92508	PIEZO1	89.709	74.4019	66.4145	72.8414	100
2	Q9BTT4	MED10	68.6298	36.1554	8.1291	11.2859	100
2	Q4G163	FBXO43	87.2922	73.3317	72.0553	71.7591	100
2	P50914	RPL14	64.8569	35.9513	25.6425	25.3188	100
2	Q05BV3	EML5	77.6888	60.9061	52.4731	63.3611	100
2	Q92949	FOXJ1	78.7761	65.8271	59.1382	72.389	100
2	P08603	CFH	100	25.2821	59.5978	86.7399	71.1102
2	Q04656	ATP7A	100	82.4001	88.1363	97.6605	90.0047
2	A6NH57	ARL5C	96.1726	71.476	77.8656	100	89.3932
2	P35443	THBS4	100	89.4392	92.6192	99.5789	97.6374
2	P04196	HRG	100	78.4162	94.8607	97.5797	95.5139
2	O15031	PLXNB2	100	54.832	91.4083	93.2996	93.5162
2	Q7Z5P9	MUC19	98.4413	69.0628	87.1945	100	94.6825
2	P17936	IGFBP3	100	-1	49.0931	66.2642	84.1559
2	O94925	GLS	81.8725	-1	-1	75.2467	100
2	P28340	POLD1	97.1518	72.7033	77.4859	91.038	100
2	Q96C12	ARMC5	100	-1	-1	87.4157	90.602
2	Q8TCX5	RHPN1	98.4229	86.4613	85.4866	91.9186	100
2	P31639	SLC5A2	100	55.8677	59.2799	82.1863	81.7907
2	Q8NCC5	SLC37A3	100	55.8677	59.2799	82.1863	81.7907
2	Q86UP3	ZFHX4	100	53.1509	55.9403	72.4688	80.6041
2	Q15198	PDGFRL	100	-1	-1	56.8879	77.1726
2	Q6PF05	TTC23L	95.1043	70.8726	70.9002	100	84.0684
2	Q93070	ART4	99.0217	81.4144	79.5197	100	93.5014
2	Q92608	DOCK2	89.7814	36.6008	3.31954	100	59.001
2	P02749	APOH	82.9699	50.2766	44.3319	100	78.2037
2	O75127	PTCD1	87.9998	75.6674	68.715	100	88.1891
2	P02656	APOC3	63.9548	42.671	-1	100	64.6835
2	O60469	DSCAM	60.7621	51.7373	-1	100	67.9263
2	P55285	CDH6	81.581	52.1875	-1	100	67.7126
2	P35670	ATP7B	73.4137	45.6489	-1	100	64.4582
2	O95081	AGFG2	64.1087	47.9271	16.2521	100	57.1745
2	Q2M1P5	KIF7	81.6492	71.0552	51.0656	100	73.3841
2	Q9BYK8	HELZ2	69.8913	47.591	-1	79.8401	100
2	Q9UI17	DMGDH	85.206	53.7602	-1	91.5997	100
2	Q6NUJ5	PWWP2B	74.0792	51.012	-1	100	90.2567
2	Q15582	TGFBI	86.0617	78.0359	43.2959	100	95.6271
2	Q96ER9	CCDC51	64.3684	49.4527	-1	100	79.5181
2	P02655	APOC2	100	59.994	-1	93.2462	74.2486
2	Q14562	DHX8	91.5227	53.9842	-1	100	81.4293
2	P57078	RIPK4	93.9561	72.2207	-1	100	70.1588
2	Q5TDH0	DDI2	100	61.4294	32.0814	86.0713	81.3246
2	Q0VDD8	DNAH14	100	52.0243	-1	73.1741	56.2422
2	Q9Y6N8	CDH10	100	90.691	65.0912	92.0824	82.6956
2	P04066	FUCA1	72.6775	73.2868	-1	73.8918	100
2	Q9BY11	PACSIN1	49.0008	72.4165	-1	71.3902	100
2	P02766	TTR	100	95.4934	43.0918	82.7415	99.2327
2	Q9GZR2	REXO4	88.7137	74.1389	-1	91.9781	100
2	Q96QZ7	MAGI1	77.1312	73.7196	-1	100	88.6934
2	Q96K76	USP47	76.6706	87.5685	1.04485	89.1657	100
2	P17024	ZNF20	83.5446	100	-1	99.4164	96.3122
2	P11137	MAP2	56.7994	90.7915	-1	100	91.3296
2	Q9Y566	SHANK1	62.8574	84.4229	-1	100	78.954
2	Q8WY36	BBX	74.2504	83.7569	-1	100	72.1957
2	Q15399	TLR1	52.4046	100	-1	69.9929	76.6132
2	Q9UBX8	B4GALT6	36.6105	100	-1	86.2875	90.5084
3	P62917	RPL8	26.9232	8.5486	52.0522	100	2.37787
3	P54289	CACNA2D1	21.3573	-1	40.6363	100	-1
3	Q9Y3Y2	CHTOP	35.7639	-1	44.0316	100	2.73658
3	P62861	FAU	33.9617	-1	21.7151	100	-1
3	Q8TAU0	NKX2-3	20.9475	-1	22.5709	100	-1
3	Q8NE71	ABCF1	21.72	-1	71.0311	100	14.3259
3	Q14247	CTTN	-1	-1	61.49	100	-1
3	Q86TV6	TTC7B	79.913	72.3862	90.4792	100	66.3145
3	Q9P260	RELCH	76.3	71.1392	88.1717	100	59.4789
3	Q53SF7	COBLL1	24.2912	24.2174	64.0149	100	-1
3	Q9UN30	SCML1	84.291	78.8636	90.4346	100	66.1863
3	P05155	SERPING1	90.2401	88.92	94.4922	100	81.2921
3	O00468	AGRN	90.6319	76.0585	90.0338	100	77.5843
3	Q92540	SMG7	94.4333	86.6335	93.741	100	90.0521
3	P26373	RPL13	69.2245	15.6058	51.2059	100	1.25917
3	Q9Y4K1	CRYBG1	100	-1	71.7707	95.1236	17.3006
3	P0CJ78	ZNF865	93.7931	44.0059	89.2911	100	61.5197
3	P46776	RPL27A	99.7877	26.8563	88.5818	100	1.13752
3	Q9NZR1	TMOD2	100	73.5394	97.1699	97.8756	57.6386
3	Q9H227	GBA3	74.5956	-1	100	88.733	-1
3	Q7Z422	SZRD1	-1	-1	100	85.136	-1
3	Q9H2S9	IKZF4	-1	-1	100	83.3696	2.01903
3	P62072	TIMM10	-1	-1	100	78.4482	-1
3	Q13361	MFAP5	68.7037	70.804	100	96.1317	70.9409
3	Q9Y520	PRRC2C	-1	-1	100	69.5985	-1
3	Q96PL2	TECTB	86.6447	89.9465	100	98.0844	89.0311
3	Q14157	UBAP2L	21.67	14.8976	98.7133	100	-1
3	P47914	RPL29	-1	35.2474	75.6897	100	-1
3	P98161	PKD1	60.0587	75.4	93.3233	100	64.364
3	P60866	RPS20	7.96629	54.828	83.767	100	6.70658
3	Q8WVS4	DYNC2I1	55.7084	74.027	100	99.7182	57.3269
3	P41227	NAA10	-1	53.2706	100	96.433	-1
3	Q9HA77	CARS2	83.9739	91.7679	95.8947	100	70.687
3	P06241	FYN	51.0659	82.9755	100	97.6739	10.86
3	Q70UQ0	IKBIP	85.4374	90.7912	100	94.3494	74.4611
3	Q12765	SCRN1	49.136	95.1378	100	89.4604	29.0759
3	P05107	ITGB2	-1	57.3761	100	66.6402	-1
3	Q13636	RAB31	-1	64.4351	100	70.1523	-1
3	Q9Y4C2	TCAF1	84.4276	74.482	78.8899	100	66.3823
3	Q16853	AOC3	73.0747	66.9406	72.914	100	45.2109
3	B7ZBB8	PPP1R3G	76.6593	69.774	65.2847	100	46.3423
3	Q14315	FLNC	75.1161	50.1599	48.1737	100	11.0067
3	Q07020	RPL18	84.752	35.5545	46.1133	100	4.97277
3	Q8WX92	NELFB	81.8398	37.4402	38.5098	100	2.10891
3	Q92186	ST8SIA2	98.8339	91.8592	92.1809	100	87.5498
3	P78367	NKX3-2	72.1009	32.9463	35.2744	100	6.94491
3	Q9UQK1	PPP1R3C	99.0805	81.8424	81.6688	100	75.5155
3	Q9H8H3	METTL7A	94.2223	76.8401	85.2363	100	25.2352
3	P28070	PSMB4	96.5719	78.2883	82.3053	100	40.9211
3	P27816	MAP4	100	63.6245	66.8961	91.889	3.90783
3	Q99766	DMAC2L	91.6097	77.6412	82.3798	100	54.8283
3	P48147	PREP	100	85.9345	99.5989	97.0972	49.6565
3	Q8TDZ2	MICAL1	100	71.0501	97.1185	83.017	-1
3	Q96KP4	CNDP2	100	58.3703	97.2496	91.0478	5.96559
3	P01009	SERPINA1	94.237	90.9284	95.4346	100	81.9481
3	Q15361	TTF1	72.823	54.1572	81.0956	100	-1
3	Q86W10	CYP4Z1	84.226	83.1028	95.0639	100	53.6227
3	P46781	RPS9	100	31.3217	54.1722	86.1997	1.44623
3	P84098	RPL19	100	45.6859	61.6559	96.2981	12.9043
3	Q02543	RPL18A	100	39.6941	69.4071	86.61	3.93498
3	Q86XU0	ZNF677	100	28.5153	68.0837	86.1122	-1
3	P42766	RPL35	98.5235	32.2571	66.2627	100	-1
3	P61254	RPL26	91.6171	30.5738	64.8328	100	4.33841
3	P83731	RPL24	100	20.7313	63.5451	91.9175	1.3931
3	P46779	RPL28	100	29.1947	47.0941	91.0269	5.79259
3	Q86YC3	NRROS	100	61.147	66.4833	93.0443	51.236
3	P18124	RPL7	100	34.75	43.673	78.0531	3.79913
3	P62854	RPS26	100	43.5994	56.806	69.9249	13.8726
3	P46777	RPL5	100	34.908	47.4565	65.4183	1.16826
3	Q02878	RPL6	100	31.8869	51.9095	64.2249	1.39216
3	P68402	PAFAH1B2	100	52.8455	66.9825	75.352	31.4402
3	P40429	RPL13A	100	28.2161	49.2667	66.203	8.42884
3	P62701	RPS4X	100	39.5713	62.2828	65.3074	10.2623
3	P36969	GPX4	100	38.3168	64.629	65.6747	8.52424
3	P62241	RPS8	100	32.4333	60.2586	65.4692	2.32139
3	P18621	RPL17	100	30.0872	64.4234	59.4481	1.53259
3	P15880	RPS2	100	49.2327	64.3318	79.6838	8.03943
3	P62906	RPL10A	100	48.9997	63.3998	80.6907	6.75464
3	P36578	RPL4	100	41.9427	56.6422	74.5639	4.67022
3	Q86W26	NLRP10	16.4886	72.9871	-1	100	-1
3	P51797	CLCN6	36.7217	74.6223	14.8629	100	23.8005
3	P35268	RPL22	28.0584	61.8889	12.0271	100	1.36907
3	Q7Z7M0	MEGF8	-1	68.6964	-1	100	-1
3	Q9Y4H4	GPSM3	-1	81.3039	-1	100	-1
3	Q8IUM7	NPAS4	74.1575	92.9176	73.6481	100	82.5795
3	Q15021	NCAPD2	70.8592	87.8589	69.399	100	74.2254
3	P51587	BRCA2	-1	100	-1	92.0918	10.2841
3	Q8NAP3	ZBTB38	-1	100	-1	79.356	13.7296
3	P52298	NCBP2	-1	100	-1	82.5347	-1
3	Q5RKV6	EXOSC6	10.4265	100	3.53941	75.4016	2.33318
3	Q8WUQ7	CACTIN	-1	100	12.5395	98.4812	-1
3	Q9UIF8	BAZ2B	79.3594	99.5099	74.1786	100	79.1013
3	Q8TD84	DSCAML1	79.941	90.7672	89.8444	100	70.4118
3	Q8N137	CNTROB	71.4225	90.6804	82.6718	100	64.3514
3	P35236	PTPN7	36.4145	92.1842	50.9143	100	10.7867
3	P02794	FTH1	52.2157	71.3429	51.369	100	17.4085
3	P55327	TPD52	61.3348	85.2502	40.8472	100	5.7638
3	Q5VUJ6	LRCH2	56.0626	83.6049	68.944	100	-1
3	A1L0T0	ILVBL	57.7431	100	60.7748	95.8296	-1
3	P60953	CDC42	79.4025	95.2588	93.0903	100	8.20405
3	Q16676	FOXD1	85.6908	87.3547	89.4545	100	88.9145
3	Q8N883	ZNF614	67.3677	70.8989	73.5944	100	77.1843
3	P20929	NEB	76.9221	75.9424	80.9365	100	80.1998
3	P56159	GFRA1	37.9007	42.9196	57.5707	100	62.9208
3	Q96KR1	ZFR	-1	49.7177	36.1892	100	35.9244
3	P35030	PRSS3	52.54	57.3772	40.0138	100	65.6628
3	O75791	GRAP2	26.5062	42.858	31.5696	100	55.7895
3	Q93034	CUL5	0.397997	42.834	-1	100	59.2252
3	Q05682	CALD1	-1	58.6353	-1	100	48.6862
3	Q9Y3U8	RPL36	20.1192	7.52929	8.10701	100	-1
3	P48058	GRIA4	65.2963	63.1209	57.2131	100	57.1741
3	P35408	PTGER4	27.4015	27.06	-1	100	-1
3	Q8IUX1	TMEM126B	-1	-1	-1	100	-1
3	P09471	GNAO1	6.58305	6.78724	4.65978	100	-1
3	Q7LBC6	KDM3B	-1	11.079	-1	100	-1
3	Q7Z304	MAMDC2	31.8712	-1	-1	100	15.8463
3	Q9Y4H2	IRS2	78.6417	71.7559	66.5238	100	71.9094
3	Q96KV7	WDR90	60.9054	71.8826	100	73.6504	67.844
3	Q16787	LAMA3	83.629	89.5873	100	86.4765	88.8072
3	Q96EP1	CHFR	-1	22.6034	100	8.91494	-1
3	Q7L513	FCRLA	-1	33.6293	100	6.88281	3.02503
3	P15104	GLUL	-1	35.3431	100	17.6921	-1
3	Q96NW4	ANKRD27	79.0023	81.8231	100	82.3938	75.8723
3	P23083	IGHV1-2	18.4839	15.3239	100	-1	-1
3	P35908	KRT2	16.2457	4.23434	100	1.31334	12.9015
3	P48454	PPP3CC	-1	-1	100	-1	-1
3	P35080	PFN2	-1	-1	100	-1	-1
3	Q86VB7	CD163	-1	-1	100	-1	-1
3	P61244	MAX	-1	-1	100	-1	-1
3	Q6PCD5	RFWD3	-1	-1	100	-1	-1
3	Q0D2K5	EGFEM1P	-1	-1	100	-1	-1
3	Q03013	GSTM4	0.96439	-1	100	2.19131	4.6045
3	Q8NB42	ZNF527	-1	-1	100	-1	9.21918
3	P00488	F13A1	5.55671	10.8685	100	7.92115	-1
3	Q12968	NFATC3	-1	-1	100	12.975	12.6848
3	P09488	GSTM1	-1	-1	100	7.89619	4.18312
3	Q9NRW7	VPS45	-1	49.6718	100	-1	-1
3	Q9Y6M9	NDUFB9	-1	59.2287	100	-1	3.3024
3	O95373	IPO7	-1	74.0459	100	-1	14.8886
3	Q00341	HDLBP	76.5668	85.6328	100	67.2453	78.3549
3	Q6PXP3	SLC2A7	71.7525	79.2109	100	62.5784	71.8034
3	Q96T49	PPP1R16B	87.0675	87.9576	100	80.6053	87.1945
3	P16144	ITGB4	68.4985	56.4339	100	81.1991	73.2602
3	P02458	COL2A1	70.0272	57.6588	100	83.8112	74.3863
3	Q9BXP2	SLC12A9	77.0698	63.2019	100	81.8307	77.028
3	Q9H5N1	RABEP2	53.6877	-1	100	55.9314	33.8779
3	O00519	FAAH	73.9873	66.88	100	78.5876	72.1148
3	P09543	CNP	-1	-1	100	42.8341	-1
3	Q9Y5R4	HEMK1	75.4303	74.0831	100	81.2301	79.4616
3	P50749	RASSF2	-1	-1	100	35.4297	23.2131
3	O75909	CCNK	-1	-1	100	35.0504	11.5231
3	O95970	LGI1	59.7143	68.6899	100	84.712	78.5561
3	Q92974	ARHGEF2	66.8046	77.7258	100	88.7479	83.4441
3	P01719	IGLV3-21	46.6445	60.0617	100	72.9688	68.413
3	P60033	CD81	82.2457	88.2771	100	94.3318	88.058
3	Q76LX8	ADAMTS13	26.6416	50.7806	100	80.9784	52.6824
3	Q8WZ42	TTN	73.4742	73.6255	100	90.3512	83.0947
3	O15492	RGS16	-1	-1	100	66.8516	37.3238
3	Q14527	HLTF	72.7263	68.0945	100	87.7453	82.7702
3	Q96HY6	DDRGK1	63.5829	-1	100	38.7264	7.2138
3	O76074	PDE5A	92.2722	86.0391	100	93.6288	84.7004
3	Q9C0A1	ZFHX2	96.7634	63.3948	100	80.5321	65.7219
3	Q01432	AMPD3	90.146	-1	100	28.0731	-1
3	Q15849	SLC14A2	100	72.1197	98.6322	82.1952	76.9883
3	P55058	PLTP	42.4067	32.3493	100	47.8287	-1
3	P07359	GP1BA	69.1598	73.8357	100	70.2217	51.4295
3	O00764	PDXK	76.3057	45.9176	100	33.0539	5.26526
3	Q7Z6J4	FGD2	70.4492	40.3116	100	43.3637	3.00893
3	Q92616	GCN1	84.035	74.0866	100	64.1937	78.8625
3	Q9BXI6	TBC1D10A	89.5202	77.1201	100	72.8152	83.5957
3	Q12770	SCAP	83.9432	74.1106	100	64.4488	85.3687
3	P00450	CP	82.3874	48.4389	100	46.2548	74.902
3	P30926	CHRNB4	85.9506	76.0795	100	51.6401	79.6876
3	P13645	KRT10	42.6856	4.83826	100	8.26729	34.6043
3	P04264	KRT1	50.7685	23.502	100	13.6612	45.0302
3	Q86UX7	FERMT3	87.6838	75.7684	100	79.1232	87.8379
3	Q96DC8	ECHDC3	36.2825	-1	100	19.2794	8.37871
3	Q6KC79	NIPBL	46.0053	-1	100	-1	-1
3	Q96JP0	FEM1C	85.6543	72.8848	100	64.3338	73.1109
3	Q6NVY1	HIBCH	66.8462	29.872	100	5.06084	13.3345
4	Q9GZT8	NIF3L1	100	98.4657	41.6617	49.9316	7.32383
4	Q92544	TM9SF4	100	97.6279	35.0266	42.0174	-1
4	Q13043	STK4	96.3566	100	39.7141	48.5532	3.9949
4	Q9NR56	MBNL1	100	93.1417	38.5446	46.5271	3.65026
4	Q9H0C8	ILKAP	100	92.5345	45.5183	50.4479	8.45272
4	O43399	TPD52L2	100	97.9328	28.288	48.1228	1.43
4	P14316	IRF2	100	97.5845	25.1672	44.2183	-1
4	Q6UW68	TMEM205	100	92.4736	32.8296	47.0903	3.81429
4	Q13868	EXOSC2	100	86.3384	29.1357	42.3474	-1
4	P07948	LYN	100	86.9041	33.1583	43.6794	6.00536
4	O75436	VPS26A	100	83.7963	29.6065	41.7384	1.11913
4	Q9NWV4	CZIB	100	79.5095	30.3758	40.5749	1.8635
4	Q709C8	VPS13C	100	90.3793	55.3147	60.2144	30.1928
4	P51812	RPS6KA3	100	86.4228	46.7083	51.3513	11.33
4	Q15257	PTPA	100	83.1408	44.5214	50.4962	13.5932
4	Q9NQZ5	STARD7	100	95.7267	65.3282	81.5272	50.2244
4	Q13185	CBX3	100	92.4127	36.5503	58.9405	6.79401
4	O15400	STX7	96.7848	100	41.8261	62.4544	2.85382
4	Q04864	REL	98.4797	100	61.8589	71.7508	31.3008
4	P31943	HNRNPH1	100	94.2141	52.4148	52.1465	5.13757
4	Q93009	USP7	100	95.9792	54.3336	58.4863	15.4392
4	Q96B26	EXOSC8	99.7838	100	45.8497	47.6899	-1
4	Q9BTD8	RBM42	91.0606	100	49.0084	46.0283	-1
4	P31751	AKT2	90.9067	100	51.9749	52.224	10.859
4	O00170	AIP	100	95.901	54.5856	58.3269	2.66841
4	Q9Y2D5	AKAP2	100	98.6031	61.754	61.4516	13.7132
4	Q9NR45	NANS	100	93.7961	52.2136	58.7306	6.03608
4	Q9P016	THYN1	100	99.6792	57.5443	63.1107	3.18733
4	O95372	LYPLA2	98.6315	100	56.7595	63.163	6.65361
4	Q9UKY7	CDV3	100	90.5072	59.2032	61.1551	2.27272
4	Q07960	ARHGAP1	100	89.6355	55.8871	56.3817	5.40229
4	Q96RJ3	TNFRSF13C	83.4606	100	52.2664	58.0802	-1
4	P49792	RANBP2	85.8256	100	53.6532	57.4176	-1
4	P62993	GRB2	85.1758	100	49.6035	55.0909	4.53675
4	P46527	CDKN1B	95.9484	100	74.3196	79.4626	51.3454
4	Q9H4M9	EHD1	88.628	100	46.8446	56.8265	1.18109
4	Q9UH65	SWAP70	92.1643	100	51.518	62.0027	2.17901
4	Q9NPF4	OSGEP	94.6726	100	56.3307	56.9057	4.60541
4	P62937	PPIA	92.9852	100	64.2235	61.468	10.2893
4	P35611	ADD1	100	83.5776	47.7499	79.6212	1.08054
4	Q9Y2S6	TMA7	100	91.8689	50.0968	82.8921	6.81223
4	Q8IWV8	UBR2	100	95.5054	75.6056	89.0134	53.8993
4	O43866	CD5L	100	96.3872	86.2132	92.7538	73.9643
4	P24928	POLR2A	100	97.0033	57.7423	72.8836	8.39995
4	P49773	HINT1	100	99.6017	56.6568	73.1909	3.71257
4	P41240	CSK	100	95.7767	60.2607	70.4514	5.79761
4	Q7Z5R6	APBB1IP	94.0726	100	55.9888	72.58	-1
4	O15127	SCAMP2	100	98.5839	81.5501	85.8688	35.4789
4	Q6ZNG2	DBX2	100	98.685	90.2638	94.0024	72.3818
4	P21399	ACO1	93.2347	100	76.6353	78.4207	5.37959
4	Q96KP1	EXOC2	100	95.4118	78.2454	91.0666	-1
4	P09211	GSTP1	100	96.7711	88.8245	93.9785	4.26944
4	Q9NVJ2	ARL8B	79.1713	100	51.7534	65.8268	-1
4	Q9Y530	OARD1	72.7672	100	50.2864	68.3907	7.03623
4	P84101	SERF2	81.3995	100	48.3907	88.2565	4.47263
4	Q8IZQ5	SELENOH	73.709	100	42.18	80.7844	0.647308
4	Q16563	SYPL1	95.0218	100	28.9457	75.9561	2.32028
4	O75531	BANF1	88.8296	100	29.396	77.7034	6.62392
4	Q8IUI8	CRLF3	100	93.4911	26.0878	76.2483	5.22252
4	Q96AZ6	ISG20	100	87.8657	23.4656	71.4601	2.72872
4	P23497	SP100	100	90.7155	10.4816	84.5368	1.06801
4	Q01081	U2AF1	98.3019	100	17.142	91.1687	20.3975
4	Q99708	RBBP8	87.1644	86.2336	35.344	100	2.42081
4	P09960	LTA4H	95.1391	78.1741	55.1732	100	6.70944
4	O94941	UBOX5	57.9384	35.3352	-1	100	-1
4	Q9UHX1	PUF60	75.1748	36.365	12.239	100	1.26831
4	Q96Q06	PLIN4	73.2595	69.5589	-1	100	-1
4	Q13247	SRSF6	85.0913	84.0883	1.21242	100	8.83845
4	P35244	RPA3	100	82.083	49.3751	41.1709	17.8619
4	P20810	CAST	100	80.809	43.5176	32.8148	5.87585
4	Q13564	NAE1	100	82.0076	45.7736	35.9391	7.60724
4	Q92499	DDX1	100	76.7764	41.8167	33.9545	2.33341
4	P48643	CCT5	100	79.3277	42.5523	36.5048	3.35288
4	Q92769	HDAC2	100	84.2888	45.9689	37.7747	6.27884
4	Q6JBY9	RCSD1	100	86.8432	45.9609	38.3083	6.18525
4	Q9UPU5	USP24	100	81.0878	43.4841	34.5785	-1
4	O95260	ATE1	100	82.4441	42.6127	35.7442	-1
4	Q9UIA9	XPO7	100	79.1384	48.9646	33.5262	7.29804
4	P67936	TPM4	100	80.1308	51.2555	37.4801	16.7866
4	Q15056	EIF4H	100	75.8179	44.2385	35.1078	10.7312
4	O43809	NUDT21	100	72.6582	40.1198	29.1386	2.33465
4	Q96CN7	ISOC1	100	85.8272	51.6489	27.2448	2.0866
4	Q8ND56	LSM14A	100	86.7943	48.4733	29.3507	1.77717
4	Q2TAY7	SMU1	100	81.3773	51.6013	30.438	3.30384
4	Q06124	PTPN11	100	83.1953	51.7102	30.7115	4.55605
4	O60763	USO1	100	80.1529	52.7429	32.6293	8.06018
4	P61201	COPS2	100	84.3104	50.2296	31.6339	2.88264
4	P31948	STIP1	100	83.7155	55.2398	39.4252	12.3985
4	P50570	DNM2	100	85.6568	47.8632	32.7148	2.42541
4	Q9NZJ9	NUDT4	100	83.0949	46.905	31.4083	-1
4	Q13242	SRSF9	100	85.4801	50.9997	37.2371	5.48133
4	Q9P253	VPS18	100	80.4719	45.6049	32.6162	-1
4	O14979	HNRNPDL	100	80.3926	49.7193	36.2804	3.39475
4	Q8WXC6	COPS9	100	79.5188	39.8342	26.8955	3.18591
4	Q13951	CBFB	100	80.6356	40.0226	26.3306	2.20358
4	P46109	CRKL	100	75.663	36.9857	23.6684	0.667887
4	Q52LJ0	FAM98B	100	83.9166	42.2842	28.5993	3.67632
4	Q9BZ95	NSD3	100	92.6134	72.2823	63.8355	52.4763
4	P04843	RPN1	100	80.2654	41.3941	22.945	5.43386
4	Q9Y371	SH3GLB1	100	78.5338	31.838	16.9924	-1
4	Q9UBQ5	EIF3K	100	86.0654	40.2277	22.357	5.01373
4	O14828	SCAMP3	100	76.2199	35.1097	26.4557	3.62262
4	Q8WYJ6	SEPTIN1	100	78.0424	33.7436	25.9123	1.90571
4	P13765	HLA-DOB	100	79.6314	33.7664	28.4999	5.79762
4	P56537	EIF6	100	82.1837	35.9448	24.6146	2.77071
4	Q08257	CRYZ	100	81.8047	38.0261	28.5853	5.078
4	Q92973	TNPO1	100	70.4816	44.0665	30.0231	8.95914
4	Q12907	LMAN2	100	70.9257	47.8004	33.4506	13.4906
4	Q9BSJ8	ESYT1	100	70.9059	41.8445	25.8908	2.31539
4	Q8TCD5	NT5C	100	68.5397	37.7837	25.3644	2.06984
4	Q8WZA0	LZIC	100	64.7295	41.1854	26.108	2.61548
4	P61604	HSPE1	100	65.3392	40.9683	20.2536	4.03624
4	Q13011	ECH1	100	64.6551	38.2915	19.1742	5.16999
4	Q15029	EFTUD2	100	79.5953	61.6089	51.0942	40.9824
4	O15514	POLR2D	100	65.6725	36.4749	20.1991	-1
4	Q8TAQ2	SMARCC2	100	70.7437	37.7603	21.7395	1.7629
4	P11177	PDHB	100	73.6832	42.4569	27.9057	7.92052
4	Q96EP5	DAZAP1	100	73.9041	41.2967	24.5141	4.25103
4	Q09666	AHNAK	100	76.246	48.789	33.2907	19.5326
4	Q96RS6	NUDCD1	100	70.3773	41.7335	19.6297	-1
4	P53597	SUCLG1	100	69.1928	40.4025	22.1868	3.14736
4	P25705	ATP5F1A	100	62.8261	33.0081	19.6156	7.99486
4	Q9HDC9	APMAP	100	64.7447	30.0954	16.5303	2.84386
4	Q99598	TSNAX	100	65.0709	37.8842	23.1578	9.16217
4	O15067	PFAS	100	69.6579	49.9019	36.4255	26.5382
4	O75475	PSIP1	100	75.0581	41.845	38.4343	18.7309
4	Q8N264	ARHGAP24	100	70.8522	34.6804	31.799	9.61286
4	Q14155	ARHGEF7	100	70.946	29.5467	27.4469	2.26782
4	O95295	SNAPIN	100	70.4347	31.3545	26.2134	-1
4	Q9NX08	COMMD8	100	64.0571	25.2815	19.8323	-1
4	O60828	PQBP1	100	64.5228	27.6792	20.4077	1.71731
4	P54920	NAPA	100	77.5228	50.3483	41.3306	26.7489
4	P52594	AGFG1	100	75.6795	42.8966	37.3472	20.7468
4	O95379	TNFAIP8	100	81.9665	51.9737	42.2698	30.9291
4	Q9H3N1	TMX1	100	72.5007	30.6537	18.6691	4.31057
4	P08575	PTPRC	100	86.7055	46.0422	46.1627	8.58284
4	P41236	PPP1R2	100	88.2636	46.6355	43.3159	4.73901
4	Q96NC0	ZMAT2	100	89.8253	39.9453	39.9999	-1
4	Q13263	TRIM28	100	87.9109	41.7419	43.6223	4.34916
4	Q9C005	DPY30	100	93.9727	40.3483	39.1315	5.35464
4	Q9P0L0	VAPA	100	93.6779	58.1376	57.6768	32.4855
4	Q9H2H8	PPIL3	100	87.0313	41.2989	36.5977	1.86145
4	P15311	EZR	100	85.7837	43.6543	38.7684	6.0765
4	Q06547	GABPB1	100	88.4	44.967	42.1569	10.956
4	P78406	RAE1	100	86.4333	39.796	37.9653	4.14912
4	O00303	EIF3F	100	81.9553	39.7415	33.8547	1.95204
4	P31942	HNRNPH3	100	82.5528	38.6498	35.4592	1.82791
4	Q9Y4Y9	LSM5	100	81.2268	47.9908	42.7576	8.21425
4	Q12874	SF3A3	100	81.8673	46.6191	44.2351	12.1483
4	Q15717	ELAVL1	100	77.8312	41.569	40.0349	1.54695
4	Q9Y3I0	RTCB	100	77.4943	42.6669	39.5033	2.63465
4	Q9UHR5	SAP30BP	100	77.2215	37.1536	38.467	1.37068
4	Q8IXT5	RBM12B	100	79.6939	44.3695	44.3323	11.0371
4	Q13347	EIF3I	100	81.4145	43.9946	45.2622	2.18993
4	O75368	SH3BGRL	100	82.0334	47.5306	46.2422	6.53109
4	Q03252	LMNB2	100	83.7	46.2073	46.6678	7.32464
4	P62312	LSM6	100	73.7214	31.0919	36.5493	2.60062
4	P46060	RANGAP1	100	76.4214	33.877	38.94	4.43978
4	Q7Z6Z7	HUWE1	100	74.518	33.457	35.4538	2.6683
4	Q96QK1	VPS35	100	78.0873	35.3353	38.0325	3.46918
4	P09234	SNRPC	100	76.4885	42.0762	40.9677	13.2356
4	P61758	VBP1	100	76.5709	37.0117	35.0852	5.16725
4	P51610	HCFC1	100	71.6512	29.2937	32.798	2.38748
4	O95104	SCAF4	100	72.4259	26.3982	29.9934	-1
4	P34949	MPI	100	70.6191	29.8458	30.3056	0.724256
4	P42229	STAT5A	100	73.4732	41.2161	44.7737	12.4546
4	P55795	HNRNPH2	100	73.1546	38.405	42.0031	8.54597
4	Q2TAL8	QRICH1	100	82.342	57.2357	60.3839	37.0522
4	Q96PK6	RBM14	100	72.4952	37.3444	40.2103	9.23699
4	P38919	EIF4A3	100	74.441	33.6741	41.348	3.96256
4	Q9UHD9	UBQLN2	100	82.9793	31.7656	28.1583	-1
4	P35658	NUP214	100	81.6329	34.9898	37.4666	5.50265
4	Q01658	DR1	100	76.9123	30.7206	28.8986	1.60572
4	Q9HBI0	PARVG	100	77.5003	30.6651	28.0387	-1
4	P25686	DNAJB2	100	76.2186	31.3543	29.6035	-1
4	O96019	ACTL6A	100	76.9937	27.1667	31.0926	2.61801
4	Q16401	PSMD5	100	76.2475	30.0799	33.3316	6.28452
4	Q9Y5X1	SNX9	100	77.0835	22.0517	29.5405	-1
4	Q15631	TSN	100	72.5204	44.6117	44.2036	3.70033
4	Q15637	SF1	100	73.7664	45.2865	44.6907	5.25095
4	O95777	LSM8	100	75.1951	47.7833	46.8284	11.6257
4	P30876	POLR2B	100	73.1452	41.7261	41.0324	1.58847
4	P37108	SRP14	100	69.8255	42.3319	42.1005	2.12508
4	Q6ZR08	DNAH12	100	69.7893	42.5686	41.4079	3.41342
4	P11766	ADH5	100	71.5939	42.1272	43.8159	6.10071
4	Q8WW12	PCNP	100	73.9952	49.3469	46.0598	11.625
4	O95630	STAMBP	100	69.4555	44.833	40.5031	3.14645
4	P60842	EIF4A1	100	71.6635	39.7767	36.4143	3.37695
4	P27694	RPA1	100	70.3024	38.2313	35.5771	1.45805
4	Q9HB19	PLEKHA2	100	72.9303	38.9133	34.5169	2.30753
4	Q14258	TRIM25	100	70.187	35.705	36.4305	-1
4	P82979	SARNP	100	74.8698	40.6809	40.307	8.25007
4	Q9H3K6	BOLA2	100	74.5705	41.2716	39.5331	3.68933
4	Q86XP3	DDX42	100	77.4301	47.755	45.4863	13.6102
4	Q9BXP5	SRRT	100	74.0944	43.5091	40.2842	6.15827
4	Q969E4	TCEAL3	100	73.9306	46.6107	34.882	-1
4	P60983	GMFB	100	77.6726	54.6815	46.0285	16.2761
4	Q12972	PPP1R8	100	77.0558	50.3855	43.4131	8.66917
4	P33240	CSTF2	100	75.0852	45.8475	32.9472	1.07178
4	P49458	SRP9	100	74.7662	45.3177	38.874	3.75509
4	P43243	MATR3	100	75.8457	47.4759	41.0489	8.86469
4	Q15393	SF3B3	100	73.6938	42.4356	35.9484	3.19279
4	Q99832	CCT7	100	71.2245	42.8065	37.7098	3.25106
4	Q14203	DCTN1	100	68.825	40.4303	31.7084	1.85485
4	Q14847	LASP1	100	70.8661	39.848	33.2426	2.58622
4	P55265	ADAR	100	67.5783	41.7426	33.9884	2.04573
4	Q9P107	GMIP	100	68.7271	45.803	39.2781	8.94414
4	Q09028	RBBP4	100	66.6772	39.7815	33.2893	4.9262
4	Q9Y333	LSM2	100	66.8287	35.1854	33.2669	1.01465
4	Q9Y224	RTRAF	100	65.7281	41.504	38.3741	3.9681
4	P07437	TUBB	100	66.7025	42.3881	38.5421	7.72745
4	Q14204	DYNC1H1	100	68.3078	43.2015	39.2811	6.93381
4	P84085	ARF5	100	67.3408	39.6606	35.7799	1.50911
4	Q12824	SMARCB1	100	67.5269	40.8163	40.3005	4.21108
4	Q15075	EEA1	100	87.5703	54.6656	63.8473	16.5342
4	P60228	EIF3E	100	87.7141	41.5935	52.5241	2.25436
4	Q99590	SCAF11	100	88.2885	58.0154	71.7239	33.9622
4	P11049	CD37	100	79.8783	38.5527	58.5794	4.73684
4	P35573	AGL	100	81.3755	32.3877	52.7702	1.19625
4	Q86U44	METTL3	100	78.029	43.8871	58.2676	18.585
4	P23743	DGKA	100	71.6048	39.4464	51.132	8.91349
4	Q9NP66	HMG20A	100	73.6728	38.2254	48.4223	-1
4	Q9Y3B2	EXOSC1	100	75.1026	36.1134	50.6895	-1
4	Q14289	PTK2B	100	81.3704	42.4285	53.5612	12.4789
4	Q13838	DDX39B	100	80.8064	47.4236	53.3469	2.14911
4	P36543	ATP6V1E1	100	77.412	45.1957	52.2695	-1
4	P07108	DBI	100	83.1045	49.7909	56.2181	13.9148
4	Q15020	SART3	100	75.5275	46.6852	50.8482	3.20646
4	Q6IBS0	TWF2	100	75.9576	47.5645	49.0068	3.22307
4	Q7L1Q6	BZW1	100	78.5628	45.0896	49.2636	-1
4	P17655	CAPN2	100	78.8026	47.1456	49.1768	3.52668
4	P55854	SUMO3	100	77.9727	43.5928	48.3745	3.99798
4	Q96AE4	FUBP1	100	75.2577	44.1597	46.4568	1.77081
4	P09429	HMGB1	100	74.6897	43.4634	46.5232	5.98279
4	Q9NRY2	INIP	100	77.9582	45.0627	43.6252	-1
4	P07900	HSP90AA1	100	79.2823	48.0853	48.6804	9.20105
4	Q13151	HNRNPA0	100	65.739	41.5279	55.3868	5.80867
4	P84095	RHOG	100	71.1026	46.888	60.6629	10.3596
4	Q8TDR2	STK35	100	70.3855	46.1528	55.5449	6.03995
4	P62258	YWHAE	100	68.3435	47.4448	56.347	6.25206
4	Q9UBE0	SAE1	100	63.4639	38.4838	47.7886	0.985337
4	P58499	FAM3B	100	65.8545	40.6985	50.2302	2.63531
4	P07741	APRT	100	63.6899	44.5886	52.3058	6.63525
4	Q9BZL1	UBL5	100	68.8592	41.8975	47.9569	-1
4	P22626	HNRNPA2B1	100	72.6534	45.2489	50.7269	6.36876
4	P38606	ATP6V1A	100	67.8151	43.4649	47.226	2.93278
4	Q7Z4H3	HDDC2	100	67.6891	38.1202	45.9369	-1
4	P19338	NCL	100	68.6422	43.1245	49.2374	6.22135
4	Q9UL18	AGO1	100	71.8773	43.5225	53.3689	7.80578
4	P62314	SNRPD1	100	73.7531	44.7854	56.5293	9.12498
4	O00422	SAP18	100	74.0878	42.9072	58.6129	11.0336
4	Q5T4S7	UBR4	100	78.936	49.0945	65.7848	18.3685
4	Q9UKX7	NUP50	100	77.4696	41.213	64.1417	16.7897
4	Q96C86	DCPS	100	68.3767	38.059	59.5638	8.1028
4	Q96KJ9	COX4I2	100	90.987	83.9342	89.7516	76.607
4	Q9H444	CHMP4B	100	67.2739	32.8742	51.9368	2.27286
4	P27707	DCK	100	61.1205	29.0053	41.5352	4.11317
4	Q9NYB0	TERF2IP	100	64.848	38.1745	46.766	12.9271
4	P21281	ATP6V1B2	100	59.0086	29.9351	43.2131	6.1354
4	Q15424	SAFB	100	64.4728	28.1619	42.3266	2.63738
4	Q8TD19	NEK9	100	63.6397	33.9444	41.4728	7.13595
4	O95834	EML2	100	64.7206	33.2469	40.4554	7.62656
4	Q12768	WASHC5	100	64.5571	37.3047	46.0629	7.54369
4	P23508	MCC	100	64.2064	34.8132	42.9366	0.903063
4	Q96QE2	SLC2A13	100	59.9162	30.3188	43.063	-1
4	Q9HCS7	XAB2	100	67.5993	31.8661	37.7782	-1
4	Q07866	KLC1	100	66.28	32.5079	37.7148	-1
4	Q16851	UGP2	100	65.4199	36.9608	40.1813	4.55378
4	P52434	POLR2H	100	62.2178	29.6423	31.6944	-1
4	P54578	USP14	100	61.6422	30.3725	31.4336	0.625536
4	Q9NPA8	ENY2	100	73.7721	28.8391	47.2276	4.37187
4	P68400	CSNK2A1	100	75.7447	35.0653	48.1364	12.9872
4	Q9NWB6	ARGLU1	100	74.7006	27.2796	48.8801	12.0674
4	Q9UFW8	CGGBP1	100	64.8349	24.8955	32.7288	-1
4	Q93008	USP9X	100	65.9912	27.7846	34.9422	0.676811
4	O95453	PARN	100	66.6587	27.1176	37.6296	-1
4	Q9UK45	LSM7	100	67.8875	24.3293	37.0827	1.04277
4	Q14761	PTPRCAP	100	70.4474	24.0445	36.7908	2.48705
4	Q15365	PCBP1	100	80.9705	62.0297	45.2763	4.19619
4	P30520	ADSS2	100	82.3299	61.682	47.0439	5.20343
4	Q9UHY1	NRBP1	100	80.876	60.3191	46.6135	6.19977
4	P46734	MAP2K3	100	80.6391	57.0506	41.7987	-1
4	Q68EM7	ARHGAP17	100	84.6854	60.5892	44.6976	4.19379
4	Q15027	ACAP1	100	82.0248	61.2559	41.6055	5.89712
4	P68104	EEF1A1	100	89.0502	67.6657	58.3448	27.085
4	P61978	HNRNPK	100	84.0601	58.5751	46.1188	6.47608
4	P22314	UBA1	100	83.9422	56.543	47.4314	6.97443
4	P62873	GNB1	100	84.7925	59.5051	49.5325	9.68298
4	Q9H081	MIS12	100	85.0478	58.1103	48.9734	3.33122
4	P51991	HNRNPA3	100	85.6382	59.3558	51.5324	9.1188
4	O00299	CLIC1	100	88.4133	62.9758	54.5947	15.8539
4	Q9NQW7	XPNPEP1	100	75.3945	52.5965	38.777	-1
4	P55072	VCP	100	78.993	57.6517	42.6228	7.45431
4	Q9Y6Y8	SEC23IP	100	80.1683	57.7679	40.6748	7.29848
4	Q9Y490	TLN1	100	81.2275	62.2123	46.7821	17.1693
4	P00403	MT-CO2	100	75.9088	57.9073	38.9798	4.55022
4	P08238	HSP90AB1	100	72.7934	56.6633	38.8115	6.22704
4	P42285	MTREX	100	80.1318	52.7283	41.9977	6.53259
4	P17987	TCP1	100	78.8429	53.3831	40.7781	6.87497
4	P63208	SKP1	100	82.9274	57.1392	43.5172	11.1235
4	P78509	RELN	100	78.2623	51.6103	33.5944	-1
4	Q9P287	BCCIP	100	79.6361	50.6502	32.181	-1
4	O00244	ATOX1	100	94.3559	54.7751	46.6012	2.70918
4	P15121	AKR1B1	100	94.561	56.3036	51.5695	8.0397
4	Q15366	PCBP2	100	90.7481	51.2729	45.9177	2.41058
4	Q9GZV8	PRDM14	100	89.7263	53.3974	50.0803	10.8809
4	O00193	SMAP	100	87.9546	50.1606	38.7286	-1
4	Q8WUM0	NUP133	100	87.5119	50.7555	41.7639	3.16712
4	P49368	CCT3	100	88.7674	57.0543	47.3359	10.9401
4	Q14103	HNRNPD	100	88.8163	57.0174	46.965	6.11288
4	P62310	LSM3	100	81.8199	51.5482	44.492	3.52503
4	Q8WUM4	PDCD6IP	100	81.7628	48.6353	44.8964	3.75148
4	Q9UBT2	UBA2	100	84.226	51.2693	50.0381	5.93692
4	Q13126	MTAP	100	84.4529	51.514	46.7859	3.90784
4	Q01844	EWSR1	100	82.7945	49.2428	42.0797	3.00694
4	Q9Y266	NUDC	100	82.0861	48.2299	40.9912	0.890422
4	P62633	CNBP	100	81.8772	51.927	44.1326	7.21238
4	Q9UN86	G3BP2	100	81.9114	49.4717	38.7831	-1
4	Q8N8S7	ENAH	100	83.5905	49.6672	40.1381	-1
4	P16220	CREB1	100	66.9155	50.9746	44.6537	-1
4	O15145	ARPC3	100	70.7733	55.2162	49.2973	6.13769
4	Q6ZMH5	SLC39A5	100	70.6399	55.0198	47.3973	6.36306
4	P05455	SSB	100	72.6419	57.949	53.9037	7.6048
4	P19388	POLR2E	100	70.7284	58.6595	49.2851	8.80101
4	P61923	COPZ1	100	71.0204	56.5752	45.034	-1
4	Q9HCE5	METTL14	100	67.0281	56.5881	44.7385	-1
4	Q16181	SEPTIN7	100	68.5896	59.8365	49.7416	6.3372
4	P50453	SERPINB9	100	78.6475	62.5361	53.9056	3.98327
4	Q13404	UBE2V1	100	79.3827	67.0085	57.7926	16.9502
4	Q14152	EIF3A	100	78.3302	63.4272	50.1559	11.6016
4	Q99729	HNRNPAB	100	76.4719	61.8016	49.444	6.07775
4	P23528	CFL1	100	72.8122	56.55	44.3237	6.71674
4	P55735	SEC13	100	74.7754	55.8644	42.4332	3.92538
4	Q9GZZ9	UBA5	100	76.2373	56.1004	46.1345	1.50855
4	Q9HB71	CACYBP	100	76.086	54.6935	44.7434	3.23091
4	Q9BUJ2	HNRNPUL1	100	75.1564	51.7347	43.2254	6.30363
4	P62879	GNB2	100	77.5631	57.5876	48.3367	14.8035
4	P63241	EIF5A	100	75.1141	52.6705	45.8728	8.20729
4	P26599	PTBP1	100	77.3735	49.9005	43.6287	3.23566
4	P63313	TMSB10	100	76.4016	51.9042	48.9009	5.72456
4	Q9UI47	CTNNA3	100	75.7322	49.1294	46.5754	-1
4	P14866	HNRNPL	100	76.7393	54.1268	50.0272	6.14845
4	P42331	ARHGAP25	100	78.1472	55.8941	52.1359	6.33205
4	Q15185	PTGES3	100	76.9629	56.3614	52.5866	5.70543
4	P23246	SFPQ	100	75.3222	56.0891	49.6417	8.27058
4	P55060	CSE1L	100	72.3153	52.3577	46.228	0.74157
4	Q92621	NUP205	100	72.8469	50.6907	46.2143	2.00275
4	Q13148	TARDBP	100	67.998	48.9393	38.5401	3.57616
4	O60256	PRPSAP2	100	68.4817	48.5731	41.8722	8.40271
4	P42858	HTT	100	66.5934	50.6369	40.5097	2.65973
4	Q13200	PSMD2	100	67.7633	49.717	42.2334	3.04011
4	P35606	COPB2	100	83.8388	73.1604	70.603	48.7695
4	P14317	HCLS1	100	71.3897	50.3823	45.9373	4.43551
4	P30153	PPP2R1A	100	70.1797	52.5066	45.4215	5.56706
4	P17844	DDX5	100	72.4498	54.4298	48.8658	9.6456
4	P22061	PCMT1	100	71.5246	52.4205	43.2711	3.86529
4	Q08211	DHX9	100	65.7395	49.9253	44.0604	4.28547
4	Q9HC38	GLOD4	100	66.4021	52.9051	46.0491	6.21522
4	P07910	HNRNPC	100	65.8722	54.2278	46.594	4.90392
4	Q9NZT2	OGFR	100	60.7632	46.2002	39.5039	-1
4	Q9UHD8	SEPTIN9	100	64.6042	50.7964	45.4657	7.17381
4	P40227	CCT6A	100	63.5486	47.9002	41.1601	2.74057
4	P61160	ACTR2	100	63.9226	50.7689	41.3437	4.4976
4	Q07666	KHDRBS1	100	69.779	51.3297	49.3161	2.74717
4	P67775	PPP2CA	100	67.7381	49.7284	48.3633	-1
4	Q1KMD3	HNRNPUL2	100	69.4086	50.789	49.0397	5.98225
4	P62316	SNRPD2	100	69.0547	50.0773	48.9323	3.84154
4	Q9H0R4	HDHD2	100	65.624	47.9618	47.3068	2.62679
4	O75347	TBCA	100	67.392	49.0968	48.7606	6.57408
4	O95319	CELF2	100	72.6206	54.7585	52.5749	16.1377
4	O75534	CSDE1	100	67.6366	43.4514	43.0193	-1
4	O95747	OXSR1	100	67.7407	57.477	36.3913	1.41992
4	Q00577	PURA	100	73.021	64.7341	48.7276	17.8578
4	P58546	MTPN	100	69.7664	61.3159	41.5159	4.23835
4	Q66GS9	CEP135	100	63.9644	54.7046	35.4624	-1
4	P07814	EPRS1	100	65.5497	57.2671	41.055	3.47485
4	Q00610	CLTC	100	69.15	56.2009	40.2721	6.30798
4	O00273	DFFA	100	67.2967	55.0334	34.0759	1.60636
4	Q9H3P7	ACBD3	100	68.0382	50.8802	33.8076	1.24976
4	O60784	TOM1	100	73.2489	61.3148	33.2837	7.74068
4	Q5R372	RABGAP1L	100	75.2217	64.4668	33.5719	3.09571
4	Q12905	ILF2	100	75.5683	58.909	34.0294	5.86249
4	P59998	ARPC4	100	75.0754	58.9989	33.7472	4.71682
4	Q9UNS2	COPS3	100	75.961	59.5206	34.7613	1.32079
4	P51397	DAP	100	70.2991	58.8875	36.4414	4.05304
4	Q10567	AP1B1	100	74.5724	63.3753	41.261	13.6655
4	P09497	CLTB	100	70.374	60.9599	34.0177	3.41079
4	Q92890	UFD1	100	68.8477	52.745	21.9963	1.1996
4	P50213	IDH3A	100	70.7532	54.0375	25.4467	3.97577
4	Q9Y5Y2	NUBP2	100	75.4649	54.338	25.6407	5.55663
4	P51571	SSR4	100	71.6244	48.0052	21.0316	5.84231
4	Q07812	BAX	100	71.6358	46.5408	22.0669	1.49923
4	Q9Y6E0	STK24	100	68.1446	44.769	23.1004	-1
4	Q9NP80	PNPLA8	100	86.5601	77.0342	67.3017	56.5882
4	Q9Y265	RUVBL1	100	72.1561	50.1307	27.6966	3.17589
4	Q9BQA1	WDR77	100	71.0724	49.0355	26.3	-1
4	P42025	ACTR1B	100	67.8444	50.8817	29.4357	7.89763
4	P30040	ERP29	100	65.9892	50.2148	30.5891	7.47249
4	Q9GZS3	SKIC8	100	71.3116	56.0359	34.0837	8.24851
4	P27695	APEX1	100	70.0321	54.4109	32.4076	7.07311
4	O15372	EIF3H	100	73.2234	55.0884	33.7922	5.89731
4	P35998	PSMC2	100	69.4805	50.2633	37.6509	1.70704
4	O75083	WDR1	100	70.1584	54.0286	41.5335	5.81215
4	P52272	HNRNPM	100	72.938	52.5359	41.4336	7.40925
4	P27348	YWHAQ	100	72.9398	51.1005	39.2057	4.73307
4	Q15459	SF3A1	100	70.4484	47.3928	36.3837	4.14645
4	Q96DI7	SNRNP40	100	69.812	46.4153	35.5768	2.844
4	Q9H1E3	NUCKS1	100	70.9213	49.8433	35.8536	3.87854
4	Q9UHY7	ENOPH1	100	65.1094	44.1412	30.3832	1.58991
4	P00492	HPRT1	100	68.098	48.0901	34.4164	4.69622
4	Q9UMS4	PRPF19	100	68.7635	44.9362	32.0529	4.35707
4	Q3LXA3	TKFC	100	68.2339	43.8794	33.1494	4.30924
4	P17980	PSMC3	100	69.0726	47.6105	32.2273	5.21676
4	Q15427	SF3B4	100	70.5793	48.9156	31.7927	6.13073
4	P68036	UBE2L3	100	62.6709	47.4631	38.1821	4.9231
4	P09651	HNRNPA1	100	63.6435	47.1755	39.0318	4.49142
4	Q96G03	PGM2	100	62.7301	48.2077	39.6635	4.24273
4	P46736	BRCC3	100	58.6625	42.9893	35.7219	-1
4	O75934	BCAS2	100	61.5945	46.2758	34.1117	-1
4	Q14974	KPNB1	100	63.7744	49.5632	37.0734	4.54122
4	P43686	PSMC4	100	63.0404	50.4352	37.6084	5.6172
4	P67809	YBX1	100	64.0598	46.539	35.551	0.212402
4	O15144	ARPC2	100	65.7388	50.7383	39.8402	7.6191
4	Q86VP6	CAND1	100	66.7532	51.1145	36.9482	8.05219
4	Q15046	KARS1	100	64.7232	49.7698	34.1496	3.83317
4	P61081	UBE2M	100	66.6321	51.5469	37.9519	10.9502
4	P09661	SNRPA1	100	62.2098	43.843	32.1496	1.18721
4	Q7Z2W4	ZC3HAV1	100	74.4126	62.0142	53.4191	32.8537
4	P09496	CLTA	100	61.3848	52.1048	37.4399	6.41156
4	P61960	UFM1	100	59.9225	49.4952	36.2292	4.39426
4	O14618	CCS	100	58.5858	45.4163	30.1025	-1
4	Q96RF0	SNX18	100	60.181	52.1921	32.1384	-1
4	P60174	TPI1	100	59.3726	49.7717	38.6682	6.12024
4	P47755	CAPZA2	100	57.0396	46.6343	36.0641	2.41611
4	P14868	DARS1	100	60.3545	48.8037	39.9235	4.93641
4	O94874	UFL1	100	80.6676	78.1145	24.5687	29.4523
4	A5YKK6	CNOT1	100	89.5337	87.2981	58.9251	59.7985
4	P12111	COL6A3	100	76.2718	82.1468	28.8707	32.8495
4	Q86UA1	PRPF39	100	88.2236	90.7219	52.976	68.8899
4	Q5T848	GPR158	97.2492	80.9304	100	55.3503	54.9279
4	P60510	PPP4C	100	89.749	96.3577	69.4889	73.4763
4	P10515	DLAT	100	60.1288	90.4008	10.877	2.18133
4	P11021	HSPA5	100	53.807	79.2692	18.3458	6.75045
4	P55145	MANF	100	81.0764	83.6166	14.6003	1.38485
4	Q7L591	DOK3	100	86.0678	87.9405	19.3577	12.4896
4	P04233	CD74	100	89.2765	94.4915	21.7053	9.7017
4	O43852	CALU	100	92.8697	90.6138	26.5476	-1
4	P14625	HSP90B1	100	87.6408	93.0611	31.1216	9.65206
4	O95881	TXNDC12	100	63.8128	65.0785	15.977	2.86833
4	P18754	RCC1	100	56.865	63.5023	14.5363	3.85158
4	Q9Y285	FARSA	100	59.2826	59.1357	26.1199	12.5246
4	Q6DD88	ATL3	100	56.4034	59.7125	17.7545	-1
4	P27797	CALR	100	67.1547	74.7383	36.3531	18.0078
4	P04040	CAT	100	62.2406	68.3861	25.2448	4.71524
4	P26885	FKBP2	100	71.4782	70.4212	31.2568	7.59177
4	P35613	BSG	100	69.9082	64.0385	28.9749	6.32387
4	P52209	PGD	100	69.346	63.7439	33.036	12.2787
4	Q06187	BTK	100	68.4527	59.1539	25.3311	6.82432
4	P99999	CYCS	100	70.3172	58.8359	22.023	4.11634
4	Q9P1F3	ABRACL	100	68.5811	54.3538	19.486	6.05167
4	Q9P2J5	LARS1	100	66.5051	55.5878	10.1171	-1
4	P19623	SRM	100	74.4216	69.4781	16.8421	2.22324
4	Q14697	GANAB	100	81.9429	75.5932	30.6146	7.1058
4	P17706	PTPN2	100	76.494	81.0396	21.3884	-1
4	P36871	PGM1	100	76.3709	68.9174	29.1131	7.97496
4	P14314	PRKCSH	100	79.7282	68.4972	26.1474	8.90374
4	Q92530	PSMF1	100	82.8476	67.041	33.3968	12.5346
4	P28331	NDUFS1	100	80.2815	66.1226	28.2811	7.74675
4	P78344	EIF4G2	100	79.372	55.8258	29.0336	5.85796
4	Q8NFH4	NUP37	100	79.3971	53.7094	24.8126	1.4625
4	P18206	VCL	100	89.379	78.8348	65.6412	54.3659
4	Q9P2T1	GMPR2	100	81.5477	54.2579	26.5105	-1
4	Q9BVC6	TMEM109	100	89.3367	72.8257	46.8241	26.0692
4	P51148	RAB5C	100	85.0885	61.725	28.9817	2.74765
4	Q12912	IRAG2	100	78.574	56.9172	21.1809	5.06501
4	P54727	RAD23B	100	80.4026	57.481	21.4702	2.08469
4	P08754	GNAI3	100	77.4273	57.7761	16.165	-1
4	P00505	GOT2	100	92.2222	56.9354	18.3406	3.67456
4	Q6XZF7	DNMBP	100	92.2646	56.9349	22.6565	4.93884
4	P13804	ETFA	100	87.8402	54.0371	20.9196	9.4391
4	P41223	BUD31	100	87.6834	61.8578	31.2902	17.7016
4	P12074	COX6A1	100	84.2432	58.9544	22.629	10.6501
4	P40926	MDH2	100	90.3147	68.7932	41.8475	27.2222
4	O75940	SMNDC1	100	80.1123	46.9877	18.0969	-1
4	P14406	COX7A2	100	89.5402	65.4626	44.1751	30.4991
4	Q9Y3A6	TMED5	96.189	100	59.8555	22.8234	-1
4	Q99714	HSD17B10	96.9881	100	76.2155	51.6025	34.243
4	Q9NUJ1	ABHD10	96.366	100	63.5287	15.6438	1.62287
4	Q9P289	STK26	96.9052	100	82.4354	30.4002	16.1217
4	Q86UP2	KTN1	100	91.554	68.5674	27.9761	6.80334
4	P30048	PRDX3	100	93.8034	67.0138	32.152	12.3018
4	P14854	COX6B1	100	97.7878	74.0185	32.1846	7.15444
4	Q96AG4	LRRC59	100	90.6549	77.1664	33.8094	13.3709
4	Q9Y2B0	CNPY2	100	87.8856	71.9281	28.2596	6.30333
4	Q15569	TESK1	100	88.897	69.7642	29.1416	2.93105
4	P41217	CD200	100	97.0875	73.6305	40.6233	9.07218
4	P53992	SEC24C	98.8118	100	69.4165	36.0826	3.22776
4	P22415	USF1	100	79.6745	55.2011	18.577	16.6384
4	Q92905	COPS5	100	75.742	51.1833	-1	-1
4	Q9BS26	ERP44	100	83.1736	56.8517	9.52684	19.2714
4	Q9Y3P8	SIT1	100	75.9263	63.9873	-1	2.00417
4	Q13283	G3BP1	100	77.8236	65.0092	16.8838	18.1344
4	P01920	HLA-DQB1	100	77.5286	61.5714	7.52445	-1
4	Q16718	NDUFA5	100	82.1745	61.1835	9.83777	4.63826
4	Q9UHV9	PFDN2	100	89.9061	41.5431	-1	1.98474
4	O60341	KDM1A	100	87.4551	34.7383	-1	-1
4	P42574	CASP3	100	97.1096	44.8706	-1	-1
4	Q12965	MYO1E	100	79.6103	39.6416	-1	3.57253
4	P49748	ACADVL	100	83.1101	44.2801	5.63539	6.61072
4	Q8WU39	MZB1	100	60.7998	32.0993	6.53196	3.66837
4	Q8NFH5	NUP35	100	65.8531	39.3066	-1	-1
4	P52888	THOP1	100	68.7108	47.6824	23.6057	9.73262
4	Q96I15	SCLY	100	63.9117	40.112	13.0488	0.955573
4	O75935	DCTN3	100	64.4857	42.3085	10.0511	-1
4	O75390	CS	100	68.9462	47.0847	18.238	11.2703
4	P60891	PRPS1	100	73.9418	46.8552	13.4312	2.09949
4	P38646	HSPA9	100	75.9843	49.2769	17.842	8.26836
4	Q9BXK5	BCL2L13	100	79.4861	52.0897	17.5943	9.52728
4	Q16698	DECR1	100	74.7311	52.8245	19.9835	6.59228
4	O95831	AIFM1	100	77.0732	43.1225	11.2478	3.99165
4	O60220	TIMM8A	100	87.6336	62.1489	39.4347	7.32759
4	P54819	AK2	100	88.4066	62.4336	38.7893	4.92363
4	O15116	LSM1	100	90.6186	55.9256	38.156	3.21355
4	Q969H8	MYDGF	100	90.5473	57.5262	31.4017	4.16879
4	O43681	GET3	100	94.1856	67.2864	40.7374	12.738
4	P55786	NPEPPS	100	94.3306	61.2421	47.1032	5.52713
4	Q08209	PPP3CA	100	94.1657	60.2779	42.4518	3.67831
4	Q7L2H7	EIF3M	100	93.0923	63.3376	44.3917	1.55495
4	P49750	YLPM1	100	95.3151	66.3478	48.2988	11.1232
4	P31150	GDI1	100	89.729	65.1279	51.4291	10.0625
4	Q04323	UBXN1	100	89.844	61.4798	47.877	7.89496
4	Q02556	IRF8	100	85.9546	69.5391	44.0799	4.78647
4	P61981	YWHAG	100	83.4908	69.0835	44.941	5.23926
4	P04899	GNAI2	100	81.5216	72.3913	44.4175	5.9437
4	Q7KZF4	SND1	100	81.0847	65.8851	36.3402	4.39294
4	O43707	ACTN4	100	80.4815	66.6148	42.4677	9.29991
4	Q99627	COPS8	100	90.0449	70.4141	40.7424	3.86485
4	P62253	UBE2G1	100	91.7141	72.8714	41.075	11.5115
4	P55036	PSMD4	100	88.5219	67.8406	45.392	7.25599
4	Q99798	ACO2	100	92.1742	76.1037	54.8992	20.7562
4	P0DJG4	THEGL	100	95.4336	71.4074	50.075	-1
4	P46459	NSF	100	97.0725	73.1947	51.5075	4.98903
4	Q7RTV0	PHF5A	100	99.0362	73.6379	54.9539	3.04488
4	Q16630	CPSF6	100	98.8924	67.3565	53.9295	7.25557
4	P55263	ADK	94.4144	100	72.049	56.8158	3.29835
4	Q13617	CUL2	97.5988	100	68.1162	57.4068	-1
4	P18085	ARF4	95.0893	100	71.3106	49.3779	-1
4	P49189	ALDH9A1	98.8403	100	74.5259	48.9552	4.8771
4	Q53EL6	PDCD4	99.5874	100	80.1727	53.4385	4.43228
4	O43598	DNPH1	93.2994	100	82.8631	66.7679	34.8318
4	P61088	UBE2N	90.432	100	75.6864	39.1891	2.71634
4	P61106	RAB14	93.8945	100	82.0103	53.6519	20.7026
4	P20674	COX5A	89.975	100	76.6971	49.9283	15.0397
4	Q5VT52	RPRD2	82.1063	100	75.6485	42.5962	9.64186
4	P51149	RAB7A	95.0388	100	85.4127	39.8596	5.91175
4	Q15907	RAB11B	92.3201	100	80.5409	37.5426	5.46526
4	Q70J99	UNC13D	89.3656	100	96.1628	35.1797	-1
4	P13489	RNH1	92.2809	100	90.6709	47.4502	5.06414
4	P46926	GNPDA1	100	85.8154	84.0873	39.9393	5.72834
4	P00441	SOD1	100	92.8655	85.7751	45.6974	8.35936
4	P59768	GNG2	100	91.1032	92.6306	43.4683	-1
4	P30086	PEBP1	100	86.6514	76.6793	40.5698	5.8594
4	P36507	MAP2K2	100	83.3599	77.0916	36.9168	-1
4	P61019	RAB2A	100	83.8494	78.6194	44.7861	3.68958
4	P57737	CORO7	100	90.3294	81.7068	66.7226	4.76601
4	P62191	PSMC1	100	86.8316	86.0936	63.8889	3.59989
4	Q99759	MAP3K3	100	99.2672	96.4478	91.5428	80.3853
4	O60869	EDF1	100	84.4448	98.0518	77.4551	5.78865
4	O75937	DNAJC8	100	90.6647	68.0917	65.9065	7.63129
4	P62328	TMSB4X	100	90.5102	70.8462	63.7059	6.95543
4	P68371	TUBB4B	100	99.1396	82.8962	76.8871	33.0633
4	P20908	COL5A1	100	98.6713	93.7772	90.6028	74.367
4	P49591	SARS1	100	90.0368	66.8362	59.3681	7.27227
4	P25391	LAMA1	100	90.1887	64.5314	50.834	1.48255
4	Q9BXV9	GON7	100	77.6605	66.7739	59.5966	8.24928
4	P52566	ARHGDIB	100	81.7715	68.5661	58.7636	6.14383
4	P25788	PSMA3	100	80.2164	72.8478	60.5594	8.18014
4	O60506	SYNCRIP	100	86.4926	78.5811	68.1074	24.0472
4	Q99497	PARK7	100	83.3975	69.1683	56.1155	6.22116
4	P29350	PTPN6	100	86.3082	73.1258	57.4828	8.74109
4	Q8N1G2	CMTR1	64.9281	100	49.5164	-1	13.9844
4	Q9NR28	DIABLO	74.6131	100	64.3493	6.91709	29.5219
4	Q9Y6H1	CHCHD2	59.9362	100	51.2829	-1	-1
4	P09417	QDPR	62.8062	100	60.992	4.854	5.82095
4	Q14320	FAM50A	69.6447	100	74.9217	6.52042	-1
4	P08727	KRT19	73.5069	100	78.0015	-1	-1
4	P20591	MX1	61.925	100	75.1002	3.95714	6.49533
4	Q13510	ASAH1	80.668	100	89.2981	26.7812	6.28702
4	Q13769	THOC5	79.4388	100	87.4209	12.0534	-1
4	Q8NBJ7	SUMF2	85.797	100	83.4879	37.1051	28.9369
4	Q16836	HADH	75.5454	100	80.0892	16.4035	1.45595
4	Q15695	ZRSR2P1	76.2203	100	84.2189	62.9331	61.8243
4	P11171	EPB41	40.7889	100	71.7438	17.3014	1.56287
4	Q96EE3	SEH1L	68.4908	100	75.3164	40.3109	22.6768
4	Q86UE4	MTDH	54.6336	100	82.0735	19.3841	11.5689
4	O75367	MACROH2A1	56.9009	100	83.974	9.22893	9.03651
4	P11172	UMPS	35.2894	86.0394	100	23.7007	-1
4	P60520	GABARAPL2	37.4069	99.5848	100	12.7097	-1
4	Q9H6V9	LDAH	98.3867	78.1291	100	26.2613	-1
4	P11836	MS4A1	77.0122	81.2827	100	26.8208	-1
4	Q9Y6K0	CEPT1	71.7809	59.9076	100	-1	-1
4	P24752	ACAT1	70.4016	69.1062	100	13.8413	6.02945
4	Q9UHB9	SRP68	86.4079	77.025	100	9.50331	1.49673
4	Q96MT7	CFAP44	68.9647	80.9649	100	-1	-1
4	Q9NRN7	AASDHPPT	82.6072	88.4187	100	50.0384	50.0587
4	P82914	MRPS15	93.3819	97.3569	100	82.3657	84.9099
4	Q6NYC8	PPP1R18	96.6261	100	19.8434	15.9158	6.99216
4	P50238	CRIP1	100	94.7137	16.4576	9.92679	5.84977
4	Q15545	TAF7	100	99.7604	17.6477	-1	-1
4	P56279	TCL1A	100	97.0593	17.7949	4.53729	0.890969
4	P54105	CLNS1A	95.092	100	17.6696	-1	-1
4	Q5VIR6	VPS53	100	98.9627	49.4882	37.7175	27.9308
4	P04844	RPN2	96.6889	100	33.4399	17.8142	5.47438
4	Q9UL25	RAB21	93.9876	100	39.544	31.1142	19.4955
4	P45880	VDAC2	100	96.8666	25.6341	17.6082	2.91149
4	P42785	PRCP	89.502	100	35.7946	-1	-1
4	Q5VWZ2	LYPLAL1	96.098	100	36.4301	-1	-1
4	P61916	NPC2	94.7418	100	39.4599	14.0965	6.1932
4	P06132	UROD	96.5236	100	43.5416	19.5651	13.5613
4	P31483	TIA1	92.466	100	36.776	15.2699	7.90483
4	P30049	ATP5F1D	99.1552	100	41.852	15.4313	16.9832
4	Q8WWI1	LMO7	95.7563	100	35.6784	2.83838	8.23603
4	P07602	PSAP	94.0686	100	27.9252	6.00359	4.62619
4	Q9P000	COMMD9	76.6817	100	28.5215	-1	-1
4	O75380	NDUFS6	81.972	100	28.759	-1	-1
4	Q9UL45	BLOC1S6	80.0418	100	22.4303	-1	-1
4	P35232	PHB1	81.6674	100	29.9919	14.0485	10.5182
4	Q96A49	SYAP1	77.2649	100	42.0515	25.5222	21.9782
4	Q9H9Q2	COPS7B	65.8328	100	29.22	10.3934	-1
4	Q16891	IMMT	80.8493	100	15.7475	6.26559	-1
4	P51970	NDUFA8	80.4042	100	19.2562	12.1756	-1
4	Q92522	H1-10	78.051	100	11.4903	0.703878	1.14154
4	O75663	TIPRL	75.2251	100	41.0234	-1	-1
4	Q96T60	PNKP	81.9672	100	46.9748	-1	-1
4	Q8NFU3	TSTD1	74.0973	100	46.9796	13.0195	5.74585
4	Q13618	CUL3	96.3199	100	80.1989	64.3634	68.5517
4	P25774	CTSS	90.0415	100	47.9647	15.827	6.95931
4	Q9Y5J7	TIMM9	95.2859	100	65.2334	33.602	28.074
4	Q9H7Z7	PTGES2	91.2185	100	51.4262	17.5947	-1
4	Q96M27	PRRC1	90.4421	100	79.6341	61.2874	44.4579
4	O60888	CUTA	88.8432	100	70.4966	50.8133	25.046
4	P53384	NUBP1	75.766	100	62.1642	34.4074	11.6119
4	Q8TAT6	NPLOC4	81.3865	100	55.0263	28.1647	11.8682
4	P33316	DUT	76.985	100	55.1163	25.7451	8.00225
4	Q9BX68	HINT2	80.0838	100	59.6506	19.6284	7.75521
4	Q9UPN7	PPP6R1	97.5328	100	50.5085	43.4097	14.6936
4	P19838	NFKB1	95.2337	100	46.442	38.6747	6.67174
4	Q8WUF8	FAM172A	96.1905	100	47.7722	43.8244	7.71206
4	Q16576	RBBP7	96.3765	100	39.374	34.5882	3.94377
4	P11233	RALA	95.6826	100	41.1151	38.8596	5.28132
4	Q9Y5S9	RBM8A	100	97.9069	44.4879	30.5105	3.26526
4	Q15007	WTAP	100	97.0727	42.3492	26.9499	-1
4	Q16775	HAGH	100	96.4401	45.0454	34.093	5.95341
4	Q96JB5	CDK5RAP3	98.6764	100	38.1076	26.7441	-1
4	P62140	PPP1CB	100	96.5131	44.9208	28.7454	8.1129
4	P12270	TPR	100	94.2676	49.2513	35.6356	14.2635
4	Q9BPW8	NIPSNAP1	93.441	100	47.0832	28.0172	4.29502
4	O43617	TRAPPC3	93.2579	100	49.3946	31.8014	9.33259
4	P51659	HSD17B4	90.2641	100	48.6828	28.2807	8.95152
4	P07954	FH	91.9069	100	45.4355	31.1598	11.234
4	Q53QV2	LBH	95.9847	100	59.2608	42.8354	19.394
4	Q9Y3D6	FIS1	98.4131	100	47.2232	26.7361	0.397242
4	Q96FJ2	DYNLL2	94.0709	100	44.1774	29.6494	1.55111
4	O95758	PTBP3	86.3843	100	46.1012	28.0591	-1
4	O95433	AHSA1	90.1608	100	52.1285	39.1743	9.00275
4	O14787	TNPO2	100	95.6213	56.5848	31.6834	7.25261
4	O75832	PSMD10	100	96.96	51.7788	26.1391	1.28847
4	Q9Y5L4	TIMM13	100	99.0422	61.8179	36.0865	20.8079
4	Q86W42	THOC6	100	90.5777	47.0949	26.9473	3.75427
4	O43504	LAMTOR5	100	92.4033	42.5867	21.0426	-1
4	Q9Y277	VDAC3	100	95.6075	50.6308	19.6556	8.31823
4	P55809	OXCT1	100	98.5603	44.0843	12.9895	-1
4	P11940	PABPC1	100	98.1313	52.9464	43.5544	2.56332
4	P52655	GTF2A1	100	95.1886	51.8687	40.9866	1.86835
4	Q9UJ70	NAGK	100	97.4491	49.5546	45.1946	3.18038
4	Q9BTT0	ANP32E	97.2992	100	55.689	48.0278	4.15529
4	Q96SI9	STRBP	100	96.9758	54.4875	36.0998	-1
4	P37198	NUP62	99.241	100	54.6304	35.1904	2.85506
4	Q9H223	EHD4	97.1709	100	52.5186	38.2533	3.4149
4	Q8NCW5	NAXE	100	90.8493	49.4683	39.1815	10.0506
4	P30044	PRDX5	100	90.3883	51.0053	38.7261	10.5815
4	Q9UNZ2	NSFL1C	100	89.8192	46.5652	37.2206	3.72904
4	Q9UHA4	LAMTOR3	100	89.7201	42.1778	29.985	2.69026
4	Q96BP3	PPWD1	100	95.9648	49.1666	35.4427	1.36335
4	Q9Y228	TRAF3IP3	100	95.8759	50.2646	40.475	8.81896
4	Q9Y5Z4	HEBP2	100	89.0357	48.0691	41.353	3.90237
4	Q2TAA2	IAH1	100	89.1315	46.3888	39.411	3.78235
4	Q8TBC4	UBA3	100	92.9584	51.9485	40.2939	5.98623
4	Q15057	ACAP2	100	92.9583	58.9335	49.9363	19.4647
4	P50990	CCT8	100	90.3065	50.2991	37.6928	2.58716
4	Q13724	MOGS	100	98.1443	34.5645	26.3939	2.05414
4	O95825	CRYZL1	100	93.1258	30.9656	25.701	-1
4	P19367	HK1	100	94.2325	40.1742	31.1566	6.44755
4	P50991	CCT4	100	96.7952	42.4818	41.0528	14.7299
4	Q15276	RABEP1	100	97.9746	32.116	28.6043	7.09092
4	Q99426	TBCB	100	91.4417	26.497	24.6444	2.24449
4	O75131	CPNE3	100	96.3698	30.4054	32.8412	6.11529
4	O75340	PDCD6	100	86.4665	38.6065	28.2242	9.34891
4	P54725	RAD23A	100	87.7277	31.8198	25.2055	1.17953
4	Q8IXH7	NELFCD	100	91.8741	32.5014	20.1821	-1
4	P36776	LONP1	100	88.0995	34.8593	24.4734	9.64479
4	Q13620	CUL4B	100	85.8273	34.8302	26.0092	8.83319
4	Q9HD45	TM9SF3	63.2318	100	17.0225	23.9987	-1
4	Q9HAN9	NMNAT1	58.1935	100	11.0037	28.9291	-1
4	O75494	SRSF10	65.8156	100	8.06002	24.7245	6.00091
4	Q8N6H7	ARFGAP2	58.1239	100	-1	21.7246	-1
4	P53999	SUB1	79.9318	100	3.63504	35.9485	7.13604
4	Q99536	VAT1	84.4003	100	29.1081	54.0434	24.7138
4	Q8TEB7	RNF128	67.6761	100	-1	29.1247	-1
4	Q9Y314	NOSIP	71.9423	100	7.99076	42.0886	9.41439
4	Q4VC31	MIX23	55.2199	100	-1	25.8595	17.9752
4	Q8IVM0	CCDC50	74.5923	100	42.8127	54.9469	51.792
4	Q12769	NUP160	67.4165	100	-1	-1	-1
4	Q7Z2T5	TRMT1L	71.1575	100	-1	-1	14.3444
4	P40938	RFC3	70.5797	100	28.6738	29.6974	42.8473
4	Q8N9F7	GDPD1	67.6525	100	13.0366	-1	-1
4	Q9Y3P9	RABGAP1	68.1451	100	15.6946	9.1553	-1
4	Q9NWU2	GID8	62.5673	100	9.29405	-1	-1
4	O60729	CDC14B	61.2298	100	10.0348	5.75168	-1
4	Q8IUR0	TRAPPC5	60.0366	100	11.4293	-1	-1
4	O75431	MTX2	62.4861	100	19.0929	6.1578	6.93078
4	Q9BSD7	NTPCR	59.2814	100	13.189	-1	4.84529
4	O00442	RTCA	70.5134	100	10.7777	22.9606	2.8215
4	P28067	HLA-DMA	77.562	100	10.5947	16.7275	-1
4	O95251	KAT7	79.857	100	20.1903	28.3583	-1
4	P49915	GMPS	88.7883	100	14.8693	23.5612	3.50547
4	O00429	DNM1L	85.7084	100	11.996	21.1184	3.86279
4	Q13554	CAMK2B	85.9628	100	18.3544	28.46	5.32853
4	Q13595	TRA2A	88.6536	100	16.8716	44.4708	5.99492
4	O00221	NFKBIE	86.9119	100	15.4306	40.9781	3.96088
4	Q02790	FKBP4	95.2725	100	15.0688	39.682	1.7512
4	Q13422	IKZF1	91.4819	100	24.0354	48.023	2.18065
4	Q8TB24	RIN3	90.5809	100	25.4162	39.7411	3.96533
4	Q00403	GTF2B	96.6379	100	41.232	51.3385	24.8793
4	Q8WU79	SMAP2	81.7607	100	38.1199	35.0098	12.6365
4	P10415	BCL2	76.4018	100	30.1648	27.1032	-1
4	Q9ULA0	DNPEP	87.6355	100	63.4373	57.1943	46.3858
4	Q16864	ATP6V1F	84.9996	100	54.4034	49.4283	25.3361
4	P49411	TUFM	87.6718	100	39.0488	35.7768	10.7334
4	Q13557	CAMK2D	86.9264	100	30.248	31.222	1.22851
4	P36957	DLST	87.7179	100	33.1399	26.1973	4.06908
4	Q9NTM9	CUTC	93.5937	100	28.9926	27.6291	-1
4	Q8TDP1	RNASEH2C	90.4766	100	27.5174	27.8556	4.45834
4	Q06546	GABPA	86.082	100	44.4473	47.8786	11.2659
4	P25685	DNAJB1	88.9648	100	40.0836	43.1975	4.00826
4	Q00653	NFKB2	84.2794	100	34.8527	45.0871	5.86129
4	Q96BX8	MOB3A	85.9165	100	38.3793	39.6218	6.54853
4	Q9Y2V2	CARHSP1	80.3692	100	28.3129	32.6828	-1
4	Q14149	MORC3	100	57.3533	19.9434	-1	3.32591
4	P52735	VAV2	100	60.1081	14.3728	-1	6.7797
4	P24539	ATP5PB	100	55.4856	23.7035	0.765185	19.3837
4	Q9NXH9	TRMT1	100	76.4178	30.6135	-1	27.2601
4	Q5BKZ1	ZNF326	100	63.907	-1	-1	19.052
4	O75369	FLNB	100	66.3607	15.7245	1.65317	23.2169
4	Q14653	IRF3	100	64.1931	19.4002	22.6869	31.9645
4	Q53F19	NCBP3	100	51.7178	-1	-1	10.6208
4	Q8WWB5	PIH1D2	100	72.7302	9.43943	0.696238	36.8458
4	P13284	IFI30	100	70.1608	15.4666	-1	-1
4	O75569	PRKRA	100	74.854	29.3753	20.0573	14.7654
4	O94826	TOMM70	100	78.515	26.1659	9.5994	5.93263
4	P01903	HLA-DRA	100	79.2731	27.0705	13.887	12.533
4	Q9H5X1	CIAO2A	100	77.2733	24.6814	5.60352	-1
4	Q8WUW1	BRK1	100	78.2733	26.6281	7.6023	-1
4	P21796	VDAC1	100	77.6926	32.4585	14.2656	10.2229
4	P04179	SOD2	100	82.2237	40.1299	21.3182	13.1509
4	Q9NRP0	OSTC	100	83.7783	25.8171	7.51338	-1
4	P05109	S100A8	100	66.879	24.9856	4.37968	3.11976
4	Q8NBS9	TXNDC5	100	76.9508	38.6717	22.6535	19.305
4	O14929	HAT1	100	70.9885	34.0884	8.93927	4.43997
4	P06702	S100A9	100	69.348	30.8626	6.18696	5.18148
4	Q03188	CENPC	100	80.328	49.8415	23.6299	25.0445
4	P51649	ALDH5A1	100	74.6385	34.4685	5.79888	1.80558
4	Q6ULP2	AFTPH	100	72.9359	27.7979	-1	-1
4	Q05048	CSTF1	100	70.8394	36.1831	29.6175	19.9446
4	P39656	DDOST	100	71.7966	30.7362	24.3918	17.9973
4	Q7KZ85	SUPT6H	100	65.6244	30.835	17.2873	14.8428
4	O00629	KPNA4	100	60.5246	14.5796	4.30749	-1
4	P25325	MPST	100	73.0966	31.0892	19.854	10.9167
4	P06576	ATP5F1B	100	71.5578	34.4721	21.8919	13.6405
4	P18859	ATP5PF	100	70.6594	27.6838	13.3579	7.77471
4	Q9UBR2	CTSZ	100	79.4069	45.3834	39.7866	39.011
4	P22695	UQCRC2	100	65.6022	7.95672	6.07761	4.28883
4	Q16656	NRF1	100	89.7431	43.7846	35.8922	48.599
4	Q96HS1	PGAM5	99.4999	100	-1	-1	18.9961
4	Q9Y3C0	WASHC3	95.0621	100	-1	-1	-1
4	Q05086	UBE3A	99.4384	100	12.8422	15.7607	9.30156
4	P07339	CTSD	84.1089	100	-1	-1	-1
4	Q96J01	THOC3	91.39	100	-1	19.4784	20.7452
4	P84243	H3-3A	82.7425	100	19.1748	38.7583	34.1969
4	P07919	UQCRH	91.3785	100	-1	28.1085	6.89429
4	P35637	FUS	100	92.1312	4.98666	9.214	0.596768
4	Q92844	TANK	100	92.674	-1	-1	-1
4	Q8TDH9	BLOC1S5	100	81.2296	-1	-1	-1
4	P46977	STT3A	100	88.1935	13.2904	11.276	9.8628
4	Q9BZK7	TBL1XR1	100	82.4572	10.5643	11.4213	0.530551
4	Q53H12	AGK	100	79.2821	15.7635	9.02539	-1
4	Q9H7N4	SCAF1	100	82.0535	11.3905	-1	-1
4	Q7RTY8	TMPRSS7	100	81.8297	11.7756	5.99336	1.1144
4	Q14919	DRAP1	100	76.5085	-1	7.59045	-1
4	Q8WWM7	ATXN2L	100	77.3517	-1	9.1217	-1
4	Q9UII2	ATP5IF1	100	70.6403	-1	6.46016	-1
4	O00186	STXBP3	100	75.0118	-1	-1	-1
4	P55081	MFAP1	100	70.8419	8.06	23.0367	-1
4	P52788	SMS	100	69.4207	14.158	26.0909	6.47784
4	Q9Y2Q5	LAMTOR2	100	67.8332	11.5511	18.7085	3.16303
4	P06340	HLA-DOA	100	79.5433	30.4615	36.4445	20.3358
4	O14745	NHERF1	100	78.8577	22.6848	32.7266	12.2589
4	P50583	NUDT2	100	72.6336	17.2676	27.4665	4.43987
4	P26368	U2AF2	100	74.9872	18.5719	32.8212	4.85043
4	O75792	RNASEH2A	100	70.3788	14.7996	30.0986	-1
4	Q9UKT9	IKZF3	100	75.0223	14.9162	36.8796	2.43506
4	P62995	TRA2B	100	76.5521	16.1988	37.9366	2.809
4	Q9NVT9	ARMC1	100	79.2369	20.0617	23.1598	-1
4	P11279	LAMP1	100	79.0646	19.4364	21.7411	-1
4	O75348	ATP6V1G1	100	72.0614	17.6636	20.0203	-1
4	Q99623	PHB2	100	82.7	27.2206	24.9143	9.922
4	Q9Y2Z0	SUGT1	100	82.7201	25.2103	26.3513	10.5305
4	O95571	ETHE1	100	85.6332	20.9929	21.8736	5.83287
4	Q9BWJ5	SF3B5	100	85.3523	22.4154	36.5526	1.69618
4	Q66K74	MAP1S	100	87.2189	17.1703	34.7408	-1
4	Q53HC9	EIPR1	100	87.9721	21.3318	40.1999	-1
4	O60216	RAD21	100	91.7766	20.8865	41.6541	9.05869
4	Q9Y2W2	WBP11	100	86.2897	30.1297	38.1253	13.2486
4	Q9C0B1	FTO	100	80.3554	16.7232	26.5625	-1
4	P20036	HLA-DPA1	100	84.6812	28.8607	36.3247	5.66458
4	P84103	SRSF3	100	83.0784	22.3857	45.6732	6.73322
4	Q9UQE7	SMC3	100	82.0907	22.7671	44.61	3.37792
4	Q07955	SRSF1	100	85.3637	25.3966	55.544	11.2136
4	Q86TP1	PRUNE1	100	86.2872	-1	23.8764	-1
4	Q96C23	GALM	100	90.2068	2.15387	28.6882	5.65277
4	Q96AX1	VPS33A	100	87.1749	-1	15.7831	-1
4	Q05519	SRSF11	100	83.3505	2.83386	17.4084	4.85406
4	Q8N3U4	STAG2	100	85.9308	19.0779	42.7201	17.9061
4	O75969	AKAP3	100	95.0616	70.8871	79.1965	69.4903
4	Q9BV38	WDR18	100	79.792	3.45745	31.3769	-1
4	Q8WVM7	STAG1	100	80.1432	-1	34.886	6.69078
4	P56277	CMC4	100	88.8096	-1	40.0318	-1
4	Q8IWX8	CHERP	100	83.5469	6.76	40.9505	6.15772
4	Q5GLZ8	HERC4	100	89.8941	-1	33.3528	-1
4	P45973	CBX5	100	99.2156	6.57575	44.8507	4.08699
4	Q9H4Z3	PCIF1	100	97.1436	-1	46.1536	-1
4	Q9Y2T2	AP3M1	100	89.1832	-1	46.8268	-1
4	Q9UI30	TRMT112	100	93.3778	11.1028	48.9967	-1
4	P16070	CD44	100	95.6715	41.5461	61.2954	30.9905
4	Q9UIL1	SCOC	93.8794	100	-1	43.5694	-1
4	Q6P2E9	EDC4	91.6821	100	4.88462	45.6354	1.41708
4	Q8WUA2	PPIL4	91.677	100	4.11637	39.2244	4.12111
4	Q66PJ3	ARL6IP4	85.9118	100	-1	55.4681	5.60386
4	Q7Z6I6	ARHGAP30	89.4837	100	-1	50.9492	-1
4	Q8TC07	TBC1D15	91.6448	100	-1	53.5752	18.8494
5	P01880	IGHD	-1	100	34.5551	-1	-1
5	Q9UMX0	UBQLN1	-1	100	30.5207	-1	-1
5	Q8WUR7	C15orf40	-1	100	35.0118	-1	5.78066
5	Q13492	PICALM	-1	100	42.5569	-1	-1
5	O43189	PHF1	-1	100	32.8539	-1	11.9507
5	Q9Y696	CLIC4	19.2255	100	43.3032	21.2892	2.90088
5	Q9H270	VPS11	-1	100	34.0034	18.2158	18.8003
5	Q9Y570	PPME1	-1	100	38.6215	14.1634	11.4357
5	P08572	COL4A2	-1	100	29.2242	14.0856	-1
5	O14561	NDUFAB1	-1	100	20.8561	-1	-1
5	Q6P4A8	PLBD1	-1	100	19.9183	-1	-1
5	P51809	VAMP7	-1	100	16.7463	-1	-1
5	Q86YV5	PRAG1	-1	100	16.9163	-1	-1
5	P17900	GM2A	13.5136	100	8.14924	1.44332	1.09932
5	P13987	CD59	15.0741	100	12.9506	5.84551	-1
5	P06734	FCER2	6.79353	100	12.2821	2.96969	2.56282
5	Q15287	RNPS1	-1	100	4.58353	-1	4.51557
5	P04792	HSPB1	3.17072	100	6.91845	4.16098	3.76621
5	Q12788	TBL3	-1	100	-1	-1	-1
5	Q96DE0	NUDT16	-1	100	-1	-1	-1
5	Q99570	PIK3R4	-1	100	-1	-1	-1
5	O75882	ATRN	-1	100	-1	-1	-1
5	O60306	AQR	-1	100	-1	-1	-1
5	Q9H814	PHAX	-1	100	-1	-1	-1
5	Q14978	NOLC1	-1	100	-1	-1	-1
5	Q9GZU2	PEG3	-1	100	-1	-1	-1
5	O95071	UBR5	-1	100	-1	-1	-1
5	Q9UK61	TASOR	-1	100	-1	-1	-1
5	Q8N9W8	GARIN2	-1	100	-1	-1	-1
5	Q8IZ73	RPUSD2	-1	100	-1	-1	-1
5	Q3LIE5	ADPRM	-1	100	-1	7.07697	5.14098
5	Q9BV29	CCDC32	17.052	100	11.3762	32.5901	5.71402
5	Q02818	NUCB1	28.2854	100	13.701	36.5834	12.2343
5	P29966	MARCKS	3.35743	100	3.32197	17.675	2.26024
5	Q8NEV4	MYO3A	22.3353	100	-1	34.3903	14.3203
5	Q92520	FAM3C	15.0088	100	35.9308	41.1247	10.0895
5	P09936	UCHL1	-1	100	21.3592	21.9319	-1
5	Q68E01	INTS3	-1	100	12.622	32.2108	-1
5	Q9UNZ5	C19orf53	-1	100	-1	38.3588	-1
5	Q92930	RAB8B	-1	100	-1	37.0137	-1
5	Q16512	PKN1	-1	100	-1	39.8761	-1
5	O95989	NUDT3	-1	100	-1	31.0676	-1
5	Q9HD42	CHMP1A	-1	100	-1	32.2593	-1
5	P16444	DPEP1	-1	100	-1	55.1544	13.532
5	O43920	NDUFS5	-1	100	-1	51.4957	16.944
5	Q9Y2B9	PKIG	6.77405	100	17.6872	56.8724	-1
5	P62070	RRAS2	3.7742	100	11.0618	50.4388	-1
5	Q8WXA9	SREK1	-1	100	10.3001	65.149	-1
5	P09668	CTSH	47.8987	100	28.5199	40.9709	3.12259
5	O43665	RGS10	47.7474	100	28.2258	42.343	5.58242
5	P00568	AK1	45.8341	100	24.1129	36.4776	2.93576
5	Q13131	PRKAA1	43.3847	100	-1	42.9354	-1
5	P51572	BCAP31	72.1298	100	32.8193	49.6142	1.38449
5	P09525	ANXA4	65.4254	100	34.5333	64.9954	14.1083
5	O43760	SYNGR2	41.6524	100	30.718	70.9563	16.9643
5	P04440	HLA-DPB1	27.4705	100	-1	59.6139	1.14507
5	P51784	USP11	49.4897	100	36.2868	76.5115	-1
5	P04080	CSTB	50.9322	100	39.349	34.5355	3.70866
5	Q96I99	SUCLG2	55.9221	100	42.8171	37.1594	12.0728
5	Q16539	MAPK14	41.3528	100	41.686	24.9106	-1
5	P10644	PRKAR1A	43.0377	100	37.782	41.1658	12.5385
5	O60502	OGA	46.3242	100	37.7346	37.585	3.95509
5	Q01543	FLI1	54.2526	100	59.4832	52.5369	21.3615
5	P83111	LACTB	47.8546	100	52.4281	51.502	-1
5	Q9UI12	ATP6V1H	45.3825	100	38.7134	50.5285	-1
5	Q5TFE4	NT5DC1	68.5824	100	38.2695	22.41	2.74058
5	Q15306	IRF4	65.2851	100	37.6977	19.1135	-1
5	Q9NRW3	APOBEC3C	67.6671	100	37.9488	25.868	3.67791
5	Q8N961	ABTB2	72.6597	100	46.5762	36.5546	3.31438
5	Q99614	TTC1	72.8293	100	45.102	31.2317	1.86602
5	Q92598	HSPH1	67.12	100	48.4514	33.8282	5.34432
5	P08107	HSPA1A	64.7544	100	51.65	41.7571	9.26767
5	Q9Y6K5	OAS3	54.6849	100	49.7036	36.6569	-1
5	Q14344	GNA13	68.9455	100	57.8434	38.0463	-1
5	Q9Y376	CAB39	69.4057	100	55.7241	40.7822	2.58621
5	P83916	CBX1	82.974	100	71.6256	51.8634	13.4773
5	P26196	DDX6	86.2063	100	78.8102	60.3219	12.442
5	O95400	CD2BP2	68.0592	100	67.5349	53.1955	-1
5	Q6PL24	TMED8	72.1731	100	57.198	47.1548	2.234
5	O43148	RNMT	74.7564	100	59.0749	49.8571	-1
5	P68366	TUBA4A	80.4721	100	60.7846	58.8275	20.9986
5	Q04837	SSBP1	54.0198	100	18.7603	15.5509	5.72887
5	P38571	LIPA	46.2482	100	15.4024	6.91834	-1
5	P17612	PRKACA	53.9487	100	20.9015	11.3946	-1
5	P16455	MGMT	53.5457	100	17.9606	8.35895	0.965516
5	Q6Y1H2	HACD2	48.5466	100	-1	-1	-1
5	Q9H2U2	PPA2	54.9064	100	29.3225	30.6543	6.82027
5	Q9UNE7	STUB1	55.41	100	28.4264	24.9528	-1
5	Q96D96	HVCN1	65.5105	100	49.2887	43.2352	31.4313
5	Q8WUH1	CHURC1	58.261	100	28.637	-1	-1
5	Q9BWS9	CHID1	62.2953	100	47.763	15.7384	10.4697
5	Q15036	SNX17	37.2118	100	22.0829	-1	-1
5	Q08378	GOLGA3	37.8856	100	29.2867	-1	-1
5	Q8TB03	CXorf38	38.0968	100	22.3079	25.5684	14.0029
5	O14773	TPP1	27.7581	100	18.3935	11.7579	0.459625
5	Q9NSE4	IARS2	42.5893	100	30.4641	22.5742	10.2758
5	Q9UKG1	APPL1	44.4461	100	32.5125	21.0552	12.5171
5	Q9H0U9	TSPYL1	23.9606	100	-1	-1	-1
5	Q6XQN6	NAPRT	23.1076	100	8.85003	1.27735	1.54278
5	Q9UBB4	ATXN10	32.9043	100	15.4352	-1	14.2541
5	O95721	SNAP29	-1	100	84.1345	45.9311	-1
5	Q96SQ9	CYP2S1	-1	100	97.8103	51.9015	15.4916
5	Q15363	TMED2	8.74607	100	59.9379	28.5652	-1
5	Q86VS8	HOOK3	-1	100	62.6143	23.905	-1
5	P63272	SUPT4H1	-1	100	61.8358	36.9885	-1
5	Q6UWZ7	ABRAXAS1	-1	100	56.2392	29.0403	-1
5	P32119	PRDX2	10.2366	100	74.9797	9.98207	14.4367
5	Q9UHD1	CHORDC1	-1	100	67.4538	-1	-1
5	P49006	MARCKSL1	-1	100	73.8734	9.26118	8.94332
5	Q8IYE0	CCDC146	-1	100	56.706	-1	-1
5	Q96M29	TEKT5	58.1879	100	83.5633	55.097	55.1457
5	Q14657	LAGE3	-1	100	70.5003	14.8625	-1
5	P27361	MAPK3	-1	100	75.7387	26.6627	13.7761
5	P52746	ZNF142	-1	100	96.8362	-1	-1
5	Q8TDM5	SPACA4	-1	100	92.7474	-1	-1
5	Q96L96	ALPK3	-1	100	58.0151	63.0694	-1
5	P13716	ALAD	-1	100	72.1087	61.66	0.606757
5	Q6ZMW3	EML6	-1	100	64.6007	76.0945	8.93823
5	Q9UN19	DAPP1	-1	100	65.7206	78.7722	-1
5	Q86YW9	MED12L	-1	100	51.7677	53.7919	12.8583
5	Q86U42	PABPN1	43.0873	100	77.1552	60.9054	2.54367
5	O15264	MAPK13	39.8533	100	71.4074	64.0096	7.64994
5	Q9NRX4	PHPT1	48.6715	100	76.7982	80.1764	11.3655
5	Q9Y485	DMXL1	36.1944	100	77.8616	39.5168	-1
5	P11226	MBL2	51.0454	100	72.6151	50.0321	11.1298
5	Q9ULZ2	STAP1	81.4484	100	94.3969	62.2075	4.09338
5	Q96B97	SH3KBP1	65.4007	98.1563	100	53.6895	10.5014
5	Q12884	FAP	84.8933	100	98.1024	87.4162	63.3994
5	P29401	TKT	69.7867	96.5703	100	77.7368	11.1067
5	Q15208	STK38	71.1127	89.8815	100	71.0978	23.757
6	P63173	RPL38	100	40.8959	39.516	51.0477	-1
6	O15371	EIF3D	100	87.5747	86.385	90.5917	77.5514
6	P30419	NMT1	100	48.3359	38.5832	52.6944	3.01366
6	Q3V6T2	CCDC88A	100	57.8424	49.1375	61.2126	16.2612
6	Q7Z5N4	SDK1	100	76.46	77.0245	84.2208	59.7248
6	Q8TF72	SHROOM3	100	73.7482	75.1739	82.8929	56.5947
6	P08567	PLEK	100	62.6232	44.9789	65.4356	8.03154
6	P54922	ADPRH	100	57.9898	36.5177	56.345	2.00162
6	P80723	BASP1	100	57.999	44.4076	69.2142	6.54248
6	P25205	MCM3	100	63.9544	45.1736	64.388	24.7946
6	Q92888	ARHGEF1	100	56.652	33.7008	54.6635	5.98508
6	Q14240	EIF4A2	100	57.9819	32.5573	59.6323	12.4754
6	Q9GZU8	PSME3IP1	100	70.0377	61.0991	73.1697	44.6668
6	Q13501	SQSTM1	100	49.0232	29.4967	52.9286	-1
6	Q96JM3	CHAMP1	100	56.7065	24.7285	45.2883	1.23715
6	Q9UHD2	TBK1	100	56.0781	23.6691	47.757	-1
6	O95466	FMNL1	100	45.3427	16.1221	48.3653	1.48494
6	P00390	GSR	100	51.3049	26.8384	56.8883	9.29359
6	Q9Y3C8	UFC1	100	50.6133	33.4884	60.0064	13.9606
6	P51608	MECP2	100	46.5428	26.1624	57.815	6.60821
6	Q8IZ07	ANKRD13A	100	49.3839	33.5044	76.1665	-1
6	Q6IQ26	DENND5A	100	49.1452	43.0864	77.4885	23.7571
6	Q12888	TP53BP1	100	61.6721	27.9347	90.7819	-1
6	Q92619	ARHGAP45	100	60.5069	24.3355	65.4084	1.80804
6	Q9UBW5	BIN2	100	55.09	25.6279	63.3014	4.43659
6	Q9NXG2	THUMPD1	100	62.2746	36.698	77.694	31.2502
6	O43447	PPIH	100	32.0723	24.684	37.4522	2.5833
6	P78417	GSTO1	100	28.423	21.0104	35.5857	3.40003
6	Q63HN8	RNF213	100	33.887	24.1732	43.0414	4.18076
6	Q8TF42	UBASH3B	100	25.8383	10.6349	30.7579	3.16065
6	P49441	INPP1	100	42.5958	36.7308	50.3961	29.2405
6	P15170	GSPT1	100	38.5752	19.3562	36.8339	2.548
6	P25490	YY1	100	38.384	18.876	39.3729	3.94964
6	P04632	CAPNS1	100	42.7954	26.8843	43.1481	14.8757
6	P29590	PML	100	37.7754	13.4811	38.6208	3.24564
6	P32456	GBP2	100	35.1449	10.9674	42.7916	0.281694
6	P22087	FBL	100	35.2135	16.9699	44.8663	1.65844
6	P49207	RPL34	100	36.8586	23.7859	52.8223	1.77269
6	P40763	STAT3	100	36.7609	25.995	50.7004	4.31653
6	Q92925	SMARCD2	100	43.4954	35.3681	52.4326	9.48271
6	P09917	ALOX5	100	39.0598	31.1323	51.7142	2.84133
6	Q13428	TCOF1	100	22.2517	10.514	44.2628	3.8998
6	P33992	MCM5	100	16.5752	9.81356	42.0447	-1
6	P19474	TRIM21	100	24.0147	15.7033	44.9674	-1
6	P42224	STAT1	100	14.3529	16.4913	38.6009	3.11918
6	Q9BX97	PLVAP	100	49.0082	50.2656	66.3773	42.1372
6	P51674	GPM6A	100	14.9289	7.78076	35.689	7.07591
6	Q15436	SEC23A	100	69.9	64.065	78.214	64.4988
6	Q6NZY4	ZCCHC8	100	30.1036	11.9565	43.374	10.0694
6	O00567	NOP56	100	26.3364	7.76574	39.0705	4.53337
6	Q9Y2X3	NOP58	100	30.3182	8.05618	41.0726	7.26509
6	Q9BRR9	ARHGAP9	100	27.4425	5.17504	34.163	-1
6	Q8IYM9	TRIM22	100	34.7847	19.6893	48.0569	11.7301
6	P62805	H4C1	100	47.4076	32.1866	59.7295	30.5451
6	O60841	EIF5B	100	76.8823	32.7443	64.5705	35.1189
6	Q9UIV1	CNOT7	100	72.6239	-1	49.7904	-1
6	P62330	ARF6	100	83.0145	5.84978	56.5502	9.60245
6	Q01130	SRSF2	100	72.5551	3.41889	41.2539	9.12757
6	O00483	NDUFA4	100	70.0414	-1	40.9537	-1
6	Q16629	SRSF7	100	71.1853	9.51119	41.8394	3.77454
6	Q15628	TRADD	100	72.6819	7.74972	43.1514	-1
6	Q96EY4	TMA16	100	77.0852	24.204	69.1034	21.2591
6	Q8NI27	THOC2	100	68.4246	-1	61.1636	-1
6	Q5VTL8	PRPF38B	100	68.111	-1	67.4692	-1
6	Q969G3	SMARCE1	100	58.9647	7.00071	40.0996	1.96028
6	Q9H4E7	DEF6	100	61.8624	14.4969	42.6524	5.42612
6	Q29RF7	PDS5A	100	61.2045	12.9654	44.1383	-1
6	P51531	SMARCA2	100	63.0824	14.7671	39.5926	1.86739
6	Q08170	SRSF4	100	64.5199	13.2881	41.0317	3.98735
6	Q9NX24	NHP2	100	62.4765	3.84082	40.4278	-1
6	P35249	RFC4	100	60.3122	-1	39.4818	-1
6	P63279	UBE2I	100	70.1073	19.7483	54.0073	3.68541
6	Q14680	MELK	100	55.9733	-1	52.7346	-1
6	P42566	EPS15	100	61.0399	10.9009	49.7192	3.61318
6	Q5T6V5	C9orf64	100	51.4151	-1	41.6371	-1
6	Q5SY16	NOL9	100	50.8879	-1	43.6195	-1
6	A6PVC2	TTLL8	100	48.4699	-1	46.2536	-1
6	Q96FW1	OTUB1	100	52.9324	19.1276	60.564	32.0769
6	P48426	PIP4K2A	100	52.4912	3.97165	53.1073	17.4872
6	Q9Y2H2	INPP5F	100	43.7718	-1	47.6486	27.5279
6	Q9NPR9	GPR108	100	59.1289	-1	47.876	23.7454
6	Q10570	CPSF1	100	62.5536	10.2177	68.701	30.1301
6	Q12851	MAP4K2	100	57.3487	7.23922	63.8418	18.6108
6	Q5T0F9	CC2D1B	100	35.6519	-1	43.9958	-1
6	Q8IYB3	SRRM1	100	35.5547	8.38966	46.7	7.24234
6	P26441	CNTF	100	42.5964	6.06394	40.8983	1.82565
6	Q9BUQ8	DDX23	100	37.3186	-1	38.4022	-1
6	Q13523	PRPF4B	100	43.2122	6.32734	31.6505	6.34574
6	Q8WUA7	TBC1D22A	100	34.5871	-1	31.5478	-1
6	P27708	CAD	100	36.4638	9.0111	27.8048	-1
6	P08133	ANXA6	100	35.2049	10.0507	31.1957	4.98137
6	Q7Z4V5	HDGFL2	100	48.8854	2.47225	33.8509	0.826389
6	Q7L014	DDX46	100	49.6047	4.3817	36.7363	1.50882
6	Q14517	FAT1	100	45.6205	-1	36.628	-1
6	Q13310	PABPC4	100	52.6438	-1	39.0898	6.33464
6	Q9NYF8	BCLAF1	100	59.8297	5.69101	45.0307	12.1595
6	P49756	RBM25	100	50.0589	4.37822	30.414	1.04118
6	Q9UKV3	ACIN1	100	47.8918	1.82694	28.8416	1.19899
6	O60832	DKC1	100	47.9595	6.0502	32.9754	3.54735
6	Q9NXF1	TEX10	100	47.5023	-1	29.8614	-1
6	Q9UJ37	ST6GALNAC2	100	48.676	-1	30.4519	-1
6	O95639	CPSF4	100	50.8479	-1	30.7614	2.49761
6	Q9UQ35	SRRM2	100	53.1898	5.44484	31.5951	7.89808
6	P20073	ANXA7	100	54.495	9.80262	32.5738	9.2678
6	Q9H910	JPT2	100	53.4728	-1	25.2593	-1
6	Q9Y2W1	THRAP3	100	54.5386	4.80134	35.2939	3.25063
6	O15042	U2SURP	100	56.327	6.34819	35.9859	2.51487
6	P39748	FEN1	100	53.1252	5.69237	32.628	0.858534
6	Q13243	SRSF5	100	54.1366	-1	33.6861	2.1864
6	O60508	CDC40	100	49.9599	16.3859	36.4852	1.05535
6	P55160	NCKAP1L	100	82.8087	72.6456	78.6212	68.1089
6	P49321	NASP	100	48.6171	21.8889	41.6227	5.05392
6	O95782	AP2A1	100	45.1683	21.1083	33.2116	1.54718
6	Q9BY42	RTF2	100	46.193	5.91501	27.6278	-1
6	Q9HB58	SP110	100	48.1031	6.96967	31.4223	-1
6	Q9BT78	COPS4	100	55.1014	22.95	40.0724	12.5312
6	Q9BUL8	PDCD10	100	50.0075	11.5948	33.4175	1.39344
6	Q14839	CHD4	100	50.9507	9.62633	36.9028	-1
6	P61970	NUTF2	100	55.6502	18.5302	40.6976	3.24321
6	P50995	ANXA11	100	60.8998	26.277	45.1486	11.3898
6	Q9UBQ0	VPS29	100	56.1171	23.0408	42.5144	2.45367
6	Q96ST3	SIN3A	100	54.4554	17.9033	36.6222	1.94124
6	P55769	SNU13	100	54.9614	22.8026	38.8499	6.62231
6	Q5T013	HYI	100	53.8083	17.6134	32.8093	-1
6	Q9UMY4	SNX12	100	59.397	22.4516	34.081	-1
6	P48556	PSMD8	100	59.7542	24.15	37.0045	1.45106
6	Q9H334	FOXP1	100	64.4773	26.1354	43.1891	11.3492
6	Q8WU90	ZC3H15	100	51.3811	-1	5.60032	-1
6	P31930	UQCRC1	100	77.642	58.1881	61.3708	58.9146
6	Q00169	PITPNA	100	48.6233	4.12496	4.64953	-1
6	Q9NVM6	DNAJC17	100	48.5184	-1	-1	-1
6	Q12996	CSTF3	100	52.8743	4.60276	3.57144	-1
6	Q9Y4X5	ARIH1	100	46.3321	7.64636	-1	-1
6	Q9NY12	GAR1	100	49.04	7.11245	-1	4.09464
6	O94915	FRYL	100	39.1363	-1	-1	-1
6	Q9P0J0	NDUFA13	100	39.9785	-1	-1	-1
6	P09326	CD48	100	41.1682	-1	-1	2.84998
6	Q9NPJ6	MED4	100	35.1672	-1	-1	-1
6	O75592	MYCBP2	100	52.2111	12.1435	15.9151	14.9989
6	Q5H9F3	BCORL1	100	42.9604	-1	-1	-1
6	Q15126	PMVK	100	44.1542	-1	-1	8.85569
6	Q9UK76	JPT1	100	37.601	8.12371	4.69411	-1
6	O43708	GSTZ1	100	37.9645	5.63312	5.76525	-1
6	Q93084	ATP2A3	100	53.2225	35.3309	32.3626	26.6625
6	P36542	ATP5F1C	100	36.2792	9.85833	7.75579	-1
6	P68431	H3C1	100	47.2201	23.2288	17.7816	11.3643
6	Q9UQ13	SHOC2	100	47.2928	23.567	17.8364	11.884
6	Q9Y5Y5	PEX16	100	45.9384	13.6516	14.6865	6.90538
6	P56524	HDAC4	100	45.9384	13.6516	14.6865	6.90538
6	Q8NF50	DOCK8	100	46.0543	13.7857	14.8111	6.88101
6	O43815	STRN	100	46.3807	11.652	12.0039	5.41501
6	Q15291	RBBP5	100	42.8754	7.70629	11.0882	-1
6	Q9UJY5	GGA1	100	48.3231	18.4591	20.6189	9.76768
6	Q96I25	RBM17	100	40.0702	0.965607	17.4655	-1
6	Q14566	MCM6	100	36.5832	2.43125	14.4725	-1
6	P20292	ALOX5AP	100	40.9123	8.82551	22.8323	3.12311
6	Q15018	ABRAXAS2	100	34.4294	-1	16.2416	-1
6	P30711	GSTT1	100	33.668	0.419443	19.3012	0.463238
6	P15531	NME1	100	31.2226	-1	4.92912	-1
6	Q9NQ40	SLC52A3	100	34.1226	-1	8.81088	-1
6	O75607	NPM3	100	38.3754	-1	7.9946	-1
6	P67812	SEC11A	100	38.7976	-1	11.6668	3.82036
6	Q13952	NFYC	100	42.3602	11.6941	22.0408	-1
6	P11387	TOP1	100	40.3273	9.21389	15.4376	-1
6	Q9H0D6	XRN2	100	46.2238	22.6108	28.2481	2.85479
6	Q9UI08	EVL	100	42.9499	18.8399	23.1675	1.34118
6	Q96C01	FAM136A	100	37.104	12.1454	16.702	-1
6	P26447	S100A4	100	37.7095	15.7433	21.176	7.23937
6	P35499	SCN4A	100	65.1297	51.1903	56.4416	45.448
6	P07355	ANXA2	100	36.0629	17.9455	24.7874	6.45896
6	P01871	IGHM	100	28.5461	9.68047	12.1872	1.37452
6	P34897	SHMT2	100	30.4691	14.2155	9.95232	5.82623
6	Q9NZZ3	CHMP5	100	37.2699	14.9059	11.7167	1.62304
6	Q9NW64	RBM22	100	81.3273	75.1942	74.1558	70.4304
6	Q15024	EXOSC7	100	31.764	13.3475	9.6759	-1
6	Q9BQE5	APOL2	100	36.4558	26.8575	26.2559	9.38493
6	P62829	RPL23	100	32.6859	22.0382	18.7018	3.4541
6	P42167	TMPO	100	36.4022	28.4963	23.4701	4.13836
6	O75915	ARL6IP5	100	34.1235	26.1494	19.3877	2.9711
6	P49916	LIG3	100	48.6301	41.2165	34.7426	26.4306
6	Q9NUQ2	AGPAT5	100	27.1653	16.4372	8.51055	-1
6	Q9GZP4	PITHD1	100	43.9026	26.854	23.3132	4.20275
6	Q9NSD9	FARSB	100	46.3005	26.5492	26.132	7.29213
6	Q8TEM1	NUP210	100	40.3942	22.3351	21.7747	2.20958
6	P37802	TAGLN2	100	42.1759	23.4011	25.9898	5.96516
6	P54709	ATP1B3	100	41.7866	27.1024	21.2019	3.52078
6	Q7Z4W1	DCXR	100	38.9231	23.823	17.6043	1.30336
6	O43813	LANCL1	100	39.1324	26.1198	25.6408	3.67165
6	P11586	MTHFD1	100	36.9038	24.3037	23.0108	2.1727
6	Q9NZB2	FAM120A	100	37.2235	27.6118	25.5928	-1
6	Q9Y6B6	SAR1B	100	38.841	29.2852	27.9605	3.56057
6	Q96T37	RBM15	100	32.6082	17.979	31.6568	2.32529
6	Q5T8P6	RBM26	100	37.3034	22.7263	36.202	-1
6	Q9Y3T9	NOC2L	100	36.7831	22.1678	28.7708	-1
6	O75223	GGCT	100	47.7749	31.7774	39.5817	18.6362
[truncated: 972 more rows]

## Sheet: phosMSMSheatmap_cluster 316p
ClusterN	Uniprot_ID	Gene_Name	D	C	A	B	E
1	Q8NE71	ABCF1	17.8537	35.0294	24.9704	24.2499	100
1	P00519	ABL1	-1	30.0827	-1	-1	100
1	Q9UKV3	ACIN1	69.4168	72.0369	61.8488	85.6882	100
1	P53396	ACLY	-1	100	60.2337	-1	95.5897
1	P60709	ACTB	79.2755	95.2616	87.4961	84.9409	100
1	Q9NZ32	ACTR10	82.6842	93.4528	67.2493	100	90.575
1	Q9H9G7	AGO3	66.2686	96.6757	61.4577	100	93.8714
1	P23526	AHCY	28.8261	53.1031	44.2653	100	51.2368
2	Q09666	AHNAK	41.68	100	52.2212	1.9091	1.02897
2	Q9Y2D5	AKAP2	46.1495	100	40.4132	9.21357	-1
2	P04075	ALDOA	26.7972	100	27.3692	9.95153	-1
2	P09917	ALOX5	53.94	100	53.6671	40.3584	26.6993
2	Q86V81	ALYREF	79.304	100	79.9422	31.4309	20.1287
2	Q01433	AMPD2	78.5444	100	50.4076	-1	-1
2	Q92625	ANKS1A	49.0141	100	-1	-1	-1
2	P07355	ANXA2	46.2924	100	-1	-1	-1
2	P08758	ANXA5	54.3221	100	20.2735	-1	-1
2	P08133	ANXA6	29.1744	100	10.4279	1.00436	1.17325
2	P27695	APEX1	27.219	100	2.65631	0.304032	0.152034
2	O60306	AQR	28.8615	100	5.98837	10.6922	-1
2	P42331	ARHGAP25	19.6872	100	9.92583	4.09337	-1
2	O15145	ARPC3	-1	100	47.9725	18.6185	-1
2	Q9NVM9	INTS13	-1	100	35.3676	16.7816	-1
2	P31939	ATIC	-1	100	50.2427	-1	-1
2	Q13315	ATM	-1	100	-1	-1	-1
2	Q8IXM2	BAP18	-1	100	-1	-1	-1
2	Q9NYF8	BCLAF1	-1	100	-1	-1	-1
2	P51451	BLK	-1	100	-1	-1	-1
2	Q8NFC6	BOD1L1	-1	100	-1	-1	-1
2	O60885	BRD4	-1	100	-1	-1	-1
2	Q06187	BTK	-1	100	-1	-1	-1
2	Q8IXP5	POU2AF2	-1	100	-1	-1	-1
2	Q9HB71	CACYBP	-1	100	-1	-1	-1
2	P27708	CAD	-1	100	-1	-1	-1
2	P62158	CALM1	-1	100	-1	-1	-1
2	P22681	CBL	-1	100	2.33723	1.56973	-1
2	P15391	CD19	-1	100	8.77729	-1	-1
3	Q9Y5K6	CD2AP	30.5931	29.2635	100	59.6727	-1
3	Q16543	CDC37	33.8681	36.7075	100	53.8999	-1
3	P24941	CDK2	35.954	46.3748	100	66.9099	6.03298
3	P23528	CFL1	51.5585	21.0652	100	88.791	-1
3	Q8IWX8	CHERP	-1	-1	100	43.9535	-1
3	Q14011	CIRBP	-1	-1	100	39.3386	-1
3	P49759	CLK1	-1	-1	100	34.1631	-1
3	P54105	CLNS1A	-1	-1	100	-1	-1
3	Q00610	CLTC	-1	-1	100	-1	-1
3	P62633	CNBP	-1	-1	100	-1	-1
3	Q99439	CNN2	17.5727	-1	100	19.7441	3.12739
3	Q53SF7	COBLL1	30.1446	-1	100	-1	-1
3	Q5HYK3	COQ5	-1	37.9714	100	45.7083	-1
3	P31146	CORO1A	-1	27.6424	100	57.0816	3.4981
3	Q9ULV4	CORO1C	-1	37.026	100	29.7757	-1
3	O75131	CPNE3	-1	28.321	100	27.4305	-1
3	Q16630	CPSF6	-1	54.4675	100	46.7036	-1
3	P46109	CRKL	-1	61.6027	100	40.2176	-1
3	Q9HCG8	CWC22	-1	49.7111	100	30.6474	-1
3	P00387	CYB5R3	31.0666	49.8159	100	50.2641	8.89555
3	P07108	DBI	38.5023	62.7085	100	38.176	6.06414
3	Q9UJU6	DBNL	40.9127	77.5797	100	67.0845	4.47779
3	Q8IZD4	DCP1B	31.2155	63.7498	100	55.0189	-1
3	Q13838	DDX39B	-1	69.5307	100	64.768	63.1639
3	P17844	DDX5	-1	65.7016	100	-1	-1
3	P59665	DEFA1	35.4604	54.6813	100	32.6163	39.2833
3	P23743	DGKA	35.7298	55.3423	100	6.04931	3.40935
3	O43143	DHX15	47.5287	54.1328	100	15.7529	17.8203
3	Q08211	DHX9	34.4376	89.1019	100	-1	-1
3	O60610	DIAPH1	77.812	97.689	100	73.0278	70.2779
3	Q9Y238	DLEC1	46.7503	100	87.0764	-1	4.25778
4	Q9NYC9	DNAH9	21.5976	100	84.9874	20.1574	4.96321
4	O75937	DNAJC8	70.9286	-1	61.7003	100	-1
4	Q5JSL3	DOCK11	-1	-1	64.3754	100	-1
4	Q99704	DOK1	68.2141	52.7973	88.0222	97.7072	100
4	O60496	DOK2	85.3342	64.036	100	83.8413	94.0291
4	Q7L591	DOK3	100	70.5863	88.9859	58.4254	-1
4	P24534	EEF1B2	100	72.0418	74.6119	69.8492	-1
4	P13639	EEF2	100	93.2102	76.0943	50.2818	-1
4	Q14152	EIF3A	100	40.4521	81.7039	62.4018	-1
4	Q99613	EIF3C	100	43.2337	80.6707	29.5934	-1
4	Q9Y262	EIF3L	83.3626	58.7701	100	79.0814	13.8449
4	P23588	EIF4B	100	77.2618	88.3755	97.2148	5.76379
5	Q9GZV4	EIF5A2	24.7297	78.9573	89.1853	100	-1
5	P50402	EMD	45.5557	73.4021	100	96.3937	-1
5	P07814	EPRS1	66.915	77.1048	85.7742	100	58.1368
5	Q9BSJ8	ESYT1	16.7486	54.3533	88.7129	100	-1
5	Q9UI08	EVL	-1	64.2344	100	81.1879	-1
5	Q01844	EWSR1	-1	57.3123	100	79.6279	-1
5	Q96A65	EXOC4	12.8003	71.1108	100	90.4365	8.40076
5	Q01780	EXOSC10	-1	96.006	83.6489	100	14.8265
5	P15311	EZR	-1	97.0182	88.0263	100	-1
5	O60667	FCMR	-1	90.8759	56.9876	100	-1
5	Q9UK61	TASOR	41.3301	100	39.8875	85.4187	-1
5	O75426	FBXO24	22.9059	100	14.6194	90.1988	21.706
5	Q86UX7	FERMT3	52.5117	82.1331	68.0277	100	2.3174
5	P09769	FGR	49.5939	88.1408	66.0872	100	-1
5	Q13451	FKBP5	29.8392	100	91.6155	89.8913	13.4584
5	Q14315	FLNC	24.0053	100	80.9035	76.2673	-1
5	Q96AE4	FUBP1	18.6605	100	82.0783	59.4927	-1
5	P51116	FXR2	18.8456	100	86.1392	51.3836	-1
5	P11413	G6PD	19.415	100	63.1217	50.3385	-1
5	Q96FL9	GALNT14	23.3305	100	47.4327	47.4064	-1
5	P22102	GART	18.6961	100	54.0718	64.7385	-1
5	Q8WXI9	GATAD2B	21.3193	90.427	100	61.9561	-1
5	Q04446	GBE1	26.6981	93.6237	100	77.1525	-1
5	P50395	GDI2	23.7451	81.9809	100	53.8629	7.3921
5	Q9UJY4	GGA2	41.0567	86.7904	100	58.9048	19.6451
5	O60547	GMDS	-1	91.0373	100	76.3807	-1
5	Q08378	GOLGA3	-1	72.8454	100	53.4331	-1
5	P00505	GOT2	0.695723	82.1912	100	34.1371	5.12277
5	Q9Y4H4	GPSM3	-1	88.7892	100	44.338	-1
5	P49840	GSK3A	-1	100	86.3643	35.5976	-1
5	P14317	HCLS1	50.0235	87.8624	100	86.5133	-1
5	Q15751	HERC1	49.8593	100	97.1383	77.7258	6.93105
5	Q9H422	HIPK3	57.5519	79.3016	100	72.1031	-1
5	P62805	H4C1	63.9245	84.5296	100	67.5696	8.29836
5	P09429	HMGB1	55.7676	100	89.3351	58.4071	-1
6	Q13151	HNRNPA0	100	38.5596	19.8924	5.16842	2.03062
6	P09651	HNRNPA1	100	47.3945	18.5665	9.68654	9.3389
6	P22626	HNRNPA2B1	100	33.4197	24.2089	1.05891	5.59985
6	P51991	HNRNPA3	100	32.9278	12.5267	13.1845	-1
6	P07910	HNRNPC	100	33.6108	12.6861	10.1927	2.67912
6	Q14103	HNRNPD	100	39.4515	10.0124	18.2003	-1
6	P52597	HNRNPF	100	34.6144	-1	-1	-1
6	P31943	HNRNPH1	100	34.2814	-1	-1	-1
6	P31942	HNRNPH3	100	33.8178	-1	-1	-1
6	P61978	HNRNPK	100	34.0198	1.28498	-1	-1
6	P14866	HNRNPL	100	32.0978	-1	-1	-1
6	P52272	HNRNPM	100	32.2071	-1	-1	-1
6	O43390	HNRNPR	100	32.5481	-1	-1	-1
6	Q00839	HNRNPU	100	31.7905	2.34662	-1	-1
6	Q9BUJ2	HNRNPUL1	100	31.3749	2.52923	-1	-1
6	Q1KMD3	HNRNPUL2	100	31.0095	1.78735	-1	-1
6	P07900	HSP90AA1	100	31.2401	3.49483	0.286727	0.312379
6	P08238	HSP90AB1	100	32.257	2.98048	-1	-1
6	P34932	HSPA4	100	32.3891	2.61326	-1	-1
6	Q2TAA2	IAH1	100	33.922	3.08411	-1	-1
6	Q13325	IFIT5	100	26.8555	-1	-1	-1
6	Q13422	IKZF1	100	27.2556	-1	-1	-1
6	Q9UKT9	IKZF3	100	28.1221	-1	-1	-1
6	Q12906	ILF3	100	28.2375	-1	-1	-1
6	Q92835	INPP5D	100	30.0952	-1	-1	-1
6	O15357	INPPL1	100	30.2305	-1	-1	-1
6	P46940	IQGAP1	100	30.4978	-1	-1	-1
6	Q9NZM3	ITSN2	100	29.8207	-1	-1	-1
6	P23458	JAK1	100	31.1809	-1	-1	-1
6	O60674	JAK2	100	33.7029	1.3153	-1	11.2024
6	Q07666	KHDRBS1	100	37.0632	-1	-1	-1
6	Q92945	KHSRP	100	36.9846	-1	-1	-1
6	Q8N9T8	KRI1	100	36.6634	-1	-1	-1
6	P11047	LAMC1	100	37.9546	-1	-1	-1
6	Q8IWV1	LAX1	100	37.5393	-1	-1	-1
6	P13796	LCP1	100	35.8337	-1	-1	-1
6	Q9H008	LHPP	100	37.4149	1.96383	-1	-1
6	Q9BT23	LIMD2	100	40.8814	-1	-1	-1
6	P20700	LMNB1	100	41.3391	-1	-1	-1
6	Q8WWI1	LMO7	100	39.1291	-1	-1	-1
6	Q93052	LPP	100	50.9518	14.3845	11.3491	-1
6	P33241	LSP1	100	53.0062	16.9436	16.9058	7.34317
6	P09960	LTA4H	100	54.7101	12.5045	7.81486	3.56018
6	P07948	LYN	100	46.5791	-1	-1	-1
6	Q8IV50	LYSMD2	100	48.1866	2.66345	3.84665	-1
6	Q12851	MAP4K2	100	44.3749	2.72123	-1	-1
6	P28482	MAPK1	100	51.3689	4.29684	0.810591	0.199521
6	Q15759	MAPK11	100	49.2824	2.12759	-1	-1
6	O15264	MAPK13	100	50.7124	-1	-1	-1
6	Q16539	MAPK14	100	17.3702	-1	-1	-1
6	P27361	MAPK3	100	17.9433	-1	-1	-1
6	Q13164	MAPK7	100	18.6181	-1	-1	-1
6	P45984	MAPK9	100	18.4877	-1	-1	-1
6	P43243	MATR3	100	18.2729	-1	-1	-1
6	Q14566	MCM6	100	20.8048	6.31568	-1	3.21905
6	O00255	MEN1	100	20.8225	-1	-1	5.58956
6	O94776	MTA2	100	20.4842	-1	-1	-1
6	Q9NXD2	MTMR10	100	20.6496	-1	-1	-1
6	P35579	MYH9	100	20.0726	-1	-1	-1
6	P60660	MYL6	100	20.0255	-1	-1	-1
6	Q6XQN6	NAPRT	100	19.9366	-1	-1	-1
6	Q8NFP9	NBEA	100	21.2996	-1	-1	-1
6	P52298	NCBP2	100	20.9768	-1	-1	-1
6	P19838	NFKB1	100	21.635	-1	-1	-1
6	P23511	NFYA	100	22.1049	2.61243	0.862962	0.437993
6	Q9BYG3	NIFK	100	21.4878	1.40844	-1	-1
6	Q9BPW8	NIPSNAP1	100	22.6727	-1	-1	-1
6	P55786	NPEPPS	100	22.5849	-1	-1	-1
6	Q9UNZ2	NSFL1C	100	23.1191	-1	-1	-1
6	O95989	NUDT3	100	25.2011	-1	-1	-1
6	Q14980	NUMA1	100	25.0653	-1	-1	-1
6	Q8NH42	OR4K13	100	25.432	-1	-1	-1
6	P43034	PAFAH1B1	100	24.8014	-1	-1	-1
6	Q15365	PCBP1	100	24.7108	-1	-1	-1
6	Q15366	PCBP2	100	25.0648	0.89468	-1	-1
6	Q9H2J4	PDCL3	100	25.4845	1.26552	-1	-1
6	O00151	PDLIM1	100	24.6241	4.64138	-1	-1
6	P30086	PEBP1	100	15.3574	-1	-1	-1
6	P18669	PGAM1	100	15.268	-1	-1	-1
6	Q6ZUJ8	PIK3AP1	100	15.4827	-1	-1	-1
6	P27986	PIK3R1	100	15.5076	-1	-1	-1
6	Q9GZP4	PITHD1	100	14.9407	-1	-1	-1
6	P16885	PLCG2	100	15.9234	-1	-1	-1
6	Q15149	PLEC	100	15.9375	-1	-1	-1
6	O60664	PLIN3	100	15.7545	-1	-1	-1
6	Q96Q06	PLIN4	100	20.0814	5.33133	5.65429	6.30922
6	Q9H2U2	PPA2	100	28.9948	15.8773	14.7027	16.7221
6	P62136	PPP1CA	100	15.9274	1.50202	-1	0.616909
6	P62140	PPP1CB	100	17.2255	1.53871	0.229657	0.125839
6	O14974	PPP1R12A	100	16.5607	-1	-1	-1
6	P05771	PRKCB	100	16.5653	-1	-1	-1
6	Q05655	PRKCD	100	16.5834	-1	-1	-1
6	Q8WWY3	PRPF31	100	14.3214	-1	-1	-1
6	Q13523	PRPF4B	100	14.2331	-1	-1	-1
6	Q6P2Q9	PRPF8	100	14.0978	-1	-1	-1
6	P25787	PSMA2	100	14.5087	-1	-1	-1
6	O00233	PSMD9	100	13.7511	-1	-1	-1
6	P26599	PTBP1	100	10.7152	2.07141	3.20915	-1
6	O95758	PTBP3	100	13.5295	5.48198	8.35859	6.49591
6	Q06124	PTPN11	100	8.20436	-1	-1	-1
6	Q99952	PTPN18	100	7.94856	-1	-1	-1
6	P29350	PTPN6	100	9.59301	-1	-1	-1
6	P18433	PTPRA	100	9.34556	-1	-1	-1
6	P08575	PTPRC	100	6.91916	-1	-1	-1
6	P23469	PTPRE	100	6.826	-1	-1	-1
6	P53801	PTTG1IP	100	7.39399	-1	-1	-1
6	P11216	PYGB	100	6.27783	-1	-1	-1
6	P61026	RAB10	100	6.28642	-1	-1	-1
6	Q8TEU7	RAPGEF6	100	5.49872	-1	-1	-1
6	P20936	RASA1	100	4.75543	-1	-1	-1
6	Q7LDG7	RASGRP2	100	7.191	2.81606	0.118314	-1
6	Q8IY67	RAVER1	100	11.4305	-1	-1	-1
6	P98175	RBM10	100	11.4202	-1	-1	-1
6	Q96PK6	RBM14	100	11.3622	-1	-1	-1
6	Q96T37	RBM15	100	11.5678	-1	-1	-1
6	Q9NW64	RBM22	100	12.4118	-1	-1	-1
6	P98179	RBM3	100	11.9035	1.40816	-1	-1
6	P78332	RBM6	100	11.1071	-1	-1	-1
6	Q9Y5S9	RBM8A	100	10.9017	-1	-1	-1
6	P38159	RBMX	100	10.5902	-1	-1	-1
6	Q6JBY9	RCSD1	100	10.5775	-1	-1	-1
6	O43665	RGS10	100	13.6782	10.1527	-1	-1
6	O43566	RGS14	100	45.196	45.6497	35.7018	30.1469
6	Q13546	RIPK1	100	-1	-1	-1	-1
6	O43353	RIPK2	100	-1	-1	-1	-1
6	P27694	RPA1	100	-1	-1	-1	-1
6	P61313	RPL15	100	-1	-1	-1	-1
6	P46778	RPL21	100	-1	-1	-1	-1
6	P83731	RPL24	100	-1	-1	-1	-1
6	P46776	RPL27A	100	-1	-1	-1	-1
6	P62899	RPL31	100	-1	-1	-1	-1
6	P83881	RPL36A	100	-1	-1	-1	-1
6	Q969Q0	RPL36AL	100	-1	-1	-1	-1
6	P63173	RPL38	100	-1	-1	-1	-1
6	P36578	RPL4	100	-1	-1	-1	-1
6	P62280	RPS11	100	-1	-1	-1	-1
6	P61247	RPS3A	100	-1	-1	-1	-1
6	P08865	RPSA	100	-1	-1	-1	-1
6	P57060	RWDD2B	100	-1	-1	-1	-1
6	P60903	S100A10	100	-1	-1	-1	-1
6	Q14151	SAFB2	100	-1	-1	-1	-1
6	O43290	SART1	100	-1	-1	-1	-1
6	O75995	SASH3	100	-1	-1	-1	-1
6	Q6UWF3	SCIMP	100	-1	-1	-1	-1
6	Q15019	SEPTIN2	100	-1	-1	-1	-1
6	Q8NC51	SERBP1	100	-1	-1	-1	-1
6	Q01105	SET	100	-1	-1	-1	-1
6	O15047	SETD1A	100	-1	-1	-1	-1
6	O75533	SF3B1	100	-1	-1	-1	-1
6	Q13435	SF3B2	100	-1	-1	-1	-1
6	P23246	SFPQ	100	-1	-1	-1	-1
6	Q86YV5	PRAG1	100	-1	-1	-1	-1
6	O43166	SIPA1L1	100	-1	-1	-1	-1
6	Q9NWH9	SLTM	100	-1	-1	-1	-1
6	O95391	SLU7	100	-1	-1	-1	-1
6	A6NHR9	SMCHD1	100	-1	-1	-1	-1
6	Q7KZF4	SND1	100	-1	-1	-1	-1
6	O75643	SNRNP200	100	-1	-1	-1	-1
6	P09234	SNRPC	100	-1	-1	-1	-1
6	O75391	SPAG7	100	-1	-1	-1	-1
6	Q13813	SPTAN1	100	-1	-1	-1	-1
6	Q9UQ35	SRRM2	100	-1	-1	-1	-1
6	Q9BXP5	SRRT	100	-1	-1	-1	-1
6	O75494	SRSF10	100	-1	-1	-1	-1
6	P84103	SRSF3	100	-1	-1	-1	-1
6	Q16629	SRSF7	100	-1	-1	-1	-1
6	Q13242	SRSF9	100	-1	-1	-1	-1
6	O75886	STAM2	100	-1	-1	-1	-1
6	Q9ULZ2	STAP1	100	-1	-1	-1	-1
6	P42224	STAT1	100	-1	-1	-1	-1
6	P40763	STAT3	100	-1	-1	-1	-1
6	P31948	STIP1	100	-1	-1	-1	-1
6	Q9Y2Z0	SUGT1	100	-1	-1	-1	-1
6	O95926	SYF2	100	2.67285	-1	-1	-1
6	P43405	SYK	100	-1	-1	-1	4.81668
7	Q9UMZ2	SYNRG	100	82.0156	-1	-1	-1
7	P37802	TAGLN2	100	80.1956	-1	-1	-1
7	P26639	TARS1	100	89.8905	-1	-1	-1
7	Q8TC07	TBC1D15	100	87.5695	35.325	51.1087	41.9024
7	Q92609	TBC1D5	100	55.3933	-1	-1	-1
7	Q99426	TBCB	100	58.0163	-1	-1	-1
7	P17987	TCP1	100	58.7591	5.49833	9.08054	4.55286
7	Q9UGI8	TES	100	61.276	-1	-1	-1
7	P02787	TF	100	61.1428	-1	-1	-1
7	Q5TEJ8	THEMIS2	100	59.2433	5.28081	1.47576	0.431518
7	Q9Y2W1	THRAP3	100	61.5617	7.48081	3.0714	1.55802
7	Q9Y490	TLN1	100	65.7675	6.55106	-1	-1
7	Q8IY95	TMEM192	100	68.668	-1	-1	-1
7	Q9NYL9	TMOD3	100	68.6901	-1	-1	-1
7	Q6ZVM7	TOM1L2	100	69.2991	-1	-1	-1
7	Q12888	TP53BP1	100	68.8238	1.27458	-1	-1
7	Q13595	TRA2A	100	65.8923	-1	-1	-1
7	P62995	TRA2B	100	73.1256	-1	-1	-1
7	Q13263	TRIM28	82.4544	100	-1	-1	-1
7	P07437	TUBB	81.21	100	-1	-1	-1
7	O15042	U2SURP	88.4879	100	-1	-1	-1
7	Q14157	UBAP2L	86.2787	100	9.63978	-1	-1
7	P11172	UMPS	79.4171	100	10.7829	-1	-1
7	Q92900	UPF1	98.119	100	15.0302	2.95131	-1
7	Q96IX5	ATP5MK	94.4886	100	16.4896	7.12028	-1
7	Q9UPU5	USP24	100	94.1411	75.7154	86.7083	97.0856
