# Supplementary material for: Tonic signaling of the B‐cell antigen‐specific receptor is a common functional hallmark in chronic lymphocytic leukemia cell phosphoproteomes at early disease stages
Source: Mol Oncol. 2025 Mar 25;19(12):3706–28. doi: 10.1002/1878-0261.70032 (PMC12688175; doi:10.1002/1878-0261.70032)
Supplement: Supplementary file 7 — Table S6. Proteome and phosphoproteome heatmaps and clusters results of Protein Microarrays. [file MOL2-19-3706-s001.xlsx]

## Sheet: protArrayheatmap_cluster
Supplementary Table S6. Proteome and phosphoproteome heatmaps and clusters results of Protein Microarrays.
protein_symbol	cluster	protein	Q	L	K	M	V	R	H	J	D	F
CASP2	1	CASPASA2	4.45303	3.03549	3.4143	1.39289	2.5458	1.98928	2.83593	2.84366	2.09636	0
PIM1(1)	1	PIM-1	4.01911	1.79056	2.96453	0	1.40193	0	0.575735	0	0	0.854409
HDAC6	1	HDAC6	4.10608	2.17301	2.3803	0	1.66008	1.37484	0	0	1.06879	0
CRADD	1	RAIDD	2.78908	2.31574	2.05701	0	1.39389	0.98426	0	0	0.780119	0
HLA-DRB1	1	HLA-DR1	2.06604	2.47393	2.09196	0	0	1.44305	0	0	0	0
HSPD1	1	HSP60	2.80103	2.27813	2.02664	0	0	0.775145	0	0	0	0
IKZF1	1	IKAROS	3.08303	0	2.66842	0	0	0.879685	0	0	0	0
BRCA1	1	BRCA-1	2.83605	0.785779	2.61071	0	0	0	0	0	0	0.344941
EIF4EBP1	1	X4EBP1	2.76809	0	2.25559	0	0.175943	0	0	0	0.48123	0.728031
PIM1(2)	1	PIM1(C93F2)	2.98937	0	2.53393	0	0.847979	0	0	0	0	0
MCL1	1	MCL1-A	3	0	2.37227	0	0	0	0	0	0	0
PRKAA1	1	AMPKa	2.10442	0	2.43215	0	0	0	0.68866	0	0	0
IKZF3	1	AIOLOS(D1C1E)	1.16128	0	2.10194	0	0	0.684589	0	0	0	0
AKT1	1	AKT	0	2.76671	2.37419	0	0	0	0.971595	0	0	0.725703
H4C1	1	Acetyl-Histona4	0	2.59056	2.00121	0	0	0	0	0	0	0.850725
H3C1	1	Acetyl-Histona3	0	2.4305	1.98061	0	0	0	0	0	0	0.540096
AK1	1	AK1	0	2.37661	2.25231	0	0.829365	0	0	0	0	0
MAD1L1	1	MAD-1	0	1.57926	2.46987	0	0	0	0	0	0	0
ITGA6	1	Integrinalpha6	0	1.50276	1.96708	0	0.435598	0	0	0	0	0
AKT1S1	1	PRAS40_MM6	0	0	2.49545	0	0	1.3177	0	0	0	0.439334
CD19	1	CD19CloneHIB192	0	0	1.46185	0	0.95326	1.14953	0	0	0	0
KRAS	1	RAS(D2C1)	0	0	2.79313	0	0	0	0	0	0	0.669649
CDKN1A	1	p21Waf-Cip1	0	0	2.15878	0	0	0	0	0	0	0
HSPA1A	1	HSP70	0	0	1.82201	0	0	0	0	0	0	0
ABL1	1	ABL1	3.1797	0	0	0	0	1.53269	0	0.98444	0	0
BCR	1	aBCR1	2.84159	0	0	0	0	1.24311	0	0.849021	0	0
SOD2	1	SOD21	2.87479	0	0	0	0	1.35513	0	0	0	0
CXCL8(1)	1	Rb-pAb-anti-IL-81	2.66475	0	0	0	0	1.31947	0	0	0	0
IL5	1	Anti-human-IL-5	3.84213	0	0	0	1.50321	0	0	0	0.830755	0
CXCL8(2)	1	Anti-human-IL-8	2.87064	0	0	0	0.933838	0	0	0	0.597679	0
JUN	1	ANTI-JUN	2.81691	0	0	0	1.27243	0	0	0	0	0
CRBN	1	CRBN	2.54033	0	0	0	1.51153	0	0	0	0	0
CANX	1	CALNEXIN	3.60805	0	0	0	0	0	0	0	0	0
MYC	1	C-MYC	3.42296	0	0	0	0	0	0	0	0	0
TP53	1	P53	3.01945	0	0	0	0	0.372944	0	0	0	0
HSP90AA1	1	HSP90	2.68075	0	0	0	0	0.379549	0	0	0	0
SPI1	1	PU1	2.90808	0	0	0	0.451319	0	0	0	0	0
NFKB2	1	NFKB2-p100/p52	2.89611	0	0	0	0	0	0	0	0	0
PIM3	1	PIM3	2.87479	0	0	0	0	0	0	0	0	0
RPS6	1	S6	2.77241	0	0	0	0	0	0	0	0	0
MAP2K1	1	MEK1/2	2.73123	0	0	0	0	0	0	0	0	0
P4HB	1	PDI	2.36582	0	0	0	0	0	0	0	0	0
VDAC1	1	Rabbit-VDAC-mAb	2.22667	0	0	0	0	0	0	0	0	0
HLA-DRB1	1	Anti-human-HLA-DR1	1.48534	0	0	0	0	0.786211	0	0	0	0
GAPDH	1	GAPDH	1.59448	0	0	0	0	0	0.68039	0	0	0
RB1	1	RB	1.57057	0	0	0	0	0	0	0	0	0
IFNG	2	Rb-pAb-Anti-IFN-g	0	2.19161	0	0	1.1231	0	1.99467	1.52992	0.753581	0
TNF	2	Rb-pAb-Anti-TNF-a	0	2.59765	0	0	0	0	1.86714	0	0.769209	0
IL6	2	Rb-pAb-anti-IL-6	0	2.48118	0	0	0	0	1.79393	0	0	0
CDK1	2	CDC2(POH1)	0	2.4203	0	0	0	0	1.67084	0	0	0
IL4	2	Rb-pAb-anti-IL-4	0	1.31925	0	0	0	0	2.03647	0	0	0
E2F1	2	E2F1	0	1.12606	0	0	0	0	0.872535	0	0	0
DNAJB1	2	HSP40	2.30428	1.80425	0	0	0	0.718872	0	0	0	0
CEBPA	2	C-EBPalpha-(D56F10/XPCR)	2.02894	2.13582	0	0	0	0	0	0	0	0
KIF11	2	EG5	1.22035	2.66033	0	0	0	0.54237	0	0	0	0
CSF2	2	Anti-GMCSF	0	2.32089	0	0	1.58532	0	0	0	0	0
KDR	2	VEGFReceptor2	0	2.17757	0	0	1.23346	0	0	0	0	0
MDM2(1)	2	MDM2-2	0	2.1989	0	0	0.889366	0	0	0	0	0
AIFM1	2	AIF	0	2.86681	0	0	0	0	0	0	0	0
HSF1	2	HSF-1	0	2.46438	0	0	0	0	0	0	0	0
PARP1	2	Cleaved-PARP(asp214)	0	2.34051	0	0	0	0	0	0	0	0
CDC25A	2	CDC25A	0	2.2163	0	0	0	0	0	0	0	0
HK2	2	HEXOKINASE-II	0	2.02079	0	0	0	0	0	0	0	0
ENO1	2	Enolase1	0	1.67603	0	0	0	0	0	0	0	0
SLC2A1	2	GLUT1	0	1.48723	0	0	0	0	0	0	0	0
COX4I1	2	COXIV	0	1.36377	0	0	0	0	0	0	0	0
CASP12	2	CASPASA12	0	1.27976	0	0	0	0	0	0	0	0
LDHA	2	LDHA	0	1.25991	0	0	0	0	0	0	0	0
IL21	2	Anti-human-IL-21	0	0.925374	0	0	0	0	0	0	0	0
BAX	2	BAX	0	0	0	0	0	0	1.79913	1.62729	0	0
CDKN1B	2	p27Kip1	0	0	0	0	0	0	1.30225	1.71626	0	0
IL2	2	Rb-pAb-anti-IL-2	0	0.89357	0	0	0	0	0	1.06584	0	0
MAPK14	2	p38_MM6	0	0	0	0	0	0	0	1.50941	0	0
CSF1R	2	Rb-pAb-anti-CSF	0	0	0	0	0	0	0	1.31347	0	0
CASP7	2	CASPASA7	0	0	0	0	0	0	2.39337	0	0	0
HSPA5	2	BIP	0	0	0	0	0	0	1.57316	0	0	0
CASP3	2	CASPASA3	0	0	0	0	0	0	1.42055	0	0	0
BID	2	BID	0	0	0	0	0	0	1.10326	0	0	0
JUNB	2	junB	0	0	0	0	0	0	0.8469	0	0	0
FOS	2	ANTI-FOS	0	0	0	0	1.44426	0	0	0	1.06099	0
CXCR2	2	ANTI-CHEMOKINE-CXCR2	0	0	0	0	1.02727	0	0	0	0.594053	0
TUBA1A	2	a-Tubulina	0	0	0	0	1.3131	0	0	0	0	0
CXCR4	2	CXCR4	0	0	0	0	1.05895	0	0	0	0	0
HIF1A	2	HIF1a	0	0	0	0	0.422238	0	0	0	0	0
KIT	2	PCKIT	0	0	0	0	0.304531	0	0	0	0	0
CXCL13	2	BLC1	0	0	0	0	0	0.902835	0	0	0	0
CDKN2A	2	Mouse-mAb-p161	0	0	0	0	0	0.889778	0	0	0	0
NCL	2	Nucleolin	0	0	0	0	0	0.79732	0	0	0	0
MAX	3	MAX	4.27045	2.50217	2.74532	2.9813	1.43837	1.05926	0.862975	0	0	0
SOCS3	3	SOCS3	4.14944	2.33103	2.91359	2.55711	1.43736	0.84541	0.513812	0	0	0
SQSTM1	3	SQSTM1	3.95287	2.17848	2.64111	2.06468	1.63398	0.999553	0	0	1.1249	0.513319
BBC3	3	PUMAa	3.91374	2.51092	2.60893	2.33769	1.81215	1.78195	0	0	0	0
NRG3	3	NEUREGULIN-3	4.05423	1.7296	2.17395	2.5514	1.7443	1.60848	0	0	0	0
PMAIP1	3	NOXA	3.62112	2.49669	2.55093	3.41872	1.43684	0	0	0	0	1.16368
IRF4	3	IRF4	4.04239	2.25587	2.82609	2.61603	1.43789	0	0	0	0	0.810507
STAT3	3	STAT3	3.24311	2.57864	1.86621	3.19431	1.43123	0	0	0	0.801552	0.537869
SOCS6	3	SOCS6	3.36817	2.44509	2.0738	2.94603	1.6258	0	0	0	0	0
MCL1	3	Rabbit-pAb-MCL1	3.20548	2.69099	2.6468	2.71477	0	0	0	0	0	0
CTSK	3	Mouse-mAb-CATHEPSIN-K	3.25863	2.56732	2.40138	2.53228	0	0	0.463944	0	0	0
CR2	3	CD21sc-13135	2.81093	2.75299	1.5855	2.50403	0	0	0	0	0	0
ACTB	3	Rabbit-mAb-ACTINA(C-2)	3.1826	2.92092	1.65378	1.38171	0.987243	0	0	0	0	0
SERPINC1	3	ATIIIsc-271987	3.89395	2.448	1.34858	1.70629	0	0	0	0	0	0
BCL2	3	BCL-2	4.10553	0	1.99111	3.34708	1.15972	0	0	1.04676	0	0.961465
PIDD1	3	PIDD	4.19506	0	2.27593	2.56403	1.76188	1.18842	0	0	0	0
CCNB1	3	CyclinB1	4.26381	0	1.75867	2.33362	0.768775	1.77028	0	0	0	0
PDGFRB	3	PDGFR-B	4.28223	0	0	3.06902	1.66237	0.962046	0	0.700912	0	0
CDKN1A	3	p21	4.25155	0	0	2.44867	1.32923	0.591137	0	0.61236	0	0
NFKBIA	3	IkB-a(H-4)	4.05326	0	0	2.19518	1.14772	1.53753	0	0	0.121928	0
MCL1	3	MCL1	3.87486	0	0	1.84936	0.888472	1.46809	0	0	0	0
RELA	3	NFKappaBP65	4.11303	0	0	2.40847	0.925389	0	0	0	0	0
IGF1R	3	IGF-IrB	4.37905	0	0	1.51588	1.13872	0	0	0	0.20577	0
SPP1	3	OPN-sc-21742	3.51278	0	0	2.11645	0	0	0	0	0	0
ATF6	3	ATF6	4.27573	2.00952	0	2.30039	0.809652	1.33246	0	1.40244	0.418679	0.466726
NFATC1	3	N-FATc1	4.00748	2.48908	0	2.66516	1.36299	1.19898	0	0	0	0
FLG	3	FLG(C-15)	4.08825	2.51865	0	1.7213	1.14761	1.75977	0	0	0	0
ATF4	3	ATF4	4.16245	1.69987	0	1.36899	1.05429	1.60068	0	0	0.734789	0
HGF	3	HGF-a	3.54289	2.37783	0	3.05368	1.55676	0	0	0	0	1.11139
MAPK1	3	ERK2	4.20795	1.64931	0	1.82241	1.11739	0.771525	0	0	0	0
FGF13	3	FGF-13	4.35173	1.31777	0	2.28386	1.00166	0	0	0	0	0
CD44	3	HCAM	3.26134	1.82183	0	2.26126	0	0	0	0	0	0
IL6	3	Anti-human-IL-6	3.48179	1.54419	0	0	1.76031	1.07407	0	0	0.824696	0
MDM2(2)	3	MDM2	4.22231	2.24127	0	0	1.153	1.05226	0	0	0	0

## Sheet: phosphoprotArrayheatmap_cluster
protein_symbol	cluster	protein	Q	L	K	H	V	R	M	J	D	F
p-AKT1(Thr308)	1	p-AKT(T308)	3.21139	0	0	0	0	1.13603	0	0	0	0		HSP90-MM6
p-H2AX(Ser139)	1	Phospho-H2AX(ser139)	2.88972	0	0	0	0	0	0	0	0	0		Anti-b-tubulin-MM11
p-GSK3B	1	P-GSK3B	2.79124	0	0	0	0	0	0	0	0	0		Mouse a-vimentin-MM11
p-MDM2(Ser116)	1	p-MDM2(s116)	2.7567	0	0	0	0	0	0	0	0	0		Acetyl-Histone4-MM6
p-MAP2K1	1	P-MEK1/2	2.55009	0	0	0	0	0	0	0	0	0		P-PLCy2
p-RAF1(Ser338)	1	P-CRAF(ser-338)	2.48938	0	0	0	0	0	0	0	0	0		P-ATM (ser1981)-MM6
p-H3C1(Ser10)	2	PhosphoHistona3(ser10)	4.66616	2.38545	2.49437	0.184187	1.42441	1.01568	2.64312	0	0	0		ERK2-MM5
p-STAT3	2	P-STAT3	4.26609	2.53868	1.73164	0	1.15342	1.27025	1.55009	0	0.868208	0		P-Btk	0	0	0	1.57086	0	0	0	0	0	0
p-GAB1(Tyr-627)	2	P-GAB1(tyr-627)	4.24472	2.23864	2.95027	0	1.5671	0.670607	0	0	0	0		p-Lyn T	0	0	0	0.791586	0	0	0	0	0	0
p-MAPK1	2	p-ERK	2.40087	2.47608	1.77268	0	1.25166	0.951792	0	0	0.924993	0		P-SyK	0	0	0	1.18801	0	0	0	0	0	0
p-PDGFRB	2	p-PDGFR-B	4.25811	1.7973	0	1.18593	1.57539	0.959134	0	1.15077	0.393996	0		IKAROS-MM6
p-AKT1S1(Thr246)	3	P-PRAS40(t246)	2.2729	0	2.87653	0	0	0.781795	0	0	0	0		AIOLOS(D1C1E)-MM6
p-PRKAA1(Thr172)	3	P-AMPKa(T172)	0	0	2.65551	0	0.0896134	0.448964	0	0	0	0		NFKB1 p105/p50-MM6	0	0	0	2.32846	0	0	0	0	0	0
p-BRCA1(Ser1524)	3	P-BRCA1(ser1524)	0	0	2.39924	0	0	0	0	0	0	0		P-STAT3-MM5	4.26609	2.53868	1.73164	0	1.15342	1.27025	1.55009	0	0.868208	0
p-TP53(Ser15)	3	Phospho-p53(ser15)	0	0	1.75103	0	0	0	0	0	0	0
p-BIK	3	Rabbit-pAb-p-BIK	0	1.9665	1.61985	0	0	0	0	0	0	0
p-CHEK2(Thr68)	3	P-CHK2(t68)	0	1.56353	0	0	0	0	0	1.19421	0	0.612387
p-EIF4EBP1	3	P-4EBP1	0	2.20173	0	0	0	0	0	0	0	0
p-AKT1(Ser473)	3	P-AKT(ser473)	0	1.92474	0	0	0	0	0	0	0	0
p-KDR(Tyr1212)	3	P-VEGFR2(Y1212)	0	1.77422	0	0	0	0	0	0	0	0
p-CHEK1(Ser345)	3	P-CHK1(ser345)	0	0	1.24941	0	0	0	0	1.30264	0	0
p-ZAP70	3	P-Zap70	0	0	0	0	0	0	0	0.982331	0	0
p-ATR(Ser428)	3	P-ATR(ser428)	0	0	0	0	0	0	0	0	0	0.629372
p-KDR(Tyr1175)	3	P-VEGFR2(y1175)	0	0	0	0	0.227657	0	0	0	0	0
p-MAPK11(1)	3	P-p38-MAPK	0	1.49251	0	2.02308	0	0	0	0	0	0
p-NFKB1(Ser32)	3	Phospho-IkappaB-B(ser32)	0	0	0	2.32846	0	0	0	0	0	0
p-RB1(Ser807/811)	3	P-RB(ser807/811)	0	0	0	1.7622	0	0	0	0	0	0
p-BTK	3	P-Btk	0	0	0	1.57086	0	0	0	0	0	0
p-BLNK	3	P-BLNK	0	0	0	1.25856	0	0	0	0	0	0
p-CD19	3	P-CD19	0	0	0	1.23363	0	0	0	0	0	0
p-SYK	3	P-SyK	0	0	0	1.18801	0	0	0	0	0	0
p-MAPK11(2)	3	Phospho-P38	0	0	0	1.18602	0	0	0	0	0	0
p-CSF1R	3	P-M-CSF	0	0	0	1.1594	0	0	0	0	0	0
p-CBL	3	P-c-Cbl	0	0	0	0.905393	0	0	0	0	0	0
p-LYN	3	p-Lyn-T	0	0	0	0.791586	0	0	0	0	0	0
