# Supplementary material for: Tonic signaling of the B‐cell antigen‐specific receptor is a common functional hallmark in chronic lymphocytic leukemia cell phosphoproteomes at early disease stages
Source: Mol Oncol. 2025 Mar 25;19(12):3706–28. doi: 10.1002/1878-0261.70032 (PMC12688175; doi:10.1002/1878-0261.70032)
Supplement: Supplementary file 8 — Table S7. Phosphoproteome characterization results of LC–MS/MS. [file MOL2-19-3706-s009.xlsx]

## Sheet: PTM  316p
Supplementary Table S7. Phosphoproteome characterization results of LC-MS/MS.
Entry	Entry.name	Gene.Name	Protein.Name	Site	PE	Description	Peptide	Peptid-Count	Charge	Calc..m.z	Count.In.Details	A1	A2	B1	B2	C1	C2	D1	D2	E1	E2	A	B	C	D	E	A_diff_pep	B_diff_pep	C_diff_pep	D_diff_pep	E_diff_pep	A_zscore	B_zscore	C_zscore	D_zscore	E_zscore	zscore_center	zscore_scale
Q8NE71	ABCF1_HUMAN	ABCF1	ABCF1;ABCF1 iso 2	§416; 378	1	ATP-binding cassette sub-family F member 1	RLQGQLEQGDDTAAERLEKVY*EELR	1	4	757.37	5	658009	1958382	782890	2498197	1246007	539863	16677355	14694864	NA	755549	NA	NA	NA	15686110	755549	0.335996	0.313382	0.433275	0.881127	1	NA	NA	NA	0.707107	-0.707107	8.22083e+06	1.05575e+07
P00519	ABL1_HUMAN	ABL1	Abl;Abl iso2 iso 2	§185; 204	1	Tyrosine-protein kinase ABL1	INTASDGKLY*VSSESR	1	3	602.947	2	1152084	1890722	442495	781248	779502	1094949	271853	240712	NA	NA	1521403	611872	937226	0	NA	0.609335	0.566395	0.711907	0.885449	NA	1.18667	-0.245202	0.267002	-1.20847	NA	767625	635204
Q9UKV3	ACINU_HUMAN	ACIN1	acinus;acinus iso5 iso 5	§512; 512	1	Apoptotic chromatin condensation inducer in the nucleus	STLADY*SAQKDLEPESDR;STLADYS*AQKDLEPESDR	2	3	702.307	1	0	0	0	0	1908484	1245640	21049396	21608556	0	0	0	0	1577062	21328976	0	NaN	NaN	0.652686	0.974123	NaN	-0.488029	-0.488029	-0.320027	1.78411	-0.488029	4.58121e+06	9.38716e+06
P53396	ACLY_HUMAN	ACLY	ACLY;ACLY iso2 iso 2;ACLY iso2 iso 3	§682; 672; 411	1	ATP-citrate synthase	TTDGVY*EGVAIGGDRYPGSTFMDHVLR	1	4	749.093	1	8577678	4847492	9207772	6043541	7795796	7000755	2347250	1039763	279941	302988	6712585	7625656	7398276	NA	0	0.565129	0.656352	0.898017	0.442971	0.923934	0.350889	0.601492	0.539085	NA	-1.49147	5.43413e+06	3.64348e+06
P60709	ACTB_HUMAN	ACTB	ACTB;ACTA2;ACTC1;ACTG1;ACTG2;ACTA1	§52; §54; §54; §52; §53; 54	1	Actin, cytoplasmic 1	HQGVM#VGM#GQKDS*YVGDEAQSKR;HQGVM#VGM#GQKDSY*VGDEAQSKR;TTGIVM#DSGDGVTHTVPIY*EGYALPHAILR;ILTERGY*SFTTTAER;KDLY*ANTVLSGGTTM#YPGIADR;DLYANTVLSGGTT*M#YPGIADR	6	4	655.539	1	575804550	636100452	351676705	362194031	491738819	562019340	295917969	235471413	130059728	114490854	605952501	356935368	5.25909e+08	248784130	1.1904e+08	0.843537	0.897011	0.738435	0.635644	0.760178	1.18123	-0.0724396	0.77825	-0.616922	-1.27011	3.71324e+08	1.98631e+08
Q9NZ32	ARP10_HUMAN	ACTR10	ACTR10	§4	1	Actin-related protein 10	PLY*EGLGSGGEK	1	2	643.787	1	NA	NA	NA	NA	NA	NA	1638212	2144768	NA	NA	NA	NA	NA	1891490	NA	NA	NA	NA	0.763818	NA	NA	NA	NA	NaN	NA	1891490	0
Q9H9G7	AGO3_HUMAN	AGO3	AGO3	§189	1	Protein argonaute-3	SFFSAPEGY*DHPLGGGR	1	3	625.268	1	3354516	2680840	1094462	755215	1762288	1237951	5094598	2456368	NA	265560	3017678	924838	1500120	NA	0	0.799173	0.690033	0.702468	0.482151	1	1.3091	-0.344314	0.110179	NA	-1.07497	1.36066e+06	1.26577e+06
P23526	SAHH_HUMAN	AHCY	SAHH;SAHH iso 2	§193; 165	1	Adenosylhomocysteinase	SKFDNLY*GCR	1	2	670.279	1	6493320	4653337	1907486	1150096	1435767	1721078	385058	219830	133207	NA	5573328	1528791	1578422	0	0	0.716634	0.602938	0.834225	0.570901	1	1.68191	-0.0908704	-0.0691163	-0.760964	-0.760964	1.73611e+06	2.28146e+06
Q09666	AHNK_HUMAN	AHNAK	AHNAK	§1469	1	Neuroblast differentiation-associated protein AHNAK	M#KGDY*DVTVPKVEGEIK;RVTAY*TVDVTGR;VKGEY*DVTVPKLEGELKGPK;VKGEY*DM#TVPKLEGDLKGPK	4	3	668.651	12	4731728	6242897	736995	596747	132323971	121885990	265657073	276335735	553095	544642	5.48731e+06	0	1.27105e+08	257911627	0	0.836277	0.76737	0.852931	0.69991	0.868858	-0.635607	-0.683639	0.428948	1.57394	-0.683639	78100784	1.14243e+08
Q9Y2D5	AKAP2_HUMAN	AKAP2	AKAP2;AKAP2 iso4 iso 4;AKAP2 iso 5;AKAP2 iso 6;AKAP2 iso 7	§418; 649; 507; 649; 507	1	A-kinase anchor protein 2	SPGALETPSAAGSQGNTASQGKEGPY*SEPSKR;ERGPPQPLPAVQPSGPINM#EETRPEGS*YFSKYSEAAELR;ERGPPQPLPAVQPSGPINM#EETRPEGSYFS*KYSEAAELR	3	4	807.372	1	0	0	0	0	669694	698191	13846627	16211265	0	0	0	0	0	15028946	0	NaN	NaN	0.612842	0.846468	NaN	-0.447214	-0.447214	-0.447214	1.78885	-0.447214	3.00579e+06	6.72115e+06
P04075	ALDOA_HUMAN	ALDOA	ALDOA;ALDOA iso 2	§5; 59	1	Fructose-bisphosphate aldolase A	PYQY*PALTPEQKK	1	3	548.267	2	2993797	3019169	2647191	2140805	1560470	1885701	285408	214459	129642	NA	3006483	2393998	1723086	0	0	0.991596	0.808708	0.827528	0.751412	1	1.14828	0.703649	0.216603	-1.03427	-1.03427	1.42471e+06	1.37751e+06
P09917	LOX5_HUMAN	ALOX5	5-LO;5-LO iso 2;5-LO iso 3;5-LO iso 4;5-LO iso 5	§43; §43; §43; §43; §43	1	Arachidonate 5-lipoxygenase	HLLDKPFY*NDFER;TPHGDY*IEFPCYR	2	3	591.938	2	8820012	11397580	3375353	4041311	4999702	5835478	12076931	12984931	0	0	10108796	3708332	5417590	12530931	0	0.77385	0.835212	0.866062	0.924252	NaN	0.749252	-0.527635	-0.186639	1.23247	-1.26744	6.35313e+06	5.01255e+06
Q86V81	THOC4_HUMAN	ALYREF	THOC4	§77	1	THO complex subunit 4	NRPAPY*SRPK	1	3	422.543	2	NA	NA	NA	NA	398492	640987	3952998	5195570	NA	NA	NA	NA	519740	4574284	NA	NA	NA	0.621685	0.76084	NA	NA	NA	-0.707107	0.707107	NA	2.54701e+06	2.867e+06
Q01433	AMPD2_HUMAN	AMPD2	AMPD2;AMPD2 iso2 iso 2;AMPD2 iso2 iso 3;AMPD2 iso2 iso 4;AMPD2 iso2 iso 5	§145; 64; 26; 70; 27	1	AMP deaminase 2	SAPY*EFPEESPIEQLEER	1	3	743.991	2	NA	NA	NA	NA	2041621	1296544	5296848	4959262	NA	NA	NA	NA	1669082	5128055	NA	NA	NA	0.635056	0.936267	NA	NA	NA	-0.707107	0.707107	NA	3.39857e+06	2.44586e+06
P07355	ANXA2_HUMAN	ANXA2	ANXA2;ANXA2P2;ANXA2 iso2 iso 2	§24; 24; 42	1	Annexin A2	LSLEGDHSTPPSAY*GSVK;LSLEGDHSTPPSAYGS*VK	2	3	642.294	9	14590810	17331954	2373564	2391002	185723226	171643872	1131397474	943243024	1601754	1008956	15961382	2382283	178683549	1037320249	1305355	0.841844	0.992707	0.924192	0.833697	0.629907	-0.51599	-0.5463	-0.15278	1.76377	-0.548703	2.47131e+08	4.48011e+08
P08758	ANXA5_HUMAN	ANXA5	ANXA5	§94	1	Annexin A5	LYDAY*ELKHALK	1	3	515.257	2	22454033	28952798	5998472	6194236	28224516	32263067	5066962	7996931	1632354	1369775	25703416	6096354	30243792	6531946	1501064	0.775539	0.968396	0.874824	0.633613	0.839141	0.899556	-0.60947	1.249	-0.575945	-0.963139	1.40153e+07	1.29932e+07
P08133	ANXA6_HUMAN	ANXA6	ANXA6;ANXA6 iso 2	§609; 577	1	Annexin A6	NKPLFFADKLY*K	1	3	521.937	6	13101561	13915529	2360865	1895105	6763092	7862006	5623305	7217578	2459288	2355240	13508545	2127985	7312549	6420442	2407264	0.941506	0.802716	0.860225	0.779112	0.957692	1.54678	-0.914111	0.20698	0.0140737	-0.853721	6355357	4.62457e+06
P27695	APEX1_HUMAN	APEX1	APE1	§128	1	DNA-(apurinic or apyrimidinic site) lyase	CSENKLPAELQELPGLSHQYWSAPSDKEGY*SGVGLLSR;CSENKLPAELQELPGLSHQYWSAPSDKEGYS*GVGLLSR	2	5	857.408	5	17789404	10345022	11606802	10099602	16357884	9982604	4815920	2695442	1156358	563554	14067213	10853202	13170244	3755681	0	0.581527	0.870145	0.610263	0.559694	0.487353	0.921256	0.401608	0.776232	-0.745935	-1.35316	8369268	6.18498e+06
O60306	AQR_HUMAN	AQR	AQR	§499	1	Intron-binding protein aquarius	M#KPWQSEY*GGVVFGGWAR;M#KPWQS*EYGGVVFGGWAR	2	3	717.655	2	0	0	0	0	19728500	19011220	30884792	27907660	0	0	0	0	19369860	29396226	0	NaN	NaN	0.963642	0.903605	NaN	-0.705855	-0.705855	0.695971	1.42159	-0.705855	9.75322e+06	1.38176e+07
P42331	RHG25_HUMAN	ARHGAP25	ARHGAP25;ARHGAP25 iso 2;ARHGAP25 iso 3;ARHGAP25 iso 4;ARHGAP25 iso 5;ARHGAP25 iso 6	167; 161; 160; 168; 128; 161	1	Rho GTPase-activating protein 25	LDETVAY*EQKFGPHLVPILVEK	1	3	869.115	3	NA	NA	NA	NA	6747094	6014987	18812818	22116334	NA	NA	NA	NA	6381040	20464576	NA	NA	NA	0.891493	0.85063	NA	NA	NA	-0.707107	0.707107	NA	13422808	9.95856e+06
O15145	ARPC3_HUMAN	ARPC3	ARPC3	§47	1	Actin-related protein 2/3 complex subunit 3	DTDIVDEAIY*YFK	1	3	557.911	5	1226918	938519	1411785	2388055	1840528	1612613	309140	343316	21898	NA	1082718	1899920	1726570	0	0	0.76494	0.591186	0.876169	0.900453	1	0.154453	1.05041	0.860355	-1.03261	-1.03261	941842	912098
Q9NVM9	ASUN_HUMAN	ASUN	ASUN;ASUN iso 2	§591; 490	1	Protein asunder homolog	AVKDY*EQEKSWQDSER	1	3	693.3	2	165732	166759	106511	NA	939663	938677	2701397	3130670	NA	NA	0	0	939170	2916034	NA	0.993841	1	0.998951	0.862881	NA	-0.701084	-0.701084	-0.017917	1.42008	NA	963801	1.37473e+06
P31939	PUR9_HUMAN	ATIC	ATIC;ATIC iso 2	§208; 207	1	Bifunctional purine biosynthesis protein PURH	Y*GM#NPHQTPAQLYTLQPK	1	3	728.338	20	156825090	173204039	125347929	138726772	158765476	180986377	83757869	85640182	13524412	10023963	165014564	132037350	169875926	84699026	11774188	0.905435	0.90356	0.877223	0.978021	0.741175	0.794636	0.293916	0.86845	-0.424862	-1.53214	1.1268e+08	6.58595e+07
Q13315	ATM_HUMAN	ATM	ATM	§2019	1	Serine-protein kinase ATM	SIGEPDSLY*GCGGGK	1	2	788.821	2	3492610	3245545	1199266	1451430	NA	NA	NA	NA	NA	NA	3369078	1325348	NA	NA	NA	0.929261	0.826265	NA	NA	NA	0.707107	-0.707107	NA	NA	NA	2347213	1.44514e+06
Q8IXM2	BAP18_HUMAN	BAP18	C17orf49;C17orf49 iso2 iso 2;C17orf49 iso3 iso 3	§85; 51; 85	1	Chromatin complexes subunit BAP18	KVY*EDSGIPLPAESPK	1	3	603.961	8	2499517	2912201	421406	472462	24755202	34768030	91732402	83738722	334915	523219	2705859	0	29761616	87735562	0	0.858291	0.891936	0.71201	0.912859	0.640105	-0.565129	-0.636804	0.151542	1.68719	-0.636804	2.40406e+07	3.7752e+07
Q9NYF8	BCLF1_HUMAN	BCLAF1	BCLAF1;BCLAF1 iso2 iso 2;BCLAF1 iso3 iso 3	§464; 462; 462	1	Bcl-2-associated transcription factor 1	LKET*GYVVERPSTTK	1	3	596.636	1	226210	182650	NA	125048	5231967	5065368	30099657	21550854	182919	NA	0	0	5148668	25825256	0	0.807436	1	0.968158	0.715983	1	-0.553207	-0.553207	-0.0934204	1.75304	-0.553207	6.19478e+06	1.11979e+07
P51451	BLK_HUMAN	BLK	BLK	§187	1	Tyrosine-protein kinase Blk	CLDEGGY*YISPR;CLDEGGYY*ISPR;IIDSEY*TAQEGAK;IIDS*EYTAQEGAK	4	2	755.308	1	749552	612806	0	0	7933546	5123952	22453204	27236334	0	0	0	0	1519061	24164162	0	0.817563	NaN	0.541817	0.882899	NaN	-0.481996	-0.481996	-0.339455	1.78544	-0.481996	5.13664e+06	1.0657e+07
Q8NFC6	BD1L1_HUMAN	BOD1L1	FAM44A	§812	1	Biorientation of chromosomes in cell division protein 1-like 1	DGKPVSEY*IIKTDENVR;HAY*VHKPYLYSK	2	3	681.665	2	0	0	0	0	1678323	1640298	9495601	8454847	0	0	0	0	1.65931e+06	8975224	0	NaN	NaN	0.977343	0.735941	NaN	-0.546037	-0.546037	-0.120045	1.75816	-0.546037	2.12691e+06	3.89517e+06
O60885	BRD4_HUMAN	BRD4	BRD4	§1054	1	Bromodomain-containing protein 4	HHKSDPY*STGHLR	1	4	404.435	2	NA	NA	NA	NA	577619	2292866	2730602	5013536	NA	NA	NA	NA	NA	3872069	NA	NA	NA	0.25192	0.544646	NA	NA	NA	NA	NaN	NA	3872069	0
Q06187	BTK_HUMAN	BTK	Btk;Btk iso 2	§223; 257	1	Tyrosine-protein kinase BTK	KVVALY*DYM#PM#NANDLQLR;HYVVCSTPQSQY*YLAEK;HYVVCSTPQSQYY*LAEK;LSY*YEYDFER	4	3	789.369	8	797943	1662455	357055	0	53409336	53183789	45299599	40876793	0	0	0	0	53057746	43088196	0	0.479979	1	0.934757	0.840734	NaN	-0.72384	-0.72384	1.2734	0.898119	-0.72384	1.92292e+07	2.65655e+07
Q8IXP5	CK053_HUMAN	C11orf53	C11orf53	10, 11, 16, 26	2	Uncharacterized protein C11orf53	TSGY*Y*GVRRS*FLSDSDFHNS*K	1	3	915.006	1	7447504	6168368	6586497	6631746	7705259	7119055	6476376	5860226	7738318	7823369	6807936	6609122	7412157	6168301	7780844	0.828246	0.993177	0.923922	0.904862	0.989129	-0.229944	-0.539388	0.710496	-1.2255	1.28434	6955672	642488
Q9HB71	CYBP_HUMAN	CACYBP	CACYBP;CACYBP iso 3	§199; 156	1	Calcyclin-binding protein	KIY*EDGDDDMKR	1	3	522.216	4	NA	NA	NA	NA	1712766	2136748	2024575	4149096	NA	NA	NA	NA	1924757	NA	NA	NA	NA	0.801576	0.487956	NA	NA	NA	NaN	NA	NA	1924757	0
P27708	PYR1_HUMAN	CAD	CAD	1103	1	CAD protein	M#NVAYT*DGDLER	1	2	740.295	6	6622416	11873290	18544519	23239256	NA	11094243	7848820	4195831	10403915	11004746	9247853	20891888	11094243	6022326	10704330	0.557758	0.797982	1	0.534581	0.945403	-0.420976	1.67002	-0.0894084	-1.0002	-0.159428	11592128	5.56866e+06
P62158	CALM_HUMAN	CALM1	Calmodulin	§100	1	Calmodulin	VFDKDGNGY*ISAAELR	1	3	612.284	9	7785099	8976244	4582243	5892958	36333121	37001440	75187195	58854880	2722269	2049875	8380672	5237600	36667280	67021038	2386072	0.8673	0.777579	0.981938	0.782778	0.753002	-0.561176	-0.674548	0.45913	1.554	-0.777403	2.39385e+07	2.77237e+07
P22681	CBL_HUMAN	CBL	CBL	§674	1	E3 ubiquitin-protein ligase CBL	IKPSSSANAIY*SLAARPLPVPK	1	3	787.429	1	NA	NA	NA	NA	190381	285373	7223746	7108884	NA	NA	NA	NA	0	7166315	NA	NA	NA	0.66713	0.984099	NA	NA	NA	-0.707107	0.707107	NA	3.58316e+06	5.06735e+06
P15391	CD19_HUMAN	CD19	CD19;CD19 iso 2	§508; 509	1	B-lymphocyte antigen CD19	GILY*AAPQLR	1	2	591.308	1	959703	346709	177958	221214	5106557	4447143	5310709	5317438	NA	NA	NA	0	4776850	5314074	NA	0.361267	0.804461	0.870869	0.998734	NA	NA	-1.14982	0.483089	0.666733	NA	3.36364e+06	2.92536e+06
Q9Y5K6	CD2AP_HUMAN	CD2AP	CD2AP	§87	1	CD2-associated protein	IST*YGLPAGGIQPHPQTK	1	3	648.991	2	NA	NA	NA	NA	904327	745223	5580808	5223128	NA	NA	NA	NA	824775	5401968	NA	NA	NA	0.824064	0.935909	NA	NA	NA	-0.707107	0.707107	NA	3.11337e+06	3.23656e+06
Q16543	CDC37_HUMAN	CDC37	CDC37	§278	1	Hsp90 co-chaperone Cdc37	AM#KEY*EEEER	1	2	705.268	7	NA	146216	NA	209771	782397	825348	4722292	3913107	NA	166219	0	0	803872	4317700	0	1	1	0.94796	0.828646	1	-0.546687	-0.546687	-0.117652	1.75771	-0.546687	1.02431e+06	1.87368e+06
P24941	CDK2_HUMAN	CDK2	CDK2;CDK3;CDK2 iso2 iso 2	§15; §15; 15	1	Cyclin-dependent kinase 2	VEKIGEGTY*GVVYK	1	3	541.267	1	626546	871439	NA	NA	6712842	7179424	6049067	4983771	NA	NA	748992	NA	6946133	5516419	NA	0.718979	NA	0.935011	0.823891	NA	-1.12633	NA	0.783466	0.342866	NA	4.40385e+06	3.24492e+06
P23528	COF1_HUMAN	CFL1	Cofilin-1	§140	1	Cofilin-1	LTGIKHELQANCY*EEVKDR;Y*ALYDATYETK;YALY*DATYETKESKKEDLVFIFWAPESAPLK;YALYDAT*YETK;YALYDATY*ETKESK;YALYDATYET*KESKKEDLVFIFWAPESAPLK	6	4	596.533	6	640009	659480	679454	343571	100009767	96422958	390907063	304737295	344197	103767	0	0	9.82164e+07	347822179	0	0.602958	0.987179	0.817079	0.864875	0.301476	-0.591973	-0.591973	0.0597805	1.71614	-0.591973	8.92077e+07	1.50696e+08
Q8IWX8	CHERP_HUMAN	CHERP	CHERP	§894	1	Calcium homeostasis endoplasmic reticulum protein	GVGVALDDPY*ENYRR	1	3	601.94	6	2146100	1415598	NA	NA	17993175	22585401	143129392	59313032	NA	NA	1780849	NA	20289288	NA	NA	0.659614	NA	0.796673	0.414401	NA	-0.707107	NA	0.707107	NA	NA	1.10351e+07	1.30874e+07
Q14011	CIRBP_HUMAN	CIRBP	CIRBP	§160	1	Cold-inducible RNA-binding protein	SSGGSY*RDSYDSYATHNE	1	3	692.592	1	NA	NA	NA	NA	1163303	1242392	7645662	5761522	NA	NA	NA	NA	1202848	6703592	NA	NA	NA	0.936341	0.753567	NA	NA	NA	-0.707107	0.707107	NA	3953220	3.88961e+06
P49759	CLK1_HUMAN	CLK1	CLK1;CLK1 iso 3	411; 453	1	Dual specificity protein kinase CLK1	KRKY*FHHDR	1	3	456.223	2	1853591	1974670	1868270	1341393	1102238	1349225	1620335	1646479	1928487	1671193	1914130	1604832	1225732	1633407	1799840	0.938684	0.717987	0.816942	0.984121	0.866582	1.06523	-0.117621	-1.56742	-0.0083416	0.628151	1.63559e+06	261485
P54105	ICLN_HUMAN	CLNS1A	ICLN	§214	1	Methylosome subunit pICln	TEDSIRDY*EDGM#EVDTTPTVAGQFEDADVDH	1	4	889.108	6	NA	NA	NA	NA	2301687	2907994	24192694	23595278	NA	NA	NA	NA	2604840	23893986	NA	NA	NA	0.791503	0.975306	NA	NA	NA	-0.707107	0.707107	NA	13249413	1.50537e+07
Q00610	CLH1_HUMAN	CLTC	CLTC;CLTC iso2 iso 2	§1206; 1206	1	Clathrin heavy chain 1	LAELEEFINGPNNAHIQQVGDRCY*DEK;ALEHFTDLY*DIKR	2	3	1080.49	1	32507513	36499408	23271806	23355895	23816779	34514520	24678507	19433839	2823755	2902685	3.45035e+07	2.33139e+07	2.91656e+07	22056173	2863220	0.80919	0.996111	0.685827	0.752394	0.972808	1.01121	0.0778557	0.56597	-0.0270505	-1.62799	2.23805e+07	1.19886e+07
P62633	CNBP_HUMAN	CNBP	ZNF9;ZNF9 iso2 iso 2;ZNF9 iso4 iso 3;ZNF9 iso4 iso 4;ZNF9 iso4 iso 5;ZNF9 iso4 iso 6;ZNF9 iso4 iso 7;ZNF9 iso4 iso 8	§99; 92; 89; 100; 94; 101; 82; 93	1	Cellular nucleic acid-binding protein	EQCCY*NCGKPGHLAR	1	3	643.923	2	NA	NA	NA	NA	NA	NA	3176608	5123354	NA	NA	NA	NA	NA	4149981	NA	NA	NA	NA	0.620025	NA	NA	NA	NA	NaN	NA	4149981	0
Q99439	CNN2_HUMAN	CNN2	calponin 2;calponin 2 iso2 iso 2	§184; 145	1	Calponin-2	CASQSGM#TAY*GTRR	1	3	547.889	2	NA	NA	NA	NA	254780	257044	2525247	3067059	NA	NA	NA	NA	0	2796153	NA	NA	NA	0.991192	0.823345	NA	NA	NA	-0.707107	0.707107	NA	1.39808e+06	1.97718e+06
Q53SF7	COBL1_HUMAN	COBLL1	COBLL1;COBLL1 iso2 iso 2;COBLL1 iso2 iso 3;COBLL1 iso2 iso 4	§318; 318; 280; 280	1	Cordon-bleu protein-like 1	SNTISKPY*ISNTLPSDAPK;VSGHY*VTSAAAK	2	3	705.012	1	0	0	0	0	0	0	5600980	4410156	0	0	0	0	0	5005568	0	NaN	NaN	NaN	0.74912	NaN	-0.447214	-0.447214	-0.447214	1.78885	-0.447214	1.00111e+06	2.23856e+06
Q5HYK3	COQ5_HUMAN	COQ5	COQ5	§283	1	2-methoxy-6-polyprenyl-1,4-benzoquinol methylase, mitochondrial	SYQY*LVESIR	1	2	669.311	2	3176927	4048490	1508103	960322	601179	272556	456795	NA	207227	273119	3612708	1234212	NA	0	0	0.784719	0.636775	0.453369	1	0.758742	1.40976	0.0132005	NA	-0.71148	-0.71148	1211730	1.70311e+06
P31146	COR1A_HUMAN	CORO1A	coronin 1A	§25	1	Coronin-1A	HVFGQPAKADQCY*EDVR	1	3	700.638	2	NA	NA	NA	NA	2149593	2452147	3130158	2607986	NA	NA	NA	NA	2300870	2869072	NA	NA	NA	0.876617	0.83318	NA	NA	NA	-0.707107	0.707107	NA	2584971	401779
Q9ULV4	COR1C_HUMAN	CORO1C	coronin 1C;coronin 1C iso 2;coronin 1C iso 3	§299; 305; 352	1	Coronin-1C	YFEITDES*PYVHYLNTFSSKEPQR;YFEITDESPY*VHYLNTFSSKEPQR	2	4	758.344	2	16050320	16578342	14608100	14900104	10301512	12901006	2215940	1960622	1787644	953412	16314331	14754102	11601259	2088281	1370528	0.96815	0.980403	0.798505	0.884781	0.533334	1.00474	0.783596	0.336712	-1.01166	-1.11339	9.2257e+06	7.05517e+06
O75131	CPNE3_HUMAN	CPNE3	CPNE3	§392	1	Copine-3	LY*GPTNFSPIINHVAR	1	3	626.98	9	7577503	7633988	8811633	9400627	12472737	15659312	2992414	2267182	272478	112774	7605746	9106130	14066024	2629798	NA	0.992601	0.937345	0.796506	0.757643	0.413883	-0.158464	0.160168	1.21349	-1.21519	NA	8.35192e+06	4.70883e+06
Q16630	CPSF6_HUMAN	CPSF6	CPSF6;CPSF6 iso2 iso 2;CPSF6 iso2 iso 3	§74; 74; 74	1	Cleavage and polyadenylation specificity factor subunit 6	GAAPNVVY*TYTGKR;GAAPNVVYT*YTGKR;GAAPNVVYTY*TGKR	3	3	526.255	2	14938659	11299806	13414350	12765612	42377502	39706836	66919254	87938784	5455221	5916267	1.31192e+07	13089981	41042169	77429019	5685744	0.756414	0.951639	0.936979	0.760975	0.922071	-0.570426	-0.57141	0.369056	1.59331	-0.820529	3.00732e+07	2.97217e+07
P46109	CRKL_HUMAN	CRKL	CRKL	§207	1	Crk-like protein	NSNSYGIPEPAHAY*AQPQTTTPLPAVSGSPGAAITPLPSTQNGPVFAK	1	4	1221.35	4	123785315	123871957	24443734	32018189	329580125	283232528	144989370	137820428	2734794	1312965	123828636	28230962	306406326	141404899	NA	0.999301	0.763433	0.859374	0.950555	0.480096	-0.226231	-1.05362	1.35396	-0.0741103	NA	1.49968e+08	1.15541e+08
P00387	NB5R3_HUMAN	CYB5R3	CYB5R3;CYB5R3 iso 2;CYB5R3 iso 3	§82; 59; 115	1	NADH-cytochrome b5 reductase 3	FALPSPQHILGLPVGQHIYLS*AR	1	3	865.46	2	5085669	3796786	2600618	2697926	6077905	4233843	1149789	793524	32739	49189	4441228	2649272	5155874	971656	0	0.746566	0.963932	0.696596	0.690147	0.665576	0.817797	0.0025776	1.14291	-0.760625	-1.20266	2.64361e+06	2.19813e+06
P07108	ACBP_HUMAN	DBI	DBI;DBI iso2 iso 2;DBI iso5 iso 3;DBI iso5 iso 4;DBI iso5 iso 5;DBI iso5 iso 6	§29; 46; 30; 71; 90; 29	1	Acyl-CoA-binding protein	TKPSDEEM#LFIY*GHYK	1	3	685.304	7	4811813	7933886	4059464	5178990	8608145	6920569	1441399	1456331	NA	NA	6372850	4619227	7764357	1448865	NA	0.606489	0.783833	0.803956	0.989747	NA	0.485023	-0.158587	0.995731	-1.32217	NA	5.05132e+06	2.72466e+06
Q9UJU6	DBNL_HUMAN	DBNL	DBNL;DBNL iso2 iso 2;DBNL iso3 iso 3;DBNL iso3 iso 4;DBNL iso3 iso 5	§140; §140; 140; 45; 37	1	Drebrin-like protein	ASGANY*SFHKESGR;FQDVGPQAPVGSVY*QK	2	3	530.895	2	0	0	0	0	1611029	1701545	9179283	7019658	0	0	0	0	1290853	8.09947e+06	0	NaN	NaN	0.51781	0.774442	NaN	-0.533162	-0.533162	-0.166703	1.76619	-0.533162	1.87806e+06	3.5225e+06
Q8IZD4	DCP1B_HUMAN	DCP1B	DCP1B;DCP1B iso 2	§191; §89	1	mRNA-decapping enzyme 1B	KITSSSAIY*DNPNLIKPIPVKPSENQQQR	1	4	837.186	1	NA	NA	NA	NA	733519	720985	1076905	2538670	NA	NA	NA	NA	727252	NA	NA	NA	NA	0.982912	0.4242	NA	NA	NA	NaN	NA	NA	727252	0
Q13838	DX39B_HUMAN	DDX39B	BAT1;BAT1 iso2 iso 2	§39; 39	1	Spliceosome RNA helicase DDX39B	DVKGSY*VSIHSSGFR	1	3	573.601	1	NA	NA	NA	NA	NA	NA	2655574	1901878	NA	NA	NA	NA	NA	2278726	NA	NA	NA	NA	0.716183	NA	NA	NA	NA	NaN	NA	2278726	0
P17844	DDX5_HUMAN	DDX5	DDX5;DDX5 iso 2	§518; 439	1	Probable ATP-dependent RNA helicase DDX5	DRENYDRGY*SSLLKR;DRENYDRGYS*SLLKR	2	4	488.731	4	0	0	0	0	2332478	1862824	32799028	34028260	0	0	0	0	2097651	33413644	0	NaN	NaN	0.798646	0.963876	NaN	-0.481949	-0.481949	-0.339606	1.78545	-0.481949	7102259	1.47365e+07
P59665	DEF1_HUMAN	DEFA1	defensin, alpha 1;defensin, alpha 3	§80; §80	1	Neutrophil defensin 1	Y*GTCIYQGR	1	2	599.242	3	3237344	3556863	1130731	892291	1033948	1481674	NA	NA	194910	186083	3397104	1011511	1257811	NA	0	0.910168	0.789128	0.697824	NA	0.954712	1.3868	-0.283659	-0.111193	NA	-0.991948	1.41661e+06	1.42811e+06
P23743	DGKA_HUMAN	DGKA	DGKA	§623	1	Diacylglycerol kinase alpha	RPHGDIY*GINQALGATAK	1	3	654.658	4	NA	NA	NA	NA	1952812	2608464	16799733	15247337	NA	NA	NA	NA	2280638	16023535	NA	NA	NA	0.748644	0.907594	NA	NA	NA	-0.707107	0.707107	NA	9.15209e+06	9.7177e+06
O43143	DHX15_HUMAN	DHX15	DDX15	§13	1	Putative pre-mRNA-splicing factor ATP-dependent RNA helicase DHX15	HRLDLGEDY*PSGK	1	3	522.903	3	NA	NA	NA	NA	1535134	1210205	6210769	7498436	NA	NA	NA	NA	1372670	6854602	NA	NA	NA	0.788338	0.828275	NA	NA	NA	-0.707107	0.707107	NA	4113636	3.87631e+06
Q08211	DHX9_HUMAN	DHX9	DDX9	§130	1	ATP-dependent RNA helicase A	AENNSEVGAS*GYGVPGPTWDR;GANLKDY*YSR;GANLKDYY*SR;GANLKDYYS*R	4	3	748.318	1	1902910	971507	0	0	17485620	20195024	52916479	57076965	0	0	1.43721e+06	0	17812964	54996722	0	0.510538	NaN	0.573571	0.84347	NaN	-0.56658	-0.627293	0.125193	1.69597	-0.627293	1.48494e+07	2.36722e+07
O60610	DIAP1_HUMAN	DIAPH1	Diaphanous-1;Diaphanous-1 iso2 iso 2;Diaphanous-1 iso2 iso 3	§373; 364; 364	1	Protein diaphanous homolog 1	VQLNVFDEQGEEDS*YDLKGR;KLY*KPEVQLR	2	3	807.692	5	4575741	4450373	3249488	3258620	4056739	3728609	2625479	4624984	334953	196173	4513057	3254054	3.57892e+06	2.59735e+06	0	0.972602	0.997198	0.832739	0.519159	0.585673	1.01138	0.272951	0.463492	-0.112216	-1.6356	2.78868e+06	1.70498e+06
Q9Y238	DLEC1_HUMAN	DLEC1	DLEC1;DLEC1 iso 2;DLEC1 iso 3	438; 438; 438	1	Deleted in lung and esophageal cancer protein 1	GGM#VAPGMTCQY*IV	1	3	527.217	1	9076806	14292096	16169497	9770672	7053976	6963122	10314080	7796012	12979050	13569832	11684451	12970084	7008549	9055046	13274441	0.635093	0.604266	0.98712	0.755861	0.956464	0.328834	0.806024	-1.40673	-0.647125	0.918992	1.07985e+07	2.69418e+06
Q9NYC9	DYH9_HUMAN	DNAH9	DNAH9;DNAH9 iso 2	1289; 1289	1	Dynein heavy chain 9, axonemal	LFEVNVPDY*KQLR	1	2	850.924	3	8959513	15425810	6027272	9766626	7113494	9841794	2508439	5623452	9292167	6110557	12192662	7896949	8477644	NA	7701362	0.580813	0.617129	0.722784	0.446068	0.657603	1.48157	-0.554708	-0.279443	NA	-0.647421	9.06715e+06	2.10959e+06
O75937	DNJC8_HUMAN	DNAJC8	DNAJC8	§129	1	DnaJ homolog subfamily C member 8	ALDVIQAGKEY*VEHTVK	1	3	660.666	4	263525	562202	147924	510853	4058487	4927985	8793296	6696279	NA	NA	NA	NA	4493236	7744788	NA	0.468737	0.289563	0.823559	0.761521	NA	NA	NA	-0.707107	0.707107	NA	6119012	2.29919e+06
Q5JSL3	DOC11_HUMAN	DOCK11	DOCK11	§1225	1	Dedicator of cytokinesis protein 11	GSLSTDKDTAYGS*FQNGHGIKR	1	4	605.531	1	NA	NA	NA	NA	NA	NA	3477149	2882474	NA	NA	NA	NA	NA	3179812	NA	NA	NA	NA	0.828976	NA	NA	NA	NA	NaN	NA	3179812	0
Q99704	DOK1_HUMAN	DOK1	DOK1;DOK1 iso 3	§398; 259	1	Docking protein 1	VKEEGY*ELPYNPATDDYAVPPPR	1	3	900.746	4	NA	NA	NA	NA	2557384	2990408	17083141	16370705	NA	NA	NA	NA	2773896	16726923	NA	NA	NA	0.855196	0.958296	NA	NA	NA	-0.707107	0.707107	NA	9.75041e+06	9.86628e+06
O60496	DOK2_HUMAN	DOK2	DOK2	§299	1	Docking protein 2	GQEGEY*AVPFDAVAR	1	2	844.869	1	NA	NA	NA	NA	NA	NA	1258471	1380087	NA	NA	NA	NA	NA	1319279	NA	NA	NA	NA	0.911878	NA	NA	NA	NA	NaN	NA	1319279	0
Q7L591	DOK3_HUMAN	DOK3	DOK3	§398	1	Docking protein 3	ASGPPGNEHLY*ENLCVLEASPTLHGGEPEPHEGPGSR	1	4	993.697	3	1615310	1491078	2470230	3076202	26919706	24953952	6888557	8082948	NA	NA	1553194	2773216	25936829	7485752	NA	0.923091	0.803013	0.926977	0.852233	NA	-0.698121	-0.59009	1.46101	-0.172802	NA	9.43725e+06	1.12932e+07
P24534	EF1B_HUMAN	EEF1B2	eEF1B	§126	1	Elongation factor 1-beta	LAQY*ESKK;LVPVGY*GIK	2	2	523.75	3	2062322	3573269	2255013	2272925	7951524	6979567	31685939	41934726	777097	413064	2.8178e+06	2263969	7.46555e+06	22211752	595080	0.577153	0.992119	0.804454	0.730757	0.531548	-0.48115	-0.543805	0.0446548	1.71291	-0.732609	7.07083e+06	8.8393e+06
P13639	EF2_HUMAN	EEF2	EEF2	§760	1	Elongation factor 2	LM#EPIYLVEIQCPEQVVGGIY*GVLNR	1	3	1029.18	1	NA	NA	NA	NA	NA	NA	598811	1141502	NA	NA	NA	NA	NA	870156	NA	NA	NA	NA	0.524582	NA	NA	NA	NA	NaN	NA	870156	0
Q14152	EIF3A_HUMAN	EIF3A	eIF3-theta	§4	1	Eukaryotic translation initiation factor 3 subunit A	PAY*FQRPENALKR	1	3	557.279	2	755384	717865	829912	1416409	2238504	1397460	13089920	13784466	1048365	697372	736624	1123160	1817982	13437193	872868	0.950331	0.585927	0.624283	0.949614	0.6652	-0.518637	-0.448565	-0.322606	1.78375	-0.493939	3.59757e+06	5.51627e+06
Q99613	EIF3C_HUMAN	EIF3C	EIF3C;EIF3CL;EIF3C iso 2	§880; §881; 870	1	Eukaryotic translation initiation factor 3 subunit C	QGT*YGGYFR;QGTYGGY*FR	2	2	564.729	1	0	0	0	0	11371580	11845896	88730300	51427310	0	0	0	0	11608738	70078805	0	NaN	NaN	0.959959	0.579591	NaN	-0.536361	-0.536361	-0.155246	1.76433	-0.536361	1.63375e+07	3.04599e+07
P23588	IF4B_HUMAN	EIF4B	EIF4B;EIF4B iso 2	§211; 172	1	Eukaryotic translation initiation factor 4B	ARPATDSFDDY*PPRRGDDSFGDKYR	1	5	597.665	6	1825079	1729893	2055472	1714850	6121632	7268809	33078192	33602526	2372821	1834211	1777486	1885161	6695220	33340359	2103516	0.947846	0.834285	0.842178	0.984396	0.773009	-0.539894	-0.53202	-0.18027	1.76824	-0.516052	9.16035e+06	1.36746e+07
Q9GZV4	IF5A2_HUMAN	EIF5A2	EIF5A2	98, 105	1	Eukaryotic translation initiation factor 5A-2	QLICIQDGY*LSLLTET*GEVR	1	4	617.785	1	5677257	5081314	7844557	7060865	5204222	7326557	6085914	5989093	10201783	7193162	5379286	7452711	6265390	6037504	8697472	0.89503	0.900097	0.710323	0.984091	0.705089	-1.05569	0.522249	-0.38134	-0.554768	1.46955	6.76647e+06	1.31401e+06
P50402	EMD_HUMAN	EMD	emerin	§161	1	Emerin	DSAY*QSITHYRPVSASR	1	3	673.309	6	2816158	1691331	3215078	3786805	262737	463975	272606	301647	NA	NA	2253744	3500942	0	0	NA	0.600581	0.849021	0.566274	0.903725	NA	0.469103	1.18691	-0.828006	-0.828006	NA	1.43867e+06	1.73751e+06
P07814	SYEP_HUMAN	EPRS	EPRS	§690	1	Bifunctional glutamate/proline--tRNA ligase	RGFFICDQPYEPVSPY*SCK	1	3	810.681	13	5361405	4243117	7415237	8446707	45832856	56807860	71077324	103603298	4575657	3377300	4802261	7930972	51320358	87340311	3976478	0.791419	0.877885	0.806805	0.686053	0.738102	-0.706198	-0.622097	0.544229	1.51246	-0.728395	31074076	3.72018e+07
Q9BSJ8	ESYT1_HUMAN	ESYT1	ESYT1;ESYT1 iso2 iso 2	§822; 832	1	Extended synaptotagmin-1	HLSPY*ATLTVGDSSHK;HLSPYAT*LTVGDSSHK	2	3	598.28	6	62466096	58576576	37386852	27810216	47133188	52098730	16337650	12404060	5591034	3356556	60521336	32598534	49615959	14370855	4473795	0.937734	0.74385	0.90469	0.759232	0.600346	1.20483	0.0120648	0.738992	-0.766561	-1.18933	3.23161e+07	2.34101e+07
Q9UI08	EVL_HUMAN	EVL	EVL;EVL iso 2;EVL iso 3	§39; 41; 45	1	Ena/VASP-like protein	INIY*HNTASNTFR	1	3	544.251	2	1544363	1511730	787582	472076	1579310	1959294	46445	126806	NA	NA	1528046	629829	1769302	NA	NA	0.97887	0.599399	0.806061	0.366268	NA	0.364692	-1.13116	0.766469	NA	NA	1309059	600472
Q01780	EXOSX_HUMAN	EXOSC10	EXOSC10	§718	1	Exosome component 10	FDPSTKIY*EISNR	1	3	550.591	1	NA	NA	NA	NA	157159	188015	5963575	4051487	NA	NA	NA	NA	0	5007531	NA	NA	NA	0.835885	0.679372	NA	NA	NA	-0.707107	0.707107	NA	2.50377e+06	3.54086e+06
P15311	EZRI_HUMAN	EZR	Ezrin	§354	1	Ezrin	LQDY*EEKTKK;SQEQLAAELAEY*TAKIALLEEAR	2	3	454.55	4	536183	315384	270596	0	1100543	2344826	5094190	6715925	776202	201490	0	0	0	5.90506e+06	0	0.588202	1	0.46935	0.79377	0.259584	-0.447214	-0.447214	-0.447214	1.78885	-0.447214	1.18101e+06	2.64082e+06
O60667	FAIM3_HUMAN	FAIM3	FAIM3;FAIM3 iso 2	§315; 203	1	Fas apoptotic inhibitory molecule 3	SQNNIY*SACPR	1	2	695.284	3	761428	1071875	731540	499744	41438236	37001025	23362648	10712099	NA	127107	916652	615642	39219630	NA	0	0.71037	0.68314	0.89292	0.458514	1	-0.478936	-0.494485	1.49971	NA	-0.526288	1.0188e+07	1.93582e+07
Q9UK61	TASOR_HUMAN	FAM208A	RAP140;RAP140 iso2 iso 2;RAP140 iso2 iso 3;RAP140 iso2 iso 4	§825; 429; 825; 825	1	Protein FAM208A	QKHEYELNSTPDKKDY*EQPTCAK	1	4	723.074	1	NA	NA	NA	NA	2938761	4062563	12214077	8489006	NA	NA	NA	NA	3500662	10351542	NA	NA	NA	0.723376	0.695018	NA	NA	NA	-0.707107	0.707107	NA	6926102	4.8443e+06
O75426	FBX24_HUMAN	FBXO24	FBXO24;FBXO24 iso 2;FBXO24 iso 3;FBXO24 iso 4	§136; 122; 174; 124	1	F-box only protein 24	APLLAHGY*R	1	2	539.266	1	1421838	949975	568558	473936	418209	146552	466658	1291257	191934	390748	1185906	521247	NA	NA	NA	0.668132	0.833575	0.350428	0.361398	0.491196	0.707107	-0.707107	NA	NA	NA	853576	469985
Q86UX7	URP2_HUMAN	FERMT3	kindlin-3;kindlin-3 iso2 iso 2	§504; §500	1	Fermitin family homolog 3	TGSGGPGNHPHGPDASAEGLNPY*GLVAPR	1	4	716.329	5	NA	NA	NA	NA	14337124	13350814	45753616	45033032	NA	NA	NA	NA	13843969	45393324	NA	NA	NA	0.931206	0.984251	NA	NA	NA	-0.707107	0.707107	NA	2.96186e+07	2.23088e+07
P09769	FGR_HUMAN	FGR	FGR	§208	1	Tyrosine-protein kinase Fgr	KLDM#GGY*YITTR;ARPASSFAHIPNY*SNFSSQAINPGFLDSGTIR	2	3	505.23	6	8991460	10760890	7118713	7735331	16016341	20788996	9083380	10769422	5372417	4971641	9876175	7427022	1.84027e+07	9926401	4913392	0.864278	0.704941	0.749474	0.842705	0.799469	-0.0458945	-0.528399	1.6339	-0.0359995	-1.02361	1.01091e+07	5.07592e+06
Q13451	FKBP5_HUMAN	FKBP5	FKBP5	§409	1	Peptidyl-prolyl cis-trans isomerase FKBP5	RIY*ANM#FK	1	2	569.759	1	NA	NA	NA	NA	NA	NA	958294	694041	NA	NA	NA	NA	NA	826168	NA	NA	NA	NA	0.724246	NA	NA	NA	NA	NaN	NA	826168	0
Q96AE4	FUBP1_HUMAN	FUBP1	FBP1;FBP1 iso2 iso 2	§58; 58	1	Far upstream element-binding protein 1	IGGDAGTSLNSNDY*GYGGQK;IGGDAGTSLNSNDYGY*GGQKRPLEDGDQPDAK	2	3	685.288	3	0	0	0	0	5908951	6478371	29035108	17104035	0	0	0	0	6193661	1.72845e+07	0	NaN	NaN	0.867847	0.522801	NaN	-0.623498	-0.623498	0.198914	1.67158	-0.623498	4.69562e+06	7.53109e+06
P51116	FXR2_HUMAN	FXR2	FXR2	§519	1	Fragile X mental retardation syndrome-related protein 2	YNSSSISSVLKDPDSNPY*SLLDTSEPEPPVDSEPGEPPPASAR	1	4	1152.78	1	NA	NA	NA	NA	853732	831919	6168974	4417027	NA	NA	NA	NA	842826	5293000	NA	NA	NA	0.97445	0.716007	NA	NA	NA	-0.707107	0.707107	NA	3.06791e+06	3.14675e+06
P11413	G6PD_HUMAN	G6PD	G6PD;G6PD iso 2;G6PD iso3 iso 3	§401; 447; §431	1	Glucose-6-phosphate 1-dehydrogenase	VQPNEAVY*TK;VGFQYEGTY*K	2	2	614.784	8	35993647	43585384	44304614	42977953	32396808	36971250	41112952	48670229	2613075	2561838	3.96732e+07	4.36413e+07	34684029	4.48916e+07	2.58746e+06	0.803379	0.970056	0.865044	0.852442	0.980392	0.375577	0.602151	0.0907028	0.673542	-1.74197	3.30955e+07	1.75135e+07
Q96FL9	GLT14_HUMAN	GALNT14	GALNT14;GALNT14 iso 2;GALNT14 iso 4	77; 77; 57	1	Polypeptide N-acetylgalactosaminyltransferase 14	KLY*AFNQR	1	2	560.271	4	17148354	16523940	10078101	14512028	14385541	18508583	11954090	14247009	12579468	11084727	16836147	12295064	16447062	13100550	11832098	0.963587	0.694465	0.777236	0.83906	0.881176	1.15543	-0.763729	0.990997	-0.423313	-0.959388	1.41022e+07	2.36618e+06
P22102	PUR2_HUMAN	GART	GART;GART iso 2	§348; §348	1	Trifunctional purine biosynthetic protein adenosine-3	GYPGDY*TK	1	2	490.692	2	1826557	2026822	1674287	2176957	3735443	4388440	790523	1104820	20347	NA	1926690	1925622	4061942	947672	0	0.901193	0.769095	0.851201	0.715522	1	0.102242	0.101534	1.51706	-0.546454	-1.17438	1.77239e+06	1.50921e+06
Q8WXI9	P66B_HUMAN	GATAD2B	GATAD2B	§317	1	Transcriptional repressor p66-beta	TTSSAIY*M#NLASHIQPGTVNR	1	3	786.37	5	1414659	1337180	NA	NA	21584280	23289768	53976176	47148704	NA	NA	1375920	NA	22437024	50562440	NA	0.945231	NA	0.926771	0.873509	NA	-0.948869	NA	-0.0954211	1.04429	NA	2.47918e+07	2.46777e+07
Q04446	GLGB_HUMAN	GBE1	GBE1	§37	1	1,4-alpha-glucan-branching enzyme	LLEIDPY*LKPYAVDFQR	1	3	720.697	1	140067	207982	NA	NA	2989128	2707934	396244	586399	NA	NA	0	NA	2848531	0	NA	0.673457	NA	0.905928	0.675724	NA	-0.57735	NA	1.1547	-0.57735	NA	949510	1.6446e+06
P50395	GDIB_HUMAN	GDI2	GDI2;GDI2 iso2 iso 2	§203; 158	1	Rab GDP dissociation inhibitor beta	TDDYLDQPCY*ETINR;TDDYLDQPCYET*INR;KKNDIY*GED;TDDY*LDQPCYETINR	4	3	661.599	12	12381361	16242842	13441663	11974064	10396531	5040320	8936839	7628533	148126	169482	1.43121e+07	1.27079e+07	3.01487e+06	7.37911e+06	0	0.743834	0.898014	0.568186	0.704344	0.873993	1.11557	0.853518	-0.729837	-0.0169364	-1.22232	7.48279e+06	6.12181e+06
Q9UJY4	GGA2_HUMAN	GGA2	GGA2	§269	1	ADP-ribosylation factor-binding protein GGA2	RPGQAPPDQEALQVVY*ER	1	3	711.676	1	46862	35215	43507	25520	769162	434624	652810	1424219	68593	55681	0	0	601893	NA	0	0.751462	0.586572	0.565062	0.458363	0.811759	-0.5	-0.5	1.5	NA	-0.5	150473	300946
O60547	GMDS_HUMAN	GMDS	GMD;GMD iso 2	§323; 293	1	GDP-mannose 4,6 dehydratase	Y*YRPTEVDFLQGDCTK;YY*RPTEVDFLQGDCTK	2	3	691.299	9	36478307	39020046	25373230	25142657	16882464	18129731	15910591	12954921	2226274	2328530	3.77492e+07	2.52579e+07	1.75061e+07	13572337	2277402	0.846735	0.959424	0.766277	0.611488	0.956086	1.39505	0.451915	-0.133376	-0.430389	-1.2832	1.92726e+07	1.32444e+07
Q08378	GOGA3_HUMAN	GOLGA3	GOLGA3;GOLGA3 iso 2;GOLGA3 iso 4	§210; §210; §210	1	Golgin subfamily A member 3	ASTLAM#TKEY*SFLR;ASTLAM#TKEYS*FLR	2	3	571.935	1	216144	391224	0	0	2087306	1450072	11042454	11991206	0	0	0	0	1768689	11516830	0	0.552481	NaN	0.69471	0.920879	NaN	-0.53019	-0.53019	-0.177272	1.76784	-0.53019	2.6571e+06	5.0116e+06
P00505	AATM_HUMAN	GOT2	GOT2	§96	1	Aspartate aminotransferase, mitochondrial	NLDKEY*LPIGGLAEFCK	1	3	682.992	6	2114242	NA	1081776	1177637	1632389	1447867	122962	NA	NA	106649	2114242	1129706	1540128	0	0	1	0.918599	0.886962	1	1	1.2302	0.183761	0.619987	-1.01697	-1.01697	956815	940847
Q9Y4H4	GPSM3_HUMAN	GPSM3	GPSM3	§108	1	G-protein-signaling modulator 3	EQLY*STILSHQCQR	1	3	614.945	1	NA	NA	NA	NA	75719	112946	1733739	1711789	NA	NA	NA	NA	0	1722764	NA	NA	NA	0.6704	0.987339	NA	NA	NA	-0.707107	0.707107	NA	861382	1.21818e+06
P49840	GSK3A_HUMAN	GSK3A	GSK3A;GSK3B;GSK3B iso2 iso 2	§278; §215; 215	1	Glycogen synthase kinase-3 alpha	GEPNVS*YICSR;GEPNVSY*ICSR	2	2	681.281	7	6105017788	7189309192	2489584468	2585655136	3985862586	4350815994	2326338814	2792282124	424336036	381850406	6647163490	2537619802	4168339290	2559310469	403093221	0.84918	0.962845	0.916118	0.833132	0.899877	1.46058	-0.313124	0.390704	-0.303762	-1.2344	3.26311e+09	2.31693e+09
P14317	HCLS1_HUMAN	HCLS1	HS1	§153	1	Hematopoietic lineage cell-specific protein	SAVGFDYKGEVEKHTSQKDY*SR;AALGY*DYKGETEKHESQR;GFGGQY*GIQKDRVDK;SAVGFNEM#EAPTTAY*KK;SAVGHEY*VAEVEKHSSQTDAAK;GFGGKY*GVER	6	4	653.551	8	511461	529320	0	0	17022254	17675734	132334492	113591638	0	0	0	0	16908738	122963065	0	0.536654	NaN	0.859449	0.908648	NaN	-0.521883	-0.521883	-0.206438	1.77209	-0.521883	2.79744e+07	5.36027e+07
Q15751	HERC1_HUMAN	HERC1	HERC1	4802	1	Probable E3 ubiquitin-protein ligase HERC1	VDRPY*DSLPTSQTCFFQLR	1	3	804.035	1	1337080	847678	213619	309417	NA	NA	NA	NA	NA	NA	1092379	0	NA	NA	NA	0.633977	0.690392	NA	NA	NA	0.707107	-0.707107	NA	NA	NA	546190	772429
Q9H422	HIPK3_HUMAN	HIPK3	HIPK3;HIPK3 iso2 iso 2	§357; 357	1	Homeodomain-interacting protein kinase 3	TVCS*TYLQSR;TVCSTY*LQSR	2	2	647.779	1	30796504	35148998	12640802	11337242	111869704	129078538	26510624	38056742	0	298732	32972751	11989022	120474121	32283683	0	0.87617	0.896877	0.866679	0.696608	1	-0.138775	-0.581925	1.70914	-0.153327	-0.835118	3.95439e+07	4.73513e+07
P62805	H4_HUMAN	HIST1H4A	H4	89	1	Histone H4	TVTAM#DVVY*ALKR	1	3	521.593	9	7943908	10474476	2396292	3611096	4682396	5389016	3282322	3248908	4173702	3061649	9209192	3003694	5035706	3265615	3617676	0.758406	0.663591	0.868878	0.98982	0.733557	1.70369	-0.708513	0.0813705	-0.606699	-0.469846	4.82638e+06	2.57255e+06
P09429	HMGB1_HUMAN	HMGB1	HMGB1	§109	1	High mobility group protein B1	RPPSAFFLFCSEY*RPK;M#SS*YAFFVQTCR;M#SSY*AFFVQTCR;YEKDIAAY*R	4	3	694.66	5	428860	579880	544488	506758	22101096	24864190	19787496	18227408	311366	371996	0	0	2.30521e+07	19007452	0	0.800852	0.874474	0.846971	0.826751	0.872979	-0.724733	-0.724733	1.26133	0.912866	-0.724733	8.41191e+06	1.16069e+07
Q13151	ROA0_HUMAN	HNRNPA0	hnRNP A0	§180	1	Heterogeneous nuclear ribonucleoprotein A0	KAVPKEDIY*SGGGGGGSR	1	3	605.619	8	NA	NA	NA	NA	2499812	3072092	28449515	20340186	NA	NA	NA	NA	2785952	24394850	NA	NA	NA	0.813716	0.714957	NA	NA	NA	-0.707107	0.707107	NA	13590401	1.52798e+07
P09651	ROA1_HUMAN	HNRNPA1	hnRNP A1 iso2 iso 2;hnRNP A1;hnRNP A1 iso2 iso 3	289; §341; 236	1	Heterogeneous nuclear ribonucleoprotein A1	SSGPY*GGGGQYFAKPR;SSGPYGGGGQY*FAKPR;NQGGY*GGSSSSSSYGSGR;NQGGYGGSSSSSS*YGSGR;NQGGYGGSSSSSSY*GSGR	5	3	570.254	6	38095460	48561488	8805698	7541984	536748778	499239137	1173372089	843387787	2278956	1744900	43328474	8173841	5.17994e+08	1008379938	2011928	0.784479	0.856489	0.808807	0.756097	0.765658	-0.614331	-0.693541	0.455181	1.56011	-0.707425	3.15978e+08	4.43815e+08
P22626	ROA2_HUMAN	HNRNPA2B1	hnRNP A2/B1;hnRNP A2/B1 iso2 iso 2	§131; 119	1	Heterogeneous nuclear ribonucleoproteins A2/B1	EDTEEHHLRDY*FEEYGKIDTIEIITDR;Y*HTINGHNAEVR;GFGDGYNGY*GGGPGGGNFGGSPGYGGGR;GFGDGYNGYGGGPGGGNFGGSPGY*GGGR;NM#GGPY*GGGNYGPGGSGGSGGYGGR;NM#GGPYGGGNY*GPGGSGGSGGYGGR;NM#GGPYGGGNYGPGGSGGSGGY*GGR	7	4	862.391	4	14575523	16422610	1764340	1405772	185036952	335198275	546420500	554343109	432962	242704	1.54991e+07	651177	3.95779e+07	5.50382e+08	0	0.896578	0.816886	0.782479	0.859078	0.560567	-0.439699	-0.501451	-0.339555	1.78486	-0.504159	1.21222e+08	2.40444e+08
P51991	ROA3_HUMAN	HNRNPA3	hnRNP A3;hnRNP A3 iso2 iso 2	§188; 166	1	Heterogeneous nuclear ribonucleoprotein A3	Y*HTINGHNCEVK;SSGS*PYGGGYGSGGGSGGYGSR;SSGSPY*GGGYGSGGGSGGYGSR;SSGSPYGGGY*GSGGGSGGYGSR;SSGSPYGGGYGSGGGSGGY*GSR;SSGSPYGGGYGSGGGSGGYGS*R	6	3	517.885	2	1602127	3756147	1286514	331056	24637841	25549700	109421877	122551746	0	325818	0	0	2.50938e+07	1.15987e+08	0	0.507116	0.257328	0.960257	0.828711	1	-0.561469	-0.561469	-0.0621312	1.74654	-0.561469	2.82161e+07	5.02541e+07
P07910	HNRPC_HUMAN	HNRNPC	hnRNP C1/C2 iso2;hnRNP C1/C2 iso4	§119; §119	1	Heterogeneous nuclear ribonucleoproteins C1/C2	SAAEM#YGSSFDLDYDFQRDY*YDR;SAAEM#YGSSFDLDYDFQRDYY*DR;M#Y*SYPAR;M#YS*YPARVPPPPPIAR;M#YSY*PARVPPPPPIAR	5	3	970.713	1	1197170	1739308	0	1042146	36962320	31876871	204982232	169240587	11771514	282304	1343265	0	3.44196e+07	1.02126e+08	11440568	0.901908	1	0.86245	0.668446	0.926511	-0.668246	-0.699717	0.106685	1.69296	-0.431681	2.9866e+07	4.26829e+07
Q14103	HNRPD_HUMAN	HNRNPD	hnRNP D0;hnRNP D0 iso2 iso 2;hnRNP D0 iso3 iso 3;hnRNP D0 iso2 iso 4	201; 182; 201; 182	1	Heterogeneous nuclear ribonucleoprotein D0	IREY*FGGFGEVESIELPM#DNK	1	3	842.713	3	177790	213708	NA	NA	4505834	4120201	7432760	6675249	260167	328587	0	NA	4313018	7054004	0	0.831929	NA	0.914415	0.898085	0.791775	-0.819675	NA	0.42437	1.21498	-0.819675	2.84176e+06	3.46693e+06
P31943	HNRH1_HUMAN	HNRNPH1	hnRNP H1	§240	1	Heterogeneous nuclear ribonucleoprotein H	GAYGGGY*GGYDDYNGYNDGYGFGSDR;RGAYGGGYGGYDDY*NGYNDGYGFGSDRFGR	2	3	933.009	1	0	0	0	0	1113629	1100121	5186015	4250722	0	0	0	0	743354	4.71837e+06	0	NaN	NaN	0.471971	0.795784	NaN	-0.532226	-0.532226	-0.17004	1.76672	-0.532226	1.09234e+06	2.05241e+06
P31942	HNRH3_HUMAN	HNRNPH3	hnRNP 2H9;hnRNP 2H9 iso2 iso 2;hnRNP 2H9 iso3 iso 3;hnRNP 2H9 iso3 iso 4	§296; §281; 247; 165	1	Heterogeneous nuclear ribonucleoprotein H3	DGMDNQGGY*GSVGR;RGGDGY*DGGYGGFDDYGGYNNYGYGNDGFDDR;RGGDGYDGGYGGFDDYGGY*NNYGYGNDGFDDR	3	2	746.78	6	0	0	0	0	5192794	3859004	18553300	17559517	0	0	0	0	4525899	1.80564e+07	0	NaN	NaN	0.757887	0.750279	NaN	-0.577652	-0.577652	0.00120705	1.73175	-0.577652	4.51646e+06	7.81866e+06
P61978	HNRPK_HUMAN	HNRNPK	hnRNP K;hnRNP K iso2 iso 2;hnRNP K iso2 iso 3	§280; 280; 256	1	Heterogeneous nuclear ribonucleoprotein K	RDY*DDM#SPR;GSY*GDLGGPIITTQVTIPK	2	2	625.729	2	388843	528221	0	119961	5687947	6240500	24388163	15070208	0	115029	0	0	5.96422e+06	1.97292e+07	0	0.736137	1	0.911457	0.769556	1	-0.600633	-0.600633	0.0964931	1.70541	-0.600633	5.13868e+06	8.55544e+06
P14866	HNRPL_HUMAN	HNRNPL	hnRNP L	§48	1	Heterogeneous nuclear ribonucleoprotein L	YY*GGGSEGGRAPK;QRQPPLLGDHPAEY*GGPHGGYHSHYHDEGYGPPPPHYEGR;Y*GPQYGHPPPPPPPPEYGPHADSPVLM#VYGLDQSK;YGPQY*GHPPPPPPPPEYGPHADSPVLM#VYGLDQSK;NPNGPY*PYTLK	5	3	460.198	6	5053707	6287318	497782	1281825	104190161	95338203	396978501	381964920	387372	0	4865247	0	9.79742e+07	384446114	0	0.797114	0.397778	0.76075	0.78053	1	-0.558523	-0.58787	0.00311929	1.73114	-0.58787	9.74571e+07	1.6578e+08
P52272	HNRPM_HUMAN	HNRNPM	hnRNP M;hnRNP M iso2 iso 2	§64; 64	1	Heterogeneous nuclear ribonucleoprotein M	GGNRFEPY*ANPTKR;Y*RAFITNIPFDVK	2	3	562.93	18	4204634	5090114	759887	312503	63610915	51689386	233114678	134377880	340723	295124	4647374	0	5.76502e+07	183746279	0	0.826039	0.411249	0.788249	0.706745	0.86617	-0.563658	-0.622443	0.106775	1.70177	-0.622443	4.92088e+07	7.90575e+07
O43390	HNRPR_HUMAN	HNRNPR	hnRNP R;hnRNP R iso2 iso 2;hnRNP R iso3 iso 3;hnRNP R iso4 iso 4	§376; 379; 338; 278	1	Heterogeneous nuclear ribonucleoprotein R	LKDY*AFVHFEDR;STAY*EDYYYHPPPR;STAYEDY*YYHPPPR;STAYEDYY*YHPPPR	4	3	540.58	6	0	323376	702830	334458	14248562	10749806	155188363	159313623	474014	0	0	0	12499184	157250993	0	1	0.475873	0.762482	0.842926	1	-0.491037	-0.491037	-0.310255	1.78336	-0.491037	3.395e+07	6.91395e+07
Q00839	HNRPU_HUMAN	HNRNPU	hnRNP U;hnRNP U iso2 iso 2	§257; 238	1	Heterogeneous nuclear ribonucleoprotein U	EDHGRGY*FEYIEENKYSR;GYFEY*IEENKYSR;GYFEYIEENKY*SR;GYFEYIEENKYS*R	4	4	593.755	6	3866449	4969126	132115	293096	34044113	39258866	254585510	205645579	1419604	0	3.45639e+06	0	3.66515e+07	2.30116e+08	1419604	0.884641	0.450757	0.828478	0.821129	1	-0.511592	-0.546351	-0.177768	1.76779	-0.532075	5.43286e+07	9.9439e+07
Q9BUJ2	HNRL1_HUMAN	HNRNPUL1	E1B-AP5;E1B-AP5 iso 2;E1B-AP5 iso 3;E1B-AP5 iso 4	§124; §124; 81; 24	1	Heterogeneous nuclear ribonucleoprotein U-like protein 1	QNQFYDTQVIKQENESGY*ER;GRGY*FEHR	2	3	852.706	2	781173	1460085	0	0	21589178	37747888	96016119	78403343	0	0	1120629	0	29668533	87209731	0	0.535019	NaN	0.571931	0.863227	NaN	-0.595369	-0.625049	0.160733	1.68473	-0.625049	2.35998e+07	3.77567e+07
Q1KMD3	HNRL2_HUMAN	HNRNPUL2	HNRPUL2	§698	1	Heterogeneous nuclear ribonucleoprotein U-like protein 2	YRGDY*DRFYGR;YRGDYDRFYGRDY*EYNR;YYRNY*YGYQGYR;NYYGY*QGYR;NYYGYQGY*R;Y*RGDYDRFYGR;YRGDYDRFY*GR;YRDY*YR	8	3	516.552	1	0	0	0	0	24550939	19917809	58485357	55160989	0	0	0	0	22234374	56823173	0	NaN	NaN	0.670095	0.806538	NaN	-0.635875	-0.635875	0.258302	1.64932	-0.635875	1.58115e+07	2.48657e+07
P07900	HS90A_HUMAN	HSP90AA1	HSP90A;HSP90A iso2 iso 2	§604; §726	1	Heat shock protein HSP 90-alpha	LVTSPCCIVTSTY*GWTANM#ER;HIY*YITGETK;Y*IDQEELNKTKPIWTR	3	3	848.032	2	4978076	4071576	1855860	1870189	37319022	35750662	53528602	57759774	934742	1318800	4.16264e+06	1709056	34255534	55644188	866946	0.819695	0.75446	0.774825	0.787099	0.623031	-0.616174	-0.715866	0.606538	1.47559	-0.750082	1.93277e+07	2.46116e+07
P08238	HS90B_HUMAN	HSP90AB1	HSP90B	§596	1	Heat shock protein HSP 90-beta	LVSSPCCIVTSTY*GWTANM#ER;SIY*YITGESK;SIYY*ITGESK	3	3	843.36	5	6814536	7564786	2528400	3942211	37487728	49714478	44300590	38448442	285737	344066	7189661	3104519	43601103	41198086	0	0.663836	0.791297	0.864258	0.75264	0.843686	-0.549872	-0.73977	1.14271	1.03101	-0.884083	1.90187e+07	2.15123e+07
P34932	HSP74_HUMAN	HSPA4	HSP70RY	§336	1	Heat shock 70 kDa protein 4	LKKEDIY*AVEIVGGATR	1	3	648.006	10	36053646	62958112	26721561	23045785	20937801	28385785	19310487	11449109	4911099	3896542	49505879	24883673	24661793	15379798	4403820	0.572661	0.862442	0.737616	0.592896	0.793415	1.54523	0.0670399	0.0537194	-0.503525	-1.16247	2.3767e+07	1.66569e+07
Q2TAA2	IAH1_HUMAN	IAH1	IAH1;IAH1 iso 2	§229; 116	1	Isoamyl acetate-hydrolyzing esterase 1 homolog	VSSLPLLLPY*WR	1	2	762.405	5	7574983	8231789	3302724	3705680	7646010	6388704	352017	573306	135789	170465	7903386	3504202	7017357	0	0	0.920211	0.89126	0.83556	0.614012	0.79658	1.1265	-0.0482784	0.889894	-0.98406	-0.98406	3684989	3.74468e+06
Q13325	IFIT5_HUMAN	IFIT5	IFIT5;IFIT5 iso 2	§250; 202	1	Interferon-induced protein with tetratricopeptide repeats 5	LQDVHAEAEGEKYIEEILDQISSQPY*VLR	1	4	863.921	2	NA	NA	NA	NA	405740	774783	NA	NA	NA	NA	NA	NA	590262	NA	NA	NA	NA	0.523682	NA	NA	NA	NA	NaN	NA	NA	590262	0
Q13422	IKZF1_HUMAN	IKZF1	Ikaros;Ikaros iso 2;Ikaros iso 3;Ikaros iso 4;Ikaros iso 5;Ikaros iso 6;Ikaros iso 7	§413; 326; 326; 282; 270; 183; 371	1	DNA-binding protein Ikaros	SGLIY*LTNHIAPHAR;SGLIYLT*NHIAPHAR	2	3	581.629	3	616516	301206	0	0	10465176	9355938	18771064	29176570	0	0	0	0	9910557	23973817	0	0.488562	NaN	0.894007	0.643361	NaN	-0.643716	-0.643716	0.29766	1.63349	-0.643716	6.77687e+06	1.05277e+07
Q12906	ILF3_HUMAN	ILF3	NFAT90;NFAT90 iso2 iso 7	§764; 768	1	Interleukin enhancer-binding factor 3	KQPHGGQQKPSYGSGYQSHQGQQQSYNQSPY*SNYGPPQGK;KQPHGGQQKPSYGSGYQSHQGQQQSYNQSPYS*NYGPPQGK;FNY*SGSGGR;KQPHGGQQKPSYGSGY*QSHQGQQQSYNQSPYSNYGPPQGK;KQPHGGQQKPSYGSGYQS*HQGQQQSYNQSPYSNYGPPQGK	5	5	898.402	2	0	0	0	0	0	427645	57866813	20374318	0	0	0	0	0	1.24299e+06	0	NaN	NaN	1	0.447105	NaN	-0.447214	-0.447214	-0.447214	1.78885	-0.447214	248598	555883
Q92835	SHIP1_HUMAN	INPP5D	SHIP;SHIP iso 2;SHIP iso 3	§1022; 1021; 809	1	Phosphatidylinositol 3,4,5-trisphosphate 5-phosphatase 1	NAGDTLPQEDLPLTKPEM#FENPLY*GSLSSFPKPAPR;GRDY*RDNTELPHHGK;TREKLY*DFVKTERDESSGPK	3	4	1013.99	11	16633126	28718732	2384598	1957155	200917607	166419297	611349486	562462660	1501338	2165408	2.05113e+07	1682817	1.8335e+08	586906073	1833373	0.471353	0.837801	0.911507	0.832926	0.693328	-0.550825	-0.625792	0.0975202	1.70429	-0.625192	1.58857e+08	2.5116e+08
O15357	SHIP2_HUMAN	INPPL1	SHIP-2;SHIP-2 iso 2	§886; 644	1	Phosphatidylinositol 3,4,5-trisphosphate 5-phosphatase 2	ERLY*EWISIDKDEAGAK	1	3	701.665	6	1853000	2620444	250554	193888	26831351	19574719	24312898	15725667	NA	164167	2236722	0	23203035	20019282	0	0.707132	0.773837	0.729546	0.646803	1	-0.595055	-0.789213	1.22492	0.948557	-0.789213	9.09181e+06	1.15201e+07
P46940	IQGA1_HUMAN	IQGAP1	IQGAP1	§1509	1	Ras GTPase-activating-like protein IQGAP1	LQQT*YAALNSK;ARDDY*KTLINAEDPPM#VVVR	2	2	658.816	3	2396881	2194097	1805599	1700786	1598998	1159902	2253326	3799762	169950	500800	2295489	1.75319e+06	1136511	2.80952e+06	0	0.915397	0.941951	0.816924	0.555239	0.685986	0.639536	0.141625	-0.424583	1.1115	-1.46807	1598943	1.08914e+06
Q9NZM3	ITSN2_HUMAN	ITSN2	ITSN2;ITSN2 iso2 iso 2;ITSN2 iso2 iso 3;ITSN2 iso2 iso 4	§553; 553; 553; 553	1	Intersectin-2	LIY*LVPEKQLLNER	1	3	603.329	3	5454914	3875042	3613531	3683249	4841688	4395549	11789587	8648563	NA	3080739	4664978	3648390	4618618	10219075	3080739	0.710376	0.981072	0.907855	0.733576	1	-0.203327	-0.558859	-0.219541	1.73911	-0.757384	5246360	2.85934e+06
P23458	JAK1_HUMAN	JAK1	JAK1	§1034	1	Tyrosine-protein kinase JAK1	AIETDKEY*YTVKDDR	1	3	642.622	1	NA	NA	NA	NA	1940473	2146593	175099	485012	NA	NA	NA	NA	2043533	NA	NA	NA	NA	0.903978	0.36102	NA	NA	NA	NaN	NA	NA	2043533	0
O60674	JAK2_HUMAN	JAK2	JAK2	§570	1	Tyrosine-protein kinase JAK2	EVGDY*GQLHETEVLLK	1	3	637.303	3	1848913	2908931	1363959	1118315	5820390	6324924	12735380	12890639	1066714	1326474	2378922	1241137	6072657	12813010	1196594	0.635599	0.819904	0.920231	0.987956	0.804173	-0.478763	-0.709429	0.27008	1.63657	-0.71846	4740464	4.93259e+06
Q07666	KHDR1_HUMAN	KHDRBS1	KHDRBS1;KHDRBS1 iso 2;KHDRBS1 iso 3	§435; 410; §396	1	KH domain-containing, RNA-binding, signal transduction-associated protein 1	GAY*REHPYGRY;GAYREHPY*GRY	2	3	483.542	3	0	0	0	0	6051288	3281414	15239794	25128172	0	0	0	0	4666351	20183983	0	NaN	NaN	0.542267	0.606482	NaN	-0.568555	-0.568555	-0.0347439	1.74041	-0.568555	4.97007e+06	8.74157e+06
Q92945	FUBP2_HUMAN	KHSRP	KHSRP	§317	1	Far upstream element-binding protein 2	ERDQGGFGDRNEY*GSR	1	3	641.597	2	57647	36565	NA	NA	985471	1817560	13009517	13490433	NA	NA	0	NA	1401516	13249975	NA	0.634292	NA	0.542195	0.964351	NA	-0.670938	NA	-0.478399	1.14934	NA	4.88383e+06	7.2791e+06
Q8N9T8	KRI1_HUMAN	KRI1	KRI1	§118	1	Protein KRI1 homolog	VRPM#YLKDY*ER	1	3	522.578	2	NA	NA	NA	NA	1206451	1451414	4365669	8304836	NA	NA	NA	NA	1328932	6335252	NA	NA	NA	0.831225	0.525678	NA	NA	NA	-0.707107	0.707107	NA	3832092	3.54e+06
P11047	LAMC1_HUMAN	LAMC1	LAMC1	551, 553	1	Laminin subunit gamma-1	QDIAVIS*DS*	1	2	554.204	1	703746	757595	1503818	864634	523313	1814710	755152	924757	1442759	694146	730670	1184226	NA	839954	NA	0.928921	0.574959	0.288373	0.816595	0.481124	-0.7926	1.12351	NA	-0.330913	NA	918284	236706
Q8IWV1	LAX1_HUMAN	LAX1	LAX1;LAX1 iso 2;LAX1 iso 3	§93; 17; 77	1	Lymphocyte transmembrane adapter 1	AKNIY*DILPWRQEDLGR	1	3	723.028	4	2740220	2707594	353477	492433	5084657	5758346	526020	413060	108138	NA	2723907	0	5421502	0	0	0.988094	0.717817	0.883006	0.785255	1	0.451279	-0.671496	1.56321	-0.671496	-0.671496	1.62908e+06	2.42605e+06
P13796	PLSL_HUMAN	LCP1	L-plastin	§374	1	Plastin-2	Y*PALHKPENQDIDWGALEGETR;VNHLY*SDLSDALVIFQLYEK	2	3	873.734	2	26861431	18594828	12935793	13011384	7109566	5455628	8044704	3724211	743237	846869	2.27281e+07	1.29736e+07	6282597	0	795053	0.758682	0.795069	0.767364	0.462939	0.877629	1.49603	0.466336	-0.239968	-0.903161	-0.819235	8.55587e+06	9.47325e+06
Q9H008	LHPP_HUMAN	LHPP	LHPP;LHPP iso 2	§158; §158	1	Phospholysine phosphohistidine inorganic pyrophosphate phosphatase	Y*YKETSGLM#LDVGPYM#K;ALEY*ACGIK	2	3	702.977	13	66447651	100902895	59027066	73316058	45867040	52485071	86619617	53510185	14525078	9406392	83675273	66171562	4.91761e+07	69753855	1.15847e+07	0.755721	0.769709	0.916446	0.719627	0.804606	0.995097	0.364082	-0.248612	0.493225	-1.60379	5.60723e+07	2.7739e+07
Q9BT23	LIMD2_HUMAN	LIMD2	LIMD2	§102	1	LIM domain-containing protein 2	SKGNY*DEGFGR	1	2	655.264	2	NA	NA	NA	NA	2090529	1271045	9302868	10995608	NA	NA	NA	NA	1680787	10149238	NA	NA	NA	0.608002	0.846053	NA	NA	NA	-0.707107	0.707107	NA	5.91501e+06	5.9881e+06
P20700	LMNB1_HUMAN	LMNB1	Lamin B1	§267	1	Lamin-B1	LYKEELEQT*YHAKLENAR;LYKEELEQTY*HAKLENAR	2	4	579.532	1	0	0	0	0	2372728	2271164	916064	1233704	0	0	0	0	2321946	1074884	0	NaN	NaN	0.957195	0.742531	NaN	-0.659927	-0.659927	1.59558	0.384201	-0.659927	679366	1.02946e+06
Q8WWI1	LMO7_HUMAN	LMO7	LMO7;LMO7 iso2 iso 2;LMO7 iso3 iso 3;LMO7 iso4 iso 4	§185; §185; §185; 185	1	LIM domain only protein 7	KAQSNPY*YNGPHLNLK	1	3	641.975	15	20882405	17410452	469125	334471	166207806	218222309	277701211	306828037	138036	221878	19146428	0	192215058	292264624	0	0.833738	0.712968	0.761644	0.905071	0.622126	-0.608036	-0.750741	0.681906	1.42761	-0.750741	100725222	1.34168e+08
Q93052	LPP_HUMAN	LPP	LPP	§354	1	Lipoma-preferred partner	KT*YITDPVSAPCAPPLQPK;KTY*ITDPVSAPCAPPLQPK	2	3	721.69	1	0	0	0	0	1572206	2627802	17900428	11891564	0	0	0	0	2100004	14895996	0	NaN	NaN	0.598297	0.664317	NaN	-0.523686	-0.523686	-0.200156	1.77121	-0.523686	3399200	6.49092e+06
P33241	LSP1_HUMAN	LSP1	LSP1;LSP1 iso2 iso 2;LSP1 iso 3	§328; 266; 456	1	Lymphocyte-specific protein 1	FVATGHGKY*EK	1	3	439.539	2	NA	NA	NA	NA	1556223	609080	1754246	1875049	NA	NA	NA	NA	NA	1814648	NA	NA	NA	0.391383	0.935573	NA	NA	NA	NA	NaN	NA	1814648	0
P09960	LKHA4_HUMAN	LTA4H	LTA4H;LTA4H iso2 iso 2;LTA4H iso2 iso 3;LTA4H iso2 iso 4	384; 384; 360; 360	1	Leukotriene A-4 hydrolase	LVVDLTDIDPDVAYSSVPY*EK	1	3	806.717	6	9556037	9278867	7976055	4469732	11465693	11605752	13399745	11352327	987700	473491	9417452	6222894	11535722	12376036	NA	0.970995	0.560394	0.987932	0.847205	0.479387	-0.171602	-1.33654	0.600857	0.907289	NA	9888026	2.74225e+06
P07948	LYN_HUMAN	LYN	LYN iso2 iso 2;LYN	244; §265	1	Tyrosine-protein kinase Lyn	RLGAGQFGEVWM#GY*YNNSTK;VIEDNEY*TAR	2	3	792.016	2	1750660	2514870	1474588	1196651	19096739	11542138	40726627	23362283	33653	180633	846760	1.22292e+06	1.53194e+07	3.17919e+07	0	0.610255	0.978969	0.691764	0.671378	0.928166	-0.65051	-0.623289	0.396788	1.5888	-0.711784	9.8362e+06	1.38191e+07
Q8IV50	LYSM2_HUMAN	LYSMD2	MGC35274;MGC35274 iso 2	§208; 117	1	LysM and putative peptidoglycan-binding domain-containing protein 2	KLKEESRDEESPY*ATSLYHS	1	4	613.028	3	133853	363801	218235	129837	5871673	3156470	43228115	34817023	198082	NA	NA	0	4514072	39022569	0	0.367929	0.594941	0.537576	0.805425	1	NA	-0.576515	-0.337412	1.49044	-0.576515	1.08842e+07	1.88792e+07
Q12851	M4K2_HUMAN	MAP4K2	GCK;GCK iso 2	§27; §27	1	Mitogen-activated protein kinase kinase kinase kinase 2	VGAGTY*GDVYK;VGAGT*YGDVYK	2	2	605.263	1	0	0	0	0	3307142	3341102	4760418	4331124	0	0	0	0	3324122	4545771	0	NaN	NaN	0.989836	0.90982	NaN	-0.716059	-0.716059	0.796203	1.35198	-0.716059	1.57398e+06	2.19811e+06
P28482	MK01_HUMAN	MAPK1	ERK2;ERK2 iso 2	§185, §187; §185, §187	1	Mitogen-activated protein kinase 1	VADPDHDHTGFLT*EY*VATR;VADPDHDHTGFLTEY*VATR	2	3	768.65	1	1652002	1241660	422972	518496	80320122	75929300	120101921	106926118	473269	282514	1446831	0	78124711	1.13514e+08	0	0.751609	0.815767	0.930852	0.84646	0.596942	-0.692189	-0.719132	0.735715	1.39474	-0.719132	3.86171e+07	5.36996e+07
Q15759	MK11_HUMAN	MAPK11	P38B;P38B iso 3	§182; 74	1	Mitogen-activated protein kinase 11	QADEEM#TGY*VATR	1	2	783.811	2	NA	NA	NA	NA	1715887	1982865	3150532	2234164	NA	NA	NA	NA	1849376	2692348	NA	NA	NA	0.865357	0.709139	NA	NA	NA	-0.707107	0.707107	NA	2270862	596071
O15264	MK13_HUMAN	MAPK13	P38D;P38D iso 2	§180, §182; §180, §182	1	Mitogen-activated protein kinase 13	HADAEM#T*GY*VVTR;HADAEMT*GYVVTR;HADAEMTGY*VVTR	3	3	542.54	20	18588403	13559145	2079865	1543624	567670854	485664261	150597243	136109995	2622873	507448	13989943	1601239	5.26668e+08	143353619	800713	0.494883	0.692881	0.757211	0.802666	0.520162	-0.546089	-0.600961	1.72467	0.0268898	-0.604507	1.37283e+08	2.25774e+08
Q16539	MK14_HUMAN	MAPK14	P38A;P38A iso2 iso 2;P38A iso2 iso 3;P38A iso2 iso 4;P38A iso2 iso 5	§180; 180; 180; 180; 180	1	Mitogen-activated protein kinase 14	HTDDEM#T*GYVATR;HTDDEM#TGY*VATR	2	3	531.208	1	129876160	244168088	40106064	57077892	296998822	428052918	1160205478	720135602	22281864	15900638	187022124	48591978	362525870	940170540	19091251	0.531913	0.702655	0.693837	0.620697	0.713613	-0.330293	-0.697665	0.135467	1.66845	-0.775955	3.1148e+08	3.76812e+08
P27361	MK03_HUMAN	MAPK3	ERK1;ERK1 iso2 iso 2;ERK1 iso2 iso 3	§204; 204; 204	1	Mitogen-activated protein kinase 3	IADPEHDHTGFLTEY*VATR	1	3	751.339	7	595397	211050	NA	118714	43084073	40210275	17479176	23346761	NA	119103	NA	0	41647174	20412968	0	0.354469	1	0.933298	0.748677	1	NA	-0.779558	1.31302	0.246098	-0.779558	1.5515e+07	1.99024e+07
Q13164	MK07_HUMAN	MAPK7	ERK5;ERK5 iso 2;ERK5 iso 3;ERK5 iso 4	§221; 82; §221; 139	1	Mitogen-activated protein kinase 7	GLCTSPAEHQYFM#TEY*VATR	1	3	819.68	2	6757402	7920641	NA	NA	14452120	14666600	9794339	13076774	NA	NA	7339022	NA	14559360	11435556	NA	0.853138	NA	0.985376	0.748987	NA	-1.04176	NA	0.952217	0.0895434	NA	1.11113e+07	3.62107e+06
P45984	MK09_HUMAN	MAPK9	JNK2;JNK2 iso2 iso 2;JNK2 iso3 iso 3;JNK2 iso3 iso 4;JNK2 iso3 iso 5	§178, §185; 178, §185; 178, 185; 178, 185; 178, 185	1	Mitogen-activated protein kinase 9	TACT*NFM#M#TPY*VVTR;TACT*NFM#MTPYVVT*R;TACTNFM#M#T*PY*VVTR;TACTNFM#M#TPY*VVTR;TACTNFM#M#TPYVVT*R	5	3	661.92	13	117636101	135408864	11810612	12561404	1173025319	1253585657	309708189	398239978	15294026	13176192	1.26522e+08	12186008	1213305488	3.53974e+08	14235109	0.784324	0.94023	0.886195	0.786445	0.861525	-0.43035	-0.656556	1.71976	0.0196446	-0.652502	3.44045e+08	5.05454e+08
P43243	MATR3_HUMAN	MATR3	matrin 3	§157	1	Matrin-3	TEEGPTLS*YGR;SQES*GYYDRM#DYEDDRLR;CRDDSFFGET*SHNYHKFDSEY*ER;CRDDSFFGETSHNY*HKFDSEYER;CRDDSFFGETSHNY*HKFDSEY*ER;CRDDSFFGETSHNYHKFDS*EYER;CRDDSFFGETSHNYHKFDSEY*ER;IGPY*QP	8	2	645.274	1	100514313	69415687	92834518	65169135	172659509	159089666	652031160	418960213	87179209	92466798	84965000	78679652	155161958	5.35136e+08	89485888	0.669983	0.925366	0.812694	0.753043	0.983881	-0.528864	-0.560913	-0.170935	1.76653	-0.505813	1.88686e+08	1.9612e+08
Q14566	MCM6_HUMAN	MCM6	MCM6	§276	1	DNA replication licensing factor MCM6	VSGVDGY*ETEGIR	1	2	731.317	1	NA	NA	NA	NA	NA	NA	488157	805291	NA	NA	NA	NA	NA	646724	NA	NA	NA	NA	0.606187	NA	NA	NA	NA	NaN	NA	646724	0
O00255	MEN1_HUMAN	MEN1	MEN1;MEN1 iso2 iso 2;MEN1 iso2 iso 3	604; 599; 564	1	Menin	VSTPSDYT*LSFLKR	1	3	565.278	1	NA	NA	NA	NA	NA	NA	2130742	2948214	NA	NA	NA	NA	NA	2539478	NA	NA	NA	NA	0.722723	NA	NA	NA	NA	NaN	NA	2539478	0
O94776	MTA2_HUMAN	MTA2	MTA2;MTA2 iso 2	§437; 264	1	Metastasis-associated protein MTA2	GHLSRPEAQSLSPY*TTSANR;RAY*ETM#AGAGVPFSANGRPLASGIR	2	3	751.353	4	0	0	0	0	1773401	1645218	25434927	24647413	0	0	0	0	1.70931e+06	25041170	0	NaN	NaN	0.927719	0.884292	NaN	-0.48494	-0.48494	-0.330006	1.78482	-0.48494	5.3501e+06	1.10325e+07
Q9NXD2	MTMRA_HUMAN	MTMR10	MTMR10	§708	1	Myotubularin-related protein 10	SGPLEACY*GELGQSR	1	2	852.358	2	NA	NA	NA	NA	197092	177587	3119519	4331256	NA	NA	NA	NA	0	3725388	NA	NA	NA	0.901036	0.720234	NA	NA	NA	-0.707107	0.707107	NA	1862694	2.63425e+06
P35579	MYH9_HUMAN	MYH9	MYH9;MYH9 iso2 iso 2	§190; 54	1	Myosin-9	KVIQY*LAYVASSHK;ALELDSNLY*R	2	3	562.959	8	6018771	7756282	3355169	4069566	2585330	2471152	3405599	2270954	421487	0	6.88753e+06	3.71237e+06	2528241	2332677	0	0.812634	0.824204	0.849638	0.573491	1	1.51074	0.246872	-0.224468	-0.302312	-1.23083	3.09216e+06	2.51226e+06
P60660	MYL6_HUMAN	MYL6	MYL6;MYL6 iso2 iso 2	§86; §86	1	Myosin light polypeptide 6	NKDQGTY*EDYVEGLR	1	3	622.935	2	NA	NA	NA	NA	746565	527319	1488815	1904652	NA	NA	NA	NA	636942	1696734	NA	NA	NA	0.706327	0.781673	NA	NA	NA	-0.707107	0.707107	NA	1166838	749386
Q6XQN6	PNCB_HUMAN	NAPRT	NAPRT1;NAPRT1 iso 2;NAPRT1 iso 3	§21; §21; §21	1	Nicotinate phosphoribosyltransferase	AAARPLLTDLY*QATM#ALGYWR	1	3	826.406	8	3202483	3229056	1807112	1244594	9958486	8226337	NA	NA	NA	NA	3215770	1525853	9092412	NA	NA	0.991771	0.68872	0.826063	NA	NA	-0.351385	-0.776881	1.12827	NA	NA	4611345	3.97164e+06
Q8NFP9	NBEA_HUMAN	NBEA	neurobeachin	802, 804, 814	1	Neurobeachin	LM#LHT*NT*VTVTTYNTLY*EILTEQ;LM#LHTNT*VT*VTTYNTLY*EILTEQ;LM#LHTNTVT*VT*TYNTLY*EILTEQ	3	3	985.424	1	3331056	1736451	15882900	15382695	22972266	11690715	4439538	3500346	3347169	4176771	2.53375e+06	1.56328e+07	1.73315e+07	3969942	3761970	0.521291	0.968507	0.508906	0.788448	0.801377	-0.848979	0.970456	1.2064	-0.649495	-0.678382	8.64599e+06	7.19951e+06
P19838	NFKB1_HUMAN	NFKB1	NFkB-p105;NFkB-p105 iso2 iso 2;NFkB-p105 iso2 iso 3	§240; 241; 60	1	Nuclear factor NF-kappa-B p105 subunit	RLEPVVSDAIY*DSKAPNASNLK;RLEPVVSDAIYDS*KAPNASNLK	2	3	823.079	6	5818464	5154312	3231532	3566770	5675182	4247172	1316718	1022600	0	316110	5486388	3399151	4961177	1169659	0	0.885854	0.906011	0.748376	0.776628	1	1.0461	0.166776	0.824832	-0.772473	-1.26523	3003275	2.3737e+06
P23511	NFYA_HUMAN	NFYA	NFYA;NFYA iso 2	§266; 237	1	Nuclear transcription factor Y subunit alpha	IPLPGAEM#LEEEPLY*VNAK	1	3	737.021	3	184538	321920	273842	102730	4838597	3830629	21533697	20448741	446737	189867	0	NA	4334613	20991219	NA	0.573242	0.375143	0.791682	0.949616	0.425008	-0.761772	NA	-0.370631	1.1324	NA	8441944	1.1082e+07
Q9BYG3	MK67I_HUMAN	NIFK	NIFK	§183	1	MKI67 FHA domain-interacting nucleolar phosphoprotein	KGIDY*DFPSLILQK	1	3	572.958	1	NA	NA	NA	NA	457874	568237	2802369	2309624	NA	NA	NA	NA	513056	2555996	NA	NA	NA	0.80578	0.824168	NA	NA	NA	-0.707107	0.707107	NA	1.53453e+06	1.44458e+06
Q9BPW8	NIPS1_HUMAN	NIPSNAP1	NIPSNAP1	§261	1	Protein NipSnap homolog 1	KRGWDENVY*YTVPLVR	1	3	692.342	2	1034025	1279033	1156522	610207	854896	1250850	NA	NA	NA	NA	1156529	883364	1052873	NA	NA	0.808443	0.527622	0.683452	NA	NA	0.910862	-1.07004	0.159181	NA	NA	1.03092e+06	137899
P55786	PSA_HUMAN	NPEPPS	NPEPPS;PSAL;PSAL iso 2;NPEPPS iso 2	438, 439; 438, 439; 223, 224; 358, 359	1	Puromycin-sensitive aminopeptidase	IFDAISY*S*KGASVIRMLHDYIGDKDFK	1	4	813.133	1	11190145	10137002	7843959	12121795	8144405	12448090	11140845	17443255	2162219	7414800	10663574	9982877	10296248	14292050	NA	0.905887	0.647095	0.654269	0.638691	0.291608	-0.321229	-0.660176	-0.504135	1.48554	NA	1.13087e+07	2.00827e+06
Q9UNZ2	NSF1C_HUMAN	NSFL1C	NSFL1C;NSFL1C iso 5;NSFL1C iso 6	§155; 157; 44	1	NSFL1 cofactor p47	SPGETSKPRPFAGGGY*R;LGAAPEEES*AYVAGEKR;LGAAPEEESAY*VAGEKR	3	3	615.288	5	751818	1483480	0	0	20710038	21876957	63481845	50341671	0	0	1117649	0	2.12935e+07	56911758	0	0.506793	NaN	0.882898	0.831964	NaN	-0.597676	-0.642973	0.220028	1.66359	-0.642973	1.58646e+07	2.46738e+07
O95989	NUDT3_HUMAN	NUDT3	NUDT3	§131	1	Diphosphoinositol polyphosphate phosphohydrolase 1	VLQY*HKPVQASYFETLR	1	3	720.361	4	4870868	4748982	NA	NA	1283128	562637	504553	476991	NA	NA	4809925	NA	NA	0	NA	0.974976	NA	0.438489	0.945373	NA	0.707107	NA	NA	-0.707107	NA	2.40496e+06	3.40113e+06
Q14980	NUMA1_HUMAN	NUMA1	NuMA-1;NuMA-1 iso2 iso 2;NuMA-1 iso2 iso 5	§1836; 1822; 700	1	Nuclear mitotic apparatus protein 1	KLDVEEPDSANSSFY*STR;LGSPDY*GNSALLSLPGYRPTTR	2	3	708.976	1	55993	47406	23584	0	1544915	1348225	6392375	7190688	29476	27236	0	0	1446570	6.79153e+06	0	0.846642	1	0.866712	0.881903	0.924006	-0.55985	-0.55985	-0.0683155	1.74787	-0.55985	1.64762e+06	2.94297e+06
Q8NH42	OR4KD_HUMAN	OR4K13	OR4K13	123, 142	2	Olfactory receptor 4K13	Y*VAICKPLHYMTIMSPRVLT*GLLLSSYAVGFVHSSSQM;YVAICKPLHY*MTIMSPRVLTGLLLS*SYAVGFVHSSSQM	2	5	884.227	1	149858082	82649550	95317026	57340426	108631020	75800994	131510424	129775588	30491444	91634084	116253816	76328726	92216007	130643006	0	0.551519	0.601576	0.697784	0.986808	0.332752	0.650614	-0.132604	0.17906	0.93289	-1.62996	83088311	5.09757e+07
P43034	LIS1_HUMAN	PAFAH1B1	PAFAH1B1	§28	1	Platelet-activating factor acetylhydrolase IB subunit alpha	SNGYEEAY*SVFKK	1	3	534.568	3	5965507	5624855	3577488	3338790	2196189	1195556	1992595	1553252	225318	NA	5795181	3458139	1695872	1772924	0	0.942896	0.933278	0.544378	0.779512	1	1.48408	0.417143	-0.387393	-0.352216	-1.16162	2.54442e+06	2.19041e+06
Q15365	PCBP1_HUMAN	PCBP1	hnRNP E1	§222	1	Poly(rC)-binding protein 1	CSDAAGYPHATHDLEGPPLDAY*SIQGQHTISPLDLAK	1	4	1007.22	1	NA	NA	NA	NA	3875671	3604936	10129970	10096323	NA	NA	NA	NA	3740304	10113146	NA	NA	NA	0.930145	0.996678	NA	NA	NA	-0.707107	0.707107	NA	6926725	4.50628e+06
Q15366	PCBP2_HUMAN	PCBP2	hnRNP E2 iso4 iso 4;hnRNP E2 iso5 iso 5;hnRNP E2 iso5 iso 7;hnRNP E2 iso5 iso 8;hnRNP E2;hnRNP E2 iso2 iso 2;hnRNP E2 iso5 iso 3;hnRNP E2 iso5 iso 6	§201; §205; 201; §205; §236; 236; 232; 232	1	Poly(rC)-binding protein 2	TIQGQY*AIPQPDLTK	1	3	584.957	7	298117	320278	255158	125399	5340068	7383273	29218673	20810270	215488	441732	0	NA	6361670	25014472	NA	0.930807	0.491456	0.723266	0.712225	0.487825	-0.804468	NA	-0.315138	1.11961	NA	10458714	1.30008e+07
Q9H2J4	PDCL3_HUMAN	PDCL3	PDCL3	§47	1	Phosducin-like protein 3	ILQQSVVKT*YEDM#TLEELEDHEDEFNEEDER	1	4	977.92	1	NA	NA	NA	NA	759325	317688	6662806	4356076	NA	NA	NA	NA	NA	5509441	NA	NA	NA	0.418382	0.65379	NA	NA	NA	NA	NaN	NA	5509441	0
O00151	PDLI1_HUMAN	PDLIM1	CLIM1	§321	1	PDZ and LIM domain protein 1	ERVTPPEGY*EVVTVFPK	1	3	676.334	5	806159	330832	520051	242582	13055606	14707408	58662175	64265067	144218	264990	NA	NA	13881507	61463621	0	0.410381	0.466458	0.887689	0.912816	0.544239	NA	NA	-0.34849	1.12762	-0.779126	2.5115e+07	3.22349e+07
P30086	PEBP1_HUMAN	PEBP1	RKIP	§181	1	Phosphatidylethanolamine-binding protein 1	LY*EQLSGK;Y*REWHHFLVVNM#K	2	2	509.236	5	28800747	35759208	32358376	75345891	37660733	35642050	18478107	15791134	1545356	1575712	3.19147e+07	0	3.66514e+07	1.71346e+07	1560534	0.814263	0.429464	0.910227	0.814327	0.980735	0.858568	-1.03606	1.13976	-0.0188565	-0.943416	1.74523e+07	1.68449e+07
P18669	PGAM1_HUMAN	PGAM1	PGAM1	§26	1	Phosphoglycerate mutase 1	FSGWY*DADLSPAGHEEAKR	1	3	739.32	4	4581913	3501025	3924132	5187209	2101039	2851279	834591	691430	293126	158808	4041469	4555670	2476159	763010	0	0.764097	0.756502	0.736876	0.828466	0.541774	0.842878	1.10175	0.0548243	-0.807659	-1.1918	2.36726e+06	1.9863e+06
Q6ZUJ8	BCAP_HUMAN	PIK3AP1	BCAP;BCAP iso 2;BCAP iso 3	§570; 392; 169	1	Phosphoinositide 3-kinase adapter protein 1	SQERPGNFY*VSSESIR;HSQHLPAKVEFGVY*ESGPR	2	3	645.958	2	0	0	0	0	2524637	3108439	23869213	21515795	0	0	0	0	2816538	22692504	0	NaN	NaN	0.807464	0.828452	NaN	-0.514874	-0.514874	-0.230629	1.77525	-0.514874	5.10181e+06	9.90884e+06
P27986	P85A_HUMAN	PIK3R1	PIK3R1;PIK3R1 iso2 iso 2;PIK3R1 iso2 iso 3;PIK3R1 iso2 iso 4;PIK3R1 iso2 iso 5	§452; 182; 152; 452; 89	1	Phosphatidylinositol 3-kinase regulatory subunit alpha	KLHEY*NTQFQEK;SREYDRLY*EEYTR;TRDQY*LM#WLTQK	3	3	548.919	3	164589645	99992860	41339245	40202671	98886000	102613219	36974107	17567973	6736178	6411303	122579521	41845110	1.0075e+08	852814	6.27946e+06	0.627024	0.984983	0.829869	0.594478	0.895101	1.23661	-0.229033	0.840314	-0.973204	-0.874689	5.44613e+07	5.50845e+07
Q9GZP4	PITH1_HUMAN	PITHD1	PITHD1;PITHD1 iso2 iso 2	§189; 188	1	PITH domain-containing protein 1	RHEVTICNY*EASANPADHR	1	4	580.754	1	NA	NA	NA	NA	309215	431725	3201183	2995312	NA	NA	NA	NA	0	3098248	NA	NA	NA	0.716231	0.935689	NA	NA	NA	-0.707107	0.707107	NA	1549124	2.19079e+06
P16885	PLCG2_HUMAN	PLCG2	PLCG2	§753	1	1-phosphatidylinositol 4,5-bisphosphate phosphodiesterase gamma-2	DINSLY*DVSR;M#Y*VDPSEINPSM#PQR;NQSIAIELSDLVVY*CKPTSK	3	2	631.277	1	1174524	596611	302567	378424	9509535	14166118	91199910	75698460	104390	311875	0	0	12107404	83449185	0	0.68876	0.825022	0.768974	0.823334	0.776695	-0.525815	-0.525815	-0.192701	1.77015	-0.525815	1.91113e+07	3.63461e+07
Q15149	PLEC_HUMAN	PLEC	Plectin-1;Plectin-1 iso2 iso 2;Plectin-1 iso6 iso 3;Plectin-1 iso4 iso 4;Plectin-1 iso6 iso 5;Plectin-1 iso6 iso 6;Plectin-1 iso6 iso 7;Plectin-1 iso6 iso 8;Plectin-1 iso9 iso 9	§4155; §4045; 4041; §4018; 4018; §4022; 3986; 3996; 4004	1	Plectin	AVTGYKDPY*SGK;GYYSPY*SVSGSGSTAGSR	2	3	455.874	1	821750	1835450	18106	0	212133	307156	4844834	2045845	0	0	0	0	0	694231	0	0.44771	1	0.690636	0.746452	NaN	-0.447214	-0.447214	-0.447214	1.78885	-0.447214	138846	310470
O60664	PLIN3_HUMAN	PLIN3	perilipin 3;perilipin 3 iso3 iso 3;perilipin 3 iso2 iso 4	§95; 95; 95	1	Perilipin-3	LEPQIASASEY*AHR	1	3	551.254	1	NA	NA	NA	NA	664214	359276	3313550	3833013	NA	NA	NA	NA	511745	3573282	NA	NA	NA	0.540904	0.864477	NA	NA	NA	-0.707107	0.707107	NA	2.04251e+06	2.16483e+06
Q96Q06	PLIN4_HUMAN	PLIN4	perilipin 4;perilipin 4 iso 2	609, §614, 616, §621; 609, §614, 616, §621	1	Perilipin-4	T*KTVLT*GT*KDTIY*SGVTSAVNVAK	1	5	555.648	1	835669	NA	1536567	992423	1173066	1056005	602244	651980	1022456	475766	835669	1264495	1114536	627112	NA	1	0.64587	0.900209	0.923715	0.465317	-0.438563	1.06858	0.541537	-1.17155	NA	960453	284529
Q9H2U2	IPYR2_HUMAN	PPA2	PPA2;PPA2 iso2 iso 2;PPA2 iso 3;PPA2 iso 6;PPA2 iso 4	§241; 256; 212; 139; 75	1	Inorganic pyrophosphatase 2, mitochondrial	LY*KVPDGKPENQFAFNGEFK	1	3	803.382	1	NA	NA	NA	NA	2420690	1665270	NA	NA	NA	NA	NA	NA	2042980	NA	NA	NA	NA	0.687932	NA	NA	NA	NA	NaN	NA	NA	2042980	0
P62136	PP1A_HUMAN	PPP1CA	PPP1CA;PPP1CA iso2 iso 2;PPP1CA iso2 iso 3	§306; 317; 262	1	Serine/threonine-protein phosphatase PP1-alpha catalytic subunit	Y*GQFSGLNPGGRPITPPR	1	3	665.326	5	1543324	940188	117607	122235	19479383	18410153	99780715	76549402	NA	NA	1241756	0	18944768	88165058	NA	0.609197	0.962139	0.94511	0.767176	NA	-0.620893	-0.650724	-0.19562	1.46724	NA	2.70879e+07	4.16273e+07
P62140	PP1B_HUMAN	PPP1CB	PPP1CB	§304	1	Serine/threonine-protein phosphatase PP1-beta catalytic subunit	Y*QYGGLNSGRPVTPPR;YQY*GGLNSGRPVTPPR	2	3	614.628	1	2304560	4167250	434114	351524	36922318	33120590	119865336	97274526	554042	458502	3235905	0	35021454	108569931	0	0.553017	0.80975	0.897034	0.811532	0.827558	-0.559866	-0.629201	0.121188	1.69708	-0.629201	29365458	4.66711e+07
O14974	MYPT1_HUMAN	PPP1R12A	MYPT1;MYPT1 iso4 iso 2;MYPT1 iso4 iso 3;MYPT1 iso4 iso 4;MYPT1 iso4 iso 5	§911; 911; 855; 852; 824	1	Protein phosphatase 1 regulatory subunit 12A	SGSY*SYLEER	1	2	635.753	2	206053	212632	NA	NA	3508479	2013887	14756664	9600190	NA	NA	0	NA	2761183	12178427	NA	0.969059	NA	0.574006	0.650566	NA	-0.779911	NA	-0.347475	1.12739	NA	4979870	6.38517e+06
P05771	KPCB_HUMAN	PRKCB	PKCB;PKCB iso2 iso 2	§195; 195	1	Protein kinase C beta type	NLVPM#DPNGLSDPY*VK	1	2	927.921	8	7861227	10810341	8674790	7478603	8707621	7697675	4635173	4705003	146848	163853	9335784	8076696	8202648	4670088	0	0.727195	0.862108	0.884016	0.985158	0.896218	0.860712	0.530185	0.563249	-0.364094	-1.59005	6.05704e+06	3.80934e+06
Q05655	KPCD_HUMAN	PRKCD	PKCD;PKCD iso2 iso 2	§306, §313; 306, 313	1	Protein kinase C delta type	RSDSAS*SEPVGIY*QGFEKK;RSDSASSEPVGIY*QGFEKK;GRGEY*FAIK	3	3	748.991	3	29181848	39576227	13311499	14319029	42450661	43559117	42824799	37817819	7200838	10377951	3.4379e+07	13516838	43004889	3.41046e+07	8.65634e+06	0.698473	0.858706	0.931925	0.615146	0.692844	0.515831	-0.891491	1.09771	0.497318	-1.21937	2.67323e+07	1.4824e+07
Q8WWY3	PRP31_HUMAN	PRPF31	PRPF31;PRPF31 iso2 iso 2;PRPF31 iso2 iso 3;PRPF31 iso2 iso 4	§205; 205; 125; 205	1	U4/U6 small nuclear ribonucleoprotein Prp31	HRIY*EYVESR	1	3	477.885	4	2152330	1682853	1614938	892497	2572096	1720934	1235002	1159117	29800	12800	1917592	1253718	2146515	1197060	NA	0.781875	0.552651	0.669078	0.938555	0.42953	0.607413	-0.788526	1.08877	-0.907661	NA	1.62872e+06	475575
Q13523	PRP4B_HUMAN	PRPF4B	PRP4	§595	1	Serine/threonine-protein kinase PRP4 homolog	VAADVKEY*ERENVDTFEASVK;LCDFGS*ASHVADNDITPY*LVSR;LCDFGSAS*HVADNDITPY*LVSR;LCDFGSASHVADNDIT*PYLVSR;LCDFGSASHVADNDITPY*LVSR	5	3	827.051	1	17714357174	17747169985	1159608894	985568187	9828607712	9796621327	6671839339	5998478468	565778199	645083189	1.77308e+10	1.07259e+09	9.81261e+09	6.33516e+09	604504114	0.938046	0.90902	0.824918	0.872075	0.568325	1.50381	-0.855097	0.382549	-0.109882	-0.921381	7.11113e+09	7.06182e+09
Q6P2Q9	PRP8_HUMAN	PRPF8	PRPF8	2060	1	Pre-mRNA-processing-splicing factor 8	HGDEIITSTTS*NYETQTFSSK	1	3	809.351	3	NA	NA	NA	NA	4023240	6155629	27714336	21169762	1366202	NA	NA	NA	5089434	24442049	1366202	NA	NA	0.653587	0.763856	1	NA	NA	-0.420528	1.14159	-0.721062	1.02992e+07	1.23887e+07
P25787	PSA2_HUMAN	PSMA2	PSMA2	§101	1	Proteasome subunit alpha type-2	KLAQQYYLVY*QEPIPTAQLVQR	1	3	910.474	5	4894070	4596608	2244964	2976700	2932105	3118185	1425748	1536814	NA	NA	4745339	2610832	3025145	1481281	NA	0.93922	0.754179	0.940324	0.92773	NA	1.31438	-0.262048	0.0439402	-1.09627	NA	2.96565e+06	1.35402e+06
O00233	PSMD9_HUMAN	PSMD9	PSMD9;PSMD9 iso 2	§62; §62	1	26S proteasome non-ATPase regulatory subunit 9	GIGM#NEPLVDCEGY*PRSDVDLYQVR	1	3	993.44	1	2071054	2165207	NA	NA	NA	NA	NA	NA	NA	NA	2118130	NA	NA	NA	NA	0.956515	NA	NA	NA	NA	NaN	NA	NA	NA	NA	2118130	0
P26599	PTBP1_HUMAN	PTBP1	hnRNP I;hnRNP I iso2 iso 2;hnRNP I iso3 iso 3	§430; 449; 456	1	Polypyrimidine tract-binding protein 1	EGQEDQGLTKDY*GNSPLHR	1	3	741.994	4	367642	162201	NA	NA	9674756	6995092	14580959	9695040	NA	NA	NA	NA	8334924	12138000	NA	0.441193	NA	0.723025	0.664911	NA	NA	NA	-0.707107	0.707107	NA	10236462	2.68918e+06
O95758	PTBP3_HUMAN	PTBP3	ROD1;ROD1 iso4 iso 1;ROD1 iso2 iso 2;ROD1 iso4 iso 4;ROD1 iso4 iso 5;ROD1 iso4 iso 6;ROD1 iso4 iso 7	§127; 96; 99; 133; 130; 99; 32	1	Polypyrimidine tract-binding protein 3	SQPVY*IQYSNHR	1	3	524.572	1	260350	243618	NA	NA	1938169	3869032	13805315	9695368	NA	NA	0	NA	2903600	11750342	NA	0.935733	NA	0.500944	0.702292	NA	-0.798074	NA	-0.323672	1.12175	NA	4.88465e+06	6.12054e+06
Q06124	PTN11_HUMAN	PTPN11	SHP-2;SHP-2 iso 2	§546; 542	1	Tyrosine-protein phosphatase non-receptor type 11	RKGHEY*TNIK;VY*ENVGLM#QQQK;IQNTGDY*YDLYGGEK	3	3	442.55	9	2375080	3024756	2272925	2152431	8360572	8170813	19658782	17497514	101248	628396	2.6151e+06	2.06327e+06	9263017	1.818e+07	0	0.864564	0.958576	0.862124	0.853519	0.731189	-0.512403	-0.586633	0.381863	1.58135	-0.86418	6.42427e+06	7.43394e+06
Q99952	PTN18_HUMAN	PTPN18	BDP1;BDP1 iso 2	§390; 283	1	Tyrosine-protein phosphatase non-receptor type 18	SAEEAPLYS*K	1	2	587.755	1	NA	NA	NA	NA	NA	NA	1818259	1487854	NA	NA	NA	NA	NA	1653056	NA	NA	NA	NA	0.818285	NA	NA	NA	NA	NaN	NA	1653056	0
P29350	PTN6_HUMAN	PTPN6	SHP-1;SHP-1 iso4 iso 3;SHP-1 iso4 iso 2	§564; 566; 525	1	Tyrosine-protein phosphatase non-receptor type 6	HKEDVY*ENLHTK;QPYY*ATR;KLEVLQSQKGQES*EYGNITYPPAM#K;KLEVLQSQKGQESEY*GNITYPPAM#K;KLEVLQSQKGQESEYGNIT*YPPAM#K	5	3	531.575	6	1272984	1688694	2111004	2477398	9934926	11768342	81616896	66207405	0	0	1480839	2294201	7660217	7.14894e+07	0	0.753828	0.852105	0.645791	0.605107	NaN	-0.48994	-0.463557	-0.289496	1.78097	-0.537975	1.65849e+07	3.08285e+07
P18433	PTPRA_HUMAN	PTPRA	PTPRA;PTPRA iso2 iso 2;PTPRA iso2 iso 3;PTPRA iso2 iso 4	§796; 787; 796; 787	1	Receptor-type tyrosine-protein phosphatase alpha	VVQEYIDAFS*DYANFK;VVQEYIDAFSDY*ANFK	2	2	994.938	2	118901472	76670482	4683744	2465968	230735938	143770662	80413894	75680496	2397950	1455628	97785977	3574856	187253300	78047195	1926789	0.644824	0.526495	0.623096	0.941137	0.60703	0.313594	-0.913911	1.47929	0.0564113	-0.935384	7.37176e+07	7.67501e+07
P08575	PTPRC_HUMAN	PTPRC	CD45;CD45 iso 2	§681; 520	1	Receptor-type tyrosine-protein phosphatase C	Y*VDILPYDYNR	1	2	755.834	7	3800783	5335836	3500225	3786077	6734317	7740283	1087729	1722516	146401	182768	4568310	3643151	7237300	1405122	0	0.712313	0.924499	0.870035	0.631477	0.801021	0.425497	0.0967776	1.37382	-0.698419	-1.19767	3.37078e+06	2.81444e+06
P23469	PTPRE_HUMAN	PTPRE	PTPRE;PTPRE iso2 iso 2;PTPRE iso2 iso 3	§696; §638; 611	1	Receptor-type tyrosine-protein phosphatase epsilon	VVQDFIDIFSDY*ANFK	1	3	667.64	8	53973080	44227044	2119339	2175976	73966424	61596488	249142912	156494304	10573596	12141477	49100062	2147658	67781456	202818608	11357536	0.819428	0.973972	0.832763	0.628131	0.870866	-0.217281	-0.798883	0.0141261	1.68684	-0.6848	66641064	8.07295e+07
P53801	PTTG_HUMAN	PTTG1IP	PTTG1IP	§174	1	Pituitary tumor-transforming gene 1 protein-interacting protein	YGLFKEENPY*AR	1	2	783.853	10	NA	NA	NA	NA	1703058	2222660	4575080	6132378	NA	NA	NA	NA	1962859	5353729	NA	NA	NA	0.766225	0.746053	NA	NA	NA	-0.707107	0.707107	NA	3658294	2.39771e+06
P11216	PYGB_HUMAN	PYGB	PYGB	§197	1	Glycogen phosphorylase, brain form	ARPEY*M#LPVHFYGR	1	3	611.283	4	5439792	5623286	1964170	3092571	1726450	2474354	1621088	3403448	174761	378055	5531539	2528370	2100402	NA	NA	0.967369	0.635125	0.697738	0.476308	0.462263	1.14711	-0.459109	-0.688004	NA	NA	3.38677e+06	1.86971e+06
P61026	RAB10_HUMAN	RAB10	RAB10	§6	1	Ras-related protein Rab-10	KTY*DLLFK	1	2	554.278	1	NA	NA	NA	NA	458343	274743	2567940	1772420	NA	NA	NA	NA	0	2170180	NA	NA	NA	0.599427	0.690211	NA	NA	NA	-0.707107	0.707107	NA	1085090	1.53455e+06
Q8TEU7	RPGF6_HUMAN	RAPGEF6	RAPGEF6;RAPGEF6 iso 3;RAPGEF6 iso 4;RAPGEF6 iso 5	§1411; 1424; 1419; 1419	1	Rap guanine nucleotide exchange factor 6	HTHLDDPIAEVEPTDSEPY*SCSK	1	3	903.046	1	NA	NA	NA	NA	NA	NA	2567073	1725482	NA	NA	NA	NA	NA	2146278	NA	NA	NA	NA	0.672159	NA	NA	NA	NA	NaN	NA	2146278	0
P20936	RASA1_HUMAN	RASA1	RASA1;RASA1 iso 2;RASA1 iso 4	§615; 438; 448	1	Ras GTPase-activating protein 1	HFTNPY*CNIYLNSVQVAK;HFTNPYCNIY*LNSVQVAK	2	3	750.013	4	3965676	3333326	3432592	3448142	4401142	4620722	1019080	1146648	335626	236094	3649501	3440367	4510932	1082864	0	0.840544	0.99549	0.952479	0.888747	0.703444	0.584434	0.474595	1.03686	-0.763582	-1.33231	2.53673e+06	1.90401e+06
Q7LDG7	GRP2_HUMAN	RASGRP2	RASGRP2;RASGRP2 iso2 iso 2;RASGRP2 iso2 iso 4	523; 585; 523	1	RAS guanyl-releasing protein 2	ALILGIY*KQGLK	1	3	466.27	3	NA	NA	NA	NA	1920755	2223703	6218037	5871480	NA	NA	NA	NA	2072229	6044758	NA	NA	NA	0.863764	0.944266	NA	NA	NA	-0.707107	0.707107	NA	4.05849e+06	2.809e+06
Q8IY67	RAVR1_HUMAN	RAVER1	RAVER1	§509	1	Ribonucleoprotein PTB-binding 1	IPLNPY*LNLHSLLPASNLAGK	1	3	775.75	1	502153	236930	393768	595041	14111954	12743862	41780252	35805342	753707	302428	NA	0	13427908	38792797	NA	0.471828	0.661749	0.903054	0.856992	0.401254	NA	-0.883594	-0.201978	1.08557	NA	1.74069e+07	1.97001e+07
P98175	RBM10_HUMAN	RBM10	RBM10;RBM10 iso2 iso 2;RBM10 iso3 iso 3;RBM10 iso2 iso 4	§694; §693; 617; 616	1	RNA-binding protein 10	ESATADAGY*AILEKK	1	3	549.594	1	705817	600599	944229	1430533	2204561	2943052	7111651	5936303	5541174	1661130	653208	1187381	2573806	6523977	NA	0.850927	0.660054	0.749073	0.834729	0.299779	-0.784613	-0.583247	-0.0606113	1.42847	NA	2734593	2.65275e+06
Q96PK6	RBM14_HUMAN	RBM14	RBM14	§645	1	RNA-binding protein 14	RLPDAHSDY*AR;Y*SGSYNDYLR;YS*GSYNDYLR;YSGSYNDY*LR	4	3	460.873	1	0	0	0	0	5463248	5194461	27424088	20692846	0	0	0	0	5.32885e+06	1.78697e+07	0	NaN	NaN	0.956436	0.507719	NaN	-0.598874	-0.598874	0.0889525	1.70767	-0.598874	4639706	7.74738e+06
Q96T37	RBM15_HUMAN	RBM15	RBM15;RBM15 iso2 iso 2;RBM15 iso3 iso 3;RBM15 iso 4	§336; 336; 336; §292	1	Putative RNA-binding protein 15	ERDYPFY*ER;ERDY*PFYER	2	3	452.187	2	45854	105448	0	0	1435512	1725524	18085712	10373890	0	0	0	0	1580518	14229801	0	0.434849	NaN	0.831928	0.573596	NaN	-0.507979	-0.507979	-0.254072	1.77801	-0.507979	3.16206e+06	6.22479e+06
Q9NW64	RBM22_HUMAN	RBM22	RBM22;RBM22 iso 2	§116; 67	1	Pre-mRNA-splicing factor RBM22	SDVNKEY*YTQNM#ER	1	3	624.92	1	NA	NA	NA	NA	120872	241846	4468344	4342409	NA	NA	NA	NA	NA	4405376	NA	NA	NA	0.499789	0.971816	NA	NA	NA	NA	NaN	NA	4405376	0
P98179	RBM3_HUMAN	RBM3	RBM3	§118	1	RNA-binding protein 3	YY*DSRPGGYGYGYGR;YYDS*RPGGYGYGYGR;YYDSRPGGYGY*GYGR;YYDSRPGGYGYGY*GR	4	3	604.246	2	1630440	1379852	0	0	21913380	20563312	144550004	139751312	0	0	0	0	21238346	142150658	0	0.846307	NaN	0.938391	0.966803	NaN	-0.528046	-0.528046	-0.184852	1.76899	-0.528046	3.26778e+07	6.18843e+07
P78332	RBM6_HUMAN	RBM6	RBM6;RBM6 iso 3	30; 30	1	RNA-binding protein 6	DY*PPPPLKSHAQER	1	3	572.27	2	NA	NA	NA	NA	252135	101243	2651221	2901079	NA	NA	NA	NA	NA	2776150	NA	NA	NA	0.401543	0.913874	NA	NA	NA	NA	NaN	NA	2776150	0
Q9Y5S9	RBM8A_HUMAN	RBM8A	RBM8A;RBM8A iso2 iso 2	§54; 53	1	RNA-binding protein 8A	MREDY*DSVEQDGDEPGPQR;M#REDYDS*VEQDGDEPGPQR	2	3	768.302	9	0	0	0	0	8332164	7863856	19297644	30541053	0	0	0	0	7007835	2.49193e+07	0	NaN	NaN	0.646677	0.772929	NaN	-0.591463	-0.591463	0.0576508	1.71674	-0.591463	6.38544e+06	1.0796e+07
P38159	RBMX_HUMAN	RBMX	RBMX;RBMX iso 2	§273; §260	1	RNA-binding motif protein, X chromosome	GYSDRDGYGRDRDYS*DHPSGGSYR;DVY*LSPR;DVYLS*PRDDGYSTKDSYSSR;DVYLSPRDDGY*STKDSYSSR;DVYLSPRDDGYST*KDSYSSR;DDGYSTKDSYS*SRDYPSSR;DSYSSRDY*PSSR;DY*APPPRDYTYR;DYAPPPRDY*TYRDYGHSSSRDDYPSR;DYAPPPRDYT*YRDYGHSSSR;DYTY*RDYGHSSSR;DYAPPPRDYTYRDY*GHSSSRDDYPSR;DRDY*SDHPSGGSYR;DRDYS*DHPSGGSYR;DRDYSDHPSGGSYRDS*YESYGNSR;DRDYSDHPSGGSYRDSYESY*GNSR;DDGYSTKDSYSSRDYPS*SR	17	4	705.286	2	7984473	7660161	821850	0	55395003	62774558	508653157	495923345	139162	173325	6866938	0	58047844	487654735	0	0.746406	1	0.736174	0.708872	0.802896	-0.488383	-0.52074	-0.247219	1.77708	-0.52074	1.10514e+08	2.12225e+08
Q6JBY9	CPZIP_HUMAN	RCSD1	CapZIP	§156	1	CapZ-interacting protein	SRPSEAEEVPVSFDQPPEGSHLPCY*NK	1	4	784.848	1	NA	NA	NA	NA	NA	NA	2423081	1380797	NA	NA	NA	NA	NA	1901939	NA	NA	NA	NA	0.569852	NA	NA	NA	NA	NaN	NA	1901939	0
O43665	RGS10_HUMAN	RGS10	RGS10;RGS10 iso2 iso 2;RGS10 iso3 iso 3	§86; 80; 94	1	Regulator of G-protein signaling 10	AKEIY*M#TFLSSK	1	3	505.238	4	1529422	1991778	547970	818639	3305422	4034622	4468112	1847571	195308	424204	1760600	683304	3670022	NA	NA	0.767868	0.669367	0.819264	0.413501	0.460411	-0.183382	-0.895618	1.079	NA	NA	2.03798e+06	1.51256e+06
O43566	RGS14_HUMAN	RGS14	RGS14	§122	1	Regulator of G-protein signaling 14	NIY*QEFLSSQALSPVNIDR	1	3	758.698	1	NA	NA	NA	NA	NA	NA	1253147	799495	NA	NA	NA	NA	NA	1026321	NA	NA	NA	NA	0.63799	NA	NA	NA	NA	NaN	NA	1026321	0
Q13546	RIPK1_HUMAN	RIPK1	RIPK1;RIPK1 iso 2	§389; 343	1	Receptor-interacting serine/threonine-protein kinase 1	LQDEANYHLYGS*R	1	3	549.238	1	NA	NA	NA	NA	703798	518808	4978190	5717772	NA	NA	NA	NA	611303	5347981	NA	NA	NA	0.737155	0.870652	NA	NA	NA	-0.707107	0.707107	NA	2979642	3.34934e+06
O43353	RIPK2_HUMAN	RIPK2	RIPK2;RIPK2 iso 2	§474; 337	1	Receptor-interacting serine/threonine-protein kinase 2	DLIM#KEDY*ELVSTKPTR	1	3	712.009	1	NA	NA	NA	NA	257756	74818	664206	1184094	NA	NA	NA	NA	NA	924150	NA	NA	NA	0.290267	0.56094	NA	NA	NA	NA	NaN	NA	924150	0
P27694	RFA1_HUMAN	RPA1	RPA1	325	1	Replication protein A 70 kDa DNA-binding subunit	SKDSLVDIIGICKS*YEDATK	1	3	774.703	1	NA	NA	NA	NA	4035710	5823791	9756604	9685405	NA	NA	NA	NA	4929750	9721004	NA	NA	NA	0.69297	0.992702	NA	NA	NA	-0.707107	0.707107	NA	7325377	3.38793e+06
P61313	RL15_HUMAN	RPL15	RPL15;RPL15 iso 2	§81; §81	1	60S ribosomal protein L15	GATY*GKPVHHGVNQLK	1	3	595.965	2	NA	NA	NA	NA	1209877	1850703	8898248	10837730	NA	NA	NA	NA	1530290	9867989	NA	NA	NA	0.653739	0.821043	NA	NA	NA	-0.707107	0.707107	NA	5.69914e+06	5.89564e+06
P46778	RL21_HUMAN	RPL21	RPL21	§65	1	60S ribosomal protein L21	VY*NVTQHAVGIVVNK	1	3	574.298	3	NA	NA	NA	NA	165519	465081	6274615	3657606	NA	NA	NA	NA	NA	4966110	NA	NA	NA	0.355893	0.582921	NA	NA	NA	NA	NaN	NA	4966110	0
P83731	RL24_HUMAN	RPL24	RPL24	14	1	60S ribosomal protein L24	M#KVELCSFSGYKIY*PGHGR	1	4	582.019	2	NA	NA	NA	NA	NA	NA	1752378	1166451	NA	NA	NA	NA	NA	1459414	NA	NA	NA	NA	0.665639	NA	NA	NA	NA	NaN	NA	1459414	0
P46776	RL27A_HUMAN	RPL27A	RPL27A	§52	1	60S ribosomal protein L27a	INFDKYHPGY*FGK	1	3	555.92	1	154557	171586	237827	111417	788834	1120625	19610102	20543141	NA	NA	0	NA	954730	20076622	NA	0.900755	0.468479	0.703923	0.954581	NA	-0.618986	NA	-0.534688	1.15367	NA	7.01045e+06	1.13257e+07
P62899	RL31_HUMAN	RPL31	RPL31;RPL31 iso2 iso 2;RPL31 iso3 iso 3	§103; 103; 103	1	60S ribosomal protein L31	KRNEDEDSPNKLY*TLVTYVPVTTFK	1	4	760.128	2	420113	314973	327566	NA	3225182	2704732	40748913	31528644	236063	128088	0	0	2964957	36138778	0	0.749734	1	0.838629	0.77373	0.542601	-0.492421	-0.492421	-0.305737	1.783	-0.492421	7820747	1.58822e+07
P83881	RL36A_HUMAN	RPL36A	RPL36A	§32	1	60S ribosomal protein L36a	GKDS*LYAQGKR	1	3	434.878	1	NA	NA	NA	NA	113385	451374	1851919	3155757	NA	NA	NA	NA	NA	2503838	NA	NA	NA	0.2512	0.586838	NA	NA	NA	NA	NaN	NA	2503838	0
Q969Q0	RL36L_HUMAN	RPL36AL	RPL36AL	§34	1	60S ribosomal protein L36a-like	GKDSLY*AQGR	1	2	587.766	2	NA	NA	NA	NA	NA	NA	3550672	2486031	NA	NA	NA	NA	NA	3018352	NA	NA	NA	NA	0.700158	NA	NA	NA	NA	NaN	NA	3018352	0
P63173	RL38_HUMAN	RPL38	RPL38	§41	1	60S ribosomal protein L38	Y*LYTLVITDKEK	1	3	522.6	1	NA	NA	NA	NA	828724	398897	5895159	5319110	NA	NA	NA	NA	NA	5607134	NA	NA	NA	0.481339	0.902284	NA	NA	NA	NA	NaN	NA	5607134	0
P36578	RL4_HUMAN	RPL4	RPL4	§264	1	60S ribosomal protein L4	KLDELY*GTWR	1	2	680.818	8	NA	NA	208919	151755	14334176	14117624	36054580	25028140	NA	NA	NA	0	14225900	30541360	NA	NA	0.726382	0.984893	0.694174	NA	NA	-0.976433	-0.045576	1.02201	NA	14922420	1.52826e+07
P62280	RS11_HUMAN	RPS11	RPS11	§55	1	40S ribosomal protein S11	EAIEGTY*IDKK	1	3	449.546	1	NA	NA	NA	NA	3614989	3804684	4163669	4882986	NA	NA	NA	NA	3709836	4523328	NA	NA	NA	0.950142	0.852689	NA	NA	NA	-0.707107	0.707107	NA	4116582	575226
P61247	RS3A_HUMAN	RPS3A	RPS3A	§256	1	40S ribosomal protein S3a	ADGY*EPPVQESV	1	2	685.779	2	510830	339321	149870	128362	3497691	2264792	48624536	34658478	146596	132246	0	0	2881242	41641507	0	0.664254	0.856489	0.647511	0.712778	0.902112	-0.485447	-0.485447	-0.328371	1.78471	-0.485447	8.90455e+06	1.8343e+07
P08865	RSSA_HUMAN	RPSA	RPSA	§138	1	40S ribosomal protein SA	ADHQPLTEAS*YVNLPTIALCNTDSPLR;ADHQPLTEASY*VNLPTIALCNTDSPLR	2	3	1026.15	1	34102110	37675740	36453746	32735560	27987220	24699228	17177722	15521204	4474398	2221240	35888925	34594653	26343224	16349463	0	0.905148	0.898003	0.882518	0.903566	0.496433	0.891386	0.804339	0.249383	-0.422756	-1.52235	22635253	1.48686e+07
P57060	RWD2B_HUMAN	RWDD2B	RWDD2B	163, 167, §170, §173	1	RWD domain-containing protein 2B	EHAS*GYVS*RDT*SSS*PTTG	1	3	720.232	1	1030850	2183387	1490680	3437299	1058428	NA	828309	3016913	NA	3518400	NA	NA	1058428	NA	3518400	0.472133	0.433678	1	0.274555	1	NA	NA	-0.707107	NA	0.707107	2288414	1.73946e+06
P60903	S10AA_HUMAN	S100A10	S100A10	§25	1	Protein S100-A10	FAGDKGY*LTKEDLR	1	3	564.938	6	34855154	29619143	5360754	7369132	NA	NA	7209272	4120571	935819	1080544	32237148	6364943	NA	5664922	1008182	0.849778	0.727461	NA	0.571565	0.866063	1.47867	-0.350176	NA	-0.399659	-0.728832	1.13188e+07	1.41468e+07
Q14151	SAFB2_HUMAN	SAFB2	SAFB2	§165	1	Scaffold attachment factor B2	EY*VAAQLR	1	2	515.242	1	NA	NA	34946	43942	92812	58061	1325286	2062383	21078	58833	NA	0	0	1693834	NA	NA	0.795276	0.625576	0.642599	0.358268	NA	-0.57735	-0.57735	1.1547	NA	564611	977936
O43290	SNUT1_HUMAN	SART1	SART1	§102	1	U4/U6.U5 tri-snRNP-associated protein 1	EKRDDGY*EAAASSK	1	3	536.23	1	NA	NA	NA	NA	547812	579245	1370126	1599362	NA	NA	NA	NA	563528	1484744	NA	NA	NA	0.945734	0.85667	NA	NA	NA	-0.707107	0.707107	NA	1.02414e+06	651398
O75995	SASH3_HUMAN	SASH3	SLY	§189	1	SAM and SH3 domain-containing protein 3	VHTDFTPSPY*DHDSLKLQK	1	4	577.772	5	282093	356929	549228	228203	3787160	11914923	22367120	24572119	386761	347511	0	NA	NA	23469620	0	0.790334	0.415498	0.31785	0.910264	0.898516	-0.57735	NA	NA	1.1547	-0.57735	7.82321e+06	1.35502e+07
Q6UWF3	SCIMP_HUMAN	SCIMP	UNQ5783;UNQ5783 iso 2;UNQ5783 iso 3	§69; 62; 62	1	SLP adapter and CSK-interacting membrane protein	QVDEEKM#Y*ENVLNESPVQLPPLPPR	1	3	1006.48	1	210886	186780	175070	526904	643769	1238816	784512	881348	NA	NA	0	NA	941292	832930	NA	0.885692	0.332262	0.519665	0.890127	NA	-1.14829	NA	0.679346	0.468947	NA	591408	515032
Q15019	SEPT2_HUMAN	SEPT2	SEPT2;SEPT2 iso 2;SEPT2 iso 3	§17; 52; §17	1	Septin-2	QQPTQFINPETPGY*VGFANLPNQVHRK	1	4	790.89	2	NA	NA	NA	NA	867833	521280	7132688	7731199	NA	NA	NA	NA	694556	7431944	NA	NA	NA	0.600669	0.922585	NA	NA	NA	-0.707107	0.707107	NA	4.06325e+06	4.76405e+06
Q8NC51	PAIRB_HUMAN	SERBP1	PAI-RBP1;PAI-RBP1 iso3 iso 3	§207; §207	1	Plasminogen activator inhibitor 1 RNA-binding protein	SSFSHY*SGLKHEDKR	1	4	465.212	1	NA	NA	NA	NA	848555	1287956	5812478	6487371	NA	NA	NA	NA	1068256	6149924	NA	NA	NA	0.658838	0.895968	NA	NA	NA	-0.707107	0.707107	NA	3609090	3.59328e+06
Q01105	SET_HUMAN	SET	SET;SETSIP;SET iso2 iso 2;SET iso2 iso 3;SET iso2 iso 4	§146; §156; 133; 121; 124	1	Protein SET	IDFYFDENPY*FENK	1	2	960.89	2	2500320	1656801	1496881	1878199	945885	1724416	NA	NA	NA	NA	2078560	1687540	1335150	NA	NA	0.662636	0.796977	0.548525	NA	NA	1.01686	-0.0346266	-0.982237	NA	NA	1.70042e+06	371872
O15047	SET1A_HUMAN	SETD1A	SETD1A	285	1	Histone-lysine N-methyltransferase SETD1A	GSTPYSQDS*AYSSSTTSTSFKPR	1	3	841.362	2	NA	NA	NA	NA	475537	230971	2584530	3029994	NA	NA	NA	NA	NA	2807262	NA	NA	NA	0.485706	0.852982	NA	NA	NA	NA	NaN	NA	2807262	0
O75533	SF3B1_HUMAN	SF3B1	SF3B1;SF3B1 iso 2	§84; §84	1	Splicing factor 3B subunit 1	KPGY*HAPVALLNDIPQSTEQYDPFAEHRPPK	1	5	719.953	4	1292396	904080	1729413	724088	4147474	3088034	18139747	16638402	NA	559763	1098238	NA	3617754	17389074	559763	0.699538	0.41869	0.744558	0.917234	1	-0.576175	NA	-0.258379	1.47865	-0.644095	5.66621e+06	7.92809e+06
Q13435	SF3B2_HUMAN	SF3B2	SF3B2	§591	1	Splicing factor 3B subunit 2	LTIHGDLY*YEGKEFETR;LTIHGDLYY*EGKEFETR	2	3	717.665	2	0	0	0	0	3086024	4232742	6206758	5737180	0	0	0	0	3659383	5971969	0	NaN	NaN	0.729084	0.924344	NaN	-0.697552	-0.697552	0.627605	1.46505	-0.697552	1.92627e+06	2.76147e+06
P23246	SFPQ_HUMAN	SFPQ	PSF	§698	1	Splicing factor, proline- and glutamine-rich	GREEY*EGPNKKPR;QHHPPY*HQQHHQGPPPGGPGGR;NLS*PYVSNELLEEAFSQFGPIER;NLSPY*VSNELLEEAFSQFGPIER;FAQHGTFEY*EYSQR	5	3	547.258	39	2458232	3151013	430394	586113	29020588	34153733	104912020	110905350	388654	473048	2.32132e+06	0	3.14479e+07	9.89223e+07	0	0.79181	0.755296	0.748701	0.491818	0.821595	-0.568492	-0.622985	0.115253	1.69921	-0.622985	2.65383e+07	4.25986e+07
Q86YV5	SG223_HUMAN	SGK223	SGK223	§413	1	Tyrosine-protein kinase SgK223	EATQPEPIY*AESTKR	1	3	600.612	15	11731442	14239991	2773806	2325912	95262637	77532449	88039823	81505011	159061	257773	12985716	2549859	86397543	84772417	0	0.823838	0.838527	0.813881	0.925774	0.617058	-0.549633	-0.785142	1.10707	1.07039	-0.842685	37341107	4.43121e+07
O43166	SI1L1_HUMAN	SIPA1L1	SIPA1L1;SIPA1L1 iso 2;SIPA1L1 iso 3	§1055; §1055; §1055	1	Signal-induced proliferation-associated 1-like protein 1	M#NEGVS*YEFKFPFR	1	3	616.267	2	NA	NA	NA	NA	357680	349890	2222749	2348291	NA	NA	NA	NA	0	2285520	NA	NA	NA	0.978221	0.946539	NA	NA	NA	-0.707107	0.707107	NA	1142760	1.61611e+06
Q9NWH9	SLTM_HUMAN	SLTM	SLTM;SLTM iso 3	§761; §330	1	SAFB-like transcription modulator	FGHGSDY*SR	1	2	553.209	1	NA	NA	NA	NA	NA	NA	678843	692109	NA	NA	NA	NA	NA	685476	NA	NA	NA	NA	0.980832	NA	NA	NA	NA	NaN	NA	685476	0
O95391	SLU7_HUMAN	SLU7	SLU7	§297	1	Pre-mRNA-splicing factor SLU7	ENPY*ANAGKNPDEVSYAGDNFVR	1	3	869.71	4	NA	NA	NA	NA	2337954	2793619	9244091	11118367	NA	NA	NA	NA	2565786	10181229	NA	NA	NA	0.836891	0.831425	NA	NA	NA	-0.707107	0.707107	NA	6.37351e+06	5.38493e+06
A6NHR9	SMHD1_HUMAN	SMCHD1	SMCHD1;SMCHD1 iso 2	218; 218	1	Structural maintenance of chromosomes flexible hinge domain-containing protein 1	QGDFESDHSGY*VRPVPVPR	1	3	741.339	7	379514	342344	NA	NA	4441855	3059444	21155279	15464698	NA	NA	0	NA	3750650	18309988	NA	0.902059	NA	0.688776	0.731009	NA	-0.760284	NA	-0.372504	1.13279	NA	7353546	9.6721e+06
Q7KZF4	SND1_HUMAN	SND1	SND1	§109	1	Staphylococcal nuclease domain-containing protein 1	EY*GM#IYLGK;IWRDY*VAPTANLDQKDK;Y*GDFRADDADEFGYSR;YGDFRADDADEFGY*SR	4	2	585.251	5	17369200	20179743	24079554	31116971	23131169	22819628	15106131	13878525	495421	783704	1.87745e+07	2.75983e+07	22667309	14492328	639562	0.860725	0.883276	0.687627	0.639275	0.632153	0.189017	1.04869	0.568285	-0.22818	-1.57782	1.68344e+07	1.02641e+07
O75643	U520_HUMAN	SNRNP200	U5-200kD;U5-200kD iso 2	§11; §11	1	U5 small nuclear ribonucleoprotein 200 kDa helicase	SLQY*EYKANSNLVLQADR;SLQYEY*KANSNLVLQADR	2	3	731.351	2	7784412	9444034	10368060	7765096	18607450	26679502	75946280	61587770	25765932	12218126	8614223	9066578	22643476	68767025	0	0.824268	0.748944	0.697444	0.810939	0.474197	-0.480715	-0.464246	0.0300433	1.70925	-0.79433	2.18183e+07	2.74675e+07
P09234	RU1C_HUMAN	SNRPC	snRNP C	§5	1	U1 small nuclear ribonucleoprotein C	PKFY*CDYCDTYLTHDSPSVR	1	3	868.691	2	NA	NA	NA	NA	1368370	1216461	3414916	2907838	NA	NA	NA	NA	1292416	3161377	NA	NA	NA	0.888985	0.851511	NA	NA	NA	-0.707107	0.707107	NA	2.2269e+06	1.32155e+06
O75391	SPAG7_HUMAN	SPAG7	SPAG7	§188	1	Sperm-associated antigen 7	DAAHM#LQANKT*YGCVPVANKR	1	4	610.787	3	NA	NA	NA	NA	1201807	1001887	8375946	12432905	NA	NA	NA	NA	1101847	10404426	NA	NA	NA	0.83365	0.673692	NA	NA	NA	-0.707107	0.707107	NA	5.75314e+06	6.57792e+06
Q13813	SPTN1_HUMAN	SPTAN1	SPTAN1;SPTAN1 iso2 iso 2;SPTAN1 iso3 iso 3	§2423; 2428; 2403	1	Spectrin alpha chain, non-erythrocytic 1	ALSSEGKPY*VTKEELYQNLTR;ALSSEGKPYVT*KEELYQNLTR	2	3	836.079	8	18038228	14778712	15603108	16266860	22354826	23681874	10813242	12650658	73074208	58348984	16408470	15934984	23018350	11731950	65711596	0.8193	0.959196	0.943964	0.854757	0.798489	-0.456186	-0.477462	-0.159185	-0.666316	1.75915	26561070	2.22554e+07
Q9UQ35	SRRM2_HUMAN	SRRM2	SRm300	§2390	1	Serine/arginine repetitive matrix protein 2	VPLSAY*ER	1	2	507.736	3	986464	1035660	NA	NA	5664585	5063484	25974777	17592533	NA	NA	1011062	NA	5364034	21783655	NA	0.952498	NA	0.893884	0.677293	NA	-0.764518	NA	-0.367163	1.13168	NA	9.38625e+06	1.09549e+07
Q9BXP5	SRRT_HUMAN	SRRT	SRRT;SRRT iso2 iso 2;SRRT iso3 iso 3;SRRT iso2 iso 4;SRRT iso2 iso 5	96; 96; 96; 96; 96	1	Serrate RNA effector molecule homolog	DWDEHSSDPYHSGY*EM#PYAGGGGGPTYGPPQPWGHPDVHIM#QHHVLPIQAR	1	7	825.505	2	NA	NA	NA	NA	1023405	869563	3575551	1414392	NA	NA	NA	NA	946484	NA	NA	NA	NA	0.849676	0.395573	NA	NA	NA	NaN	NA	NA	946484	0
O75494	SRS10_HUMAN	SRSF10	SRSF10;SRSF10 iso2 iso 2;SRSF10 iso3 iso 3;SRSF10 iso4 iso 4;SRSF10 iso2 iso 5;SRSF10 iso2 iso 6	§4; 4; 4; 4; 4; 4	1	Serine/arginine-rich splicing factor 10	Y*LRPPNTSLFVR	1	3	514.933	5	191689	282190	166429	193627	3733182	3304008	13282463	12536778	114633	111533	0	0	3518595	12909620	0	0.679291	0.859534	0.885038	0.943859	0.972957	-0.587609	-0.587609	0.0416615	1.72117	-0.587609	3285643	5.59155e+06
P84103	SRSF3_HUMAN	SRSF3	SFRS3;SFRS3 iso 2	§32; §32	1	Serine/arginine-rich splicing factor 3	AFGY*YGPLR	1	2	562.252	2	3225962	3630817	386814	553651	2705666	3403854	1385490	975821	NA	NA	3428390	0	3054760	1180656	NA	0.888495	0.69866	0.794883	0.704315	NA	0.938222	-1.18854	0.706445	-0.456131	NA	1.91595e+06	1.61203e+06
Q16629	SRSF7_HUMAN	SRSF7	SFRS7;SFRS7 iso4 iso 2;SFRS7 iso4 iso 3;SFRS7 iso4 iso 4	§32; 32; 32; 32	1	Serine/arginine-rich splicing factor 7	AFS*YYGPLR;AFSY*YGPLR;RPFDPNDRCY*ECGEKGHYAYDCHR	3	2	577.258	1	1452256	4254196	373194	508380	2910808	2542138	2540519	989329	0	0	0	0	2726473	0	0	0.34137	0.734085	0.873344	0.657108	NaN	-0.447214	-0.447214	1.78885	-0.447214	-0.447214	545295	1.21932e+06
Q13242	SRSF9_HUMAN	SRSF9	SFRS9	§70	1	Serine/arginine-rich splicing factor 9	FEDPRDAEDAIY*GR	1	3	578.577	1	NA	NA	NA	NA	542203	484213	3202728	3426722	NA	NA	NA	NA	513208	3314725	NA	NA	NA	0.893047	0.934633	NA	NA	NA	-0.707107	0.707107	NA	1.91397e+06	1.98097e+06
O75886	STAM2_HUMAN	STAM2	STAM2	§375	1	Signal transducing adapter molecule 2	LVNEAPVYSVYS*K	1	2	774.871	2	NA	NA	NA	NA	662797	418086	1457082	1459244	NA	NA	NA	NA	540442	1458163	NA	NA	NA	0.63079	0.998518	NA	NA	NA	-0.707107	0.707107	NA	999302	648927
Q9ULZ2	STAP1_HUMAN	STAP1	STAP1	§42	1	Signal-transducing adaptor protein 1	SGYREY*EHYWTELR;S*GYREYEHYWTELR;SGY*REYEHYWTELR;SIIY*VDKLDIVDLTCLTEQNSTEK	4	3	656.947	1	11762804	10153665	21080253	20821477	27147952	21906562	10643469	11187499	108713	285506	9783298	20950865	24527257	10137143	0	0.840707	0.890749	0.752252	0.551059	0.380773	-0.336612	0.803759	1.16896	-0.300479	-1.33563	1.30797e+07	9.79292e+06
P42224	STAT1_HUMAN	STAT1	STAT1	§699	1	Signal transducer and activator of transcription 1-alpha/beta	GT*GYIKTELISVSEVHPSR;GTGY*IKTELISVSEVHPSR;EAPEPM#ELDGPKGT*GYIK;EAPEPM#ELDGPKGTGY*IK	4	3	718.36	5	5168880	5865694	0	0	8075326	6791066	53495830	55190716	0	0	5517287	0	7433196	54343273	0	0.881205	NaN	0.756681	0.859364	NaN	-0.343887	-0.5828	-0.260923	1.77041	-0.5828	1.34588e+07	2.30933e+07
P40763	STAT3_HUMAN	STAT3	STAT3;STAT3 iso2 iso 3	§705; 705	1	Signal transducer and activator of transcription 3	YCRPESQEHPEADPGSAAPY*LK	1	3	861.372	3	1765554	2248225	NA	NA	1378372	1258746	3392629	1201831	NA	NA	2006890	NA	1318559	NA	NA	0.78531	NA	0.913212	0.354248	NA	0.707107	NA	-0.707107	NA	NA	1.66272e+06	486724
P31948	STIP1_HUMAN	STIP1	STI1;STI1 iso 2;STI1 iso 3	§354; 401; 330	1	Stress-induced-phosphoprotein 1	LAY*INPDLALEEK	1	2	784.884	2	NA	NA	NA	NA	1008486	1025478	3466732	3291698	NA	NA	NA	NA	1016982	3379215	NA	NA	NA	0.98343	0.94951	NA	NA	NA	-0.707107	0.707107	NA	2.1981e+06	1.67035e+06
Q9Y2Z0	SGT1_HUMAN	SUGT1	SUGT1;SUGT1 iso 2	§283; 251	1	Suppressor of G2 allele of SKP1 homolog	NLYPSSSPY*TR;NLYPSSSPYT*R;LFQQIY*SDGSDEVKR	3	2	682.798	1	0	0	0	0	361688	261856	7850957	6943653	0	0	0	0	0	7397305	0	NaN	NaN	0.723983	0.897306	NaN	-0.447214	-0.447214	-0.447214	1.78885	-0.447214	1479461	3.30818e+06
O95926	SYF2_HUMAN	SYF2	SYF2;SYF2 iso 2	202; 160	1	Pre-mRNA-splicing factor SYF2	RRPY*NDDADIDYINER	1	3	702.308	1	NA	NA	NA	NA	NA	NA	1169050	860348	NA	NA	NA	NA	NA	1014699	NA	NA	NA	NA	0.735938	NA	NA	NA	NA	NaN	NA	1014699	0
P43405	KSYK_HUMAN	SYK	Syk	§295	1	Tyrosine-protein kinase SYK	IKS*YSFPKPGHR;IKS*Y*SFPKPGHR;IKS*Y*S*FPKPGHR;IKS*YS*FPKPGHR;IKSY*SFPKPGHR;IKSY*S*FPKPGHR;IKSYS*FPKPGHR;KSSPAQGNRQESTVSFNPY*EPELAPWAADKGPQR;QESTVSFNPY*EPELAPWAADKGPQR;EALPM#DTEVYESPY*ADPEEIRPK;NY*LGGFALSVAHGR;ALRADENY*Y*KAQTHGK;ALRADENY*YKAQT*HGKWPVK;ALRADENY*YK;ALRADENYY*KAQT*HGKWPVK;ALRADENYY*K;LRNYY*YDVVN;LRNYYY*DVVN	18	3	499.585	9	211032145	211359090	73990723	68269715	1828731566	1714807342	8573729198	7501098344	33085907	39779570	2.09339e+08	69150902	1771310022	8013199285	35097285	0.836211	0.773291	0.861846	0.804596	0.763165	-0.528088	-0.568983	-0.0724359	1.74842	-0.578917	2.01962e+09	3.42799e+09
Q9UMZ2	SYNRG_HUMAN	SYNRG	synergin, gamma;synergin, gamma iso 3;synergin, gamma iso 4;synergin, gamma iso 5;synergin, gamma iso 6;synergin, gamma iso 7;synergin, gamma iso 8;synergin, gamma iso 9	§980; 902; 902; §980; 774; 902; 901; 857	1	Synergin gamma	DTIPQTSEQKEY*ENR	1	3	639.946	1	NA	NA	NA	NA	628363	601423	2279841	2299435	NA	NA	NA	NA	614893	2289638	NA	NA	NA	0.957127	0.991479	NA	NA	NA	-0.707107	0.707107	NA	1.45227e+06	1.18422e+06
P37802	TAGL2_HUMAN	TAGLN2	TAGLN2;TAGLN2 iso 2	§8; 29	1	Transgelin-2	GPAY*GLSR	1	2	450.702	1	NA	NA	NA	NA	423409	958466	1644423	2798392	NA	NA	NA	NA	NA	2221408	NA	NA	NA	0.441757	0.587631	NA	NA	NA	NA	NaN	NA	2221408	0
P26639	SYTC_HUMAN	TARS	TARS;TARS iso 2	§298; 331	1	Threonine--tRNA ligase, cytoplasmic	IY*GISFPDPK	1	2	608.786	8	17384143	25247967	14762405	13837128	14386823	18687053	7215079	10226884	867129	1041849	21316055	14299766	16536938	8720982	954489	0.688536	0.937322	0.769882	0.705501	0.832298	1.14423	0.24726	0.533262	-0.465937	-1.45881	12365646	7.82222e+06
Q8TC07	TBC15_HUMAN	TBC1D15	TBC1D15 iso2;TBC1D15 iso2	§215; 223	1	TBC1 domain family member 15	SLSQSFENLLDEPAY*GLIQK	1	3	778.042	1	NA	NA	NA	NA	NA	NA	5893287	4992019	NA	NA	NA	NA	NA	5442653	NA	NA	NA	NA	0.847069	NA	NA	NA	NA	NaN	NA	5442653	0
Q99426	TBCB_HUMAN	TBCB	TBCB;TBCB iso 2	§98; 47	1	Tubulin-folding cofactor B	LGEY*EDVSR	1	2	574.237	4	NA	NA	NA	NA	2201092	2528245	3787215	4750526	NA	NA	NA	NA	2364668	4268870	NA	NA	NA	0.870601	0.79722	NA	NA	NA	-0.707107	0.707107	NA	3316769	1.34647e+06
P17987	TCPA_HUMAN	TCP1	CCT-alpha	§545	1	T-complex protein 1 subunit alpha	HGSY*EDAVHSGALND	1	3	551.218	5	345426	222715	NA	NA	1759350	3614016	5485792	4146803	406530	363505	0	NA	NA	4816298	0	0.644755	NA	0.486813	0.755917	0.894165	-0.57735	NA	NA	1.1547	-0.57735	1.60543e+06	2.78069e+06
Q9UGI8	TES_HUMAN	TES	TES;TES iso2 iso 2	§288; 279	1	Testin	NEKLY*CGR	1	2	560.236	3	2075497	2021612	758150	343937	99293	137710	627441	607616	NA	NA	2048554	NA	0	617528	NA	0.974038	0.453653	0.72103	0.968403	NA	1.10373	NA	-0.845689	-0.258043	NA	888694	1.05085e+06
P02787	TRFE_HUMAN	TF	TF;LTF;LTF iso 2	§533; 544; 500	1	Serotransferrin	Y*YGYTGAFR;YY*GYTGAFR;YYGY*TGAFR	3	2	589.239	1	27008958	30271944	43791975	49411857	44239557	45865890	30594579	31170279	51244923	36246846	28640451	46601916	4.50527e+07	30882429	4.37459e+07	0.892211	0.886265	0.964542	0.98153	0.707326	-1.21453	0.894349	0.712456	-0.951295	0.559019	3.89847e+07	8.51707e+06
Q5TEJ8	THMS2_HUMAN	THEMIS2	THEMIS2;THEMIS2 iso 3;THEMIS2 iso 5;THEMIS2 iso 6	§606; 461; 477; 410	1	Protein THEMIS2	TLPEFIKDGSSTYS*K;KGHRPAKPQRQDLDDDEHDY*EEILEQFQK;TLPEFIKDGSSTY*SKIPAHR	3	3	584.941	1	323573	272037	0	151323	1197664	1442210	30226697	27887772	152724	210523	0	0	776655	2.90572e+07	0	0.822719	1	0.745489	0.772209	0.72545	-0.462099	-0.462099	-0.401951	1.78825	-0.462099	5.96678e+06	1.29123e+07
Q9Y2W1	TR150_HUMAN	THRAP3	Trap150	§881	1	Thyroid hormone receptor-associated protein 3	KYY*LHDDR	1	3	397.173	1	1177763	842936	669957	1684300	1383490	1971279	571139	1690802	1258590	1948222	1010350	NA	1677384	NA	1603406	0.715709	0.397766	0.701823	0.337792	0.64602	-1.14878	NA	0.675553	NA	0.473224	1430380	365632
Q9Y490	TLN1_HUMAN	TLN1	Talin-1	§70	1	Talin-1	ALDY*YM#LR	1	2	570.743	1	8999963	10099306	12589777	15810921	13097004	13444246	12413461	11069416	14041068	11682871	9549634	14200349	13270625	11741438	12861970	0.891147	0.796271	0.974172	0.891727	0.83205	-1.55485	1.05082	0.529918	-0.326844	0.30096	1.23248e+07	1.78484e+06
Q8IY95	TM192_HUMAN	TMEM192	TMEM192;TMEM192 iso 2	§213; 209	1	Transmembrane protein 192	AKPEPDILEEEKIY*AYPSNITSETGFR;AKPEPDILEEEKIYAY*PSNITSETGFR;AKPEPDILEEEKIYAYPS*NITSETGFR	3	3	1059.84	4	13973988	12904825	1023995	403792	74185066	58396041	33925031	38095861	671180	607302	1.34394e+07	0	6.62906e+07	36010446	0	0.898018	0.498596	0.781907	0.879633	0.904827	-0.343649	-0.819351	1.52707	0.455277	-0.819351	2.31481e+07	2.82517e+07
Q9NYL9	TMOD3_HUMAN	TMOD3	TMOD3	§86	1	Tropomodulin-3	DREDY*VPYTGEKK	1	3	560.582	2	NA	NA	NA	NA	NA	NA	788094	891634	NA	NA	NA	NA	NA	839864	NA	NA	NA	NA	0.883876	NA	NA	NA	NA	NaN	NA	839864	0
Q6ZVM7	TM1L2_HUMAN	TOM1L2	TOM1L2;TOM1L2 iso 2;TOM1L2 iso 3;TOM1L2 iso 4;TOM1L2 iso 5	§404; 354; 359; 137; 351	1	TOM1-like protein 2	KTVTY*EDPQAVGGLASALDNR	1	3	762.365	1	NA	NA	NA	NA	207549	106292	1478961	1984342	NA	NA	NA	NA	0	1731652	NA	NA	NA	0.51213	0.745316	NA	NA	NA	-0.707107	0.707107	NA	865826	1.22446e+06
Q12888	TP53B_HUMAN	TP53BP1	53BP1;53BP1 iso2 iso 2;53BP1 iso3 iso 3	§812; 817; 817	1	Tumor suppressor p53-binding protein 1	SVEY*EGDLKSGTAETEPVEQDSSQPSLPLVR	1	3	1143.2	2	NA	NA	NA	NA	705665	1043805	9594031	8642901	NA	NA	NA	NA	874735	9118466	NA	NA	NA	0.676051	0.900862	NA	NA	NA	-0.707107	0.707107	NA	4.9966e+06	5.8292e+06
P62995	TRA2B_HUMAN	TRA2B	TRA2B;TRA2B iso 3	§207; 107	1	Transformer-2 protein homolog beta	RPHTPTPGIY*M#GRPTYGSSR;RPHTPTPGIYM#GRPTYGS*SR;DYYDRGY*DR;GYDRGY*DDRDYYSR;GYDDRDY*YSR;AAQDRDQIY*R	6	4	582.524	1	1547068	1465440	0	199772	21840194	27787310	94953338	103043709	0	121328	885720	0	24813752	9.89985e+07	0	0.560148	1	0.721712	0.745124	1	-0.562778	-0.5835	-0.00294438	1.73272	-0.5835	24939599	4.27414e+07
Q13263	TIF1B_HUMAN	TRIM28	TIF1B;TIF1B iso2 iso 2	§437, §459; 355, 377	1	Transcription intermediary factor 1-beta	QGS*GSSQPM#EVQEGYGFGSGDDPYS*SAEPHVSGVKR;QGSGSSQPM#EVQEGY*GFGSGDDPYSSAEPHVSGVKR;QGSGSSQPM#EVQEGYGFGSGDDPY*SSAEPHVSGVKR;QGSGSSQPM#EVQEGYGFGSGDDPYS*SAEPHVSGVK;QGSGSSQPM#EVQEGYGFGSGDDPYSS*AEPHVSGVKR	5	4	973.148	1	5622992	3942388	0	0	68666109	90841609	319333859	195049670	0	0	4596921	0	79753859	2.57192e+08	0	0.607618	NaN	0.714919	0.705404	NaN	-0.574473	-0.615922	0.1032	1.70312	-0.615922	6.83085e+07	1.10904e+08
P07437	TBB5_HUMAN	TUBB	TUBB	§50	1	Tubulin beta chain	ISVY*YNEATGGK;ISVYY*NEATGGKYVPR	2	2	691.305	6	17844252	19884491	24107256	30479218	41860622	51667704	52208134	54596540	25080784	19672966	1.88644e+07	27293237	46764163	53402337	22376875	0.895958	0.847708	0.829374	0.871283	0.784384	-0.966186	-0.41873	0.845907	1.27706	-0.738048	3.37402e+07	1.53964e+07
O15042	SR140_HUMAN	U2SURP	SR140;SR140 iso2 iso 2	§117; 117	1	U2 snRNP-associated SURP motif-containing protein	AAAEIY*EEFLAAFEGSDGNKVK	1	3	813.709	1	NA	117207	114898	139002	419135	512381	5685185	3806564	444599	193702	0	0	0	4745874	NA	1	0.826592	0.818014	0.669558	0.435678	-0.5	-0.5	-0.5	1.5	NA	1.18647e+06	2372937
Q14157	UBP2L_HUMAN	UBAP2L	NICE-4;NICE-4 iso2 iso 1;NICE-4 iso 3;NICE-4 iso 4;NICE-4 iso 5	§858; §858; §858; 851; §858	1	Ubiquitin-associated protein 2-like	DGSLASNPY*SGDLTK	1	2	802.846	1	NA	NA	NA	NA	689827	493655	4131567	2345142	NA	NA	NA	NA	591741	3238354	NA	NA	NA	0.715622	0.567616	NA	NA	NA	-0.707107	0.707107	NA	1.91505e+06	1.87144e+06
P11172	UMPS_HUMAN	UMPS	UMPS	§37	1	Uridine 5'-monophosphate synthase	SGLSSPIY*IDLR	1	2	700.845	3	13978533	14346281	15178218	16581281	13246171	11830257	4407227	3446790	196906	352109	14162407	15879750	12538214	3927008	0	0.974366	0.915383	0.893108	0.782077	0.559219	0.700192	0.947566	0.466235	-0.774164	-1.33983	9.30148e+06	6.94228e+06
Q92900	RENT1_HUMAN	UPF1	RENT1;RENT1 iso2 iso 2	§488; 477	1	Regulator of nonsense transcripts 1	RFTAQGLPDLNHSQVY*AVK	1	3	742.035	1	2955678	4345149	1841975	1567774	2488288	1488288	264410	683944	NA	NA	3650414	1704874	1988288	NA	NA	0.680225	0.851137	0.598117	0.386596	NA	1.14416	-0.706904	-0.437253	NA	NA	2.44786e+06	1.05104e+06
Q96IX5	USMG5_HUMAN	USMG5	USMG5	§44	1	Up-regulated during skeletal muscle growth protein 5	ALIVLY*FKLR	1	2	658.38	7	2833278	4056911	3972779	3917782	4154456	4412497	5112162	3987953	4626030	4208869	3445094	3945280	4283476	4550058	4417450	0.698383	0.986156	0.94152	0.780091	0.909823	-1.54134	-0.412853	0.350162	0.951606	0.652425	4.12827e+06	443236
Q9UPU5	UBP24_HUMAN	USP24	USP24	§2025	1	Ubiquitin carboxyl-terminal hydrolase 24	VYDQTNPYT*DVR	1	2	775.83	1	NA	NA	NA	NA	2190930	3366064	13682802	8723145	NA	NA	NA	NA	2778497	11202974	NA	NA	NA	0.650888	0.637526	NA	NA	NA	-0.707107	0.707107	NA	6.99074e+06	5.957e+06
P50552	VASP_HUMAN	VASP	VASP	§39	1	Vasodilator-stimulated phosphoprotein	VQIY*HNPTANSFR	1	3	542.919	6	8514711	6987283	9564824	8967389	8841734	8950295	5339800	2527311	1445912	1301773	7750997	9266106	8896014	NA	1373842	0.820613	0.937538	0.987871	0.473297	0.900313	0.251917	0.662654	0.562324	NA	-1.4769	6.82174e+06	3.68875e+06
P08670	VIME_HUMAN	VIM	Vimentin	§117	1	Vimentin	TNEKVELQELNDRFANY*IDKVR;QQY*ESVAAK;S*YVTTSTR;NLQEAEEWY*KSKFADLSEAANR;SY*VTTSTR;T*YSLGSALRPSTSR;TY*SLGSALRPSTSR;S*LYASSPGGVYAT*R;SLY*ASSPGGVYATR;SLY*ASSPGGVY*ATR;SLY*ASSPGGVYAT*R;SLYAS*SPGGVY*ATR;SLYASSPGGVY*ATR;SLYASSPGGVYAT*R	14	4	694.343	15	84826142	89577304	20162395	23920181	794980473	1154734971	1415030558	1890179520	8936180	6453507	86896549	2.42839e+07	974857722	1645515669	7.1007e+06	0.781422	0.950624	0.740818	0.767017	0.670035	-0.626216	-0.711299	0.580412	1.49175	-0.734648	5.47731e+08	7.35903e+08
P42768	WASP_HUMAN	WAS	WASP	§291	1	Wiskott-Aldrich syndrome protein	LIY*DFIEDQGGLEAVR	1	2	959.453	21	3848602	3112180	1151524	1719075	36605749	33522213	6196892	7609307	400357	462697	3480391	1435300	35063981	6903100	0	0.808652	0.669851	0.915764	0.814383	0.865268	-0.404067	-0.544218	1.76037	-0.169507	-0.64258	9.37655e+06	1.4592e+07
O75083	WDR1_HUMAN	WDR1	WDR1;WDR1 iso 3	§238; §98	1	WD repeat-containing protein 1	AHDGGIY*AISWSPDSTHLLSASGDKTSK	1	4	746.097	14	40522593	39761131	44181607	34591172	44515457	43115728	15167697	10980733	6473510	5320250	40141862	39386390	43815592	13074215	5896880	0.981209	0.782932	0.968556	0.723955	0.821849	0.663995	0.621043	0.872863	-0.874919	-1.28298	2.8463e+07	1.75888e+07
Q9GZS3	WDR61_HUMAN	WDR61	WDR61	142, 143	1	WD repeat-containing protein 61	KEY*S*LDTR	1	2	586.225	1	10456281	12768755	NA	13538467	10438806	NA	9059260	NA	9088219	6653454	11612518	13538467	10438806	9059260	7870836	0.818896	1	1	1	0.732097	0.502562	1.3757	-0.0295457	-0.654969	-1.19375	1.0504e+07	2.20578e+06
Q9BRP8	PYM1_HUMAN	WIBG	WIBG;WIBG iso 2	§45; 44	1	Partner of Y14 and mago	VKEGYVPQEEVPVY*ENKYVK	1	3	826.405	4	NA	NA	NA	NA	960208	1010776	15123333	20721081	NA	NA	NA	NA	985492	17922207	NA	NA	NA	0.949971	0.729853	NA	NA	NA	-0.707107	0.707107	NA	9.45385e+06	1.19761e+07
P12956	XRCC6_HUMAN	XRCC6	Ku70;Ku70 iso 2	289; 248	1	X-ray repair cross-complementing protein 6	ALKPPPIKLY*R	1	3	459.267	1	NA	NA	NA	NA	779141	1142205	183915	180033	NA	NA	NA	NA	960673	0	NA	NA	NA	0.682138	0.978892	NA	NA	NA	0.707107	-0.707107	NA	480336	679298
P67809	YBOX1_HUMAN	YBX1	YB-1	§209	1	Nuclease-sensitive element-binding protein 1	RPQYS*NPPVQGEVM#EGADNQGAGEQGRPVR	1	4	830.628	1	NA	NA	NA	NA	NA	NA	601471	732734	NA	NA	NA	NA	NA	667102	NA	NA	NA	NA	0.820859	NA	NA	NA	NA	NaN	NA	667102	0
P49750	YLPM1_HUMAN	YLPM1	ZAP3;ZAP3 iso 3;ZAP3 iso4 iso 4	§1039; §1039; 1234	1	YLP motif-containing protein 1	ECERDY*QDDTLELYNREDR;SLDNEWDRDY*GRPLDEQESQFR	2	4	650.515	2	0	0	0	0	543027	1032717	10931724	4892517	0	0	0	0	614514	1914507	0	NaN	NaN	0.530467	0.648416	NaN	-0.608501	-0.608501	0.130782	1.69472	-0.608501	505804	831230
Q96NC0	ZMAT2_HUMAN	ZMAT2	ZMAT2	§140	1	Zinc finger matrin-type protein 2	QKDY*DFEER;HRDY*KVDLESK	2	2	655.259	3	0	0	0	0	1927207	1644033	7294338	5425372	0	0	0	0	1785620	2576686	0	NaN	NaN	0.708775	0.629441	NaN	-0.711071	-0.711071	0.74424	1.38897	-0.711071	872461	1.22697e+06
P17028	ZNF24_HUMAN	ZNF24	ZNF24	§279	1	Zinc finger protein 24	IHSGEKPY*GCVECGK	1	3	600.92	1	NA	NA	NA	NA	1130827	1418593	1215314	454464	NA	NA	NA	NA	1274710	NA	NA	NA	NA	0.797147	0.373948	NA	NA	NA	NaN	NA	NA	1274710	0

## Sheet: PTM 594 Peptides
Number	Entry	Entry.name	Gene.Name	Protein.Name	Site	Description	Protein.Function	Subcellular.Location	Peptide	Protein.Region/Domain	Domain.Function	Phosphorylation.Role	Reported phosphorylation at that site?	Modified.Amino acid	Charge	Calc..m.z	Count.In.Details	A1	A2	B1	B2	C1	C2	D1	D2	E1	E2	A	B	C	D	E	A_diff_pep	B_diff_pep	C_diff_pep	D_diff_pep	E_diff_pep
1	Q8NE71	ABCF1_HUMAN	ABCF1	ABCF1;ABCF1 iso 2	§416; 378	ATP-binding cassette sub-family F member 1	Is not involved in the ribosome biogenesis.	Isoform 2: Cytoplasm {ECO:0000269|PubMed:19570978}. Nucleus, nucleoplasm {ECO:0000269|PubMed:19570978}. Nucleus envelope {ECO:0000269|PubMed:19570978}.	RLQGQLEQGDDTAAERLEKVY*EELR	ABC transporter 1	-	-	YES	Tyr	4	757.37	5	658009	1958382	782890	2498197	1246007	539863	16677355	14694864	NA	755549	NA	NA	NA	1.56861e+07	755549	0.335996	0.313382	0.433274	0.881127	1
2	P00519	ABL1_HUMAN	ABL1	Abl;Abl iso2 iso 2	§185; 204	Tyrosine-protein kinase ABL1	Non-receptor tyrosine-protein kinase that plays a role in many key processes linked to cell growth and survival such as cytoskeleton remodeling in response to extracellular stimuli, cell motility and adhesion, receptor endocytosis, autophagy, DNA damage response and apoptosis	Cytoplasm, cytoskeleton. Nucleus. Mitochondrion {ECO:0000250}. Note=Shuttles between the nucleus and cytoplasm depending on environmental signals. Sequestered into the cytoplasm through interaction with 14-3-3 proteins. Localizes to mitochondria in response to oxidative stress (By similarity). {ECO:0000250}.; SUBCELLULAR LOCATION: Isoform IB: Nucleus membrane; Lipid-anchor. Note=The myristoylated…	INTASDGKLY*VSSESR	SH2	-	-	YES	Tyr	3	602.947	2	1152084	1890722	442495	781248	779502	1094949	271853	240712	NA	NA	1521403	611872	937226	0	NA	0.609335	0.566395	0.711907	0.885449	NA
3	Q9UKV3	ACINU_HUMAN	ACIN1	acinus;acinus iso5 iso 5	§512; 512	Apoptotic chromatin condensation inducer in the nucleus	Regulation of cyclin A1; expression in leukemia	Nucleus. Nucleus speckle. Nucleus, nucleoplasm. Note=Phosphorylation on Ser-1180 by SRPK2 redistributes it from the nuclear speckles to the nucleoplasm.	STLADY*SAQKDLEPESDR	-	-	-	YES	Tyr	3	702.307	1	NA	NA	NA	NA	954242	622820	10524698	10804278	NA	NA	NA	NA	788531	10664488	NA	NA	NA	0.652686	0.974123	NA
4	Q9UKV3	ACINU_HUMAN	ACIN1	acinus;acinus iso5 iso 5	§513; 513	Apoptotic chromatin condensation inducer in the nucleus	Regulation of cyclin A1; expression in leukemia	Nucleus. Nucleus speckle. Nucleus, nucleoplasm. Note=Phosphorylation on Ser-1180 by SRPK2 redistributes it from the nuclear speckles to the nucleoplasm.	STLADYS*AQKDLEPESDR	-	-	-	YES	Ser	3	702.307	1	NA	NA	NA	NA	954242	622820	10524698	10804278	NA	NA	NA	NA	788531	10664488	NA	NA	NA	0.652686	0.974123	NA
5	P53396	ACLY_HUMAN	ACLY	ACLY;ACLY iso2 iso 2;ACLY iso2 iso 3	§682; 672; 411	ATP-citrate synthase	ATP-citrate synthase; synthesis of cytosolic acetyl-CoA	Cytoplasm.	TTDGVY*EGVAIGGDRYPGSTFMDHVLR	-	-	-	YES	Tyr	4	749.093	1	8577678	4847492	9207772	6043541	7795796	7000755	2347250	1039763	279941	302988	6712585	7.62566e+06	7.39828e+06	NA	0	0.565129	0.656352	0.898017	0.442971	0.923934
6	P60709	ACTB_HUMAN	ACTB	ACTB;ACTA2;ACTC1;ACTG1;ACTG2;ACTA1	§52; §54; §54; §52; §53; 54	Actin, cytoplasmic 1	-	Cytoplasm	HQGVM#VGM#GQKDS*YVGDEAQSKR	-	-	-	NOT	Ser	4	655.539	1	NA	NA	NA	NA	623644	346596	11517881	5392680	NA	NA	NA	NA	0	NA	NA	NA	NA	0.555759	0.468201	NA
7	P60709	ACTB_HUMAN	ACTB	ACTB;ACTA2;ACTC1;ACTG1;ACTG2;ACTA1	§53; §55; §55; §53; §54; §55	Actin, cytoplasmic 1	-	Cytoplasm	HQGVM#VGM#GQKDSY*VGDEAQSKR	-	-	-	NOT	Tyr	4	655.539	5	NA	NA	NA	NA	623644	346596	11517881	5392680	NA	NA	NA	NA	0	NA	NA	NA	NA	0.555759	0.468201	NA
8	P60709	ACTB_HUMAN	ACTB	ACTB;ACTG1	§166; §166	Actin, cytoplasmic 1	-	Cytoplasm	TTGIVM#DSGDGVTHTVPIY*EGYALPHAILR	-	-	-	NOT	Tyr Met	4	820.649	4	11601505	13314339	14063399	14697871	15417253	12007930	19818081	13172711	19071471	21029829	12457922	14380635	1.37126e+07	16495396	20050650	0.871354	0.956832	0.778863	0.664681	0.906877
9	P60709	ACTB_HUMAN	ACTB	ACTB;ACTG1	§198; §198	Actin, cytoplasmic 1	-	Cytoplasm	ILTERGY*SFTTTAER	-	-	-	YES	Tyr	3	608.956	9	2848488	2053947	1515482	1023726	7686061	8756292	43549547	51578077	409183	325702	2.45122e+06	1269604	8.22118e+06	47563812	0	0.721066	0.675512	0.877776	0.844342	0.795981
10	P60709	ACTB_HUMAN	ACTB	ACTB;ACTG1	§294; §294	Actin, cytoplasmic 1	-	Cytoplasm	KDLY*ANTVLSGGTTM#YPGIADR	-	-	-	NOT	Tyr Met	3	813.714	42	543504392	600365504	322603393	332790724	451276155	527558689	200641774	154631516	106710095	91268310	571934948	3.27697e+08	489417422	177636645	9.89892e+07	0.905289	0.969388	0.855405	0.770685	0.855292
11	P60709	ACTB_HUMAN	ACTB	ACTB;ACTG1	§304; §304	Actin, cytoplasmic 1	-	Cytoplasm	DLYANTVLSGGTT*M#YPGIADR	-	-	-	NOT	Thr Met	3	771.015	1	17850165	20366662	13494431	13681710	16112062	13003237	8872805	5303749	3868979	1867013	1.91084e+07	1.35881e+07	1.45576e+07	7088277	NA	0.87644	0.986312	0.80705	0.597753	0.48256
12	Q9NZ32	ARP10_HUMAN	ACTR10	ACTR10	§4	Actin-related protein 10	Protein binding	Cytoplasm, cytoskeleton {ECO:0000250}.	PLY*EGLGSGGEK	-	-	-	YES	Tyr	2	643.787	1	NA	NA	NA	NA	NA	NA	1638212	2144768	NA	NA	NA	NA	NA	1891490	NA	NA	NA	NA	0.763818	NA
13	Q9H9G7	AGO3_HUMAN	AGO3	AGO3	§189	Protein argonaute-3	Required for RNA-mediated gene silencing (RNAi). Binds to short RNAs such as microRNAs (miRNAs) and represses the translation of mRNAs which are complementary to them. Lacks endonuclease activity and does not appear to cleave target mRNAs. Proposed to be involved in stabilization of small RNA derivates (riRNA) derived from processed RNA polymerase III-transcribed Alu repeats containing a DR2 reti…	Cytoplasm, P-body {ECO:0000255|HAMAP-Rule:MF_03032, ECO:0000269|PubMed:16081698}.	SFFSAPEGY*DHPLGGGR	-	-	-	YES	Tyr	3	625.268	1	3354516	2680840	1094462	755215	1762288	1237951	5094598	2456368	NA	265560	3017678	924838	1.50012e+06	NA	0	0.799173	0.690033	0.702468	0.482151	1
14	P23526	SAHH_HUMAN	AHCY	SAHH;SAHH iso 2	§193; 165	Adenosylhomocysteinase	Control of methylations	Cytoplasm {ECO:0000269|PubMed:17081065}. Melanosome {ECO:0000269|PubMed:17081065}. Note=Identified by mass spectrometry in melanosome fractions from stage I to stage IV.	SKFDNLY*GCR	-	-	-	YES	Tyr	2	670.279	1	6493320	4653337	1907486	1150096	1435767	1721078	385058	219830	133207	NA	5.57333e+06	1528791	1.57842e+06	0	0	0.716634	0.602938	0.834225	0.570901	1
15	Q09666	AHNK_HUMAN	AHNAK	AHNAK	§1469	Neuroblast differentiation-associated protein AHNAK	Poly(A) RNA binding; protein binding; structural molecule activity; protein oligomerization; regulation of voltage-gated calcium channel activity; regulation RNA splicing	Nucleus.	M#KGDY*DVTVPKVEGEIK	-	-	-	YES	Tyr Met	3	668.651	12	4095276	5640492	341460	362392	101184665	92409025	207619930	201566547	303718	260870	4867884	0	96796845	2.04593e+08	0	0.726049	0.942239	0.913271	0.970844	0.858922
16	Q09666	AHNK_HUMAN	AHNAK	AHNAK	§160	Neuroblast differentiation-associated protein AHNAK	Poly(A) RNA binding; protein binding; structural molecule activity; protein oligomerization; regulation of voltage-gated calcium channel activity; regulation RNA splicing	Nucleus.	RVTAY*TVDVTGR	-	-	-	YES	Tyr	3	473.233	3	NA	NA	NA	NA	NA	NA	1422488	815249	NA	NA	NA	NA	NA	1.11887e+06	NA	NA	NA	NA	0.573115	NA
17	Q09666	AHNK_HUMAN	AHNAK	AHNAK	§715	Neuroblast differentiation-associated protein AHNAK	Poly(A) RNA binding; protein binding; structural molecule activity; protein oligomerization; regulation of voltage-gated calcium channel activity; regulation RNA splicing	Nucleus.	VKGEY*DVTVPKLEGELKGPK	-	-	-	YES	Tyr	4	567.299	9	636452	602405	395535	234355	27288581	26942382	50051977	54347063	249377	283772	619428	0	2.71155e+07	52199520	0	0.946505	0.592501	0.987313	0.920969	0.878794
18	Q09666	AHNK_HUMAN	AHNAK	AHNAK	§964	Neuroblast differentiation-associated protein AHNAK	Poly(A) RNA binding; protein binding; structural molecule activity; protein oligomerization; regulation of voltage-gated calcium channel activity; regulation RNA splicing	Nucleus.	VKGEY*DM#TVPKLEGDLKGPK	-	-	-	YES	Tyr Met	4	575.787	2	NA	NA	NA	NA	3850725	2534583	6562678	19606876	NA	NA	NA	NA	3192654	NA	NA	NA	NA	0.658209	0.334713	NA
19	Q9Y2D5	AKAP2_HUMAN	AKAP2	AKAP2;AKAP2 iso4 iso 4;AKAP2 iso 5;AKAP2 iso 6;AKAP2 iso 7	§418; 649; 507; 649; 507	A-kinase anchor protein 2	Binds to regulatory subunit (RII) of protein kinase A; establishing polarity in signaling systems; integrating of PKA-RII isoforms; trans-cellular signals (cAMP)	Nucleus	SPGALETPSAAGSQGNTASQGKEGPY*SEPSKR	-	-	-	YES	Tyr	4	807.372	1	NA	NA	NA	NA	470547	325384	4587125	5913144	NA	NA	NA	NA	0	5.25013e+06	NA	NA	NA	0.691502	0.775751	NA
20	Q9Y2D5	AKAP2_HUMAN	AKAP2	AKAP2;AKAP2 iso4 iso 4;AKAP2 iso 5;AKAP2 iso 6;AKAP2 iso 7	679; 910; 768; 910; 768	A-kinase anchor protein 2	Binds to regulatory subunit (RII) of protein kinase A; establishing polarity in signaling systems; integrating of PKA-RII isoforms; trans-cellular signals (cAMP)	Nucleus	ERGPPQPLPAVQPSGPINM#EETRPEGS*YFSKYSEAAELR	-	-	-	NOT	Ser Met	5	883.02	2	NA	NA	NA	NA	199147	372807	4537381	5717429	NA	NA	NA	NA	0	5127405	NA	NA	NA	0.534183	0.793605	NA
21	Q9Y2D5	AKAP2_HUMAN	AKAP2	AKAP2;AKAP2 iso4 iso 4;AKAP2 iso 5;AKAP2 iso 6;AKAP2 iso 7	682; 913; 771; 913; 771	A-kinase anchor protein 2	Binds to regulatory subunit (RII) of protein kinase A; establishing polarity in signaling systems; integrating of PKA-RII isoforms; trans-cellular signals (cAMP)	Nucleus	ERGPPQPLPAVQPSGPINM#EETRPEGSYFS*KYSEAAELR	-	-	-	NOT	Ser Met	4	1103.52	1	NA	NA	NA	NA	NA	NA	4722121	4580692	NA	NA	NA	NA	NA	4.65141e+06	NA	NA	NA	NA	0.97005	NA
22	P04075	ALDOA_HUMAN	ALDOA	ALDOA;ALDOA iso 2	§5; 59	Fructose-bisphosphate aldolase A	Glycolisis and glucogenesis; scaffolding protein	Cytoplasm, myofibril, sarcomere, I band. Cytoplasm, myofibril, sarcomere, M line. Note=In skeletal muscle, accumulates around the M line and within the I band, colocalizing with FBP2 on both sides of the Z line in the absence of Ca(2+). {ECO:0000250}.	PYQY*PALTPEQKK	-	-	-	YES	Tyr	3	548.267	2	2993797	3019169	2647191	2140805	1560470	1885701	285408	214459	129642	NA	3006483	2393998	1.72309e+06	0	0	0.991596	0.808708	0.827528	0.751412	1
23	P09917	LOX5_HUMAN	ALOX5	5-LO;5-LO iso 2;5-LO iso 3;5-LO iso 4;5-LO iso 5	§43; §43; §43; §43; §43	Arachidonate 5-lipoxygenase	Catalyzes the first step in leukotriene biosynthesis, and thereby plays a role in inflammatory processes	Cytoplasm. Nucleus matrix. Nucleus membrane; Peripheral membrane protein. Note=Shuttles between cytoplasm and nucleus. Found exclusively in the nucleus, when phosphorylated on Ser-272. Calcium binding promotes translocation from the cytosol and the nuclear matrix to the nuclear envelope and membrane association.	HLLDKPFY*NDFER	PLAT	-	-	YES	Tyr	3	591.938	2	NA	NA	NA	NA	2792521	3432856	10396679	11410006	NA	NA	NA	NA	3.11269e+06	1.09033e+07	NA	NA	NA	0.813469	0.91119	NA
24	P09917	LOX5_HUMAN	ALOX5	5-LO;5-LO iso 2;5-LO iso 3;5-LO iso 4;5-LO iso 5	§95; §95; §95; §95; §95	Arachidonate 5-lipoxygenase	Catalyzes the first step in leukotriene biosynthesis, and thereby plays a role in inflammatory processes	Cytoplasm. Nucleus matrix. Nucleus membrane; Peripheral membrane protein. Note=Shuttles between cytoplasm and nucleus. Found exclusively in the nucleus, when phosphorylated on Ser-272. Calcium binding promotes translocation from the cytosol and the nuclear matrix to the nuclear envelope and membrane association.	TPHGDY*IEFPCYR	PLAT	-	-	YES	Tyr	3	578.904	5	8820012	11397580	3375353	4041311	2207181	2402622	1680252	1574925	NA	NA	10108796	3708332	2.3049e+06	1.62759e+06	NA	0.77385	0.835212	0.918655	0.937315	NA
25	Q86V81	THOC4_HUMAN	ALYREF	THOC4	§77	THO complex subunit 4	mRNA functions	Nucleus {ECO:0000269|PubMed:10488337, ECO:0000269|PubMed:19324961, ECO:0000269|PubMed:23826332, ECO:0000305|PubMed:18974867}. Nucleus speckle {ECO:0000269|PubMed:19324961, ECO:0000269|PubMed:23826332}. Cytoplasm {ECO:0000269|PubMed:19324961}. Note=Colocalizes with the core EJC, ALYREF/THOC4, NXF1 and DDX39B in the nucleus and nuclear speckles. Travels to the cytoplasm as part of the exon junction…	NRPAPY*SRPK	Ala/Arg/Gly-rich	-	-	YES	Tyr	3	422.543	2	NA	NA	NA	NA	398492	640987	3952998	5195570	NA	NA	NA	NA	519740	4574284	NA	NA	NA	0.621685	0.76084	NA
26	Q01433	AMPD2_HUMAN	AMPD2	AMPD2;AMPD2 iso2 iso 2;AMPD2 iso2 iso 3;AMPD2 iso2 iso 4;AMPD2 iso2 iso 5	§145; 64; 26; 70; 27	AMP deaminase 2	Energy metabolism	Cytoplasm	SAPY*EFPEESPIEQLEER	-	-	-	YES	Tyr	3	743.991	2	NA	NA	NA	NA	2041621	1296544	5296848	4959262	NA	NA	NA	NA	1.66908e+06	5128055	NA	NA	NA	0.635056	0.936267	NA
27	Q92625	ANS1A_HUMAN	ANKS1A	ANKS1A	§834	Ankyrin repeat and SAM domain-containing protein 1A	Regulator of different signaling pathways. Regulates EPHA8 receptor tyrosine kinase signaling to control cell migration and neurite retraction (By similarity).	Cytoplasm, nucleoplasm	IIASLADRPY*EEPPQKPPR	SAM2	-	In response to EGF and PDGF	YES	Tyr	4	565.04	2	NA	NA	NA	NA	NA	NA	2974221	1043696	NA	NA	NA	NA	NA	NA	NA	NA	NA	NA	0.350914	NA
28	P07355	ANXA2_HUMAN	ANXA2	ANXA2;ANXA2P2;ANXA2 iso2 iso 2	§24; 24; 42	Annexin A2	Calcium-regulated membrane-binding protein; may be involved in heat-stress response; inhibition of PCSK9-enhanced LDLR degradation	Secreted, extracellular space, extracellular matrix, basement membrane {ECO:0000269|PubMed:17081065}. Melanosome {ECO:0000269|PubMed:17081065}. Note=In the lamina beneath the plasma membrane. Identified by mass spectrometry in melanosome fractions from stage I to stage IV. Translocated from the cytoplasm to the cell surface through a Golgi-independent mechanism.	LSLEGDHSTPPSAY*GSVK	S100A10-binding site	-	Enhances heat stress-induced translocation to the cell surface. Tyr-24 is phosphorylated by SRC	YES	Tyr	3	642.294	9	7295405	8665977	1186782	1195501	92861613	85821936	565698737	471621512	800877	504478	7980691	1.19114e+06	8.93418e+07	5.1866e+08	652678	0.841844	0.992707	0.924192	0.833697	0.629907
29	P07355	ANXA2_HUMAN	ANXA2	ANXA2;ANXA2P2;ANXA2 iso2 iso 2	§26; 26; 44	Annexin A2	Calcium-regulated membrane-binding protein; may be involved in heat-stress response; inhibition of PCSK9-enhanced LDLR degradation	Secreted, extracellular space, extracellular matrix, basement membrane {ECO:0000269|PubMed:17081065}. Melanosome {ECO:0000269|PubMed:17081065}. Note=In the lamina beneath the plasma membrane. Identified by mass spectrometry in melanosome fractions from stage I to stage IV. Translocated from the cytoplasm to the cell surface through a Golgi-independent mechanism.	LSLEGDHSTPPSAYGS*VK	-	-	Phosphorylated by PKC	YES	Ser	3	642.294	1	7295405	8665977	1186782	1195501	92861613	85821936	565698737	471621512	800877	504478	7980691	1.19114e+06	8.93418e+07	5.1866e+08	652678	0.841844	0.992707	0.924192	0.833697	0.629907
30	P08758	ANXA5_HUMAN	ANXA5	ANXA5	§94	Annexin A5	Anticoagulant protein acting as indirect inhibitor of the thromboplastin-specific complex	membrane, endomembrane system, nucleus membrane, cytoplasm, nucleus, endoplasmic reitculum	LYDAY*ELKHALK	-	-	-	YES	Tyr	3	515.257	2	22454033	28952798	5998472	6194236	28224516	32263067	5066962	7996931	1632354	1369775	2.57034e+07	6096354	3.02438e+07	6.53195e+06	1.50106e+06	0.775539	0.968396	0.874824	0.633613	0.839141
31	P08133	ANXA6_HUMAN	ANXA6	ANXA6;ANXA6 iso 2	§609; 577	Annexin A6	May associate with CD21; may regulate the release of Ca(2+) from intracellular stores	Cytoplasm {ECO:0000250}. Melanosome {ECO:0000269|PubMed:17081065}. Note=Identified by mass spectrometry in melanosome fractions from stage I to stage IV.	NKPLFFADKLY*K	Annexin 8	-	-	YES	Tyr	3	521.937	6	13101561	13915529	2360865	1895105	6763092	7862006	5623305	7217578	2459288	2355240	13508545	2127985	7312549	6.42044e+06	2407264	0.941506	0.802716	0.860225	0.779112	0.957692
32	P27695	APEX1_HUMAN	APEX1	APE1	§128	DNA-(apurinic or apyrimidinic site) lyase	Multifunctional protein that plays a central role in the cellular response to oxidative stress. The two major activities of APEX1 in DNA repair and redox regulation of transcriptional factors. Functions as a apurinic/apyrimidinic (AP) endodeoxyribonuclease in the DNA base excision repair (BER) pathway of DNA lesions induced by oxidative and alkylating agents. Initiates repair of AP sites in DNA b…	Nucleus. Nucleus, nucleolus. Nucleus speckle. Endoplasmic reticulum. Cytoplasm. Note=Detected in the cytoplasm of B-cells stimulated to switch (By similarity). Colocalized with SIRT1 in the nucleus. Colocalized with YBX1 in nuclear speckles after genotoxic stress. Together with OGG1 is recruited to nuclear speckles in UVA-irradiated cells. Colocalized with nucleolin and NPM1 in the nucleolus. Its…	CSENKLPAELQELPGLSHQYWSAPSDKEGY*SGVGLLSR	DNA-(apurinic or apyrimidinic site) lyase, mitochondrial	-	-	YES	Tyr	5	857.408	5	8894702	5172511	5803401	5049801	8178942	4991302	2407960	1347721	578179	281777	7.03361e+06	5426601	6585122	1.87784e+06	NA	0.581527	0.870145	0.610263	0.559694	0.487353
33	P27695	APEX1_HUMAN	APEX1	APE1	129	DNA-(apurinic or apyrimidinic site) lyase	Multifunctional protein that plays a central role in the cellular response to oxidative stress. The two major activities of APEX1 in DNA repair and redox regulation of transcriptional factors. Functions as a apurinic/apyrimidinic (AP) endodeoxyribonuclease in the DNA base excision repair (BER) pathway of DNA lesions induced by oxidative and alkylating agents. Initiates repair of AP sites in DNA b…	Nucleus. Nucleus, nucleolus. Nucleus speckle. Endoplasmic reticulum. Cytoplasm. Note=Detected in the cytoplasm of B-cells stimulated to switch (By similarity). Colocalized with SIRT1 in the nucleus. Colocalized with YBX1 in nuclear speckles after genotoxic stress. Together with OGG1 is recruited to nuclear speckles in UVA-irradiated cells. Colocalized with nucleolin and NPM1 in the nucleolus. Its…	CSENKLPAELQELPGLSHQYWSAPSDKEGYS*GVGLLSR	DNA-(apurinic or apyrimidinic site) lyase, mitochondrial	-	-	YES	Ser	5	857.408	1	8894702	5172511	5803401	5049801	8178942	4991302	2407960	1347721	578179	281777	7.03361e+06	5426601	6585122	1.87784e+06	NA	0.581527	0.870145	0.610263	0.559694	0.487353
34	O60306	AQR_HUMAN	AQR	AQR	§499	Intron-binding protein aquarius	Intron-binding spliceosomal protein required to link pre-mRNA splicing and snoRNP (small nucleolar ribonucleoprotein) biogenesis. Plays a key role in position-dependent assembly of intron-encoded box C/D small snoRNP, splicing being required for snoRNP assembly. May act by helping the folding of the snoRNA sequence. Binds to intron of pre-mRNAs in a sequence-independent manner, contacting the reg…	Nucleus {ECO:0000269|PubMed:16949364}. Note=Localizes to speckle-like regions of the nucleoplasm. {ECO:0000269|PubMed:16949364}.	M#KPWQSEY*GGVVFGGWAR	-	-	-	NOT	Tyr Met	3	717.655	2	NA	NA	NA	NA	9864250	9505610	15442396	13953830	NA	NA	NA	NA	9684930	14698113	NA	NA	NA	0.963642	0.903605	NA
35	O60306	AQR_HUMAN	AQR	AQR	497	Intron-binding protein aquarius	Intron-binding spliceosomal protein required to link pre-mRNA splicing and snoRNP (small nucleolar ribonucleoprotein) biogenesis. Plays a key role in position-dependent assembly of intron-encoded box C/D small snoRNP, splicing being required for snoRNP assembly. May act by helping the folding of the snoRNA sequence. Binds to intron of pre-mRNAs in a sequence-independent manner, contacting the reg…	Nucleus {ECO:0000269|PubMed:16949364}. Note=Localizes to speckle-like regions of the nucleoplasm. {ECO:0000269|PubMed:16949364}.	M#KPWQS*EYGGVVFGGWAR	-	-	-	NOT	Ser Met	3	717.655	1	NA	NA	NA	NA	9864250	9505610	15442396	13953830	NA	NA	NA	NA	9684930	14698113	NA	NA	NA	0.963642	0.903605	NA
36	P42331	RHG25_HUMAN	ARHGAP25	ARHGAP25;ARHGAP25 iso 2;ARHGAP25 iso 3;ARHGAP25 iso 4;ARHGAP25 iso 5;ARHGAP25 iso 6	167; 161; 160; 168; 128; 161	Rho GTPase-activating protein 25	GTPase activator for the Rho-type GTPases by converting them to an inactive GDP-bound state	Cytosol	LDETVAY*EQKFGPHLVPILVEK	Rho-GAP	-	-	YES	Tyr	3	869.115	3	NA	NA	NA	NA	6747094	6014987	18812818	22116334	NA	NA	NA	NA	6.38104e+06	20464576	NA	NA	NA	0.891493	0.85063	NA
37	O15145	ARPC3_HUMAN	ARPC3	ARPC3	§47	Actin-related protein 2/3 complex subunit 3	Component of the Arp2/3 complex	Cytoplasm, cytoskeleton. Cell projection.	DTDIVDEAIY*YFK	-	-	-	YES	Tyr	3	557.911	5	1226918	938519	1411785	2388055	1840528	1612613	309140	343316	21898	NA	1.08272e+06	1899920	1.72657e+06	0	0	0.76494	0.591186	0.876169	0.900453	1
38	Q9NVM9	ASUN_HUMAN	ASUN	ASUN;ASUN iso 2	§591; 490	Protein asunder homolog	Crucial regulator of the mitotic cell cycle and development. At prophase, required for dynein anchoring to the nuclear envelope important for proper centrosome-nucleus coupling. At G2/M phase, may be required for proper spindle formation and execution of cytokinesis.	Cytoplasm {ECO:0000269|PubMed:23097494}.	AVKDY*EQEKSWQDSER	Coiled-coil	-	-	YES	Tyr	3	693.3	2	165732	166759	106511	NA	939663	938677	2701397	3130670	NA	NA	0	0	939170	2.91603e+06	NA	0.993841	1	0.998951	0.862881	NA
39	P31939	PUR9_HUMAN	ATIC	ATIC;ATIC iso 2	§208; 207	Bifunctional purine biosynthesis protein PURH	Catalysis of purine biosynthesis	Cytoplasm, cell envelope, cell membrane, extracellular exosome, membrane, mitochondrion.	Y*GM#NPHQTPAQLYTLQPK	AICAR binding	-	-	YES	Tyr Met	3	728.338	20	156825090	173204039	125347929	138726772	158765476	180986377	83757869	85640182	13524412	10023963	1.65015e+08	1.32037e+08	1.69876e+08	8.4699e+07	1.17742e+07	0.905436	0.90356	0.877223	0.978021	0.741176
40	Q13315	ATM_HUMAN	ATM	ATM	§2019	Serine-protein kinase ATM	Activates checkpoint signaling upon double strand breaks (DSBs), apoptosis and genotoxic stresses; also plays a role in pre-B cell allelic exclusion, a process leading to expression of a single immunoglobulin heavy chain allele to enforce clonality and monospecific recognition by the B-cell antigen receptor (BCR) expressed on individual B-lymphocytes; involved in signal transduction and cell cycl…	Nucleus. Cytoplasmic vesicle. Note=Primarily nuclear. Found also in endocytic vesicles in association with beta-adaptin.	SIGEPDSLY*GCGGGK	FAT	-	-	YES	Tyr	2	788.821	2	3492610	3245545	1199266	1451430	NA	NA	NA	NA	NA	NA	3.36908e+06	1325348	NA	NA	NA	0.929261	0.826265	NA	NA	NA
41	Q8IXM2	BAP18_HUMAN	BAP18	C17orf49;C17orf49 iso2 iso 2;C17orf49 iso3 iso 3	§85; 51; 85	Chromatin complexes subunit BAP18	Component of chromatin complexes such as the MLL1/MLL and NUEF complexes	Nucleus {ECO:0000305}.	KVY*EDSGIPLPAESPK	SANT	-	-	YES	Tyr	3	603.961	8	2499517	2912201	421406	472462	24755202	34768030	91732402	83738722	334915	523219	2705859	0	29761616	87735562	0	0.858291	0.891936	0.71201	0.912859	0.640105
42	Q9NYF8	BCLF1_HUMAN	BCLAF1	BCLAF1;BCLAF1 iso2 iso 2;BCLAF1 iso3 iso 3	§464; 462; 462	Bcl-2-associated transcription factor 1	Death-promoting transcriptional repressor. May be involved in cyclin-D1/CCND1 mRNA stability through the SNARP complex which associates with both the 3'end of the CCND1 gene and its mRNA.	Cytoplasm. Nucleus. Nucleus speckle {ECO:0000269|PubMed:24100041}. Nucleus, nucleoplasm {ECO:0000269|PubMed:24100041}.	LKET*GYVVERPSTTK	-	-	-	YES	Thr	3	596.636	1	226210	182650	NA	125048	5231967	5065368	30099657	21550854	182919	NA	0	0	5.14867e+06	2.58253e+07	0	0.807436	1	0.968157	0.715983	1
43	P51451	BLK_HUMAN	BLK	BLK	§187	Tyrosine-protein kinase Blk	Non-receptor tyrosine kinase involved in B-lymphocyte development, differentiation and signaling. B-cell receptor (BCR) signaling requires a tight regulation of several protein tyrosine kinases and phosphatases, and associated coreceptors. Binding of antigen to the B-cell antigen receptor (BCR) triggers signaling that ultimately leads to B-cell activation. Signaling through BLK plays an important…	Cell membrane {ECO:0000250}; Lipid-anchor {ECO:0000250}. Note=Present and active in lipid rafts. Membrane location is required for the phosphorylation of CD79A and CD79B (By similarity). {ECO:0000250}.	CLDEGGY*YISPR	SH2	-	Phosphorylated on tyrosine residues after antibody-mediated surface engagement of the B-cell antigen receptor (BCR)	YES	Tyr	2	755.308	1	374776	306403	NA	NA	3392918	1616770	349535	331072	NA	NA	0	NA	NA	0	NA	0.817563	NA	0.476513	0.947178	NA
44	P51451	BLK_HUMAN	BLK	BLK	§188	Tyrosine-protein kinase Blk	Non-receptor tyrosine kinase involved in B-lymphocyte development, differentiation and signaling. B-cell receptor (BCR) signaling requires a tight regulation of several protein tyrosine kinases and phosphatases, and associated coreceptors. Binding of antigen to the B-cell antigen receptor (BCR) triggers signaling that ultimately leads to B-cell activation. Signaling through BLK plays an important…	Cell membrane {ECO:0000250}; Lipid-anchor {ECO:0000250}. Note=Present and active in lipid rafts. Membrane location is required for the phosphorylation of CD79A and CD79B (By similarity). {ECO:0000250}.	CLDEGGYY*ISPR	SH2	-	Phosphorylated on tyrosine residues after antibody-mediated surface engagement of the B-cell antigen receptor (BCR)	YES	Tyr	2	755.308	1	374776	306403	NA	NA	3392918	1616770	349535	331072	NA	NA	0	NA	NA	0	NA	0.817563	NA	0.476513	0.947178	NA
45	P51451	BLK_HUMAN	BLK	BLK	§389	Tyrosine-protein kinase Blk	Non-receptor tyrosine kinase involved in B-lymphocyte development, differentiation and signaling. B-cell receptor (BCR) signaling requires a tight regulation of several protein tyrosine kinases and phosphatases, and associated coreceptors. Binding of antigen to the B-cell antigen receptor (BCR) triggers signaling that ultimately leads to B-cell activation. Signaling through BLK plays an important…	Cell membrane {ECO:0000250}; Lipid-anchor {ECO:0000250}. Note=Present and active in lipid rafts. Membrane location is required for the phosphorylation of CD79A and CD79B (By similarity). {ECO:0000250}.	IIDSEY*TAQEGAK	Protein kinase	-	Phosphorylated by autocatalysis. Phosphorylated on tyrosine residues after antibody-mediated surface engagement of the B-cell antigen receptor (BCR)	YES	Tyr	2	752.832	3	NA	NA	NA	NA	573855	945206	10877067	13287095	NA	NA	NA	NA	759530	12082081	NA	NA	NA	0.607122	0.818619	NA
46	P51451	BLK_HUMAN	BLK	BLK	387	Tyrosine-protein kinase Blk	Non-receptor tyrosine kinase involved in B-lymphocyte development, differentiation and signaling. B-cell receptor (BCR) signaling requires a tight regulation of several protein tyrosine kinases and phosphatases, and associated coreceptors. Binding of antigen to the B-cell antigen receptor (BCR) triggers signaling that ultimately leads to B-cell activation. Signaling through BLK plays an important…	Cell membrane {ECO:0000250}; Lipid-anchor {ECO:0000250}. Note=Present and active in lipid rafts. Membrane location is required for the phosphorylation of CD79A and CD79B (By similarity). {ECO:0000250}.	IIDS*EYTAQEGAK	Protein kinase	-	-	YES	Ser	2	752.832	1	NA	NA	NA	NA	573855	945206	10877067	13287095	NA	NA	NA	NA	759530	12082081	NA	NA	NA	0.607122	0.818619	NA
47	Q8NFC6	BD1L1_HUMAN	BOD1L1	FAM44A	§812	Biorientation of chromosomes in cell division protein 1-like 1	Component of the fork protection machinery required to protect stalled/damaged replication forks from uncontrolled DNA2-dependent resection. Acts by stabilizing RAD51 at stalled replication forks and protecting RAD51 nucleofilaments from the antirecombinogenic activities of FBXO18/FBH1 and BLM (PubMed26166705). Does not regulate spindle orientation (PubMed26166705).	Chromosome {ECO:0000269|Ref.2}. Note=Localizes at replication forks: following DNA damage, localizes to damaged replication forks undergoing resection. {ECO:0000269|Ref.2}.	DGKPVSEY*IIKTDENVR	Lys-rich	-	-	YES	Tyr	3	681.665	2	NA	NA	NA	NA	1678323	1640298	8830082	7404096	NA	NA	NA	NA	1.65931e+06	8117089	NA	NA	NA	0.977343	0.838508	NA
48	Q8NFC6	BD1L1_HUMAN	BOD1L1	FAM44A	470	Biorientation of chromosomes in cell division protein 1-like 1	Component of the fork protection machinery required to protect stalled/damaged replication forks from uncontrolled DNA2-dependent resection. Acts by stabilizing RAD51 at stalled replication forks and protecting RAD51 nucleofilaments from the antirecombinogenic activities of FBXO18/FBH1 and BLM (PubMed26166705). Does not regulate spindle orientation (PubMed26166705).	Chromosome {ECO:0000269|Ref.2}. Note=Localizes at replication forks: following DNA damage, localizes to damaged replication forks undergoing resection. {ECO:0000269|Ref.2}.	HAY*VHKPYLYSK	Lys-rich	-	-	YES	Tyr	3	529.257	1	NA	NA	NA	NA	NA	NA	665519	1050751	NA	NA	NA	NA	NA	858135	NA	NA	NA	NA	0.633375	NA
49	O60885	BRD4_HUMAN	BRD4	BRD4	§1054	Bromodomain-containing protein 4	Recognizes and binds acetylated histones and plays a key role in transmission of epigenetic memory across cell divisions and transcription regulation	Nucleus. Chromosome. Note=Associates with acetylated chromatin. Released from chromatin upon deacetylation of histones that can be triggered by different signals such as activation of the JNK pathway or nocodazole treatment.	HHKSDPY*STGHLR	C-terminal (CTD) region	Mediates interaction and recruitment of CDK9 and CCNT1 subunits of the P-TEFb complex. It is also required for maintenance of higher-order chromatin structure.	-	YES	Tyr	4	404.435	2	NA	NA	NA	NA	577619	2292866	2730602	5013536	NA	NA	NA	NA	NA	3872069	NA	NA	NA	0.25192	0.544646	NA
50	Q06187	BTK_HUMAN	BTK	Btk;Btk iso 2	§223; 257	Tyrosine-protein kinase BTK	Non-receptor tyrosine kinase indispensable for B lymphocyte development, differentiation and signaling. Binding of antigen to the B-cell antigen receptor (BCR) triggers signaling that ultimately leads to B-cell activation. After BCR engagement and activation at the plasma membrane, phosphorylates PLCG2 at several sites, igniting the downstream signaling pathway through calcium mobilization, follo…	Cytoplasm. Cell membrane; Peripheral membrane protein. Nucleus. Note=In steady state, BTK is predominantly cytosolic. Following B-cell receptor (BCR) engagement by antigen, translocates to the plasma membrane through its PH domain. Plasma membrane localization is a critical step in the activation of BTK. A fraction of BTK also shuttles between the nucleus and the cytoplasm, and nuclear export is …	KVVALY*DYM#PM#NANDLQLR	SH3	-	Phosphorylated by autocatalysis. Phosphorylation at Tyr-551 is followed by autophosphorylation of Tyr-223 which may create a docking site for a SH2 containing protein	YES	Tyr Met	3	789.369	8	NA	NA	NA	NA	20505723	20568247	23886777	24368027	NA	NA	NA	NA	20536985	24127402	NA	NA	NA	0.99696	0.980251	NA
51	Q06187	BTK_HUMAN	BTK	Btk;Btk iso 2	§344; §378	Tyrosine-protein kinase BTK	Non-receptor tyrosine kinase indispensable for B lymphocyte development, differentiation and signaling. Binding of antigen to the B-cell antigen receptor (BCR) triggers signaling that ultimately leads to B-cell activation. After BCR engagement and activation at the plasma membrane, phosphorylates PLCG2 at several sites, igniting the downstream signaling pathway through calcium mobilization, follo…	Cytoplasm. Cell membrane; Peripheral membrane protein. Nucleus. Note=In steady state, BTK is predominantly cytosolic. Following B-cell receptor (BCR) engagement by antigen, translocates to the plasma membrane through its PH domain. Plasma membrane localization is a critical step in the activation of BTK. A fraction of BTK also shuttles between the nucleus and the cytoplasm, and nuclear export is …	HYVVCSTPQSQY*YLAEK	SH2	-	-	YES	Tyr	3	718.318	1	NA	NA	NA	NA	16315779	16204982	10706411	8254383	NA	NA	NA	NA	1.62604e+07	9480397	NA	NA	NA	0.993209	0.770976	NA
52	Q06187	BTK_HUMAN	BTK	Btk;Btk iso 2	§345; 379	Tyrosine-protein kinase BTK	Non-receptor tyrosine kinase indispensable for B lymphocyte development, differentiation and signaling. Binding of antigen to the B-cell antigen receptor (BCR) triggers signaling that ultimately leads to B-cell activation. After BCR engagement and activation at the plasma membrane, phosphorylates PLCG2 at several sites, igniting the downstream signaling pathway through calcium mobilization, follo…	Cytoplasm. Cell membrane; Peripheral membrane protein. Nucleus. Note=In steady state, BTK is predominantly cytosolic. Following B-cell receptor (BCR) engagement by antigen, translocates to the plasma membrane through its PH domain. Plasma membrane localization is a critical step in the activation of BTK. A fraction of BTK also shuttles between the nucleus and the cytoplasm, and nuclear export is …	HYVVCSTPQSQYY*LAEK	SH2	-	-	YES	Tyr	3	718.318	2	NA	NA	NA	NA	16315779	16204982	10706411	8254383	NA	NA	NA	NA	1.62604e+07	9480397	NA	NA	NA	0.993209	0.770976	NA
53	Q06187	BTK_HUMAN	BTK	Btk;Btk iso 2	39; 73	Tyrosine-protein kinase BTK	Non-receptor tyrosine kinase indispensable for B lymphocyte development, differentiation and signaling. Binding of antigen to the B-cell antigen receptor (BCR) triggers signaling that ultimately leads to B-cell activation. After BCR engagement and activation at the plasma membrane, phosphorylates PLCG2 at several sites, igniting the downstream signaling pathway through calcium mobilization, follo…	Cytoplasm. Cell membrane; Peripheral membrane protein. Nucleus. Note=In steady state, BTK is predominantly cytosolic. Following B-cell receptor (BCR) engagement by antigen, translocates to the plasma membrane through its PH domain. Plasma membrane localization is a critical step in the activation of BTK. A fraction of BTK also shuttles between the nucleus and the cytoplasm, and nuclear export is …	LSY*YEYDFER	PH/Binding site (Inositol-(1,3,4,5)-tetrakisphosphate)	The PH domain mediates the binding to inositol polyphosphate and phosphoinositides, leading to its targeting to the plasma membrane. It is extended in the BTK kinase family by a region designated the TH (Tec homology) domain, which consists of about 80 residues preceding the SH3 domain.	-	YES	Tyr	2	732.79	1	797943	1662455	357055	NA	272055	205578	NA	NA	NA	NA	NA	0	0	NA	NA	0.479979	1	0.755649	NA	NA
54	Q8IXP5	CK053_HUMAN	C11orf53	C11orf53	10, 11, 16, 26	Uncharacterized protein C11orf53	-	-	TSGY*Y*GVRRS*FLSDSDFHNS*K	-	-	-	YES	Tyr Ser	3	915.006	1	7447504	6168368	6586497	6631746	7705259	7119055	6476376	5860226	7738318	7823369	6807936	6.60912e+06	7412157	6168301	7.78084e+06	0.828246	0.993177	0.923922	0.904862	0.989129
55	Q9HB71	CYBP_HUMAN	CACYBP	CACYBP;CACYBP iso 3	§199; 156	Calcyclin-binding protein	Calcium-dependent ubiquitination--> proteasomal degradation; ubiquitin-mediated degradation of CTNNB1; Wnt signaling pathway	Nucleus {ECO:0000269|PubMed:12895292}. Cytoplasm {ECO:0000269|PubMed:12895292}. Note=Cytoplasmic at low calcium concentrations. In neuroblastoma cells, after a retinoic acid (RA) induction and calcium increase, it localizes in both the nucleus and cytoplasm. The nuclear fraction may be phosphorylated.	KIY*EDGDDDMKR	SGS	Interaction with S100A6; interaction with SKP1	-	YES	Tyr	3	522.216	4	NA	NA	NA	NA	1712766	2136748	2024575	4149096	NA	NA	NA	NA	1924757	NA	NA	NA	NA	0.801576	0.487956	NA
56	P27708	PYR1_HUMAN	CAD	CAD	1103	CAD protein	Enzymatic activity of the pyrimidine pathway	Cytoplasm {ECO:0000269|PubMed:15890648}. Nucleus {ECO:0000269|PubMed:15890648}. Note=Cytosolic and unphosphorylated in resting cells, translocates to the nucleus in response to EGF stimulation, nuclear import promotes optimal cell growth.	M#NVAYT*DGDLER	ATP-grasp2/ CPSaseB	-	-	NOT	Thr Met	2	740.295	6	6622416	11873290	18544519	23239256	NA	11094243	7848820	4195831	10403915	11004746	9247853	2.08919e+07	11094243	6.02233e+06	1.07043e+07	0.557757	0.797982	1	0.534581	0.945403
57	P62158	CALM_HUMAN	CALM1	Calmodulin	§100	Calmodulin	Control of a large number of enzymes (protein kinases and phosphatases), ion channels, aquoportins and other proteins by Ca(2+); centrosome cycle regulation and progression through cytokinesis	Cytoplasm, cytoskeleton, spindle {ECO:0000269|PubMed:16760425}. Cytoplasm, cytoskeleton, spindle pole {ECO:0000269|PubMed:16760425}. Note=Distributed throughout the cell during interphase, but during mitosis becomes dramatically localized to the spindle poles and the spindle microtubules.	VFDKDGNGY*ISAAELR	EF-hand 3	-	-	YES	Tyr	3	612.284	9	7785099	8976244	4582243	5892958	36333121	37001440	75187195	58854880	2722269	2049875	8.38067e+06	5.2376e+06	3.66673e+07	6.7021e+07	2386072	0.8673	0.777579	0.981938	0.782778	0.753002
58	P22681	CBL_HUMAN	CBL	CBL	§674	E3 ubiquitin-protein ligase CBL	Negative regulator of signaling pathways; E3 ubiquitin-protein ligase; recognition of activated receptor tyrosine kinases; mediation of ubiquitination and degradation of SRC family proteins; signal transduction in hematopoietic cells	Cytoplasm. Cell membrane. Note=Colocalizes with FGFR2 in lipid rafts at the cell membrane.	IKPSSSANAIY*SLAARPLPVPK	Pro-rich	Interaction with CD2AP	-	YES	Tyr	3	787.429	1	NA	NA	NA	NA	190381	285373	7223746	7108884	NA	NA	NA	NA	0	7166315	NA	NA	NA	0.66713	0.984099	NA
59	P15391	CD19_HUMAN	CD19	CD19;CD19 iso 2	§508; 509	B-lymphocyte antigen CD19	Assembles with the antigen receptor of B-lymphocytes in order to decrease the threshold for antigen receptor-dependent stimulation	Membrane; Single-pass type I membrane protein.	GILY*AAPQLR	Cytoplasmic	-	Phosphorylated on tyrosine following B-cell activation. Phosphorylated on tyrosine residues by LYN.	YES	Tyr	2	591.308	1	959703	346709	177958	221214	5106557	4447143	5310709	5317438	NA	NA	NA	0	4776850	5.31407e+06	NA	0.361267	0.804461	0.870869	0.998735	NA
60	Q9Y5K6	CD2AP_HUMAN	CD2AP	CD2AP	§87	CD2-associated protein	Adapter protein between membrane proteins and the actin cytoskeleton; modulation of RET in collaboration with CBLC; protein binding;	Cytoplasm, cytoskeleton {ECO:0000250}. Cell projection, ruffle {ECO:0000250}. Note=Colocalizes with F-actin and BCAR1/p130Cas in membrane ruffles. Located at podocyte slit diaphragm between podocyte foot processes (By similarity). During late anaphase and telophase, concentrates in the vicinity of the midzone microtubules and in the midbody in late telophase. {ECO:0000250, ECO:0000269|PubMed:1580…	IST*YGLPAGGIQPHPQTK	-	Interaction with ANLN and localization to the midbody	-	YES	Thr	3	648.991	2	NA	NA	NA	NA	904327	745223	5580808	5223128	NA	NA	NA	NA	824775	5401968	NA	NA	NA	0.824064	0.935909	NA
61	Q16543	CDC37_HUMAN	CDC37	CDC37	§278	Hsp90 co-chaperone Cdc37	Co-chaperone that binds to numerous kinases and promotes the interaction with the Hsp90 complex	Cytoplasm {ECO:0000269|PubMed:9482106}.	AM#KEY*EEEER	-	-	-	NOT	Tyr Met	2	705.268	7	NA	146216	NA	209771	782397	825348	4722292	3913107	NA	166219	0	0	803872	4.3177e+06	0	1	1	0.94796	0.828646	1
62	P24941	CDK2_HUMAN	CDK2	CDK2;CDK3;CDK2 iso2 iso 2	§15; §15; 15	Cyclin-dependent kinase 2	Serine/threonine-protein kinase involved in the control of the cell cycle; essential for meiosis, but dispensable for mitosis	Cytoplasm, cytoskeleton, microtubule organizing center, centrosome. Nucleus, Cajal body. Cytoplasm. Endosome. Note=Localized at the centrosomes in late G2 phase after separation of the centrosomes but before the start of prophase. Nuclear-cytoplasmic trafficking is mediated during the inhibition by 1,25-(OH)(2)D(3).	VEKIGEGTY*GVVYK	Nucleotide binding (ATP)	-	Phosphorylated by WEE1. Phosphorylation at Tyr-15 by WEE1 reduces slightly kinase activity. Phosphorylated on Thr-14 and Tyr-15 during S and G2 phases before being dephosphorylated by CDC25A	YES	Tyr	3	541.267	1	626546	871439	NA	NA	6712842	7179424	6049067	4983771	NA	NA	748992	NA	6946133	5516419	NA	0.718979	NA	0.935011	0.823891	NA
63	P23528	COF1_HUMAN	CFL1	Cofilin-1	§140	Cofilin-1	Binds to F-actin; regulation of cytoskeleton dynamics; up-regulation of atypical chemokine receptor ACKR2	Nucleus matrix {ECO:0000269|PubMed:15580268}. Cytoplasm, cytoskeleton {ECO:0000269|PubMed:15580268}. Cell projection, ruffle membrane {ECO:0000269|PubMed:15580268}; Peripheral membrane protein {ECO:0000269|PubMed:15580268}; Cytoplasmic side {ECO:0000269|PubMed:15580268}. Cell projection, lamellipodium membrane {ECO:0000269|PubMed:15580268}; Peripheral membrane protein {ECO:0000269|PubMed:15580268…	LTGIKHELQANCY*EEVKDR	ADF-H	-	-	YES	Tyr	4	596.533	6	271705	136359	326841	NA	4242599	4523328	14390623	14439978	344197	103767	0	0	4.38296e+06	1.44153e+07	NA	0.501864	1	0.937938	0.996582	0.301476
64	P23528	COF1_HUMAN	CFL1	Cofilin-1;Cofilin-2;Cofilin-2 iso 3	§82; §82; 65	Cofilin-1	Binds to F-actin; regulation of cytoskeleton dynamics; up-regulation of atypical chemokine receptor ACKR2	Nucleus matrix {ECO:0000269|PubMed:15580268}. Cytoplasm, cytoskeleton {ECO:0000269|PubMed:15580268}. Cell projection, ruffle membrane {ECO:0000269|PubMed:15580268}; Peripheral membrane protein {ECO:0000269|PubMed:15580268}; Cytoplasmic side {ECO:0000269|PubMed:15580268}. Cell projection, lamellipodium membrane {ECO:0000269|PubMed:15580268}; Peripheral membrane protein {ECO:0000269|PubMed:15580268…	Y*ALYDATYETK	ADF-H	-	-	YES	Tyr	2	709.3	4	NA	NA	NA	NA	11697401	16475566	41676084	36281432	NA	NA	NA	NA	1.40865e+07	38978758	NA	NA	NA	0.709985	0.870558	NA
65	P23528	COF1_HUMAN	CFL1	Cofilin-1;Cofilin-2;Cofilin-2 iso 3	§85; §85; §68	Cofilin-1	Binds to F-actin; regulation of cytoskeleton dynamics; up-regulation of atypical chemokine receptor ACKR2	Nucleus matrix {ECO:0000269|PubMed:15580268}. Cytoplasm, cytoskeleton {ECO:0000269|PubMed:15580268}. Cell projection, ruffle membrane {ECO:0000269|PubMed:15580268}; Peripheral membrane protein {ECO:0000269|PubMed:15580268}; Cytoplasmic side {ECO:0000269|PubMed:15580268}. Cell projection, lamellipodium membrane {ECO:0000269|PubMed:15580268}; Peripheral membrane protein {ECO:0000269|PubMed:15580268…	YALY*DATYETKESKKEDLVFIFWAPESAPLK	ADF-H	-	-	YES	Tyr	4	933.959	4	NA	NA	NA	NA	16951304	15337760	57634720	52330324	NA	NA	NA	NA	16144532	54982522	NA	NA	NA	0.904813	0.907965	NA
66	P23528	COF1_HUMAN	CFL1	Cofilin-1;Cofilin-2;Cofilin-2 iso 3	§88; §88; 71	Cofilin-1	Binds to F-actin; regulation of cytoskeleton dynamics; up-regulation of atypical chemokine receptor ACKR2	Nucleus matrix {ECO:0000269|PubMed:15580268}. Cytoplasm, cytoskeleton {ECO:0000269|PubMed:15580268}. Cell projection, ruffle membrane {ECO:0000269|PubMed:15580268}; Peripheral membrane protein {ECO:0000269|PubMed:15580268}; Cytoplasmic side {ECO:0000269|PubMed:15580268}. Cell projection, lamellipodium membrane {ECO:0000269|PubMed:15580268}; Peripheral membrane protein {ECO:0000269|PubMed:15580268…	YALYDAT*YETK	ADF-H	-	-	YES	Thr	2	709.3	1	NA	NA	NA	NA	11697401	16475566	41676084	36281432	NA	NA	NA	NA	1.40865e+07	38978758	NA	NA	NA	0.709985	0.870558	NA
67	P23528	COF1_HUMAN	CFL1	Cofilin-1;Cofilin-2;Cofilin-2 iso 3	§89; §89; 72	Cofilin-1	Binds to F-actin; regulation of cytoskeleton dynamics; up-regulation of atypical chemokine receptor ACKR2	Nucleus matrix {ECO:0000269|PubMed:15580268}. Cytoplasm, cytoskeleton {ECO:0000269|PubMed:15580268}. Cell projection, ruffle membrane {ECO:0000269|PubMed:15580268}; Peripheral membrane protein {ECO:0000269|PubMed:15580268}; Cytoplasmic side {ECO:0000269|PubMed:15580268}. Cell projection, lamellipodium membrane {ECO:0000269|PubMed:15580268}; Peripheral membrane protein {ECO:0000269|PubMed:15580268…	YALYDATY*ETKESK	ADF-H	-	-	YES	Tyr	3	587.926	8	368304	523121	352613	343571	38469758	28272978	177894832	113073805	NA	NA	0	0	33371368	1.45484e+08	NA	0.704051	0.974357	0.73494	0.635622	NA
68	P23528	COF1_HUMAN	CFL1	Cofilin-1;Cofilin-2;Cofilin-2 iso 3	§91; §91; 74	Cofilin-1	Binds to F-actin; regulation of cytoskeleton dynamics; up-regulation of atypical chemokine receptor ACKR2	Nucleus matrix {ECO:0000269|PubMed:15580268}. Cytoplasm, cytoskeleton {ECO:0000269|PubMed:15580268}. Cell projection, ruffle membrane {ECO:0000269|PubMed:15580268}; Peripheral membrane protein {ECO:0000269|PubMed:15580268}; Cytoplasmic side {ECO:0000269|PubMed:15580268}. Cell projection, lamellipodium membrane {ECO:0000269|PubMed:15580268}; Peripheral membrane protein {ECO:0000269|PubMed:15580268…	YALYDATYET*KESKKEDLVFIFWAPESAPLK	ADF-H	-	-	YES	Thr	4	933.959	2	NA	NA	NA	NA	16951304	15337760	57634720	52330324	NA	NA	NA	NA	16144532	54982522	NA	NA	NA	0.904813	0.907965	NA
69	Q8IWX8	CHERP_HUMAN	CHERP	CHERP	§894	Calcium homeostasis endoplasmic reticulum protein	Calcium homeostasis, growth and proliferation	Cytoplasm {ECO:0000269|PubMed:10794731, ECO:0000269|PubMed:12656674, ECO:0000269|PubMed:8010949}. Cytoplasm, perinuclear region {ECO:0000269|PubMed:10794731, ECO:0000269|PubMed:12656674, ECO:0000269|PubMed:8010949}. Endoplasmic reticulum {ECO:0000269|PubMed:10794731, ECO:0000269|PubMed:12656674, ECO:0000269|PubMed:8010949}. Note=Distributed throughout the cytoplasm and also localizes to the perin…	GVGVALDDPY*ENYRR	-	-	-	YES	Tyr	3	601.94	6	2146100	1415598	NA	NA	17993175	22585401	143129392	59313032	NA	NA	1780849	NA	20289288	NA	NA	0.659614	NA	0.796673	0.414401	NA
70	Q14011	CIRBP_HUMAN	CIRBP	CIRBP	§160	Cold-inducible RNA-binding protein	Cold-inducible mRNA binding protein that plays a protective role in the genotoxic stress response by stabilizing transcripts of genes involved in cell survival. Acts as a translational activator. Seems to play an essential role in cold-induced suppression of cell proliferation. Binds specifically to the 3'-untranslated regions (3'-UTRs) of stress-responsive transcripts RPA2 and TXN. Acts as a tra…	Nucleus, nucleoplasm {ECO:0000269|PubMed:11574538}. Cytoplasm {ECO:0000269|PubMed:11574538}. Note=Translocates from the nucleus to the cytoplasm after exposure to UV radiation. Translocates from the nucleus to the cytoplasm into stress granules upon various cytoplasmic stresses, such as osmotic and heat shocks. Its recruitment into stress granules occurs in the absence of TIAR proteins (By simila…	SSGGSY*RDSYDSYATHNE	-	-	-	YES	Tyr	3	692.592	1	NA	NA	NA	NA	1163303	1242392	7645662	5761522	NA	NA	NA	NA	1.20285e+06	6703592	NA	NA	NA	0.936341	0.753567	NA
71	P49759	CLK1_HUMAN	CLK1	CLK1;CLK1 iso 3	411; 453	Dual specificity protein kinase CLK1	Phosphorylates serine- and arginine-rich (SR) proteins of the spliceosomal complex	Nucleus.	KRKY*FHHDR	Protein kinase	-	-	YES	Tyr	3	456.223	2	1853591	1974670	1868270	1341393	1102238	1349225	1620335	1646479	1928487	1671193	1.91413e+06	1.60483e+06	1.22573e+06	1633407	1799840	0.938684	0.717987	0.816942	0.984121	0.866582
72	P54105	ICLN_HUMAN	CLNS1A	ICLN	§214	Methylosome subunit pICln	Chaperone that regulates the assembly of spliceosomal U1, U2, U4 and U5 small nuclear ribonucleoproteins (snRNPs), the building blocks of the spliceosome. Thereby, plays an important role in the splicing of cellular pre-mRNAs. Most spliceosomal snRNPs contain a common set of Sm proteins SNRPB, SNRPD1, SNRPD2, SNRPD3, SNRPE, SNRPF and SNRPG that assemble in a heptameric protein ring on the Sm site…	Cytoplasm, cytosol {ECO:0000269|PubMed:18984161}. Nucleus {ECO:0000269|PubMed:18984161}. Cytoplasm, cytoskeleton {ECO:0000269|PubMed:18984161}. Note=A small fraction is also associated with the cytoskeleton.	TEDSIRDY*EDGM#EVDTTPTVAGQFEDADVDH	-	-	-	YES	Tyr Met	4	889.108	6	NA	NA	NA	NA	2301687	2907994	24192694	23595278	NA	NA	NA	NA	2.60484e+06	23893986	NA	NA	NA	0.791503	0.975306	NA
73	Q00610	CLH1_HUMAN	CLTC	CLTC;CLTC iso2 iso 2	§1206; 1206	Clathrin heavy chain 1	Clathrin is the major protein of the polyhedral coat of coated pits and vesicles. Two different adapter protein complexes link the clathrin lattice either to the plasma membrane or to the trans-Golgi network.	Cytoplasmic vesicle membrane {ECO:0000269|PubMed:17081065}; Peripheral membrane protein {ECO:0000269|PubMed:17081065}; Cytoplasmic side {ECO:0000269|PubMed:17081065}. Membrane, coated pit {ECO:0000269|PubMed:17081065}; Peripheral membrane protein {ECO:0000269|PubMed:17081065}; Cytoplasmic side {ECO:0000269|PubMed:17081065}. Melanosome {ECO:0000269|PubMed:17081065}. Note=Cytoplasmic face of coated…	LAELEEFINGPNNAHIQQVGDRCY*DEK	CHCR 5 / Heavy chain arm / Proximal segment	-	-	YES	Tyr	3	1080.49	1	7003045	11187932	4730709	4718383	5314150	4060513	3970865	4935063	NA	NA	9.09549e+06	4724546	4.68733e+06	4452964	NA	0.625946	0.997394	0.764095	0.804623	NA
74	Q00610	CLH1_HUMAN	CLTC	CLTC;CLTC iso2 iso 2	§634; 634	Clathrin heavy chain 1	Clathrin is the major protein of the polyhedral coat of coated pits and vesicles. Two different adapter protein complexes link the clathrin lattice either to the plasma membrane or to the trans-Golgi network.	Cytoplasmic vesicle membrane {ECO:0000269|PubMed:17081065}; Peripheral membrane protein {ECO:0000269|PubMed:17081065}; Cytoplasmic side {ECO:0000269|PubMed:17081065}. Membrane, coated pit {ECO:0000269|PubMed:17081065}; Peripheral membrane protein {ECO:0000269|PubMed:17081065}; Cytoplasmic side {ECO:0000269|PubMed:17081065}. Melanosome {ECO:0000269|PubMed:17081065}. Note=Cytoplasmic face of coated…	ALEHFTDLY*DIKR	CHCR 1 / Heavy chain arm /Distal segment	-	-	YES	Tyr	3	567.606	8	25504468	25311476	18541097	18637512	18502629	30454007	20707642	14498776	2823755	2902685	25407972	1.85893e+07	24478318	17603209	2863220	0.992433	0.994827	0.60756	0.700165	0.972808
75	P62633	CNBP_HUMAN	CNBP	ZNF9;ZNF9 iso2 iso 2;ZNF9 iso4 iso 3;ZNF9 iso4 iso 4;ZNF9 iso4 iso 5;ZNF9 iso4 iso 6;ZNF9 iso4 iso 7;ZNF9 iso4 iso 8	§99; 92; 89; 100; 94; 101; 82; 93	Cellular nucleic acid-binding protein	Single-stranded DNA-binding protein, with specificity to the sterol regulatory element (SRE). Involved in sterol-mediated repression.	Cytoplasm {ECO:0000250}. Endoplasmic reticulum {ECO:0000250}.	EQCCY*NCGKPGHLAR	Zinc finger (CCHC-type 4)	-	-	YES	Tyr	3	643.923	2	NA	NA	NA	NA	NA	NA	3176608	5123354	NA	NA	NA	NA	NA	4149981	NA	NA	NA	NA	0.620025	NA
76	Q99439	CNN2_HUMAN	CNN2	calponin 2;calponin 2 iso2 iso 2	§184; 145	Calponin-2	Binding to actin, calmodulin, troponin C and tropomyosin	Cytoplasm, nucleus, nucleoplasm, cytoskeleton, cell-cell junction, membrane, focal adhesion.	CASQSGM#TAY*GTRR	Calponin-like 1	-	-	NOT	Tyr Met	3	547.889	2	NA	NA	NA	NA	254780	257044	2525247	3067059	NA	NA	NA	NA	0	2796153	NA	NA	NA	0.991192	0.823345	NA
77	Q53SF7	COBL1_HUMAN	COBLL1	COBLL1;COBLL1 iso2 iso 2;COBLL1 iso2 iso 3;COBLL1 iso2 iso 4	§318; 318; 280; 280	Cordon-bleu protein-like 1	Actin binding	Nucleus, cytoplasm, membrane, endomembrane sysyem, cell membrane, cell junction, extracellular exosome.	SNTISKPY*ISNTLPSDAPK	-	-	-	YES	Tyr	3	705.012	1	NA	NA	NA	NA	NA	NA	3876678	3290169	NA	NA	NA	NA	NA	3.58342e+06	NA	NA	NA	NA	0.848708	NA
78	Q53SF7	COBL1_HUMAN	COBLL1	COBLL1;COBLL1 iso2 iso 2;COBLL1 iso2 iso 3;COBLL1 iso2 iso 4	§955; 917; 917; 879	Cordon-bleu protein-like 1	Actin binding	Nucleus, cytoplasm, membrane, endomembrane sysyem, cell membrane, cell junction, extracellular exosome.	VSGHY*VTSAAAK	-	-	-	YES	Tyr	2	635.795	1	NA	NA	NA	NA	NA	NA	1724302	1119987	NA	NA	NA	NA	NA	1.42214e+06	NA	NA	NA	NA	0.649531	NA
79	Q5HYK3	COQ5_HUMAN	COQ5	COQ5	§283	2-methoxy-6-polyprenyl-1,4-benzoquinol methylase, mitochondrial	Conversion of DDMQH2 to DMQH2	Mitochondrion inner membrane {ECO:0000255|HAMAP-Rule:MF_03191, ECO:0000269|PubMed:25152161}; Peripheral membrane protein {ECO:0000255|HAMAP-Rule:MF_03191, ECO:0000269|PubMed:25152161}; Matrix side {ECO:0000255|HAMAP-Rule:MF_03191, ECO:0000269|PubMed:25152161}.	SYQY*LVESIR	-	-	-	YES	Tyr	2	669.311	2	3176927	4048490	1508103	960322	601179	272556	456795	NA	207227	273119	3.61271e+06	1.23421e+06	NA	0	0	0.784719	0.636775	0.453369	1	0.758743
80	P31146	COR1A_HUMAN	CORO1A	coronin 1A	§25	Coronin-1A	Invagination of large pieces of plasma membrane and formation of protrusions of the plasma membrane	Cytoplasm, cytoskeleton {ECO:0000250}. Cytoplasm, cell cortex {ECO:0000250}. Cytoplasmic vesicle, phagosome membrane {ECO:0000250}. Note=In non-infected macrophages, associated with the cortical microtubule network. In mycobacteria-infected macrophages, becomes progressively relocalized and retained around the mycobacterial phagosomes. Retention on the phagosomal membrane is strictly dependent on…	HVFGQPAKADQCY*EDVR	WD1	-	-	YES	Tyr	3	700.638	2	NA	NA	NA	NA	2149593	2452147	3130158	2607986	NA	NA	NA	NA	2300870	2869072	NA	NA	NA	0.876617	0.83318	NA
81	Q9ULV4	COR1C_HUMAN	CORO1C	coronin 1C;coronin 1C iso 2;coronin 1C iso 3	§299; 305; 352	Coronin-1C	Cytokinesis, motility, and signal transduction	Cell membrane {ECO:0000269|PubMed:12377779}. Cell projection, lamellipodium {ECO:0000269|PubMed:12377779}. Cytoplasm, cytoskeleton {ECO:0000269|PubMed:12377779}. Note=All isoforms localize in a diffuse and punctate pattern in the cytosol and are highly enriched in F-actin-rich areas. Isoform 3 colocalizes with the thin filaments of the sarcomere and with the postsynaptic area and the junctional s…	YFEITDES*PYVHYLNTFSSKEPQR	WD6	-	-	YES	Ser	4	758.344	2	8025160	8289171	7304050	7450052	5150756	6450503	1107970	980311	893822	476706	8.15717e+06	7377051	5.80063e+06	1.04414e+06	685264	0.96815	0.980403	0.798505	0.884781	0.533334
82	Q9ULV4	COR1C_HUMAN	CORO1C	coronin 1C;coronin 1C iso 2;coronin 1C iso 3	§301; 307; 354	Coronin-1C	Cytokinesis, motility, and signal transduction	Cell membrane {ECO:0000269|PubMed:12377779}. Cell projection, lamellipodium {ECO:0000269|PubMed:12377779}. Cytoplasm, cytoskeleton {ECO:0000269|PubMed:12377779}. Note=All isoforms localize in a diffuse and punctate pattern in the cytosol and are highly enriched in F-actin-rich areas. Isoform 3 colocalizes with the thin filaments of the sarcomere and with the postsynaptic area and the junctional s…	YFEITDESPY*VHYLNTFSSKEPQR	WD6	-	-	YES	Tyr	4	758.344	8	8025160	8289171	7304050	7450052	5150756	6450503	1107970	980311	893822	476706	8.15717e+06	7377051	5.80063e+06	1.04414e+06	685264	0.96815	0.980403	0.798505	0.884781	0.533334
83	O75131	CPNE3_HUMAN	CPNE3	CPNE3	§392	Copine-3	Calcium-dependent phospholipid-binding protein mediating cell migration via ERBB2	Nucleus {ECO:0000269|PubMed:20010870, ECO:0000269|PubMed:21087455}. Cytoplasm {ECO:0000269|PubMed:12949241, ECO:0000269|PubMed:20010870, ECO:0000269|PubMed:21087455}. Cell membrane {ECO:0000269|PubMed:20010870, ECO:0000269|PubMed:21087455}. Cell junction {ECO:0000269|PubMed:20010870}. Cell junction, focal adhesion {ECO:0000269|PubMed:20010870}. Note=Associates to the membrane in a calcium-depende…	LY*GPTNFSPIINHVAR	VWFA	-	-	YES	Tyr	3	626.98	9	7577503	7633988	8811633	9400627	12472737	15659312	2992414	2267182	272478	112774	7.60575e+06	9106130	1.4066e+07	2629798	NA	0.992601	0.937345	0.796506	0.757643	0.413883
84	Q16630	CPSF6_HUMAN	CPSF6	CPSF6;CPSF6 iso2 iso 2;CPSF6 iso2 iso 3	§74; 74; 74	Cleavage and polyadenylation specificity factor subunit 6	Component of the cleavage factor Im complex (CFIm) that plays a key role in pre-mRNA 3'-processing. Involved in association with NUDT21/CPSF5 in pre-MRNA 3'-end poly(A) site cleavage and poly(A) addition. CPSF6 binds to cleavage and polyadenylation RNA substrates and promotes RNA looping.	Nucleus {ECO:0000269|PubMed:15169763, ECO:0000269|PubMed:20695905, ECO:0000269|PubMed:9659921}. Note=In punctate subnuclear structures localized adjacent to nuclear speckles, called paraspeckles.	GAAPNVVY*TYTGKR	-	-	-	YES	Tyr	3	526.255	2	4979553	3766602	4471450	4255204	14125834	13235612	22306418	29312928	1818407	1972089	4.37308e+06	4363327	13680723	25809673	1895248	0.756414	0.951639	0.936979	0.760975	0.922071
85	Q16630	CPSF6_HUMAN	CPSF6	CPSF6;CPSF6 iso2 iso 2;CPSF6 iso2 iso 3	§75; 75; 75	Cleavage and polyadenylation specificity factor subunit 6	Component of the cleavage factor Im complex (CFIm) that plays a key role in pre-mRNA 3'-processing. Involved in association with NUDT21/CPSF5 in pre-MRNA 3'-end poly(A) site cleavage and poly(A) addition. CPSF6 binds to cleavage and polyadenylation RNA substrates and promotes RNA looping.	Nucleus {ECO:0000269|PubMed:15169763, ECO:0000269|PubMed:20695905, ECO:0000269|PubMed:9659921}. Note=In punctate subnuclear structures localized adjacent to nuclear speckles, called paraspeckles.	GAAPNVVYT*YTGKR	-	-	-	YES	Thr	3	526.255	1	4979553	3766602	4471450	4255204	14125834	13235612	22306418	29312928	1818407	1972089	4.37308e+06	4363327	13680723	25809673	1895248	0.756414	0.951639	0.936979	0.760975	0.922071
86	Q16630	CPSF6_HUMAN	CPSF6	CPSF6;CPSF6 iso2 iso 2;CPSF6 iso2 iso 3	§76; 76; 76	Cleavage and polyadenylation specificity factor subunit 6	Component of the cleavage factor Im complex (CFIm) that plays a key role in pre-mRNA 3'-processing. Involved in association with NUDT21/CPSF5 in pre-MRNA 3'-end poly(A) site cleavage and poly(A) addition. CPSF6 binds to cleavage and polyadenylation RNA substrates and promotes RNA looping.	Nucleus {ECO:0000269|PubMed:15169763, ECO:0000269|PubMed:20695905, ECO:0000269|PubMed:9659921}. Note=In punctate subnuclear structures localized adjacent to nuclear speckles, called paraspeckles.	GAAPNVVYTY*TGKR	-	-	-	YES	Tyr	3	526.255	3	4979553	3766602	4471450	4255204	14125834	13235612	22306418	29312928	1818407	1972089	4.37308e+06	4363327	13680723	25809673	1895248	0.756414	0.951639	0.936979	0.760975	0.922071
87	P46109	CRKL_HUMAN	CRKL	CRKL	§207	Crk-like protein	Transduction of intracellular signals	membrane; endomembrane system; cell membrane	NSNSYGIPEPAHAY*AQPQTTTPLPAVSGSPGAAITPLPSTQNGPVFAK	-	-	-	YES	Tyr	4	1221.35	4	123785315	123871957	24443734	32018189	329580125	283232528	144989370	137820428	2734794	1312965	123828636	2.8231e+07	3.06406e+08	141404899	NA	0.999301	0.763433	0.859374	0.950555	0.480096
88	Q9HCG8	CWC22_HUMAN	CWC22	NCM	§45	Pre-mRNA-splicing factor CWC22 homolog	-	-	DRDY*FDYSR	Arg-rich	-	-	YES	Tyr	3	439.503	1	NA	NA	NA	NA	NA	NA	1259000	434674	NA	NA	NA	NA	NA	NA	NA	NA	NA	NA	0.345253	NA
89	P00387	NB5R3_HUMAN	CYB5R3	CYB5R3;CYB5R3 iso 2;CYB5R3 iso 3	§82; 59; 115	NADH-cytochrome b5 reductase 3	Desaturation and elongation of fatty acids; cholesterol biosynthesis; drug metabolism	Isoform 1: Endoplasmic reticulum membrane; Lipid-anchor; Cytoplasmic side. Mitochondrion outer membrane; Lipid-anchor; Cytoplasmic side.; SUBCELLULAR LOCATION: Isoform 2: Cytoplasm. Note=Produces the soluble form found in erythrocytes.	FALPSPQHILGLPVGQHIYLS*AR	FAD-binding FR-type	-	-	YES	Ser	3	865.46	2	5085669	3796786	2600618	2697926	6077905	4233843	1149789	793524	32739	49189	4.44123e+06	2649272	5155874	971656	0	0.746566	0.963932	0.696596	0.690147	0.665576
90	P07108	ACBP_HUMAN	DBI	DBI;DBI iso2 iso 2;DBI iso5 iso 3;DBI iso5 iso 4;DBI iso5 iso 5;DBI iso5 iso 6	§29; 46; 30; 71; 90; 29	Acyl-CoA-binding protein	Binds medium- and long-chain acyl-CoA esters with very high affinity and may function as an intracellular carrier of acyl-CoA esters	Endoplasmic reticulum {ECO:0000269|PubMed:17953517, ECO:0000269|PubMed:21698759}. Golgi apparatus {ECO:0000269|PubMed:17953517, ECO:0000269|PubMed:21698759}. Note=Golgi localization is dependent on ligand binding (PubMed:17953517). {ECO:0000269|PubMed:17953517}.	TKPSDEEM#LFIY*GHYK	Acyl-CoA binding	-	-	YES	Tyr Met	3	685.304	7	4811813	7933886	4059464	5178990	8608145	6920569	1441399	1456331	NA	NA	6.37285e+06	4619227	7764357	1448865	NA	0.606489	0.783833	0.803956	0.989747	NA
91	Q9UJU6	DBNL_HUMAN	DBNL	DBNL;DBNL iso2 iso 2;DBNL iso3 iso 3;DBNL iso3 iso 4;DBNL iso3 iso 5	§140; §140; 140; 45; 37	Drebrin-like protein	Binding F-actin and DNM1 --> role in receptor-mediated endocytosis; reorganization of the actin cytoskeleton; possible effector of antigen receptor-signaling pathways in leukocytes; key component of the immunological synapse regulating T-cell activation	Cytoplasm, cytoskeleton {ECO:0000250|UniProtKB:Q62418}. Cell projection, lamellipodium {ECO:0000250|UniProtKB:Q62418}. Cell projection, ruffle {ECO:0000250|UniProtKB:Q62418}. Cytoplasm, cell cortex {ECO:0000250|UniProtKB:Q62418}. Cytoplasm, cytosol {ECO:0000250|UniProtKB:Q62418}. Cell junction, synapse {ECO:0000250|UniProtKB:Q62418}. Cell projection {ECO:0000250|UniProtKB:Q62418}. Cell membrane {…	ASGANY*SFHKESGR	-	-	-	YES	Tyr	3	530.895	2	NA	NA	NA	NA	547452	183416	3216627	3409519	NA	NA	NA	NA	NA	3313073	NA	NA	NA	0.335036	0.943425	NA
92	Q9UJU6	DBNL_HUMAN	DBNL	DBNL;DBNL iso2 iso 2;DBNL iso3 iso 3;DBNL iso3 iso 4;DBNL iso3 iso 5	§162; §162; 162; 67; 59	Drebrin-like protein	Binding F-actin and DNM1 --> role in receptor-mediated endocytosis; reorganization of the actin cytoskeleton; possible effector of antigen receptor-signaling pathways in leukocytes; key component of the immunological synapse regulating T-cell activation	Cytoplasm, cytoskeleton {ECO:0000250|UniProtKB:Q62418}. Cell projection, lamellipodium {ECO:0000250|UniProtKB:Q62418}. Cell projection, ruffle {ECO:0000250|UniProtKB:Q62418}. Cytoplasm, cell cortex {ECO:0000250|UniProtKB:Q62418}. Cytoplasm, cytosol {ECO:0000250|UniProtKB:Q62418}. Cell junction, synapse {ECO:0000250|UniProtKB:Q62418}. Cell projection {ECO:0000250|UniProtKB:Q62418}. Cell membrane {…	FQDVGPQAPVGSVY*QK	-	-	-	YES	Tyr	3	600.617	3	NA	NA	NA	NA	1063577	1518129	5962656	3610139	NA	NA	NA	NA	1290853	4.7864e+06	NA	NA	NA	0.700584	0.605458	NA
93	Q8IZD4	DCP1B_HUMAN	DCP1B	DCP1B;DCP1B iso 2	§191; §89	mRNA-decapping enzyme 1B	Degradation of mRNAs	Cytoplasm {ECO:0000269|PubMed:15067023}. Nucleus {ECO:0000250}.	KITSSSAIY*DNPNLIKPIPVKPSENQQQR	-	-	-	YES	Tyr	4	837.186	1	NA	NA	NA	NA	733519	720985	1076905	2538670	NA	NA	NA	NA	727252	NA	NA	NA	NA	0.982913	0.4242	NA
94	Q13838	DX39B_HUMAN	DDX39B	BAT1;BAT1 iso2 iso 2	§39; 39	Spliceosome RNA helicase DDX39B	Involved in nuclear export of spliced and unspliced mRNA. Assembling component of the TREX complex which is thought to couple mRNA transcription, processing and nuclear export, and specifically associates with spliced mRNA and not with unspliced pre-mRNA. TREX is recruited to spliced mRNAs by a transcription-independent mechanism, binds to mRNA upstream of the exon-junction complex (EJC) and is r…	Nucleus, cytoplasm	DVKGSY*VSIHSSGFR	-	-	-	YES	Tyr	3	573.601	1	NA	NA	NA	NA	NA	NA	2655574	1901878	NA	NA	NA	NA	NA	2278726	NA	NA	NA	NA	0.716183	NA
95	P17844	DDX5_HUMAN	DDX5	DDX5;DDX5 iso 2	§518; 439	Probable ATP-dependent RNA helicase DDX5	Regulation of pre-mRNA splicing	Nucleus, nucleolus {ECO:0000269|PubMed:10837141, ECO:0000269|PubMed:1996094}.	DRENYDRGY*SSLLKR	Transactivation domain	-	-	YES	Tyr	4	488.731	4	NA	NA	NA	NA	1166239	931412	16399514	17014130	NA	NA	NA	NA	1.04883e+06	16706822	NA	NA	NA	0.798646	0.963876	NA
96	P17844	DDX5_HUMAN	DDX5	DDX5;DDX5 iso 2	§519; §440	Probable ATP-dependent RNA helicase DDX5	Regulation of pre-mRNA splicing	Nucleus, nucleolus {ECO:0000269|PubMed:10837141, ECO:0000269|PubMed:1996094}.	DRENYDRGYS*SLLKR	Transactivation domain	-	-	YES	Ser	4	488.731	1	NA	NA	NA	NA	1166239	931412	16399514	17014130	NA	NA	NA	NA	1.04883e+06	16706822	NA	NA	NA	0.798646	0.963876	NA
97	P59665	DEF1_HUMAN	DEFA1	defensin, alpha 1;defensin, alpha 3	§80; §80	Neutrophil defensin 1	Defensin 1 and defensin 2 have antibacterial, fungicide and antiviral activities. Has antimicrobial activity against Gram-negative and Gram-positive bacteria. Defensins are thought to kill microbes by permeabilizing their plasma membrane.	Secreted.	Y*GTCIYQGR	HP 1-56/ Neutrophil defensin 1 / Neutrophil defensin 2	-	-	YES	Tyr	2	599.242	3	3237344	3556863	1130731	892291	1033948	1481674	NA	NA	194910	186083	3.3971e+06	1011511	1257811	NA	0	0.910168	0.789128	0.697824	NA	0.954712
98	P23743	DGKA_HUMAN	DGKA	DGKA	§623	Diacylglycerol kinase alpha	Upon cell stimulation converts the second messenger diacylglycerol into phosphatidate, initiating the resynthesis of phosphatidylinositols and attenuating protein kinase C activity	Cytosol, membrane	RPHGDIY*GINQALGATAK	-	-	-	YES	Tyr	3	654.658	4	NA	NA	NA	NA	1952812	2608464	16799733	15247337	NA	NA	NA	NA	2280638	16023535	NA	NA	NA	0.748644	0.907594	NA
99	O43143	DHX15_HUMAN	DHX15	DDX15	§13	Putative pre-mRNA-splicing factor ATP-dependent RNA helicase DHX15	Pre-mRNA processing factor involved in disassembly of spliceosomes after the release of mature mRNA.	Nucleus. Nucleus, nucleolus.	HRLDLGEDY*PSGK	-	-	-	YES	Tyr	3	522.903	3	NA	NA	NA	NA	1535134	1210205	6210769	7498436	NA	NA	NA	NA	1.37267e+06	6.8546e+06	NA	NA	NA	0.788338	0.828275	NA
100	Q08211	DHX9_HUMAN	DHX9	DDX9	§130	ATP-dependent RNA helicase A	Unwinds double-stranded DNA and RNA in a 3' to 5' direction. Alteration of secondary structure may subsequently influence interactions with proteins or other nucleic acids. Functions as a transcriptional activator. Component of the CRD-mediated complex that promotes MYC mRNA stability. Involved with LARP6 in the stabilization of type I collagen mRNAs for CO1A1 and CO1A2. As component of a large P…	Nucleus, nucleolus. Cytoplasm. Note=Localized in cytoplasmic mRNP granules containing untranslated mRNAs. Can shuttle between nucleus and cytoplasm.	AENNSEVGAS*GYGVPGPTWDR	Interaction with CREBBP	-	-	YES	Ser	3	748.318	1	NA	NA	NA	NA	1220204	1742936	4297465	4584975	NA	NA	NA	NA	1481570	4441220	NA	NA	NA	0.700085	0.937293	NA
101	Q08211	DHX9_HUMAN	DHX9	DDX9	§148	ATP-dependent RNA helicase A	Unwinds double-stranded DNA and RNA in a 3' to 5' direction. Alteration of secondary structure may subsequently influence interactions with proteins or other nucleic acids. Functions as a transcriptional activator. Component of the CRD-mediated complex that promotes MYC mRNA stability. Involved with LARP6 in the stabilization of type I collagen mRNAs for CO1A1 and CO1A2. As component of a large P…	Nucleus, nucleolus. Cytoplasm. Note=Localized in cytoplasmic mRNP granules containing untranslated mRNAs. Can shuttle between nucleus and cytoplasm.	GANLKDY*YSR	Interaction with CREBBP	-	-	YES	Tyr	3	422.855	7	1902910	971507	NA	NA	15754164	16908624	44431536	46865652	NA	NA	1.43721e+06	NA	16331394	45648594	NA	0.510538	NA	0.931724	0.948062	NA
102	Q08211	DHX9_HUMAN	DHX9	DDX9	§149	ATP-dependent RNA helicase A	Unwinds double-stranded DNA and RNA in a 3' to 5' direction. Alteration of secondary structure may subsequently influence interactions with proteins or other nucleic acids. Functions as a transcriptional activator. Component of the CRD-mediated complex that promotes MYC mRNA stability. Involved with LARP6 in the stabilization of type I collagen mRNAs for CO1A1 and CO1A2. As component of a large P…	Nucleus, nucleolus. Cytoplasm. Note=Localized in cytoplasmic mRNP granules containing untranslated mRNAs. Can shuttle between nucleus and cytoplasm.	GANLKDYY*SR	Interaction with CREBBP	-	-	YES	Tyr	2	633.779	2	NA	NA	NA	NA	255626	771732	2093739	2813169	NA	NA	NA	NA	NA	2453454	NA	NA	NA	0.331237	0.744263	NA
103	Q08211	DHX9_HUMAN	DHX9	DDX9	§150	ATP-dependent RNA helicase A	Unwinds double-stranded DNA and RNA in a 3' to 5' direction. Alteration of secondary structure may subsequently influence interactions with proteins or other nucleic acids. Functions as a transcriptional activator. Component of the CRD-mediated complex that promotes MYC mRNA stability. Involved with LARP6 in the stabilization of type I collagen mRNAs for CO1A1 and CO1A2. As component of a large P…	Nucleus, nucleolus. Cytoplasm. Note=Localized in cytoplasmic mRNP granules containing untranslated mRNAs. Can shuttle between nucleus and cytoplasm.	GANLKDYYS*R	Interaction with CREBBP	-	-	YES	Ser	2	633.779	2	NA	NA	NA	NA	255626	771732	2093739	2813169	NA	NA	NA	NA	NA	2453454	NA	NA	NA	0.331237	0.744263	NA
104	O60610	DIAP1_HUMAN	DIAPH1	Diaphanous-1;Diaphanous-1 iso2 iso 2;Diaphanous-1 iso2 iso 3	§373; 364; 364	Protein diaphanous homolog 1	Recruiting PFY1 to the membrane; assembling of F-actin structures; cytoskeletal organization	Cell membrane. Cell projection, ruffle membrane. Cytoplasm, cytoskeleton. Note=Membrane ruffles, especially at the tip of ruffles, of motile cells.	VQLNVFDEQGEEDS*YDLKGR	GBD/FH3	Interaction with the DAD domain	-	YES	Ser	3	807.692	5	4575741	4450373	3249488	3258620	3783078	3374771	2055718	3138985	334953	196173	4513057	3254054	3.57892e+06	2.59735e+06	0	0.972602	0.997198	0.89207	0.654899	0.585673
105	O60610	DIAP1_HUMAN	DIAPH1	Diaphanous-1;Diaphanous-1 iso2 iso 2;Diaphanous-1 iso2 iso 3	§773; 752; 764	Protein diaphanous homolog 1	Recruiting PFY1 to the membrane; assembling of F-actin structures; cytoskeletal organization	Cell membrane. Cell projection, ruffle membrane. Cytoplasm, cytoskeleton. Note=Membrane ruffles, especially at the tip of ruffles, of motile cells.	KLY*KPEVQLR	FH2	Nucleate and elongate nonbranched actin filaments	-	YES	Tyr	3	451.914	1	NA	NA	NA	NA	273661	353838	569761	1485999	NA	NA	NA	NA	0	NA	NA	NA	NA	0.773408	0.38342	NA
106	Q9Y238	DLEC1_HUMAN	DLEC1	DLEC1;DLEC1 iso 2;DLEC1 iso 3	438; 438; 438	Deleted in lung and esophageal cancer protein 1	May act as a tumor suppressor by inhibiting cell proliferation.	Cytoplasm {ECO:0000269|PubMed:10213508}.	GGM#VAPGMTCQY*IV	-	-	-	NOT	Tyr Met	3	527.217	1	9076806	14292096	16169497	9770672	7053976	6963122	10314080	7796012	12979050	13569832	11684451	1.29701e+07	7008549	9055046	13274441	0.635093	0.604266	0.98712	0.755861	0.956464
107	Q9NYC9	DYH9_HUMAN	DNAH9	DNAH9;DNAH9 iso 2	1289; 1289	Dynein heavy chain 9, axonemal	Dynein has ATPase activity	Cytoplasm, cytoskeleton, cilium axoneme.	LFEVNVPDY*KQLR	Stem region	-	-	YES	Tyr	2	850.924	3	8959513	15425810	6027272	9766626	7113494	9841794	2508439	5623452	9292167	6110557	1.21927e+07	7896949	8477644	NA	7701362	0.580813	0.617129	0.722784	0.446067	0.657603
108	O75937	DNJC8_HUMAN	DNAJC8	DNAJC8	§129	DnaJ homolog subfamily C member 8	mRNA splicing	Nucleus, cytoplasm, intercellular bridge, nucleoplasm	ALDVIQAGKEY*VEHTVK	-	-	-	YES	Tyr	3	660.666	4	263525	562202	147924	510853	4058487	4927985	8793296	6696279	NA	NA	NA	NA	4493236	7.74479e+06	NA	0.468737	0.289563	0.823559	0.761521	NA
109	Q5JSL3	DOC11_HUMAN	DOCK11	DOCK11	§1225	Dedicator of cytokinesis protein 11	Guanine nucleotid-exchange factor (GEF) that activates CDC42	Cytosol	GSLSTDKDTAYGS*FQNGHGIKR	-	-	-	YES	Ser	4	605.531	1	NA	NA	NA	NA	NA	NA	3477149	2882474	NA	NA	NA	NA	NA	3.17981e+06	NA	NA	NA	NA	0.828976	NA
110	Q99704	DOK1_HUMAN	DOK1	DOK1;DOK1 iso 3	§398; 259	Docking protein 1	Enzymatically inert adaptor or scaffolding proteins; negative regulator of the insuline signaling pathway; integrin activation	Isoform 1: Cytoplasm. Nucleus.; SUBCELLULAR LOCATION: Isoform 3: Cytoplasm, perinuclear region.	VKEEGY*ELPYNPATDDYAVPPPR	Pro-rich	-	The phosphotyrosine is phosphorylated by INSR	YES	Tyr	3	900.746	4	NA	NA	NA	NA	2557384	2990408	17083141	16370705	NA	NA	NA	NA	2773896	16726923	NA	NA	NA	0.855196	0.958296	NA
111	O60496	DOK2_HUMAN	DOK2	DOK2	§299	Docking protein 2	Enzymatically inert adaptor or scaffolding proteins; modulate the cellular proliferation induced by IL-4, IL-2, IL-3; modulate Bcr-Abl signaling; attenuation of EGF-stimulated MAP kinase activation	Cytosol	GQEGEY*AVPFDAVAR	-	-	-	YES	Tyr	2	844.869	1	NA	NA	NA	NA	NA	NA	1258471	1380087	NA	NA	NA	NA	NA	1319279	NA	NA	NA	NA	0.911878	NA
112	Q7L591	DOK3_HUMAN	DOK3	DOK3	§398	Docking protein 3	Enzymatically inert adaptor or scaffolding proteins; negative regulator of JNK signaling in B-cells through interaction with INPP5D/SHIP1; modulation of ABL1 function	Cytoplasm {ECO:0000250}. Cell membrane {ECO:0000250}; Peripheral membrane protein {ECO:0000250}; Cytoplasmic side {ECO:0000250}.	ASGPPGNEHLY*ENLCVLEASPTLHGGEPEPHEGPGSR	Pro-rich	-	-	YES	Tyr	4	993.697	3	1615310	1491078	2470230	3076202	26919706	24953952	6888557	8082948	NA	NA	1553194	2773216	25936829	7.48575e+06	NA	0.923091	0.803013	0.926977	0.852233	NA
113	P24534	EF1B_HUMAN	EEF1B2	eEF1B	§126	Elongation factor 1-beta	EF-1-beta and EF-1-delta stimulate the exchange of GDP bound to EF-1-alpha to GTP.	Nucleus, nucleolus, cytoplasm, endoplasmic reticulum, eukaryotic translation elongation factor 1 complex	LAQY*ESKK	-	-	-	YES	Tyr	2	523.75	3	NA	NA	NA	NA	2637450	1625610	9359394	19837767	NA	NA	NA	NA	2131530	NA	NA	NA	NA	0.616357	0.471797	NA
114	P24534	EF1B_HUMAN	EEF1B2	eEF1B	§182	Elongation factor 1-beta	EF-1-beta and EF-1-delta stimulate the exchange of GDP bound to EF-1-alpha to GTP.	Nucleus, nucleolus, cytoplasm, endoplasmic reticulum, eukaryotic translation elongation factor 1 complex	LVPVGY*GIK	-	-	-	YES	Tyr	2	513.275	5	2062322	3573269	2255013	2272925	5314074	5353957	22326545	22096959	777097	413064	2.8178e+06	2263969	5.33402e+06	22211752	595080	0.577153	0.992119	0.992551	0.989717	0.531548
115	P13639	EF2_HUMAN	EEF2	EEF2	§760	Elongation factor 2	Catalyzes the GTP-dependent ribosomal translocation step during translation elongation. During this step, the ribosome changes from the pre-translocational (PRE) to the post-translocational (POST) state as the newly formed A-site-bound peptidyl-tRNA and P-site-bound deacylated tRNA move to the P and E sites, respectively. Catalyzes the coordinated movement of the two tRNA molecules, the mRNA and …	Cytoplasm. Nucleus {ECO:0000269|PubMed:24648518}. Note=Phosphorylation by CSK promotes cleavage and SUMOylation-dependent nuclear translocation of the C-terminal cleavage product. {ECO:0000269|PubMed:24648518}.	LM#EPIYLVEIQCPEQVVGGIY*GVLNR	-	-	-	NOT	Tyr Met	3	1029.18	1	NA	NA	NA	NA	NA	NA	598811	1141502	NA	NA	NA	NA	NA	870156	NA	NA	NA	NA	0.524582	NA
116	Q14152	EIF3A_HUMAN	EIF3A	eIF3-theta	§4	Eukaryotic translation initiation factor 3 subunit A	Component of the eukaryotic translation initiation factor 3 (eIF-3) complex, which is required for several steps in the initiation of protein synthesis. The eIF-3 complex associates with the 40S ribosome and facilitates the recruitment of eIF-1, eIF-1A, eIF-2:GTP:methionyl-tRNAi and eIF-5 to form the 43S pre-initiation complex (43S PIC). The eIF-3 complex stimulates mRNA recruitment to the 43S PI…	Cytoplasm {ECO:0000255|HAMAP-Rule:MF_03000, ECO:0000269|PubMed:9150439}.	PAY*FQRPENALKR	-	-	-	YES	Tyr	3	557.279	2	755384	717865	829912	1416409	2238504	1397460	13089920	13784466	1048365	697372	736624	1.12316e+06	1817982	13437193	872868	0.950331	0.585927	0.624283	0.949614	0.6652
117	Q99613	EIF3C_HUMAN	EIF3C	EIF3C;EIF3CL;EIF3C iso 2	§880; §881; 870	Eukaryotic translation initiation factor 3 subunit C	Component of the eukaryotic translation initiation factor 3 (eIF-3) complex, which is required for several steps in the initiation of protein synthesis. The eIF-3 complex associates with the 40S ribosome and facilitates the recruitment of eIF-1, eIF-1A, eIF-2:GTP:methionyl-tRNAi and eIF-5 to form the 43S preinitiation complex (43S PIC). The eIF-3 complex stimulates mRNA recruitment to the 43S PIC…	Cytoplasm {ECO:0000255|HAMAP-Rule:MF_03002}.	QGT*YGGYFR	-	-	-	YES	Thr	2	564.729	1	NA	NA	NA	NA	5685790	5922948	44365150	25713655	NA	NA	NA	NA	5804369	3.50394e+07	NA	NA	NA	0.959959	0.579591	NA
118	Q99613	EIF3C_HUMAN	EIF3C	EIF3C;EIF3CL;EIF3C iso 2	§884; §885; 874	Eukaryotic translation initiation factor 3 subunit C	Component of the eukaryotic translation initiation factor 3 (eIF-3) complex, which is required for several steps in the initiation of protein synthesis. The eIF-3 complex associates with the 40S ribosome and facilitates the recruitment of eIF-1, eIF-1A, eIF-2:GTP:methionyl-tRNAi and eIF-5 to form the 43S preinitiation complex (43S PIC). The eIF-3 complex stimulates mRNA recruitment to the 43S PIC…	Cytoplasm {ECO:0000255|HAMAP-Rule:MF_03002}.	QGTYGGY*FR	-	-	-	YES	Tyr	2	564.729	1	NA	NA	NA	NA	5685790	5922948	44365150	25713655	NA	NA	NA	NA	5804369	3.50394e+07	NA	NA	NA	0.959959	0.579591	NA
119	Q9Y262	EIF3L_HUMAN	EIF3L	eIF3S6IP;EIF3S6IP iso2 iso 2	§36; 36	Eukaryotic translation initiation factor 3 subunit L	Component of the eukaryotic translation initiation factor 3 (eIF-3) complex, which is required for several steps in the initiation of protein synthesis (PubMed17581632, PubMed25849773, PubMed27462815). The eIF-3 complex associates with the 40S ribosome and facilitates the recruitment of eIF-1, eIF-1A, eIF-2:GTP:methionyl-tRNAi and eIF-5 to form the 43S pre-initiation complex (43S PIC). The eIF-3 …	Cytoplasm,nucleus, membrane	QDLAY*ER	-	-	-	YES	Tyr	2	487.703	1	NA	NA	NA	NA	NA	NA	1134953	537561	NA	NA	NA	NA	NA	NA	NA	NA	NA	NA	0.473642	NA
120	P23588	IF4B_HUMAN	EIF4B	EIF4B;EIF4B iso 2	§211; 172	Eukaryotic translation initiation factor 4B	Required for the binding of mRNA to ribosomes. Functions in close association with EIF4-F and EIF4-A. Binds near the 5'-terminal cap of mRNA in presence of EIF-4F and ATP. Promotes the ATPase activity and the ATP-dependent RNA unwinding activity of both EIF4-A and EIF4-F	Cytoplasm, eukaryotic translation initiation factor 4F complex, polysome	ARPATDSFDDY*PPRRGDDSFGDKYR	Arg-rich / Asp-rich	-	-	YES	Tyr	5	597.665	6	1825079	1729893	2055472	1714850	6121632	7268809	33078192	33602526	2372821	1834211	1777486	1885161	6.69522e+06	33340359	2103516	0.947846	0.834285	0.842178	0.984396	0.773009
121	Q9GZV4	IF5A2_HUMAN	EIF5A2	EIF5A2	98, 105	Eukaryotic translation initiation factor 5A-2	MRNA-binding protein involved in translation elongation. Has an important function at the level of mRNA turnover, probably acting downstream of decapping. Involved in actin dynamics and cell cycle progression, mRNA decay and probably in a pathway involved in stress response and maintenance of cell wall integrity. Functions as a regulator of apoptosis. Mediates effects of polyamines on neuronal pr…	Cytoplasm {ECO:0000250}. Nucleus {ECO:0000250}. Endoplasmic reticulum membrane {ECO:0000250}; Peripheral membrane protein {ECO:0000250}; Cytoplasmic side {ECO:0000250}. Nucleus, nuclear pore complex {ECO:0000250}. Note=Hypusine modification promotes the nuclear export and cytoplasmic localization and there was a dynamic shift in the localization from predominantly cytoplasmic to primarily nuclear…	QLICIQDGY*LSLLTET*GEVR	-	-	-	YES	Tyr Thr	4	617.785	1	5677257	5081314	7844557	7060865	5204222	7326557	6085914	5989093	10201783	7193162	5.37929e+06	7452711	6.26539e+06	6.0375e+06	8.69747e+06	0.89503	0.900097	0.710323	0.984091	0.705089
122	P50402	EMD_HUMAN	EMD	emerin	§161	Emerin	Stabilization and formation of a nuclear actin cortical network	Nucleus inner membrane {ECO:0000269|PubMed:19167377}; Single-pass membrane protein; Nucleoplasmic side {ECO:0000269|PubMed:19167377}. Nucleus outer membrane. Note=Colocalized with BANF1 at the central region of the assembling nuclear rim, near spindle-attachment sites. The accumulation of different intermediates of prelamin-A/C (non-farnesylated or carboxymethylated farnesylated prelamin-A/C) in …	DSAY*QSITHYRPVSASR	Interaction with F-actin	-	-	YES	Tyr	3	673.309	6	2816158	1691331	3215078	3786805	262737	463975	272606	301647	NA	NA	2.25374e+06	3.50094e+06	0	0	NA	0.600581	0.849021	0.566274	0.903725	NA
123	P07814	SYEP_HUMAN	EPRS	EPRS	§690	Bifunctional glutamate/proline--tRNA ligase	Catalyzes the attachment of the cognate amino acid to the corresponding tRNA in a two-step reaction: the amino acid is first activated by ATP to form a covalent intermediate with AMP and is then transferred to the acceptor end of the cognate tRNA. Component of the GAIT (gamma interferon-activated inhibitor of translation) complex which mediates interferon-gamma-induced transcript-selective transl…	Cytoplasm {ECO:0000305}.	RGFFICDQPYEPVSPY*SCK	Glutamate--tRNA ligase	-	-	YES	Tyr	3	810.681	13	5361405	4243117	7415237	8446707	45832856	56807860	71077324	103603298	4575657	3377300	4802261	7930972	51320358	87340311	3.97648e+06	0.791419	0.877885	0.806805	0.686053	0.738102
124	Q9BSJ8	ESYT1_HUMAN	ESYT1	ESYT1;ESYT1 iso2 iso 2	§822; 832	Extended synaptotagmin-1	Binds glycerophospholipids in a barrel-like domain and may play a role in cellular lipid transport (By similarity). Binds calcium (via the C2 domains) and translocates to sites of contact between the endoplasmic reticulum and the cell membrane in response to increased cytosolic calcium levels. Helps tether the endoplasmic reticulum to the cell membrane and promotes the formation of appositions be…	Endoplasmic reticulum membrane; Multi-pass membrane protein. Cell membrane; Peripheral membrane protein. Note=Localizes primarily to the endoplasmic reticulum. Recruited to sites of contact between the endoplasmic reticulum and the cell membrane in response to increased cytosolic calcium levels.	HLSPY*ATLTVGDSSHK	C2 4	The C2 domains mediate lipid and calcium binding.	-	YES	Tyr	3	598.28	6	31233048	29288288	18693426	13905108	23566594	26049365	8168825	6202030	2795517	1678278	30260668	16299267	2.4808e+07	7.18543e+06	2.2369e+06	0.937734	0.74385	0.90469	0.759232	0.600346
125	Q9BSJ8	ESYT1_HUMAN	ESYT1	ESYT1;ESYT1 iso2 iso 2	§824; 834	Extended synaptotagmin-1	Binds glycerophospholipids in a barrel-like domain and may play a role in cellular lipid transport (By similarity). Binds calcium (via the C2 domains) and translocates to sites of contact between the endoplasmic reticulum and the cell membrane in response to increased cytosolic calcium levels. Helps tether the endoplasmic reticulum to the cell membrane and promotes the formation of appositions be…	Endoplasmic reticulum membrane; Multi-pass membrane protein. Cell membrane; Peripheral membrane protein. Note=Localizes primarily to the endoplasmic reticulum. Recruited to sites of contact between the endoplasmic reticulum and the cell membrane in response to increased cytosolic calcium levels.	HLSPYAT*LTVGDSSHK	C2 4	The C2 domains mediate lipid and calcium binding.	-	YES	Thr	3	598.28	1	31233048	29288288	18693426	13905108	23566594	26049365	8168825	6202030	2795517	1678278	30260668	16299267	2.4808e+07	7.18543e+06	2.2369e+06	0.937734	0.74385	0.90469	0.759232	0.600346
126	Q9UI08	EVL_HUMAN	EVL	EVL;EVL iso 2;EVL iso 3	§39; 41; 45	Ena/VASP-like protein	Enhancing of actin nucleation and polymerization	Cytoplasm, cytoskeleton {ECO:0000250}. Cell projection, lamellipodium {ECO:0000250}. Note=Targeted to the leading edge of lamellipodia and the dital tip of stress fibers through interaction with a number of proteins. In activated T-cells, localizes to the F-actin collar and the distal tip of microspikes (By similarity). {ECO:0000250}.	INIY*HNTASNTFR	WH1	-	-	YES	Tyr	3	544.251	2	1544363	1511730	787582	472076	1579310	1959294	46445	126806	NA	NA	1.52805e+06	629829	1769302	NA	NA	0.97887	0.599399	0.806061	0.366268	NA
127	Q01844	EWS_HUMAN	EWSR1	EWS;EWS iso3 iso 3;EWS iso4 iso 4;EWS iso3 iso 5;EWS iso3 iso 6	§278; 278; 278; 284; 222	RNA-binding protein EWS	Might normally function as a transcriptional repressor. EWS-fusion-proteins (EFPS) may play a role in the tumorigenic process. They may disturb gene expression by mimicking, or interfering with the normal function of CTD-POLII within the transcription initiation complex. They may also contribute to an aberrant activation of the fusion protein target genes.	Nucleus, cytoplasm, cell membrane	QDHPSSM#GVY*GQESGGFSGPGENR	EAD (Gln/Pro/Thr-rich)/ Domain IQ	EWS activation domain (EAD) functions as a potent activation domain in EFPS	-	NOT	Met Tyr	3	859.343	2	NA	NA	NA	NA	NA	NA	232252	429669	NA	NA	NA	NA	NA	0	NA	NA	NA	NA	0.540537	NA
128	Q96A65	EXOC4_HUMAN	EXOC4	EXOC4;EXOC4 iso3 iso 2	§248; 248	Exocyst complex component 4	Component of the exocyst complex involved in the docking of exocytic vesicles with fusion sites on the plasma membrane.	Nucleus, cytoplasm, eocyst	KFLDTSHYS*TAGSSSVR	-	-	-	YES	Ser	3	641.626	1	NA	NA	NA	NA	102171	63865	200322	408065	NA	NA	NA	NA	0	NA	NA	NA	NA	0.62508	0.490907	NA
129	Q01780	EXOSX_HUMAN	EXOSC10	EXOSC10	§718	Exosome component 10	Putative catalytic component of the RNA exosome complex which has 3'->5' exoribonuclease activity and participates in a multitude of cellular RNA processing and degradation events. In the nucleus, the RNA exosome complex is involved in proper maturation of stable RNA species such as rRNA, snRNA and snoRNA, in the elimination of RNA processing by-products and non-coding 'pervasive' transcripts, su…	Cytoplasm. Nucleus, nucleolus. Nucleus. Note=Strongly enriched in the nucleolus and a small amount has been found in cytoplasm supporting the existence of a nucleolar RNA exosome complex form.	FDPSTKIY*EISNR	-	-	-	YES	Tyr	3	550.591	1	NA	NA	NA	NA	157159	188015	5963575	4051487	NA	NA	NA	NA	0	5007531	NA	NA	NA	0.835885	0.679372	NA
130	P15311	EZRI_HUMAN	EZR	Ezrin	§354	Ezrin	Connections of major cytoskeletal structures to the plasma membrane	Apical cell membrane {ECO:0000269|PubMed:18046454}; Peripheral membrane protein {ECO:0000269|PubMed:18046454}; Cytoplasmic side {ECO:0000269|PubMed:18046454}. Cell projection {ECO:0000269|PubMed:18046454}. Cell projection, microvillus membrane {ECO:0000269|PubMed:18046454}; Peripheral membrane protein {ECO:0000269|PubMed:18046454}; Cytoplasmic side {ECO:0000269|PubMed:18046454}. Cell projection, …	LQDY*EEKTKK	Interaction with SCYL3	-	Phosphorylated by PDGFR	YES	Tyr	3	454.55	4	536183	315384	270596	NA	1100543	2344826	4526852	6038845	776202	201490	0	0	NA	5.28285e+06	NA	0.588202	1	0.46935	0.749622	0.259584
131	P15311	EZRI_HUMAN	EZR	Ezrin	§424	Ezrin	Connections of major cytoskeletal structures to the plasma membrane	Apical cell membrane {ECO:0000269|PubMed:18046454}; Peripheral membrane protein {ECO:0000269|PubMed:18046454}; Cytoplasmic side {ECO:0000269|PubMed:18046454}. Cell projection {ECO:0000269|PubMed:18046454}. Cell projection, microvillus membrane {ECO:0000269|PubMed:18046454}; Peripheral membrane protein {ECO:0000269|PubMed:18046454}; Cytoplasmic side {ECO:0000269|PubMed:18046454}. Cell projection, …	SQEQLAAELAEY*TAKIALLEEAR	Interaction with SCYL3	-	-	YES	Tyr	3	876.437	1	NA	NA	NA	NA	NA	NA	567338	677080	NA	NA	NA	NA	NA	622209	NA	NA	NA	NA	0.837919	NA
132	O60667	FAIM3_HUMAN	FAIM3	FAIM3;FAIM3 iso 2	§315; 203	Fas apoptotic inhibitory molecule 3	Immune system processes; protection from apoptosis without increasing BCL2 and BCLXL; inhibiting FAS-induced apoptosis	Isoform 1: Membrane {ECO:0000269|PubMed:21908424}; Single-pass membrane protein {ECO:0000255}.; SUBCELLULAR LOCATION: Isoform 3: Secreted {ECO:0000269|PubMed:21908424}. Note=Detected in the serum. {ECO:0000269|PubMed:21908424}.	SQNNIY*SACPR	Cytoplasmic	Arg-rich	-	YES	Tyr	2	695.284	3	761428	1071875	731540	499744	41438236	37001025	23362648	10712099	NA	127107	916652	615642	3.92196e+07	NA	0	0.71037	0.68314	0.89292	0.458514	1
133	Q9UK61	TASOR_HUMAN	FAM208A	RAP140;RAP140 iso2 iso 2;RAP140 iso2 iso 3;RAP140 iso2 iso 4	§825; 429; 825; 825	Protein FAM208A	Component of the HUSH complex, a multiprotein complex that mediates epigenetic repression. The HUSH complex is recruited to genomic loci rich in H3K9me3 and is probably required to maintain transcriptional silencing by promoting recruitment of SETDB1, a histone methyltransferase that mediates further deposition of H3K9me3.	Nucleus {ECO:0000269|PubMed:26022416}. Chromosome {ECO:0000269|PubMed:26022416}. Note=Localizes to chromatin. {ECO:0000269|PubMed:26022416}.	QKHEYELNSTPDKKDY*EQPTCAK	-	-	-	YES	Tyr	4	723.074	1	NA	NA	NA	NA	2938761	4062563	12214077	8489006	NA	NA	NA	NA	3500662	1.03515e+07	NA	NA	NA	0.723376	0.695018	NA
134	O75426	FBX24_HUMAN	FBXO24	FBXO24;FBXO24 iso 2;FBXO24 iso 3;FBXO24 iso 4	§136; 122; 174; 124	F-box only protein 24	Substrate-recognition component of the SCF (SKP1-CUL1-F-box protein)-type E3 ubiquitin ligase complex.	Ubiquitin ligase complex	APLLAHGY*R	-	-	-	YES	Tyr	2	539.266	1	1421838	949975	568558	473936	418209	146552	466658	1291257	191934	390748	1.18591e+06	521247	NA	NA	NA	0.668132	0.833575	0.350428	0.361398	0.491196
135	Q86UX7	URP2_HUMAN	FERMT3	kindlin-3;kindlin-3 iso2 iso 2	§504; §500	Fermitin family homolog 3	Cell adhesion in hematopoietic cells; activation of ITGB1, ITGB2 and ITGB3; role in leukocyte adhesion to endothelial cells	Cell projection, podosome {ECO:0000250}. Note=Present in the F-actin surrounding ring structure of podosomes, which are specialized adhesion structures of hematopoietic cells. {ECO:0000250}.	TGSGGPGNHPHGPDASAEGLNPY*GLVAPR	FERM	-	-	YES	Tyr	4	716.329	5	NA	NA	NA	NA	14337124	13350814	45753616	45033032	NA	NA	NA	NA	13843969	45393324	NA	NA	NA	0.931206	0.984251	NA
136	P09769	FGR_HUMAN	FGR	FGR	§208	Tyrosine-protein kinase Fgr	Non-receptor tyrosine-protein kinase that transmits signals from cell surface receptors devoid of kinase activity and contributes to the regulation of immune responses, including neutrophil, monocyte, macrophage and mast cell functions, cytoskeleton remodeling in response to extracellular stimuli, phagocytosis, cell adhesion and migration. Promotes mast cell degranulation, release of inflammatory…	Cell membrane {ECO:0000305}; Lipid-anchor {ECO:0000305}; Cytoplasmic side {ECO:0000305}. Cell membrane; Peripheral membrane protein; Cytoplasmic side. Cell projection, ruffle membrane. Cytoplasm, cytosol. Cytoplasm, cytoskeleton. Mitochondrion inner membrane {ECO:0000250}. Mitochondrion intermembrane space {ECO:0000250}. Note=Detected in mitochondrial intermembrane space and at inner membranes (B…	KLDM#GGY*YITTR	SH2	-	-	YES	Tyr Met	3	505.23	6	5152706	6812218	1924612	3374587	5350287	8973275	4237364	5118985	212037	305237	5982462	2.6496e+06	7161781	4.67817e+06	0	0.756392	0.570325	0.596247	0.827774	0.694663
137	P09769	FGR_HUMAN	FGR	FGR	53	Tyrosine-protein kinase Fgr	Non-receptor tyrosine-protein kinase that transmits signals from cell surface receptors devoid of kinase activity and contributes to the regulation of immune responses, including neutrophil, monocyte, macrophage and mast cell functions, cytoskeleton remodeling in response to extracellular stimuli, phagocytosis, cell adhesion and migration. Promotes mast cell degranulation, release of inflammatory…	Cell membrane {ECO:0000305}; Lipid-anchor {ECO:0000305}; Cytoplasmic side {ECO:0000305}. Cell membrane; Peripheral membrane protein; Cytoplasmic side. Cell projection, ruffle membrane. Cytoplasm, cytosol. Cytoplasm, cytoskeleton. Mitochondrion inner membrane {ECO:0000250}. Mitochondrion intermembrane space {ECO:0000250}. Note=Detected in mitochondrial intermembrane space and at inner membranes (B…	ARPASSFAHIPNY*SNFSSQAINPGFLDSGTIR	-	-	-	YES	Tyr	4	876.419	1	3838754	3948672	5194101	4360744	10666054	11815721	4846016	5650437	5160380	4666404	3893713	4.77742e+06	1.12409e+07	5.24823e+06	4913392	0.972163	0.839557	0.9027	0.857636	0.904275
138	Q13451	FKBP5_HUMAN	FKBP5	FKBP5	§409	Peptidyl-prolyl cis-trans isomerase FKBP5	Immunophilin protein with PPIase and co-chaperone activities; intracellular trafficking of hormone receptors	Cytoplasm. Nucleus.	RIY*ANM#FK	-	-	-	NOT	Tyr Met	2	569.759	1	NA	NA	NA	NA	NA	NA	958294	694041	NA	NA	NA	NA	NA	826168	NA	NA	NA	NA	0.724246	NA
139	Q14315	FLNC_HUMAN	FLNC	FLNC;FLNC iso 2	§2617, §2624; 2584, 2591	Filamin-C	Muscle-specific filamin, which plays a central role in muscle cells, probably by functioning as a large actin-cross-linking protein. May be involved in reorganizing the actin cytoskeleton in response to signaling events, and may also display structural functions at the Z lines in muscle cells. Critical for normal myogenesis and for maintaining the structural integrity of the muscle fibers.	Cytoplasm, membrane	VTKS*SSSRGSS*YSSIPK	Hinge 2/Interaction with INPPL1	-	-	YES	Ser	4	480.214	1	NA	41913	31897	58896	NA	63379	84813	60810	90269	75903	0	0	0	0	0	1	0.541582	1	0.716989	0.840853
140	Q14315	FLNC_HUMAN	FLNC	FLNC;FLNC iso 2	§2617, §2625; 2584, 2592	Filamin-C	Muscle-specific filamin, which plays a central role in muscle cells, probably by functioning as a large actin-cross-linking protein. May be involved in reorganizing the actin cytoskeleton in response to signaling events, and may also display structural functions at the Z lines in muscle cells. Critical for normal myogenesis and for maintaining the structural integrity of the muscle fibers.	Cytoplasm, membrane	VTKS*SSSRGSSY*SSIPK	Hinge 2/Interaction with INPPL1	-	-	YES	Ser Tyr	4	480.214	2	NA	41913	31897	58896	NA	63379	84813	60810	90269	75903	0	0	0	0	0	1	0.541582	1	0.716989	0.840853
141	Q14315	FLNC_HUMAN	FLNC	FLNC;FLNC iso 2	2618, §2624; 2585, 2591	Filamin-C	Muscle-specific filamin, which plays a central role in muscle cells, probably by functioning as a large actin-cross-linking protein. May be involved in reorganizing the actin cytoskeleton in response to signaling events, and may also display structural functions at the Z lines in muscle cells. Critical for normal myogenesis and for maintaining the structural integrity of the muscle fibers.	Cytoplasm, membrane	VTKSS*SSRGSS*YSSIPK	Hinge 2/Interaction with INPPL1	-	-	YES	Ser	4	480.214	1	NA	41913	31897	58896	NA	63379	84813	60810	90269	75903	0	0	0	0	0	1	0.541582	1	0.716989	0.840853
142	Q96AE4	FUBP1_HUMAN	FUBP1	FBP1;FBP1 iso2 iso 2	§58; 58	Far upstream element-binding protein 1	Regulates MYC expression by binding to a single-stranded far-upstream element (FUSE) upstream of the MYC promoter. May act both as activator and repressor of transcription.	Nucleus {ECO:0000305}.	IGGDAGTSLNSNDY*GYGGQK	-	-	-	YES	Tyr	3	685.288	3	NA	NA	NA	NA	1113813	1410900	8487357	3082885	NA	NA	NA	NA	1.26236e+06	NA	NA	NA	NA	0.789434	0.363233	NA
143	Q96AE4	FUBP1_HUMAN	FUBP1	FBP1;FBP1 iso2 iso 2	§60; 60	Far upstream element-binding protein 1	Regulates MYC expression by binding to a single-stranded far-upstream element (FUSE) upstream of the MYC promoter. May act both as activator and repressor of transcription.	Nucleus {ECO:0000305}.	IGGDAGTSLNSNDYGY*GGQKRPLEDGDQPDAK	-	-	-	YES	Tyr	3	1125.83	1	NA	NA	NA	NA	4795138	5067471	20547751	14021150	NA	NA	NA	NA	4.9313e+06	1.72845e+07	NA	NA	NA	0.946259	0.682369	NA
144	P51116	FXR2_HUMAN	FXR2	FXR2	§519	Fragile X mental retardation syndrome-related protein 2	RNA-binding protein	Cytoplasm.	YNSSSISSVLKDPDSNPY*SLLDTSEPEPPVDSEPGEPPPASAR	-	-	-	YES	Tyr	4	1152.78	1	NA	NA	NA	NA	853732	831919	6168974	4417027	NA	NA	NA	NA	842826	5.293e+06	NA	NA	NA	0.97445	0.716007	NA
145	P11413	G6PD_HUMAN	G6PD	G6PD;G6PD iso 2;G6PD iso3 iso 3	§401; 447; §431	Glucose-6-phosphate 1-dehydrogenase	Catalyzation of the rate-limiting step of the oxidative pentose-phosphate pathway; providing reducing power (NADPH) and pentose phosphates for fatty acid and nucleic acid synthesis	Cytoplasm, cytoskeleton, membrane, nucleus, extracellular exosome.	VQPNEAVY*TK	NADP2	-	-	YES	Tyr	2	614.784	8	35891621	43454716	44304614	42977953	27765827	31517381	13108895	15022643	2613075	2561838	3.96732e+07	4.36413e+07	29641604	14065769	2.58746e+06	0.825955	0.970056	0.880969	0.872609	0.980392
146	P11413	G6PD_HUMAN	G6PD	G6PD;G6PD iso 2;G6PD iso3 iso 3	§507; 553; §537	Glucose-6-phosphate 1-dehydrogenase	Catalyzation of the rate-limiting step of the oxidative pentose-phosphate pathway; providing reducing power (NADPH) and pentose phosphates for fatty acid and nucleic acid synthesis	Cytoplasm, cytoskeleton, membrane, nucleus, extracellular exosome.	VGFQYEGTY*K	-	-	-	YES	Tyr	2	636.271	3	102026	130668	NA	NA	4630981	5453869	28004057	33647586	NA	NA	0	NA	5042425	3.08258e+07	NA	0.780803	NA	0.849118	0.832275	NA
147	Q96FL9	GLT14_HUMAN	GALNT14	GALNT14;GALNT14 iso 2;GALNT14 iso 4	77; 77; 57	Polypeptide N-acetylgalactosaminyltransferase 14	Catalyzes the initial reaction in O-linked oligosaccharide biosynthesis	Golgi apparatus membrane {ECO:0000250}; Single-pass type II membrane protein {ECO:0000250}.	KLY*AFNQR	Lumenal (topological domain)	-	-	YES	Tyr	2	560.271	4	17148354	16523940	10078101	14512028	14385541	18508583	11954090	14247009	12579468	11084727	16836147	1.22951e+07	16447062	1.31005e+07	1.18321e+07	0.963588	0.694465	0.777236	0.83906	0.881176
148	P22102	PUR2_HUMAN	GART	GART;GART iso 2	§348; §348	Trifunctional purine biosynthetic protein adenosine-3	ATP binding; metal ion binding	Nucleus, nucleoplasm, cytoplasm, mitochondrion, extracellular exosome.	GYPGDY*TK	-	-	-	YES	Tyr	2	490.692	2	1826557	2026822	1674287	2176957	3735443	4388440	790523	1104820	20347	NA	1.92669e+06	1925622	4.06194e+06	947672	0	0.901193	0.769095	0.851201	0.715522	1
149	Q8WXI9	P66B_HUMAN	GATAD2B	GATAD2B	§317	Transcriptional repressor p66-beta	Transcriptional repressor. Enhances MBD2-mediated repression. Efficient repression requires the presence of GATAD2A. Targets MBD3 to discrete loci in the nucleus. May play a role in synapse development.	Nucleus speckle {ECO:0000269|PubMed:11756549, ECO:0000269|PubMed:12183469, ECO:0000269|PubMed:16415179}. Note=Speckled nuclear localization requires both CR1 and CR2 regions.	TTSSAIY*M#NLASHIQPGTVNR	-	-	-	NOT	Tyr Met	3	786.37	5	1414659	1337180	NA	NA	21584280	23289768	53976176	47148704	NA	NA	1.37592e+06	NA	22437024	50562440	NA	0.945231	NA	0.926771	0.87351	NA
150	Q04446	GLGB_HUMAN	GBE1	GBE1	§37	1,4-alpha-glucan-branching enzyme	Increase of molecule solubility; reducing the osmotic pressure within the cells	Nucleus, nucleoplasm, cytoplasm, extracellular exosome.	LLEIDPY*LKPYAVDFQR	-	-	-	YES	Tyr	3	720.697	1	140067	207982	NA	NA	2989128	2707934	396244	586399	NA	NA	0	NA	2848531	0	NA	0.673457	NA	0.905928	0.675724	NA
151	P50395	GDIB_HUMAN	GDI2	GDI2;GDI2 iso2 iso 2	§203; 158	Rab GDP dissociation inhibitor beta	Regulates the GDP/GTP exchange reaction of most Rab proteins	Cytoplasm {ECO:0000250}. Membrane {ECO:0000250}; Peripheral membrane protein {ECO:0000250}.	TDDYLDQPCY*ETINR	-	-	-	YES	Tyr	3	661.599	12	2407887	3985876	3757891	3763932	2916050	1606035	1204950	602209	148126	169482	3.19688e+06	3.76091e+06	2.26104e+06	NA	0	0.604105	0.998395	0.550757	0.499779	0.873993
152	P50395	GDIB_HUMAN	GDI2	GDI2;GDI2 iso2 iso 2	§205; 160	Rab GDP dissociation inhibitor beta	Regulates the GDP/GTP exchange reaction of most Rab proteins	Cytoplasm {ECO:0000250}. Membrane {ECO:0000250}; Peripheral membrane protein {ECO:0000250}.	TDDYLDQPCYET*INR	-	-	-	YES	Thr	2	991.895	3	4986737	6128483	4841886	4105066	3345611	1357948	1431316	972750	NA	NA	5557610	4473476	NA	1202033	NA	0.813698	0.847824	0.405889	0.679619	NA
153	P50395	GDIB_HUMAN	GDI2	GDI2;GDI2 iso2 iso 2	§442; 397	Rab GDP dissociation inhibitor beta	Regulates the GDP/GTP exchange reaction of most Rab proteins	Cytoplasm {ECO:0000250}. Membrane {ECO:0000250}; Peripheral membrane protein {ECO:0000250}.	KKNDIY*GED	-	-	-	YES	Tyr	2	581.245	1	NA	NA	NA	NA	789259	718389	4869257	5080824	NA	NA	NA	NA	753824	4.97504e+06	NA	NA	NA	0.910207	0.95836	NA
154	P50395	GDIB_HUMAN	GDI2	GDI2;GDI2 iso2 iso 2	197; 152	Rab GDP dissociation inhibitor beta	Regulates the GDP/GTP exchange reaction of most Rab proteins	Cytoplasm {ECO:0000250}. Membrane {ECO:0000250}; Peripheral membrane protein {ECO:0000250}.	TDDY*LDQPCYETINR	-	-	-	YES	Tyr	2	991.895	1	4986737	6128483	4841886	4105066	3345611	1357948	1431316	972750	NA	NA	5557610	4473476	NA	1202033	NA	0.813698	0.847824	0.405889	0.679619	NA
155	Q9UJY4	GGA2_HUMAN	GGA2	GGA2	§269	ADP-ribosylation factor-binding protein GGA2	Protein sorting; trafficking between the trans-Golgi network and endosomes; mediating the ARF-dependent recruitment of clethrin to the TGN.	Golgi apparatus, trans-Golgi network membrane {ECO:0000269|PubMed:15039775}; Peripheral membrane protein {ECO:0000269|PubMed:15039775}. Endosome membrane {ECO:0000269|PubMed:15039775}; Peripheral membrane protein {ECO:0000269|PubMed:15039775}.	RPGQAPPDQEALQVVY*ER	GAT	Interaction with ARF-GTP, UBC and RABEP1; it prevents ARF-GTP hydrolysis	-	YES	Tyr	3	711.676	1	46862	35215	43507	25520	769162	434624	652810	1424219	68593	55681	0	0	601893	NA	0	0.751462	0.586572	0.565062	0.458363	0.811759
156	O60547	GMDS_HUMAN	GMDS	GMD;GMD iso 2	§323; 293	GDP-mannose 4,6 dehydratase	Catalyzes the conversion of GDP-D-mannose to GDP-4-dehydro-6-deoxy-D-mannose	Cytoplasm, cytoskeleton, extracellular exosome.	Y*YRPTEVDFLQGDCTK	-	-	-	YES	Tyr	3	691.299	9	32194450	35635643	23263075	23197828	15748885	17417445	15370843	11773831	2226274	2328530	3.3915e+07	2.32305e+07	16583165	13572337	2277402	0.903434	0.997195	0.904202	0.765985	0.956086
157	O60547	GMDS_HUMAN	GMDS	GMD;GMD iso 2	§324; 294	GDP-mannose 4,6 dehydratase	Catalyzes the conversion of GDP-D-mannose to GDP-4-dehydro-6-deoxy-D-mannose	Cytoplasm, cytoskeleton, extracellular exosome.	YY*RPTEVDFLQGDCTK	-	-	-	YES	Tyr	2	1036.45	1	4283857	3384403	2110155	1944829	1133579	712286	539748	1181090	NA	NA	3834130	2027492	922932	NA	NA	0.790036	0.921652	0.628351	0.456991	NA
158	Q08378	GOGA3_HUMAN	GOLGA3	GOLGA3;GOLGA3 iso 2;GOLGA3 iso 4	§210; §210; §210	Golgin subfamily A member 3	Golgi auto-antigen; probably involved in maintaining Golgi structure.	Cytoplasm. Golgi apparatus, Golgi stack membrane; Peripheral membrane protein.	ASTLAM#TKEY*SFLR	Golgi-targeting domain	-	-	NOT	Tyr Met	3	571.935	1	108072	195612	NA	NA	1043653	725036	5521227	5995603	NA	NA	0	NA	884344	5758415	NA	0.552481	NA	0.69471	0.920879	NA
159	Q08378	GOGA3_HUMAN	GOLGA3	GOLGA3;GOLGA3 iso 2;GOLGA3 iso 4	§211; §211; §211	Golgin subfamily A member 3	Golgi auto-antigen; probably involved in maintaining Golgi structure.	Cytoplasm. Golgi apparatus, Golgi stack membrane; Peripheral membrane protein.	ASTLAM#TKEYS*FLR	Golgi-targeting domain	-	-	NOT	Ser Met	3	571.935	1	108072	195612	NA	NA	1043653	725036	5521227	5995603	NA	NA	0	NA	884344	5758415	NA	0.552481	NA	0.69471	0.920879	NA
160	P00505	AATM_HUMAN	GOT2	GOT2	§96	Aspartate aminotransferase, mitochondrial	Amino acid metabolism; facilitates cellular uptake of long-chain fatty acids	Mitochondrion matrix {ECO:0000269|PubMed:9537447}. Cell membrane {ECO:0000269|PubMed:9537447}. Note=Exposure to alcohol promotes translocation to the cell membrane.	NLDKEY*LPIGGLAEFCK	-	-	-	YES	Tyr	3	682.992	6	2114242	NA	1081776	1177637	1632389	1447867	122962	NA	NA	106649	2114242	1.12971e+06	1540128	0	0	1	0.918599	0.886962	1	1
161	Q9Y4H4	GPSM3_HUMAN	GPSM3	GPSM3	§108	G-protein-signaling modulator 3	Interacts with subunit of G(i) alpha proteins and regulates the activation of G(i) alpha proteins.	Cytoplasm {ECO:0000269|PubMed:15096500}.	EQLY*STILSHQCQR	GoLoco 2	Not GDI activity towards GDP-bound G(i) alpha protein	-	YES	Tyr	3	614.945	1	NA	NA	NA	NA	75719	112946	1733739	1711789	NA	NA	NA	NA	0	1722764	NA	NA	NA	0.6704	0.98734	NA
162	P49840	GSK3A_HUMAN	GSK3A	GSK3A;GSK3B;GSK3B iso2 iso 2	§278; §215; 215	Glycogen synthase kinase-3 alpha	Acts as a negative regulator in the hormonal control of glucose homeostasis, Wnt signaling and regulation of transcription factors and microtubules, by phosphorylating and inactivating glycogen synthase (GYS1 or GYS2), CTNNB1/beta-catenin, APC and AXIN1; through phosphorylation of the anti-apoptotic protein MCL1, may control cell apoptosis in response to growth factors deprivation	Cytoplasm, nucleus, nucleoplasm, cytoplasmic vesicle, cytosol, mitochondrion	GEPNVS*YICSR	Protein kinase	-	-	YES	Ser	2	681.281	7	3052508894	3594654596	1244792234	1292827568	1992931293	2175407997	1163169407	1396141062	212168018	190925203	3323581745	1268809901	2084169645	1.27966e+09	2.01547e+08	0.84918	0.962845	0.916118	0.833132	0.899877
163	P49840	GSK3A_HUMAN	GSK3A	GSK3A;GSK3B;GSK3B iso2 iso 2	§279; §216; §216	Glycogen synthase kinase-3 alpha	Acts as a negative regulator in the hormonal control of glucose homeostasis, Wnt signaling and regulation of transcription factors and microtubules, by phosphorylating and inactivating glycogen synthase (GYS1 or GYS2), CTNNB1/beta-catenin, APC and AXIN1; through phosphorylation of the anti-apoptotic protein MCL1, may control cell apoptosis in response to growth factors deprivation	Cytoplasm, nucleus, nucleoplasm, cytoplasmic vesicle, cytosol, mitochondrion	GEPNVSY*ICSR	Protein kinase	-	Activated by phosphorylation at Tyr-279	YES	Tyr	2	681.281	40	3052508894	3594654596	1244792234	1292827568	1992931293	2175407997	1163169407	1396141062	212168018	190925203	3323581745	1268809901	2084169645	1.27966e+09	2.01547e+08	0.84918	0.962845	0.916118	0.833132	0.899877
164	P14317	HCLS1_HUMAN	HCLS1	HS1	§153	Hematopoietic lineage cell-specific protein	Substrate of the antigen receptor-coupled tyrosine kinase; role in antigen receptor signaling for both clonal expansion and deletion in lymphoid cells	Membrane {ECO:0000269|PubMed:7682714}; Peripheral membrane protein {ECO:0000269|PubMed:7682714}. Cytoplasm {ECO:0000269|PubMed:7682714}. Mitochondrion {ECO:0000305|PubMed:7682714}.	SAVGFDYKGEVEKHTSQKDY*SR	Cortactin 3	-	-	YES	Tyr	4	653.551	8	145266	308637	NA	NA	5910584	6882593	53295116	36910832	NA	NA	NA	NA	6.39659e+06	45102974	NA	0.470669	NA	0.858773	0.692574	NA
165	P14317	HCLS1_HUMAN	HCLS1	HS1	§175	Hematopoietic lineage cell-specific protein	Substrate of the antigen receptor-coupled tyrosine kinase; role in antigen receptor signaling for both clonal expansion and deletion in lymphoid cells	Membrane {ECO:0000269|PubMed:7682714}; Peripheral membrane protein {ECO:0000269|PubMed:7682714}. Cytoplasm {ECO:0000269|PubMed:7682714}. Mitochondrion {ECO:0000305|PubMed:7682714}.	AALGY*DYKGETEKHESQR	Cortactin 3	-	-	YES	Tyr	4	541.244	3	NA	NA	NA	NA	4594369	5039577	14392439	15041214	NA	NA	NA	NA	4816973	1.47168e+07	NA	NA	NA	0.911658	0.956867	NA
166	P14317	HCLS1_HUMAN	HCLS1	HS1	§198	Hematopoietic lineage cell-specific protein	Substrate of the antigen receptor-coupled tyrosine kinase; role in antigen receptor signaling for both clonal expansion and deletion in lymphoid cells	Membrane {ECO:0000269|PubMed:7682714}; Peripheral membrane protein {ECO:0000269|PubMed:7682714}. Cytoplasm {ECO:0000269|PubMed:7682714}. Mitochondrion {ECO:0000305|PubMed:7682714}.	GFGGQY*GIQKDRVDK	Cortactin 4	-	-	YES	Tyr	3	583.277	3	366195	220683	NA	NA	3801846	3028927	42059928	39754280	NA	NA	0	NA	3.41539e+06	40907104	NA	0.602638	NA	0.796699	0.945182	NA
167	P14317	HCLS1_HUMAN	HCLS1	HS1	§222	Hematopoietic lineage cell-specific protein	Substrate of the antigen receptor-coupled tyrosine kinase; role in antigen receptor signaling for both clonal expansion and deletion in lymphoid cells	Membrane {ECO:0000269|PubMed:7682714}; Peripheral membrane protein {ECO:0000269|PubMed:7682714}. Cytoplasm {ECO:0000269|PubMed:7682714}. Mitochondrion {ECO:0000305|PubMed:7682714}.	SAVGFNEM#EAPTTAY*KK	-	-	The phosphotyrosine is phosphorylated by FGR	YES	Tyr Met	3	647.288	5	NA	NA	NA	NA	2220914	2338666	11411685	10592094	NA	NA	NA	NA	2279790	1.10019e+07	NA	NA	NA	0.94965	0.92818	NA
168	P14317	HCLS1_HUMAN	HCLS1	HS1;HS1 iso 2	§103; §103	Hematopoietic lineage cell-specific protein	Substrate of the antigen receptor-coupled tyrosine kinase; role in antigen receptor signaling for both clonal expansion and deletion in lymphoid cells	Membrane {ECO:0000269|PubMed:7682714}; Peripheral membrane protein {ECO:0000269|PubMed:7682714}. Cytoplasm {ECO:0000269|PubMed:7682714}. Mitochondrion {ECO:0000305|PubMed:7682714}.	SAVGHEY*VAEVEKHSSQTDAAK	Cortactin 2	-	-	YES	Tyr	4	606.527	1	NA	NA	NA	NA	NA	NA	6300198	6164705	NA	NA	NA	NA	NA	6.23245e+06	NA	NA	NA	NA	0.978494	NA
169	P14317	HCLS1_HUMAN	HCLS1	HS1;HS1 iso 2	§124; §124	Hematopoietic lineage cell-specific protein	Substrate of the antigen receptor-coupled tyrosine kinase; role in antigen receptor signaling for both clonal expansion and deletion in lymphoid cells	Membrane {ECO:0000269|PubMed:7682714}; Peripheral membrane protein {ECO:0000269|PubMed:7682714}. Cytoplasm {ECO:0000269|PubMed:7682714}. Mitochondrion {ECO:0000305|PubMed:7682714}.	GFGGKY*GVER	Cortactin 2	-	-	YES	Tyr	3	383.841	2	NA	NA	NA	NA	494541	385971	4875126	5128513	NA	NA	NA	NA	0	5.00182e+06	NA	NA	NA	0.780463	0.950593	NA
170	Q15751	HERC1_HUMAN	HERC1	HERC1	4802	Probable E3 ubiquitin-protein ligase HERC1	Involved in membrane trafficking via some guanine nucleotide exchange factor (GEF) activity and its ability to bind clathrin. Acts as a GEF for Arf and Rab, by exchanging bound GDP for free GTP. Binds phosphatidylinositol 4,5-bisphosphate, which is required for GEF activity. May also act as a E3 ubiquitin-protein ligase which accepts ubiquitin from an E2 ubiquitin-conjugating enzyme in the form o…	Membrane; Peripheral membrane protein. Cytoplasm, cytosol. Golgi apparatus. Note=Recruited onto actin-rich surface protrusions.	VDRPY*DSLPTSQTCFFQLR	HECT	-	-	YES	Tyr	3	804.035	1	1337080	847678	213619	309417	NA	NA	NA	NA	NA	NA	1092379	0	NA	NA	NA	0.633977	0.690392	NA	NA	NA
171	Q9H422	HIPK3_HUMAN	HIPK3	HIPK3;HIPK3 iso2 iso 2	§357; 357	Homeodomain-interacting protein kinase 3	Serine/threonine-protein kinase involved in transcription regulation, apoptosis and steroidogenic gene expression; phosphorylates JUN and RUNX2; seems to negatively regulate apoptosis by promoting FADD phosphorylation; enhances androgen receptor-mediated transcription	Cytoplasm {ECO:0000269|PubMed:11034606}. Nucleus {ECO:0000269|PubMed:11034606}.	TVCS*TYLQSR	-	-	-	YES	Ser	2	647.779	1	15398252	17574499	6320401	5668621	55934852	64539269	13255312	19028371	NA	149366	1.64864e+07	5994511	6.02371e+07	1.61418e+07	0	0.87617	0.896877	0.866679	0.696608	1
172	Q9H422	HIPK3_HUMAN	HIPK3	HIPK3;HIPK3 iso2 iso 2	§359; 359	Homeodomain-interacting protein kinase 3	Serine/threonine-protein kinase involved in transcription regulation, apoptosis and steroidogenic gene expression; phosphorylates JUN and RUNX2; seems to negatively regulate apoptosis by promoting FADD phosphorylation; enhances androgen receptor-mediated transcription	Cytoplasm {ECO:0000269|PubMed:11034606}. Nucleus {ECO:0000269|PubMed:11034606}.	TVCSTY*LQSR	-	-	-	YES	Tyr	2	647.779	6	15398252	17574499	6320401	5668621	55934852	64539269	13255312	19028371	NA	149366	1.64864e+07	5994511	6.02371e+07	1.61418e+07	0	0.87617	0.896877	0.866679	0.696608	1
173	P62805	H4_HUMAN	HIST1H4A	H4	89	Histone H4	Core component of nucleosome	Nucleus. Chromosome.	TVTAM#DVVY*ALKR	-	-	-	YES	Tyr Met	3	521.593	9	7943908	10474476	2396292	3611096	4682396	5389016	3282322	3248908	4173702	3061649	9209192	3003694	5035706	3265615	3.61768e+06	0.758406	0.663591	0.868878	0.98982	0.733557
174	P09429	HMGB1_HUMAN	HMGB1	HMGB1	§109	High mobility group protein B1	Multifunctional redox sensitive protein with various roles in different cellular compartments. In the nucleus is one of the major chromatin-associated non-histone proteins and acts as a DNA chaperone involved in replication, transcription, chromatin remodeling, V(D)J recombination, DNA repair and genome stability. Proposed to be an universal biosensor for nucleic acids. Promotes host inflammatory…	Nucleus {ECO:0000269|PubMed:12231511, ECO:0000269|PubMed:17114460, ECO:0000269|PubMed:20819940, ECO:0000269|PubMed:22869893}. Chromosome {ECO:0000250|UniProtKB:P10103, ECO:0000250|UniProtKB:P63159, ECO:0000305}. Cytoplasm {ECO:0000269|PubMed:11154118, ECO:0000269|PubMed:12231511, ECO:0000269|PubMed:17114460, ECO:0000269|PubMed:20819940, ECO:0000269|PubMed:22869893}. Secreted {ECO:0000250|UniProtK…	RPPSAFFLFCSEY*RPK	-	-	-	YES	Tyr	3	694.66	5	292372	432416	249949	198400	13553025	13557690	12677273	10750346	NA	139730	0	0	1.35554e+07	1.17138e+07	0	0.676136	0.793762	0.999656	0.848001	1
175	P09429	HMGB1_HUMAN	HMGB1	HMGB1;HMGB1P1;HMGB2	§15; 15; §15	High mobility group protein B1	Multifunctional redox sensitive protein with various roles in different cellular compartments. In the nucleus is one of the major chromatin-associated non-histone proteins and acts as a DNA chaperone involved in replication, transcription, chromatin remodeling, V(D)J recombination, DNA repair and genome stability. Proposed to be an universal biosensor for nucleic acids. Promotes host inflammatory…	Nucleus {ECO:0000269|PubMed:12231511, ECO:0000269|PubMed:17114460, ECO:0000269|PubMed:20819940, ECO:0000269|PubMed:22869893}. Chromosome {ECO:0000250|UniProtKB:P10103, ECO:0000250|UniProtKB:P63159, ECO:0000305}. Cytoplasm {ECO:0000269|PubMed:11154118, ECO:0000269|PubMed:12231511, ECO:0000269|PubMed:17114460, ECO:0000269|PubMed:20819940, ECO:0000269|PubMed:22869893}. Secreted {ECO:0000250|UniProtK…	M#SS*YAFFVQTCR	LPS binding (delipidated)	-	-	NOT	Ser Met	2	796.817	1	NA	NA	NA	NA	4047730	5448998	3296554	3224322	NA	NA	NA	NA	4748364	3260438	NA	NA	NA	0.742839	0.978089	NA
176	P09429	HMGB1_HUMAN	HMGB1	HMGB1;HMGB1P1;HMGB2	§16; 16; §16	High mobility group protein B1	Multifunctional redox sensitive protein with various roles in different cellular compartments. In the nucleus is one of the major chromatin-associated non-histone proteins and acts as a DNA chaperone involved in replication, transcription, chromatin remodeling, V(D)J recombination, DNA repair and genome stability. Proposed to be an universal biosensor for nucleic acids. Promotes host inflammatory…	Nucleus {ECO:0000269|PubMed:12231511, ECO:0000269|PubMed:17114460, ECO:0000269|PubMed:20819940, ECO:0000269|PubMed:22869893}. Chromosome {ECO:0000250|UniProtKB:P10103, ECO:0000250|UniProtKB:P63159, ECO:0000305}. Cytoplasm {ECO:0000269|PubMed:11154118, ECO:0000269|PubMed:12231511, ECO:0000269|PubMed:17114460, ECO:0000269|PubMed:20819940, ECO:0000269|PubMed:22869893}. Secreted {ECO:0000250|UniProtK…	M#SSY*AFFVQTCR	-	-	-	NOT	Tyr Met	2	796.817	2	NA	NA	NA	NA	4047730	5448998	3296554	3224322	NA	NA	NA	NA	4748364	3260438	NA	NA	NA	0.742839	0.978089	NA
177	P09429	HMGB1_HUMAN	HMGB1	HMGB1;HMGB2	§162; §162	High mobility group protein B1	Multifunctional redox sensitive protein with various roles in different cellular compartments. In the nucleus is one of the major chromatin-associated non-histone proteins and acts as a DNA chaperone involved in replication, transcription, chromatin remodeling, V(D)J recombination, DNA repair and genome stability. Proposed to be an universal biosensor for nucleic acids. Promotes host inflammatory…	Nucleus {ECO:0000269|PubMed:12231511, ECO:0000269|PubMed:17114460, ECO:0000269|PubMed:20819940, ECO:0000269|PubMed:22869893}. Chromosome {ECO:0000250|UniProtKB:P10103, ECO:0000250|UniProtKB:P63159, ECO:0000305}. Cytoplasm {ECO:0000269|PubMed:11154118, ECO:0000269|PubMed:12231511, ECO:0000269|PubMed:17114460, ECO:0000269|PubMed:20819940, ECO:0000269|PubMed:22869893}. Secreted {ECO:0000250|UniProtK…	YEKDIAAY*R	Binding to AGER/RAGE	-	-	YES	Tyr	2	604.771	2	136488	147464	294539	308358	452611	408504	517115	1028418	311366	232266	0	0	0	772766	0	0.925568	0.955185	0.90255	0.502826	0.745958
178	Q13151	ROA0_HUMAN	HNRNPA0	hnRNP A0	§180	Heterogeneous nuclear ribonucleoprotein A0	MRNA-binding component of ribonucleosomes. Specifically binds AU-rich element (ARE)-containing mRNAs. Involved in post-transcriptional regulation of cytokines mRNAs.	Nucleus {ECO:0000250}. Note=Component of ribonucleosomes. {ECO:0000250}.	KAVPKEDIY*SGGGGGGSR	-	-	-	YES	Tyr	3	605.619	8	NA	NA	NA	NA	2499812	3072092	28449515	20340186	NA	NA	NA	NA	2785952	2.43949e+07	NA	NA	NA	0.813717	0.714957	NA
179	P09651	ROA1_HUMAN	HNRNPA1	hnRNP A1 iso2 iso 2;hnRNP A1;hnRNP A1 iso2 iso 3	289; §341; 236	Heterogeneous nuclear ribonucleoprotein A1	Involved in the packaging of pre-mRNA into hnRNP particles, transport of poly(A) mRNA from the nucleus to the cytoplasm and may modulate splice site selection. May play a role in HCV RNA replication.	Nucleus. Cytoplasm. Note=Localized in cytoplasmic mRNP granules containing untranslated mRNAs. Shuttles continuously between the nucleus and the cytoplasm along with mRNA. Component of ribonucleosomes. In the course of viral infection, colocalizes with HCV NS5B at speckles in the cytoplasm in a HCV-replication dependent manner.	SSGPY*GGGGQYFAKPR	Nuclear targeting sequence (M9)/Gly-rich	-	-	YES	Tyr	3	570.254	6	19047730	24280744	4402849	3770992	260795498	244132906	574887379	406730417	1139478	872450	21664237	4.08692e+06	252464202	490808898	1005964	0.784479	0.856489	0.936109	0.707496	0.765658
180	P09651	ROA1_HUMAN	HNRNPA1	hnRNP A1 iso2 iso 2;hnRNP A1;hnRNP A1 iso2 iso 3	295; §347; 242	Heterogeneous nuclear ribonucleoprotein A1	Involved in the packaging of pre-mRNA into hnRNP particles, transport of poly(A) mRNA from the nucleus to the cytoplasm and may modulate splice site selection. May play a role in HCV RNA replication.	Nucleus. Cytoplasm. Note=Localized in cytoplasmic mRNP granules containing untranslated mRNAs. Shuttles continuously between the nucleus and the cytoplasm along with mRNA. Component of ribonucleosomes. In the course of viral infection, colocalizes with HCV NS5B at speckles in the cytoplasm in a HCV-replication dependent manner.	SSGPYGGGGQY*FAKPR	Nuclear targeting sequence (M9)/Gly-rich	-	-	YES	Tyr	3	570.254	13	19047730	24280744	4402849	3770992	260795498	244132906	574887379	406730417	1139478	872450	21664237	4.08692e+06	252464202	490808898	1005964	0.784479	0.856489	0.936109	0.707496	0.765658
181	P09651	ROA1_HUMAN	HNRNPA1	hnRNP A1 iso2 iso 2;hnRNP A1;hnRNP A1 iso2 iso 3	305; §357; 252	Heterogeneous nuclear ribonucleoprotein A1	Involved in the packaging of pre-mRNA into hnRNP particles, transport of poly(A) mRNA from the nucleus to the cytoplasm and may modulate splice site selection. May play a role in HCV RNA replication.	Nucleus. Cytoplasm. Note=Localized in cytoplasmic mRNP granules containing untranslated mRNAs. Shuttles continuously between the nucleus and the cytoplasm along with mRNA. Component of ribonucleosomes. In the course of viral infection, colocalizes with HCV NS5B at speckles in the cytoplasm in a HCV-replication dependent manner.	NQGGY*GGSSSSSSYGSGR	Nuclear targeting sequence (M9)/Gly-rich	-	-	YES	Tyr	2	887.837	4	NA	NA	NA	NA	5052594	3657775	7865777	9975651	NA	NA	NA	NA	4.35518e+06	8920714	NA	NA	NA	0.72394	0.788498	NA
182	P09651	ROA1_HUMAN	HNRNPA1	hnRNP A1 iso2 iso 2;hnRNP A1;hnRNP A1 iso2 iso 3	313; §365; 260	Heterogeneous nuclear ribonucleoprotein A1	Involved in the packaging of pre-mRNA into hnRNP particles, transport of poly(A) mRNA from the nucleus to the cytoplasm and may modulate splice site selection. May play a role in HCV RNA replication.	Nucleus. Cytoplasm. Note=Localized in cytoplasmic mRNP granules containing untranslated mRNAs. Shuttles continuously between the nucleus and the cytoplasm along with mRNA. Component of ribonucleosomes. In the course of viral infection, colocalizes with HCV NS5B at speckles in the cytoplasm in a HCV-replication dependent manner.	NQGGYGGSSSSSS*YGSGR	Gly-rich	-	-	YES	Ser	2	887.837	1	NA	NA	NA	NA	5052594	3657775	7865777	9975651	NA	NA	NA	NA	4.35518e+06	8920714	NA	NA	NA	0.72394	0.788498	NA
183	P09651	ROA1_HUMAN	HNRNPA1	hnRNP A1 iso2 iso 2;hnRNP A1;hnRNP A1 iso2 iso 3	314; §366; 261	Heterogeneous nuclear ribonucleoprotein A1	Involved in the packaging of pre-mRNA into hnRNP particles, transport of poly(A) mRNA from the nucleus to the cytoplasm and may modulate splice site selection. May play a role in HCV RNA replication.	Nucleus. Cytoplasm. Note=Localized in cytoplasmic mRNP granules containing untranslated mRNAs. Shuttles continuously between the nucleus and the cytoplasm along with mRNA. Component of ribonucleosomes. In the course of viral infection, colocalizes with HCV NS5B at speckles in the cytoplasm in a HCV-replication dependent manner.	NQGGYGGSSSSSSY*GSGR	Gly-rich	-	-	YES	Tyr	2	887.837	3	NA	NA	NA	NA	5052594	3657775	7865777	9975651	NA	NA	NA	NA	4.35518e+06	8920714	NA	NA	NA	0.72394	0.788498	NA
184	P22626	ROA2_HUMAN	HNRNPA2B1	hnRNP A2/B1;hnRNP A2/B1 iso2 iso 2	§131; 119	Heterogeneous nuclear ribonucleoproteins A2/B1	Heterogeneous nuclear ribonucleoprotein (hnRNP) that associates with nascent pre-mRNAs, packaging them into hnRNP particles. The hnRNP particle arrangement on nascent hnRNA is non-random and sequence-dependent and serves to condense and stabilize the transcripts and minimize tangling and knotting. Packaging plays a role in various processes such as transcription, pre-mRNA processing, RNA nuclear …	Nucleus, nucleoplasm {ECO:0000269|PubMed:17289661}. Cytoplasmic granule {ECO:0000269|PubMed:17289661, ECO:0000269|PubMed:24356509}. Secreted, exosome {ECO:0000269|PubMed:24356509}. Note=Localized in cytoplasmic mRNP granules containing untranslated mRNAs (PubMed:17289661). Component of ribonucleosomes (PubMed:17289661). Not found in the nucleolus (PubMed:17289661). Found in exosomes follwong sumo…	EDTEEHHLRDY*FEEYGKIDTIEIITDR	RRM2	-	-	YES	Tyr	4	862.391	4	NA	NA	NA	NA	3043468	2292650	3661603	3143548	NA	NA	NA	NA	2668059	3.40258e+06	NA	NA	NA	0.753302	0.858517	NA
185	P22626	ROA2_HUMAN	HNRNPA2B1	hnRNP A2/B1;hnRNP A2/B1 iso2 iso 2	§174; 162	Heterogeneous nuclear ribonucleoproteins A2/B1	Heterogeneous nuclear ribonucleoprotein (hnRNP) that associates with nascent pre-mRNAs, packaging them into hnRNP particles. The hnRNP particle arrangement on nascent hnRNA is non-random and sequence-dependent and serves to condense and stabilize the transcripts and minimize tangling and knotting. Packaging plays a role in various processes such as transcription, pre-mRNA processing, RNA nuclear …	Nucleus, nucleoplasm {ECO:0000269|PubMed:17289661}. Cytoplasmic granule {ECO:0000269|PubMed:17289661, ECO:0000269|PubMed:24356509}. Secreted, exosome {ECO:0000269|PubMed:24356509}. Note=Localized in cytoplasmic mRNP granules containing untranslated mRNAs (PubMed:17289661). Component of ribonucleosomes (PubMed:17289661). Not found in the nucleolus (PubMed:17289661). Found in exosomes follwong sumo…	Y*HTINGHNAEVR	RRM2	-	-	YES	Tyr	3	497.556	8	2506209	2420512	771576	530778	20027706	23447986	37380696	47706384	NA	NA	2.46336e+06	651177	21737846	42543540	NA	0.965806	0.687914	0.854133	0.783558	NA
186	P22626	ROA2_HUMAN	HNRNPA2B1	hnRNP A2/B1;hnRNP A2/B1 iso2 iso 2	§247; 235	Heterogeneous nuclear ribonucleoproteins A2/B1	Heterogeneous nuclear ribonucleoprotein (hnRNP) that associates with nascent pre-mRNAs, packaging them into hnRNP particles. The hnRNP particle arrangement on nascent hnRNA is non-random and sequence-dependent and serves to condense and stabilize the transcripts and minimize tangling and knotting. Packaging plays a role in various processes such as transcription, pre-mRNA processing, RNA nuclear …	Nucleus, nucleoplasm {ECO:0000269|PubMed:17289661}. Cytoplasmic granule {ECO:0000269|PubMed:17289661, ECO:0000269|PubMed:24356509}. Secreted, exosome {ECO:0000269|PubMed:24356509}. Note=Localized in cytoplasmic mRNP granules containing untranslated mRNAs (PubMed:17289661). Component of ribonucleosomes (PubMed:17289661). Not found in the nucleolus (PubMed:17289661). Found in exosomes follwong sumo…	GFGDGYNGY*GGGPGGGNFGGSPGYGGGR	Low complexity (LC) region	The low complexity (LC) region is intrinsically disordered. When incubated at high concentration, it is able to polymerize into labile, amyloid-like fibers and form cross-beta polymerization structures, probably driving the formation of hydrogels. In contrast to irreversible, pathogenic amyloids, the fibers polymerized from LC regions disassemble upon dilution. A number of evidences suggest that …	-	YES	Tyr	3	859.007	6	NA	NA	NA	NA	6423231	6181140	27699375	21731614	NA	NA	NA	NA	6.30219e+06	2.47155e+07	NA	NA	NA	0.96231	0.784553	NA
187	P22626	ROA2_HUMAN	HNRNPA2B1	hnRNP A2/B1;hnRNP A2/B1 iso2 iso 2	§262; 250	Heterogeneous nuclear ribonucleoproteins A2/B1	Heterogeneous nuclear ribonucleoprotein (hnRNP) that associates with nascent pre-mRNAs, packaging them into hnRNP particles. The hnRNP particle arrangement on nascent hnRNA is non-random and sequence-dependent and serves to condense and stabilize the transcripts and minimize tangling and knotting. Packaging plays a role in various processes such as transcription, pre-mRNA processing, RNA nuclear …	Nucleus, nucleoplasm {ECO:0000269|PubMed:17289661}. Cytoplasmic granule {ECO:0000269|PubMed:17289661, ECO:0000269|PubMed:24356509}. Secreted, exosome {ECO:0000269|PubMed:24356509}. Note=Localized in cytoplasmic mRNP granules containing untranslated mRNAs (PubMed:17289661). Component of ribonucleosomes (PubMed:17289661). Not found in the nucleolus (PubMed:17289661). Found in exosomes follwong sumo…	GFGDGYNGYGGGPGGGNFGGSPGY*GGGR	Low complexity (LC) region	The low complexity (LC) region is intrinsically disordered. When incubated at high concentration, it is able to polymerize into labile, amyloid-like fibers and form cross-beta polymerization structures, probably driving the formation of hydrogels. In contrast to irreversible, pathogenic amyloids, the fibers polymerized from LC regions disassemble upon dilution. A number of evidences suggest that …	-	YES	Tyr	3	859.007	3	NA	NA	NA	NA	6423231	6181140	27699375	21731614	NA	NA	NA	NA	6.30219e+06	2.47155e+07	NA	NA	NA	0.96231	0.784553	NA
188	P22626	ROA2_HUMAN	HNRNPA2B1	hnRNP A2/B1;hnRNP A2/B1 iso2 iso 2	§331; 319	Heterogeneous nuclear ribonucleoproteins A2/B1	Heterogeneous nuclear ribonucleoprotein (hnRNP) that associates with nascent pre-mRNAs, packaging them into hnRNP particles. The hnRNP particle arrangement on nascent hnRNA is non-random and sequence-dependent and serves to condense and stabilize the transcripts and minimize tangling and knotting. Packaging plays a role in various processes such as transcription, pre-mRNA processing, RNA nuclear …	Nucleus, nucleoplasm {ECO:0000269|PubMed:17289661}. Cytoplasmic granule {ECO:0000269|PubMed:17289661, ECO:0000269|PubMed:24356509}. Secreted, exosome {ECO:0000269|PubMed:24356509}. Note=Localized in cytoplasmic mRNP granules containing untranslated mRNAs (PubMed:17289661). Component of ribonucleosomes (PubMed:17289661). Not found in the nucleolus (PubMed:17289661). Found in exosomes follwong sumo…	NM#GGPY*GGGNYGPGGSGGSGGYGGR	Low complexity (LC) region	The low complexity (LC) region is intrinsically disordered. When incubated at high concentration, it is able to polymerize into labile, amyloid-like fibers and form cross-beta polymerization structures, probably driving the formation of hydrogels. In contrast to irreversible, pathogenic amyloids, the fibers polymerized from LC regions disassemble upon dilution. A number of evidences suggest that …	-	YES	Tyr Met	3	762.627	13	6034657	7001049	496382	437497	73243442	147296228	218532166	222292437	216481	121352	6517853	0	NA	2.20412e+08	0	0.861965	0.881372	0.497253	0.983084	0.560567
189	P22626	ROA2_HUMAN	HNRNPA2B1	hnRNP A2/B1;hnRNP A2/B1 iso2 iso 2	§336; 324	Heterogeneous nuclear ribonucleoproteins A2/B1	Heterogeneous nuclear ribonucleoprotein (hnRNP) that associates with nascent pre-mRNAs, packaging them into hnRNP particles. The hnRNP particle arrangement on nascent hnRNA is non-random and sequence-dependent and serves to condense and stabilize the transcripts and minimize tangling and knotting. Packaging plays a role in various processes such as transcription, pre-mRNA processing, RNA nuclear …	Nucleus, nucleoplasm {ECO:0000269|PubMed:17289661}. Cytoplasmic granule {ECO:0000269|PubMed:17289661, ECO:0000269|PubMed:24356509}. Secreted, exosome {ECO:0000269|PubMed:24356509}. Note=Localized in cytoplasmic mRNP granules containing untranslated mRNAs (PubMed:17289661). Component of ribonucleosomes (PubMed:17289661). Not found in the nucleolus (PubMed:17289661). Found in exosomes follwong sumo…	NM#GGPYGGGNY*GPGGSGGSGGYGGR	Low complexity (LC) region	The low complexity (LC) region is intrinsically disordered. When incubated at high concentration, it is able to polymerize into labile, amyloid-like fibers and form cross-beta polymerization structures, probably driving the formation of hydrogels. In contrast to irreversible, pathogenic amyloids, the fibers polymerized from LC regions disassemble upon dilution. A number of evidences suggest that …	-	YES	Tyr Met	3	762.627	8	6034657	7001049	496382	437497	73243442	147296228	218532166	222292437	216481	121352	6517853	0	NA	2.20412e+08	0	0.861965	0.881372	0.497253	0.983084	0.560567
190	P22626	ROA2_HUMAN	HNRNPA2B1	hnRNP A2/B1;hnRNP A2/B1 iso2 iso 2	§347; 335	Heterogeneous nuclear ribonucleoproteins A2/B1	Heterogeneous nuclear ribonucleoprotein (hnRNP) that associates with nascent pre-mRNAs, packaging them into hnRNP particles. The hnRNP particle arrangement on nascent hnRNA is non-random and sequence-dependent and serves to condense and stabilize the transcripts and minimize tangling and knotting. Packaging plays a role in various processes such as transcription, pre-mRNA processing, RNA nuclear …	Nucleus, nucleoplasm {ECO:0000269|PubMed:17289661}. Cytoplasmic granule {ECO:0000269|PubMed:17289661, ECO:0000269|PubMed:24356509}. Secreted, exosome {ECO:0000269|PubMed:24356509}. Note=Localized in cytoplasmic mRNP granules containing untranslated mRNAs (PubMed:17289661). Component of ribonucleosomes (PubMed:17289661). Not found in the nucleolus (PubMed:17289661). Found in exosomes follwong sumo…	NM#GGPYGGGNYGPGGSGGSGGY*GGR	Low complexity (LC) region	The low complexity (LC) region is intrinsically disordered. When incubated at high concentration, it is able to polymerize into labile, amyloid-like fibers and form cross-beta polymerization structures, probably driving the formation of hydrogels. In contrast to irreversible, pathogenic amyloids, the fibers polymerized from LC regions disassemble upon dilution. A number of evidences suggest that …	-	YES	Tyr Met	2	1143.44	1	NA	NA	NA	NA	2632432	2502903	12915119	15445075	NA	NA	NA	NA	2.56767e+06	14180097	NA	NA	NA	0.950795	0.836197	NA
191	P51991	ROA3_HUMAN	HNRNPA3	hnRNP A3;hnRNP A3 iso2 iso 2	§188; 166	Heterogeneous nuclear ribonucleoprotein A3	Plays a role in cytoplasmic trafficking of RNA. Binds to the cis-acting response element, A2RE. May be involved in pre-mRNA splicing	Nucleus {ECO:0000250}. Note=Component of ribonucleosomes.	Y*HTINGHNCEVK	RRM2	-	-	YES	Tyr	3	517.885	2	NA	NA	NA	NA	3110226	3606469	6414337	8142983	NA	NA	NA	NA	3.35835e+06	7278660	NA	NA	NA	0.862402	0.787713	NA
192	P51991	ROA3_HUMAN	HNRNPA3	hnRNP A3;hnRNP A3 iso2 iso 2	§358; 336	Heterogeneous nuclear ribonucleoprotein A3	Plays a role in cytoplasmic trafficking of RNA. Binds to the cis-acting response element, A2RE. May be involved in pre-mRNA splicing	Nucleus {ECO:0000250}. Note=Component of ribonucleosomes.	SSGS*PYGGGYGSGGGSGGYGSR	Gly-rich	-	-	YES	Ser	3	664.257	5	278421	1031473	428838	110352	4722699	4774403	23510036	28760063	NA	108606	NA	NA	4748551	2.6135e+07	0	0.269926	0.257328	0.989171	0.817454	1
193	P51991	ROA3_HUMAN	HNRNPA3	hnRNP A3;hnRNP A3 iso2 iso 2	§360; 338	Heterogeneous nuclear ribonucleoprotein A3	Plays a role in cytoplasmic trafficking of RNA. Binds to the cis-acting response element, A2RE. May be involved in pre-mRNA splicing	Nucleus {ECO:0000250}. Note=Component of ribonucleosomes.	SSGSPY*GGGYGSGGGSGGYGSR	Gly-rich	-	-	YES	Tyr	3	664.257	4	278421	1031473	428838	110352	4722699	4774403	23510036	28760063	NA	108606	NA	NA	4748551	2.6135e+07	0	0.269926	0.257328	0.989171	0.817454	1
194	P51991	ROA3_HUMAN	HNRNPA3	hnRNP A3;hnRNP A3 iso2 iso 2	§364; 342	Heterogeneous nuclear ribonucleoprotein A3	Plays a role in cytoplasmic trafficking of RNA. Binds to the cis-acting response element, A2RE. May be involved in pre-mRNA splicing	Nucleus {ECO:0000250}. Note=Component of ribonucleosomes.	SSGSPYGGGY*GSGGGSGGYGSR	Gly-rich	-	-	YES	Tyr	2	995.882	4	383432	330864	NA	NA	3679759	3810011	16238716	14064287	NA	NA	0	NA	3744885	1.51515e+07	NA	0.862901	NA	0.965813	0.866096	NA
195	P51991	ROA3_HUMAN	HNRNPA3	hnRNP A3;hnRNP A3 iso2 iso 2	§373; 351	Heterogeneous nuclear ribonucleoprotein A3	Plays a role in cytoplasmic trafficking of RNA. Binds to the cis-acting response element, A2RE. May be involved in pre-mRNA splicing	Nucleus {ECO:0000250}. Note=Component of ribonucleosomes.	SSGSPYGGGYGSGGGSGGY*GSR	Gly-rich	-	-	YES	Tyr	3	664.257	6	278421	1031473	428838	110352	4722699	4774403	23510036	28760063	NA	108606	NA	NA	4748551	2.6135e+07	0	0.269926	0.257328	0.989171	0.817454	1
196	P51991	ROA3_HUMAN	HNRNPA3	hnRNP A3;hnRNP A3 iso2 iso 2	§375; 353	Heterogeneous nuclear ribonucleoprotein A3	Plays a role in cytoplasmic trafficking of RNA. Binds to the cis-acting response element, A2RE. May be involved in pre-mRNA splicing	Nucleus {ECO:0000250}. Note=Component of ribonucleosomes.	SSGSPYGGGYGSGGGSGGYGS*R	Gly-rich	-	-	YES	Ser	2	995.882	3	383432	330864	NA	NA	3679759	3810011	16238716	14064287	NA	NA	0	NA	3744885	1.51515e+07	NA	0.862901	NA	0.965813	0.866096	NA
197	P07910	HNRPC_HUMAN	HNRNPC	hnRNP C1/C2 iso2;hnRNP C1/C2 iso4	§119; §119	Heterogeneous nuclear ribonucleoproteins C1/C2	Binds pre-mRNA and nucleates the assembly of 40S hnRNP particles (PubMed8264621). Specifically recognizes and binds N6-methyladenosine (m6A)-containing RNAs, a modification present at internal sites of mRNAs that affects mRNA splicing, processing and stability. M6A alters the local structure in mRNAs and long non-coding RNAs (lncRNAs) via a mechanism named 'm(6)A-switch' to facilitate binding of …	Nucleus. Note=Component of ribonucleosomes.	SAAEM#YGSSFDLDYDFQRDY*YDR	-	-	-	NOT	Tyr Met	3	970.713	1	NA	124974	NA	210432	8901756	6576838	57184211	27800750	5720284	NA	0	0	7739297	NA	5720284	1	1	0.738825	0.486161	1
198	P07910	HNRPC_HUMAN	HNRNPC	hnRNP C1/C2 iso2;hnRNP C1/C2 iso4	§120; §120	Heterogeneous nuclear ribonucleoproteins C1/C2	Binds pre-mRNA and nucleates the assembly of 40S hnRNP particles (PubMed8264621). Specifically recognizes and binds N6-methyladenosine (m6A)-containing RNAs, a modification present at internal sites of mRNAs that affects mRNA splicing, processing and stability. M6A alters the local structure in mRNAs and long non-coding RNAs (lncRNAs) via a mechanism named 'm(6)A-switch' to facilitate binding of …	Nucleus. Note=Component of ribonucleosomes.	SAAEM#YGSSFDLDYDFQRDYY*DR	-	-	-	NOT	Tyr Met	3	970.713	1	NA	124974	NA	210432	8901756	6576838	57184211	27800750	5720284	NA	0	0	7739297	NA	5720284	1	1	0.738825	0.486161	1
199	P07910	HNRPC_HUMAN	HNRNPC	hnRNP C1/C2 iso2 iso 2;hnRNP C1/C2;hnRNP C1/C2 iso4 iso 3;hnRNP C1/C2 iso4 iso 4	§124; §137; 57; §124	Heterogeneous nuclear ribonucleoproteins C1/C2	Binds pre-mRNA and nucleates the assembly of 40S hnRNP particles (PubMed8264621). Specifically recognizes and binds N6-methyladenosine (m6A)-containing RNAs, a modification present at internal sites of mRNAs that affects mRNA splicing, processing and stability. M6A alters the local structure in mRNAs and long non-coding RNAs (lncRNAs) via a mechanism named 'm(6)A-switch' to facilitate binding of …	Nucleus. Note=Component of ribonucleosomes.	M#Y*SYPAR	-	-	-	YES	Tyr Met	2	492.188	5	NA	NA	NA	NA	909722	1017421	3883922	5025301	NA	NA	NA	NA	963572	4.45461e+06	NA	NA	NA	0.894145	0.772874	NA
200	P07910	HNRPC_HUMAN	HNRNPC	hnRNP C1/C2 iso2 iso 2;hnRNP C1/C2;hnRNP C1/C2 iso4 iso 3;hnRNP C1/C2 iso4 iso 4	§125; §138; 58; §125	Heterogeneous nuclear ribonucleoproteins C1/C2	Binds pre-mRNA and nucleates the assembly of 40S hnRNP particles (PubMed8264621). Specifically recognizes and binds N6-methyladenosine (m6A)-containing RNAs, a modification present at internal sites of mRNAs that affects mRNA splicing, processing and stability. M6A alters the local structure in mRNAs and long non-coding RNAs (lncRNAs) via a mechanism named 'm(6)A-switch' to facilitate binding of …	Nucleus. Note=Component of ribonucleosomes.	M#YS*YPARVPPPPPIAR	-	-	-	NOT	Ser Met	3	636.646	5	598585	744680	NA	310641	9124543	8852887	43364944	54306893	165473	141152	671632	0	8988715	4.88359e+07	0	0.803815	1	0.970228	0.798516	0.853021
201	P07910	HNRPC_HUMAN	HNRNPC	hnRNP C1/C2 iso2 iso 2;hnRNP C1/C2;hnRNP C1/C2 iso4 iso 3;hnRNP C1/C2 iso4 iso 4	126; §139; 59; 126	Heterogeneous nuclear ribonucleoproteins C1/C2	Binds pre-mRNA and nucleates the assembly of 40S hnRNP particles (PubMed8264621). Specifically recognizes and binds N6-methyladenosine (m6A)-containing RNAs, a modification present at internal sites of mRNAs that affects mRNA splicing, processing and stability. M6A alters the local structure in mRNAs and long non-coding RNAs (lncRNAs) via a mechanism named 'm(6)A-switch' to facilitate binding of …	Nucleus. Note=Component of ribonucleosomes.	M#YSY*PARVPPPPPIAR	-	-	-	NOT	Tyr Met	3	636.646	3	598585	744680	NA	310641	9124543	8852887	43364944	54306893	165473	141152	671632	0	8988715	4.88359e+07	0	0.803815	1	0.970228	0.798516	0.853021
202	Q14103	HNRPD_HUMAN	HNRNPD	hnRNP D0;hnRNP D0 iso2 iso 2;hnRNP D0 iso3 iso 3;hnRNP D0 iso2 iso 4	201; 182; 201; 182	Heterogeneous nuclear ribonucleoprotein D0	Binds with high affinity to RNA molecules that contain AU-rich elements (AREs) found within the 3'-UTR of many proto-oncogenes and cytokine mRNAs. Also binds to double- and single-stranded DNA sequences in a specific manner and functions a transcription factor. Each of the RNA-binding domains specifically can bind solely to a single-stranded non-monotonous 5'-UUAG-3' sequence and also weaker to t…	Nucleus. Cytoplasm. Note=Localized in cytoplasmic mRNP granules containing untranslated mRNAs. Component of ribonucleosomes. Cytoplasmic localization oscillates diurnally.	IREY*FGGFGEVESIELPM#DNK	RRM2	-	-	NOT	Tyr Met	3	842.713	3	177790	213708	NA	NA	4505834	4120201	7432760	6675249	260167	328587	0	NA	4.31302e+06	7.054e+06	0	0.83193	NA	0.914415	0.898085	0.791775
203	P52597	HNRPF_HUMAN	HNRNPF	hnRNP F	§210	Heterogeneous nuclear ribonucleoprotein F	Component of the heterogeneous nuclear ribonucleoprotein (hnRNP) complexes which provide the substrate for the processing events that pre-mRNAs undergo before becoming functional, translatable mRNAs in the cytoplasm. Plays a role in the regulation of alternative splicing events. Binds G-rich sequences in pre-mRNAs and keeps target RNA in an unfolded state.	Nucleus, cytoplasm, membrane	FM#SVQRPGPY*DRPGTAR	-	-	-	NOT	Met Tyr	4	508.487	3	NA	NA	NA	NA	459925	1699942	22367646	10083939	NA	NA	NA	NA	NA	NA	NA	NA	NA	0.270553	0.450827	NA
204	P52597	HNRPF_HUMAN	HNRNPF	hnRNP F	§240	Heterogeneous nuclear ribonucleoprotein F	Component of the heterogeneous nuclear ribonucleoprotein (hnRNP) complexes which provide the substrate for the processing events that pre-mRNAs undergo before becoming functional, translatable mRNAs in the cytoplasm. Plays a role in the regulation of alternative splicing events. Binds G-rich sequences in pre-mRNAs and keeps target RNA in an unfolded state.	Nucleus, cytoplasm, membrane	M#RPGAYSTGY*GGYEEYSGLSDGYGFTTDLFGR	-	-	-	YES	Met Tyr	3	1190.83	1	NA	NA	NA	NA	5047435	2373670	16643050	6661485	NA	NA	NA	NA	NA	NA	NA	NA	NA	0.470273	0.400256	NA
205	P52597	HNRPF_HUMAN	HNRNPF	hnRNP F	§243	Heterogeneous nuclear ribonucleoprotein F	Component of the heterogeneous nuclear ribonucleoprotein (hnRNP) complexes which provide the substrate for the processing events that pre-mRNAs undergo before becoming functional, translatable mRNAs in the cytoplasm. Plays a role in the regulation of alternative splicing events. Binds G-rich sequences in pre-mRNAs and keeps target RNA in an unfolded state.	Nucleus, cytoplasm, membrane	M#RPGAYSTGYGGY*EEYSGLSDGYGFTTDLFGR	-	-	-	YES	Met Tyr	3	1190.83	1	NA	NA	NA	NA	5047435	2373670	16643050	6661485	NA	NA	NA	NA	NA	NA	NA	NA	NA	0.470273	0.400256	NA
206	P52597	HNRPF_HUMAN	HNRNPF	hnRNP F	§246	Heterogeneous nuclear ribonucleoprotein F	Component of the heterogeneous nuclear ribonucleoprotein (hnRNP) complexes which provide the substrate for the processing events that pre-mRNAs undergo before becoming functional, translatable mRNAs in the cytoplasm. Plays a role in the regulation of alternative splicing events. Binds G-rich sequences in pre-mRNAs and keeps target RNA in an unfolded state.	Nucleus, cytoplasm, membrane	M#RPGAYSTGYGGYEEY*SGLSDGYGFTTDLFGR	-	-	-	YES	Met Tyr	3	1190.83	1	NA	NA	NA	NA	5047435	2373670	16643050	6661485	NA	NA	NA	NA	NA	NA	NA	NA	NA	0.470273	0.400256	NA
207	P52597	HNRPF_HUMAN	HNRNPF	hnRNP F	§253	Heterogeneous nuclear ribonucleoprotein F	Component of the heterogeneous nuclear ribonucleoprotein (hnRNP) complexes which provide the substrate for the processing events that pre-mRNAs undergo before becoming functional, translatable mRNAs in the cytoplasm. Plays a role in the regulation of alternative splicing events. Binds G-rich sequences in pre-mRNAs and keeps target RNA in an unfolded state.	Nucleus, cytoplasm, membrane	M#RPGAYSTGYGGYEEYSGLSDGY*GFTTDLFGR	-	-	-	YES	Met Tyr	3	1190.83	2	NA	NA	NA	NA	5047435	2373670	16643050	6661485	NA	NA	NA	NA	NA	NA	NA	NA	NA	0.470273	0.400256	NA
208	P52597	HNRPF_HUMAN	HNRNPF	hnRNP F	238	Heterogeneous nuclear ribonucleoprotein F	Component of the heterogeneous nuclear ribonucleoprotein (hnRNP) complexes which provide the substrate for the processing events that pre-mRNAs undergo before becoming functional, translatable mRNAs in the cytoplasm. Plays a role in the regulation of alternative splicing events. Binds G-rich sequences in pre-mRNAs and keeps target RNA in an unfolded state.	Nucleus, cytoplasm, membrane	M#RPGAYST*GYGGYEEYSGLSDGYGFTTDLFGR	-	-	-	NOT	Met Thr	3	1190.83	1	NA	NA	NA	NA	5047435	2373670	16643050	6661485	NA	NA	NA	NA	NA	NA	NA	NA	NA	0.470273	0.400256	NA
209	P31943	HNRH1_HUMAN	HNRNPH1	hnRNP H1	§240	Heterogeneous nuclear ribonucleoprotein H	This protein is a component of the heterogeneous nuclear ribonucleoprotein (hnRNP) complexes which provide the substrate for the processing events that pre-mRNAs undergo before becoming functional, translatable mRNAs in the cytoplasm. Mediates pre-mRNA alternative splicing regulation. Inhibits, together with CUGBP1, insulin receptor (IR) pre-mRNA exon 11 inclusion in myoblast. Binds to the IR RNA…	Nucleus, nucleoplasm.	GAYGGGY*GGYDDYNGYNDGYGFGSDR	1-1 /2 X 16 AA Gly-rich approximate repeats	-	-	YES	Tyr	3	933.009	1	NA	NA	NA	NA	566378	920330	1628076	1191181	NA	NA	NA	NA	743354	1.40963e+06	NA	NA	NA	0.615408	0.73165	NA
210	P31943	HNRH1_HUMAN	HNRNPH1	hnRNP H1	§246	Heterogeneous nuclear ribonucleoprotein H	This protein is a component of the heterogeneous nuclear ribonucleoprotein (hnRNP) complexes which provide the substrate for the processing events that pre-mRNAs undergo before becoming functional, translatable mRNAs in the cytoplasm. Mediates pre-mRNA alternative splicing regulation. Inhibits, together with CUGBP1, insulin receptor (IR) pre-mRNA exon 11 inclusion in myoblast. Binds to the IR RNA…	Nucleus, nucleoplasm.	RGAYGGGYGGYDDY*NGYNDGYGFGSDRFGR	1-1 / 2 X 16 AA Gly-rich approximate repeats	-	-	YES	Tyr	4	829.081	2	NA	NA	NA	NA	547251	179791	3557939	3059541	NA	NA	NA	NA	NA	3308740	NA	NA	NA	0.328535	0.859919	NA
211	P31942	HNRH3_HUMAN	HNRNPH3	hnRNP 2H9;hnRNP 2H9 iso2 iso 2;hnRNP 2H9 iso3 iso 3;hnRNP 2H9 iso3 iso 4	§296; §281; 247; 165	Heterogeneous nuclear ribonucleoprotein H3	Involved in the splicing process and participates in early heat shock-induced splicing arrest. Due to their great structural variations the different isoforms may possess different functions in the splicing reaction.	Nucleus {ECO:0000269|PubMed:8999868}.	DGMDNQGGY*GSVGR	Gly-rich	-	-	YES	Tyr	2	746.78	6	NA	NA	NA	NA	2707076	1910134	7976534	4765513	NA	NA	NA	NA	2308605	6.37102e+06	NA	NA	NA	0.705608	0.597442	NA
212	P31942	HNRH3_HUMAN	HNRNPH3	hnRNP 2H9;hnRNP 2H9 iso3 iso 3;hnRNP 2H9 iso3 iso 4;hnRNP 2H9 iso3 iso 5	§143; 94; 12; 12	Heterogeneous nuclear ribonucleoprotein H3	Involved in the splicing process and participates in early heat shock-induced splicing arrest. Due to their great structural variations the different isoforms may possess different functions in the splicing reaction.	Nucleus {ECO:0000269|PubMed:8999868}.	RGGDGY*DGGYGGFDDYGGYNNYGYGNDGFDDR	Gly-rich	-	-	YES	Tyr	3	1172.43	1	NA	NA	NA	NA	1242859	974435	5288383	6397002	NA	NA	NA	NA	1108647	5.84269e+06	NA	NA	NA	0.784027	0.826697	NA
213	P31942	HNRH3_HUMAN	HNRNPH3	hnRNP 2H9;hnRNP 2H9 iso3 iso 3;hnRNP 2H9 iso3 iso 4;hnRNP 2H9 iso3 iso 5	§156; 107; 25; 25	Heterogeneous nuclear ribonucleoprotein H3	Involved in the splicing process and participates in early heat shock-induced splicing arrest. Due to their great structural variations the different isoforms may possess different functions in the splicing reaction.	Nucleus {ECO:0000269|PubMed:8999868}.	RGGDGYDGGYGGFDDYGGY*NNYGYGNDGFDDR	Gly-rich	-	-	YES	Tyr	3	1172.43	2	NA	NA	NA	NA	1242859	974435	5288383	6397002	NA	NA	NA	NA	1108647	5.84269e+06	NA	NA	NA	0.784027	0.826697	NA
214	P61978	HNRPK_HUMAN	HNRNPK	hnRNP K;hnRNP K iso2 iso 2;hnRNP K iso2 iso 3	§280; 280; 256	Heterogeneous nuclear ribonucleoprotein K	One of the major pre-mRNA-binding proteins. Binds tenaciously to poly(C) sequences. Likely to play a role in the nuclear metabolism of hnRNAs, particularly for pre-mRNAs that contain cytidine-rich sequences. Can also bind poly(C) single-stranded DNA. Plays an important role in p53/TP53 response to DNA damage, acting at the level of both transcription activation and repression. When sumoylated, ac…	Cytoplasm {ECO:0000269|PubMed:1729596}. Nucleus, nucleoplasm {ECO:0000269|PubMed:16360036, ECO:0000269|PubMed:1729596, ECO:0000269|PubMed:18775702, ECO:0000269|PubMed:22721921}. Cell projection, podosome {ECO:0000269|PubMed:22721921}. Note=Recruited to p53/TP53-responsive promoters, in the presence of functional p53/TP53 (PubMed:16360036). In case of ASFV infection, there is a shift in the locali…	RDY*DDM#SPR	2 X 6 AA approximate repeats / Interaction with ZIK1	-	-	YES	Tyr Met	2	625.729	2	NA	NA	NA	NA	NA	NA	1261101	1183759	NA	NA	NA	NA	NA	1222430	NA	NA	NA	NA	0.938671	NA
215	P61978	HNRPK_HUMAN	HNRNPK	hnRNP K;hnRNP K iso2 iso 2;hnRNP K iso2 iso 3	§380; 380; 356	Heterogeneous nuclear ribonucleoprotein K	One of the major pre-mRNA-binding proteins. Binds tenaciously to poly(C) sequences. Likely to play a role in the nuclear metabolism of hnRNAs, particularly for pre-mRNAs that contain cytidine-rich sequences. Can also bind poly(C) single-stranded DNA. Plays an important role in p53/TP53 response to DNA damage, acting at the level of both transcription activation and repression. When sumoylated, ac…	Cytoplasm {ECO:0000269|PubMed:1729596}. Nucleus, nucleoplasm {ECO:0000269|PubMed:16360036, ECO:0000269|PubMed:1729596, ECO:0000269|PubMed:18775702, ECO:0000269|PubMed:22721921}. Cell projection, podosome {ECO:0000269|PubMed:22721921}. Note=Recruited to p53/TP53-responsive promoters, in the presence of functional p53/TP53 (PubMed:16360036). In case of ASFV infection, there is a shift in the locali…	GSY*GDLGGPIITTQVTIPK	Interaction with ZIK1	-	-	YES	Tyr	3	666.338	4	388843	528221	NA	119961	5687947	6240500	23127062	13886449	NA	115029	0	0	5.96422e+06	1.85068e+07	0	0.736137	1	0.911457	0.600442	1
216	P14866	HNRPL_HUMAN	HNRNPL	hnRNP L	§48	Heterogeneous nuclear ribonucleoprotein L	Splicing factor binding to exonic or intronic sites and acting as either an activator or repressor of exon inclusion. Exhibits a binding preference for CA-rich elements (PubMed11809897, PubMed22570490, PubMed:24164894, PubMed25623890, PubMed26051023). Component of the heterogeneous nuclear ribonucleoprotein (hnRNP) complexes and associated with most nascent transcripts (PubMed2687284). Associates…	Nucleus, nucleoplasm {ECO:0000269|PubMed:17289661}. Cytoplasm {ECO:0000269|PubMed:17289661}. Note=Localized in cytoplasmic mRNP granules containing untranslated mRNAs.	YY*GGGSEGGRAPK	-	-	-	YES	Tyr	3	460.198	6	NA	NA	NA	NA	777883	2802010	6003916	9186454	NA	NA	NA	NA	NA	7595185	NA	NA	NA	0.277616	0.653562	NA
217	P14866	HNRPL_HUMAN	HNRNPL	hnRNP L;hnRNP L iso 2	§317; 184	Heterogeneous nuclear ribonucleoprotein L	Splicing factor binding to exonic or intronic sites and acting as either an activator or repressor of exon inclusion. Exhibits a binding preference for CA-rich elements (PubMed11809897, PubMed22570490, PubMed:24164894, PubMed25623890, PubMed26051023). Component of the heterogeneous nuclear ribonucleoprotein (hnRNP) complexes and associated with most nascent transcripts (PubMed2687284). Associates…	Nucleus, nucleoplasm {ECO:0000269|PubMed:17289661}. Cytoplasm {ECO:0000269|PubMed:17289661}. Note=Localized in cytoplasmic mRNP granules containing untranslated mRNAs.	QRQPPLLGDHPAEY*GGPHGGYHSHYHDEGYGPPPPHYEGR	-	-	-	YES	Tyr	6	757.337	2	338749	343668	NA	NA	NA	NA	2789415	7261778	NA	NA	0	NA	NA	NA	NA	0.985687	NA	NA	0.384123	NA
218	P14866	HNRPL_HUMAN	HNRNPL	hnRNP L;hnRNP L iso 2	§359; 226	Heterogeneous nuclear ribonucleoprotein L	Splicing factor binding to exonic or intronic sites and acting as either an activator or repressor of exon inclusion. Exhibits a binding preference for CA-rich elements (PubMed11809897, PubMed22570490, PubMed:24164894, PubMed25623890, PubMed26051023). Component of the heterogeneous nuclear ribonucleoprotein (hnRNP) complexes and associated with most nascent transcripts (PubMed2687284). Associates…	Nucleus, nucleoplasm {ECO:0000269|PubMed:17289661}. Cytoplasm {ECO:0000269|PubMed:17289661}. Note=Localized in cytoplasmic mRNP granules containing untranslated mRNAs.	Y*GPQYGHPPPPPPPPEYGPHADSPVLM#VYGLDQSK	Pro-rich	-	-	NOT	Tyr Met	4	970.948	3	2189788	2675459	153499	359159	51012971	45560179	191210109	179924850	193686	NA	2.43262e+06	NA	48286575	1.85567e+08	0	0.818472	0.427385	0.89311	0.94098	1
219	P14866	HNRPL_HUMAN	HNRNPL	hnRNP L;hnRNP L iso 2	§363; 230	Heterogeneous nuclear ribonucleoprotein L	Splicing factor binding to exonic or intronic sites and acting as either an activator or repressor of exon inclusion. Exhibits a binding preference for CA-rich elements (PubMed11809897, PubMed22570490, PubMed:24164894, PubMed25623890, PubMed26051023). Component of the heterogeneous nuclear ribonucleoprotein (hnRNP) complexes and associated with most nascent transcripts (PubMed2687284). Associates…	Nucleus, nucleoplasm {ECO:0000269|PubMed:17289661}. Cytoplasm {ECO:0000269|PubMed:17289661}. Note=Localized in cytoplasmic mRNP granules containing untranslated mRNAs.	YGPQY*GHPPPPPPPPEYGPHADSPVLM#VYGLDQSK	Pro-rich	-	-	NOT	Tyr Met	4	970.948	6	2189788	2675459	153499	359159	51012971	45560179	191210109	179924850	193686	NA	2.43262e+06	NA	48286575	1.85567e+08	0	0.818472	0.427385	0.89311	0.94098	1
220	P14866	HNRPL_HUMAN	HNRNPL	hnRNP L;hnRNP L iso 2	§574; 441	Heterogeneous nuclear ribonucleoprotein L	Splicing factor binding to exonic or intronic sites and acting as either an activator or repressor of exon inclusion. Exhibits a binding preference for CA-rich elements (PubMed11809897, PubMed22570490, PubMed:24164894, PubMed25623890, PubMed26051023). Component of the heterogeneous nuclear ribonucleoprotein (hnRNP) complexes and associated with most nascent transcripts (PubMed2687284). Associates…	Nucleus, nucleoplasm {ECO:0000269|PubMed:17289661}. Cytoplasm {ECO:0000269|PubMed:17289661}. Note=Localized in cytoplasmic mRNP granules containing untranslated mRNAs.	NPNGPY*PYTLK	RRM4	RRM domains 3 and 4 may facilitate RNA looping when binding to two appropriately separated binding sites within the same target pre-mRNA	-	YES	Tyr	2	672.305	1	335382	592732	190784	563507	1386336	1415835	5764952	5666988	NA	NA	0	NA	1.40109e+06	5715970	NA	0.565824	0.338565	0.979165	0.983007	NA
221	P52272	HNRPM_HUMAN	HNRNPM	hnRNP M;hnRNP M iso2 iso 2	§64; 64	Heterogeneous nuclear ribonucleoprotein M	Pre-mRNA binding protein in vivo, binds avidly to poly(G) and poly(U) RNA homopolymers in vitro. Involved in splicing. Acts as a receptor for carcinoembryonic antigen in Kupffer cells, may initiate a series of signaling events leading to tyrosine phosphorylation of proteins and induction of IL-1 alpha, IL-6, IL-10 and tumor necrosis factor alpha cytokines.	Nucleus, nucleolus {ECO:0000269|Ref.5}.	GGNRFEPY*ANPTKR	-	-	-	YES	Tyr	3	562.93	18	4204634	5090114	759887	312503	63029386	50932602	232022695	133462496	340723	295124	4647374	NA	56980994	1.82743e+08	0	0.826039	0.411249	0.808077	0.575213	0.86617
222	P52272	HNRPM_HUMAN	HNRNPM	hnRNP M;hnRNP M iso2 iso 2	71; 71	Heterogeneous nuclear ribonucleoprotein M	Pre-mRNA binding protein in vivo, binds avidly to poly(G) and poly(U) RNA homopolymers in vitro. Involved in splicing. Acts as a receptor for carcinoembryonic antigen in Kupffer cells, may initiate a series of signaling events leading to tyrosine phosphorylation of proteins and induction of IL-1 alpha, IL-6, IL-10 and tumor necrosis factor alpha cytokines.	Nucleus, nucleolus {ECO:0000269|Ref.5}.	Y*RAFITNIPFDVK	-	-	-	YES	Tyr	3	555.28	1	NA	NA	NA	NA	581529	756784	1091983	915384	NA	NA	NA	NA	669156	1.00368e+06	NA	NA	NA	0.768421	0.838277	NA
223	O43390	HNRPR_HUMAN	HNRNPR	hnRNP R;hnRNP R iso2 iso 2;hnRNP R iso3 iso 3;hnRNP R iso4 iso 4	§376; 379; 338; 278	Heterogeneous nuclear ribonucleoprotein R	Component of ribonucleosomes, which are complexes of at least 20 other different heterogenious nuclear ribonucleoproteins (hnRNP). HnRNP play an important role in processing of precursor mRNA in the nucleus.	Nucleus {ECO:0000250|UniProtKB:Q7TMK9}. Microsome {ECO:0000250|UniProtKB:Q7TMK9}. Nucleus, nucleoplasm {ECO:0000269|PubMed:17289661}. Cytoplasm {ECO:0000269|PubMed:17289661}. Note=Localized in cytoplasmic mRNP granules containing untranslated mRNAs. The tyrosine phosphorylated form bound to RNA is found in microsomes (By similarity). {ECO:0000250|UniProtKB:Q7TMK9, ECO:0000269|PubMed:17289661}.	LKDY*AFVHFEDR	RRM3	-	-	YES	Tyr	3	540.58	6	NA	NA	NA	NA	2662590	2871042	21604190	15028216	NA	NA	NA	NA	2766816	18316203	NA	NA	NA	0.927395	0.695616	NA
224	O43390	HNRPR_HUMAN	HNRNPR	hnRNP R;hnRNP R iso2 iso 2;hnRNP R iso3 iso 3;hnRNP R iso4 iso 4	§431; 434; 393; 333	Heterogeneous nuclear ribonucleoprotein R	Component of ribonucleosomes, which are complexes of at least 20 other different heterogenious nuclear ribonucleoproteins (hnRNP). HnRNP play an important role in processing of precursor mRNA in the nucleus.	Nucleus {ECO:0000250|UniProtKB:Q7TMK9}. Microsome {ECO:0000250|UniProtKB:Q7TMK9}. Nucleus, nucleoplasm {ECO:0000269|PubMed:17289661}. Cytoplasm {ECO:0000269|PubMed:17289661}. Note=Localized in cytoplasmic mRNP granules containing untranslated mRNAs. The tyrosine phosphorylated form bound to RNA is found in microsomes (By similarity). {ECO:0000250|UniProtKB:Q7TMK9, ECO:0000269|PubMed:17289661}.	STAY*EDYYYHPPPR	-	-	-	YES	Tyr	3	613.586	2	NA	161688	351415	167229	5792986	3939382	64247805	69018301	237007	NA	0	NA	4866184	66633053	0	1	0.475873	0.680026	0.930881	1
225	O43390	HNRPR_HUMAN	HNRNPR	hnRNP R;hnRNP R iso2 iso 2;hnRNP R iso3 iso 3;hnRNP R iso4 iso 4	§434; 437; 396; 336	Heterogeneous nuclear ribonucleoprotein R	Component of ribonucleosomes, which are complexes of at least 20 other different heterogenious nuclear ribonucleoproteins (hnRNP). HnRNP play an important role in processing of precursor mRNA in the nucleus.	Nucleus {ECO:0000250|UniProtKB:Q7TMK9}. Microsome {ECO:0000250|UniProtKB:Q7TMK9}. Nucleus, nucleoplasm {ECO:0000269|PubMed:17289661}. Cytoplasm {ECO:0000269|PubMed:17289661}. Note=Localized in cytoplasmic mRNP granules containing untranslated mRNAs. The tyrosine phosphorylated form bound to RNA is found in microsomes (By similarity). {ECO:0000250|UniProtKB:Q7TMK9, ECO:0000269|PubMed:17289661}.	STAYEDY*YYHPPPR	-	-	-	YES	Tyr	2	919.875	3	NA	NA	NA	NA	NA	NA	5088563	6248805	NA	NA	NA	NA	NA	5668684	NA	NA	NA	NA	0.814326	NA
226	O43390	HNRPR_HUMAN	HNRNPR	hnRNP R;hnRNP R iso2 iso 2;hnRNP R iso3 iso 3;hnRNP R iso4 iso 4	§435; 438; 397; 337	Heterogeneous nuclear ribonucleoprotein R	Component of ribonucleosomes, which are complexes of at least 20 other different heterogenious nuclear ribonucleoproteins (hnRNP). HnRNP play an important role in processing of precursor mRNA in the nucleus.	Nucleus {ECO:0000250|UniProtKB:Q7TMK9}. Microsome {ECO:0000250|UniProtKB:Q7TMK9}. Nucleus, nucleoplasm {ECO:0000269|PubMed:17289661}. Cytoplasm {ECO:0000269|PubMed:17289661}. Note=Localized in cytoplasmic mRNP granules containing untranslated mRNAs. The tyrosine phosphorylated form bound to RNA is found in microsomes (By similarity). {ECO:0000250|UniProtKB:Q7TMK9, ECO:0000269|PubMed:17289661}.	STAYEDYY*YHPPPR	-	-	-	YES	Tyr	3	613.586	9	NA	161688	351415	167229	5792986	3939382	64247805	69018301	237007	NA	0	NA	4866184	66633053	0	1	0.475873	0.680026	0.930881	1
227	Q00839	HNRPU_HUMAN	HNRNPU	hnRNP U;hnRNP U iso2 iso 2	§257; 238	Heterogeneous nuclear ribonucleoprotein U	Component of the CRD-mediated complex that promotes MYC mRNA stabilization. Binds to pre-mRNA. Has high affinity for scaffold-attached region (SAR) DNA. Binds to double- and single-stranded DNA and RNA. Plays a role in the circadian regulation of the core clock component ARNTL/BMAL1 transcription (By similarity).	Nucleus {ECO:0000269|PubMed:20858735}. Cytoplasm {ECO:0000269|PubMed:19029303}. Cell surface {ECO:0000269|PubMed:7993898}. Note=Localized in cytoplasmic mRNP granules containing untranslated mRNAs. Component of ribonucleosomes. {ECO:0000269|PubMed:17289661}.	EDHGRGY*FEYIEENKYSR	-	-	-	YES	Tyr	4	593.755	6	2889365	4023414	132115	293096	25004545	27877534	210691788	166330907	1419604	NA	3.45639e+06	NA	2.6441e+07	1.88511e+08	1419604	0.718138	0.450757	0.896942	0.789451	1
228	Q00839	HNRPU_HUMAN	HNRNPU	hnRNP U;hnRNP U iso2 iso 2	§260; §241	Heterogeneous nuclear ribonucleoprotein U	Component of the CRD-mediated complex that promotes MYC mRNA stabilization. Binds to pre-mRNA. Has high affinity for scaffold-attached region (SAR) DNA. Binds to double- and single-stranded DNA and RNA. Plays a role in the circadian regulation of the core clock component ARNTL/BMAL1 transcription (By similarity).	Nucleus {ECO:0000269|PubMed:20858735}. Cytoplasm {ECO:0000269|PubMed:19029303}. Cell surface {ECO:0000269|PubMed:7993898}. Note=Localized in cytoplasmic mRNP granules containing untranslated mRNAs. Component of ribonucleosomes. {ECO:0000269|PubMed:17289661}.	GYFEY*IEENKYSR	-	-	-	YES	Tyr	3	593.254	5	488542	472856	NA	NA	4519784	5690666	20281117	17493838	NA	NA	0	NA	5105225	1.88875e+07	NA	0.967892	NA	0.794245	0.862568	NA
229	Q00839	HNRPU_HUMAN	HNRNPU	hnRNP U;hnRNP U iso2 iso 2	§266; 247	Heterogeneous nuclear ribonucleoprotein U	Component of the CRD-mediated complex that promotes MYC mRNA stabilization. Binds to pre-mRNA. Has high affinity for scaffold-attached region (SAR) DNA. Binds to double- and single-stranded DNA and RNA. Plays a role in the circadian regulation of the core clock component ARNTL/BMAL1 transcription (By similarity).	Nucleus {ECO:0000269|PubMed:20858735}. Cytoplasm {ECO:0000269|PubMed:19029303}. Cell surface {ECO:0000269|PubMed:7993898}. Note=Localized in cytoplasmic mRNP granules containing untranslated mRNAs. Component of ribonucleosomes. {ECO:0000269|PubMed:17289661}.	GYFEYIEENKY*SR	-	-	-	YES	Tyr	3	593.254	4	488542	472856	NA	NA	4519784	5690666	20281117	17493838	NA	NA	0	NA	5105225	1.88875e+07	NA	0.967892	NA	0.794245	0.862568	NA
230	Q00839	HNRPU_HUMAN	HNRNPU	hnRNP U;hnRNP U iso2 iso 2	§267; 248	Heterogeneous nuclear ribonucleoprotein U	Component of the CRD-mediated complex that promotes MYC mRNA stabilization. Binds to pre-mRNA. Has high affinity for scaffold-attached region (SAR) DNA. Binds to double- and single-stranded DNA and RNA. Plays a role in the circadian regulation of the core clock component ARNTL/BMAL1 transcription (By similarity).	Nucleus {ECO:0000269|PubMed:20858735}. Cytoplasm {ECO:0000269|PubMed:19029303}. Cell surface {ECO:0000269|PubMed:7993898}. Note=Localized in cytoplasmic mRNP granules containing untranslated mRNAs. Component of ribonucleosomes. {ECO:0000269|PubMed:17289661}.	GYFEYIEENKYS*R	B30.2/SPRY	-	-	YES	Ser	2	889.377	1	NA	NA	NA	NA	NA	NA	3331488	4326996	NA	NA	NA	NA	NA	3829242	NA	NA	NA	NA	0.769931	NA
231	Q9BUJ2	HNRL1_HUMAN	HNRNPUL1	E1B-AP5;E1B-AP5 iso 2;E1B-AP5 iso 3;E1B-AP5 iso 4	§124; §124; 81; 24	Heterogeneous nuclear ribonucleoprotein U-like protein 1	Acts as a basic transcriptional regulator. Represses basic transcription driven by several virus and cellular promoters. When associated with BRD7, activates transcription of glucocorticoid-responsive promoter in the absence of ligand-stimulation. Plays also a role in mRNA processing and transport. Binds avidly to poly(G) and poly(C) RNA homopolymers in vitro.	Nucleus {ECO:0000269|PubMed:11513728, ECO:0000269|PubMed:12489984, ECO:0000269|PubMed:9733834}.	QNQFYDTQVIKQENESGY*ER	-	-	-	YES	Tyr	3	852.706	2	781173	1460085	NA	NA	21589178	37747888	94507685	77028551	NA	NA	1120629	NA	29668533	85768118	NA	0.535019	NA	0.571931	0.815051	NA
232	Q9BUJ2	HNRL1_HUMAN	HNRNPUL1	E1B-AP5;E1B-AP5 iso 2;E1B-AP5 iso 3;E1B-AP5 iso 4	§183; §183; 140; 83	Heterogeneous nuclear ribonucleoprotein U-like protein 1	Acts as a basic transcriptional regulator. Represses basic transcription driven by several virus and cellular promoters. When associated with BRD7, activates transcription of glucocorticoid-responsive promoter in the absence of ligand-stimulation. Plays also a role in mRNA processing and transport. Binds avidly to poly(G) and poly(C) RNA homopolymers in vitro.	Nucleus {ECO:0000269|PubMed:11513728, ECO:0000269|PubMed:12489984, ECO:0000269|PubMed:9733834}.	GRGY*FEHR	-	-	-	YES	Tyr	3	367.826	2	NA	NA	NA	NA	NA	NA	1508434	1374792	NA	NA	NA	NA	NA	1441613	NA	NA	NA	NA	0.911403	NA
233	Q1KMD3	HNRL2_HUMAN	HNRNPUL2	HNRPUL2	§698	Heterogeneous nuclear ribonucleoprotein U-like protein 2	Poly(A) RNA binding	Nucleus {ECO:0000250|UniProtKB:Q00PI9}.	YRGDY*DRFYGR	Tyr-rich	-	-	YES	Tyr	3	516.552	1	NA	NA	NA	NA	5720826	3141521	7934976	7041313	NA	NA	NA	NA	4.43117e+06	7.48814e+06	NA	NA	NA	0.549138	0.887377	NA
234	Q1KMD3	HNRL2_HUMAN	HNRNPUL2	HNRPUL2	§706	Heterogeneous nuclear ribonucleoprotein U-like protein 2	Poly(A) RNA binding	Nucleus {ECO:0000250|UniProtKB:Q00PI9}.	YRGDYDRFYGRDY*EYNR	Tyr-rich	-	-	YES	Tyr	4	597.751	8	NA	NA	NA	NA	2195529	2807052	15110419	12293519	NA	NA	NA	NA	2.50129e+06	13701969	NA	NA	NA	0.782148	0.813579	NA
235	Q1KMD3	HNRL2_HUMAN	HNRNPUL2	HNRPUL2	§740	Heterogeneous nuclear ribonucleoprotein U-like protein 2	Poly(A) RNA binding	Nucleus {ECO:0000250|UniProtKB:Q00PI9}.	YYRNY*YGYQGYR	Tyr-rich	-	-	YES	Tyr	3	582.575	5	NA	NA	NA	NA	1204766	1490422	5881789	6050911	NA	NA	NA	NA	1347594	5966350	NA	NA	NA	0.808339	0.97205	NA
236	Q1KMD3	HNRL2_HUMAN	HNRNPUL2	HNRPUL2	§743	Heterogeneous nuclear ribonucleoprotein U-like protein 2	Poly(A) RNA binding	Nucleus {ECO:0000250|UniProtKB:Q00PI9}.	NYYGY*QGYR	Tyr-rich	-	-	YES	Tyr	2	632.245	2	NA	NA	NA	NA	821859	1062575	2792624	1854782	NA	NA	NA	NA	942217	2323703	NA	NA	NA	0.77346	0.664172	NA
237	Q1KMD3	HNRL2_HUMAN	HNRNPUL2	HNRPUL2	§746	Heterogeneous nuclear ribonucleoprotein U-like protein 2	Poly(A) RNA binding	Nucleus {ECO:0000250|UniProtKB:Q00PI9}.	NYYGYQGY*R	Tyr-rich	-	-	YES	Tyr	2	632.245	2	NA	NA	NA	NA	821859	1062575	2792624	1854782	NA	NA	NA	NA	942217	2323703	NA	NA	NA	0.77346	0.664172	NA
238	Q1KMD3	HNRL2_HUMAN	HNRNPUL2	HNRPUL2	694	Heterogeneous nuclear ribonucleoprotein U-like protein 2	Poly(A) RNA binding	Nucleus {ECO:0000250|UniProtKB:Q00PI9}.	Y*RGDYDRFYGR	Tyr-rich	-	-	YES	Tyr	3	516.552	1	NA	NA	NA	NA	5720826	3141521	7934976	7041313	NA	NA	NA	NA	4.43117e+06	7.48814e+06	NA	NA	NA	0.549138	0.887377	NA
239	Q1KMD3	HNRL2_HUMAN	HNRNPUL2	HNRPUL2	702	Heterogeneous nuclear ribonucleoprotein U-like protein 2	Poly(A) RNA binding	Nucleus {ECO:0000250|UniProtKB:Q00PI9}.	YRGDYDRFY*GR	Tyr-rich	-	-	YES	Tyr	3	516.552	2	NA	NA	NA	NA	5720826	3141521	7934976	7041313	NA	NA	NA	NA	4.43117e+06	7.48814e+06	NA	NA	NA	0.549138	0.887377	NA
240	Q1KMD3	HNRL2_HUMAN	HNRNPUL2	HNRPUL2	714	Heterogeneous nuclear ribonucleoprotein U-like protein 2	Poly(A) RNA binding	Nucleus {ECO:0000250|UniProtKB:Q00PI9}.	YRDY*YR	Tyr-rich	-	-	YES	Tyr	2	508.205	3	NA	NA	NA	NA	2344448	4070622	8102973	11983056	NA	NA	NA	NA	3207535	1.0043e+07	NA	NA	NA	0.575943	0.676203	NA
241	P07900	HS90A_HUMAN	HSP90AA1	HSP90A;HSP90A iso2 iso 2	§604; §726	Heat shock protein HSP 90-alpha	Molecular chaperone for promoting the maturation, structural maintenance and proper regulation of specific target proteins; mediation of LPS-induced inflammatory response	Cytoplasm. Melanosome. Cell membrane. Note=Identified by mass spectrometry in melanosome fractions from stage I to stage IV.	LVTSPCCIVTSTY*GWTANM#ER	-	-	-	YES	Tyr Met	3	848.032	2	645796	683922	109481	198456	24223377	25214424	39751559	40039297	309047	210602	664859	0	2.47189e+07	39895428	0	0.944254	0.551664	0.960695	0.992814	0.681456
242	P07900	HS90A_HUMAN	HSP90AA1	HSP90A;HSP90A iso2 iso 2;HSP90AA5P	§492; §614; §177	Heat shock protein HSP 90-alpha	Molecular chaperone for promoting the maturation, structural maintenance and proper regulation of specific target proteins; mediation of LPS-induced inflammatory response	Cytoplasm. Melanosome. Cell membrane. Note=Identified by mass spectrometry in melanosome fractions from stage I to stage IV.	HIY*YITGETK	-	-	-	YES	Tyr	2	652.8	5	4016440	2979117	1746379	1671733	3154329	1404287	645748	1118072	625695	1108198	3.49778e+06	1709056	NA	881910	866946	0.741731	0.957257	0.445194	0.577555	0.564606
243	P07900	HS90A_HUMAN	HSP90AA1	HSP90A;HSP90AB2P;HSP90AA2;HSP90B;HSP90A iso2 iso 2	§284; §198; §283; §276; §406	Heat shock protein HSP 90-alpha	Molecular chaperone for promoting the maturation, structural maintenance and proper regulation of specific target proteins; mediation of LPS-induced inflammatory response	Cytoplasm. Melanosome. Cell membrane. Note=Identified by mass spectrometry in melanosome fractions from stage I to stage IV.	Y*IDQEELNKTKPIWTR	-	-	-	YES	Tyr	3	705.349	2	315840	408537	NA	NA	9941316	9131951	13131295	16602405	NA	NA	0	NA	9.53663e+06	14866850	NA	0.7731	NA	0.918586	0.790927	NA
244	P08238	HS90B_HUMAN	HSP90AB1	HSP90B	§596	Heat shock protein HSP 90-beta	Molecular chaperone for promoting the maturation, structural maintenance and proper regulation of specific target proteins	Cytoplasm. Melanosome. Note=Identified by mass spectrometry in melanosome fractions from stage I to stage IV.	LVSSPCCIVTSTY*GWTANM#ER	-	-	-	NOT	Tyr Met	3	843.36	5	1902472	959300	NA	261573	30982040	43592448	44092364	38303808	182719	344066	1430886	0	37287244	41198086	0	0.504239	1	0.71072	0.868717	0.531058
245	P08238	HS90B_HUMAN	HSP90AB1	HSP90B;HSP90AB2P	§484; §260	Heat shock protein HSP 90-beta	Molecular chaperone for promoting the maturation, structural maintenance and proper regulation of specific target proteins; mediation of LPS-induced inflammatory response	Cytoplasm. Melanosome. Cell membrane. Note=Identified by mass spectrometry in melanosome fractions from stage I to stage IV.	SIY*YITGESK	-	-	-	YES	Tyr	2	620.779	2	2456032	3302743	1264200	1840319	3252844	3061015	104113	72317	51509	NA	2.87939e+06	1.55226e+06	3.15693e+06	0	0	0.743634	0.686946	0.941027	0.694601	1
246	P08238	HS90B_HUMAN	HSP90AB1	HSP90B;HSP90AB2P	§485; 261	Heat shock protein HSP 90-beta	Molecular chaperone for promoting the maturation, structural maintenance and proper regulation of specific target proteins; mediation of LPS-induced inflammatory response	Cytoplasm. Melanosome. Cell membrane. Note=Identified by mass spectrometry in melanosome fractions from stage I to stage IV.	SIYY*ITGESK	-	-	-	YES	Tyr	2	620.779	1	2456032	3302743	1264200	1840319	3252844	3061015	104113	72317	51509	NA	2.87939e+06	1.55226e+06	3.15693e+06	0	0	0.743634	0.686946	0.941027	0.694601	1
247	P34932	HSP74_HUMAN	HSPA4	HSP70RY	§336	Heat shock 70 kDa protein 4	ATP binding; chaperone-mediated protein complex assembly	Cytoplasm {ECO:0000305}.	LKKEDIY*AVEIVGGATR	-	-	-	YES	Tyr	3	648.006	10	36053646	62958112	26721561	23045785	20937801	28385785	19310487	11449109	4911099	3896542	49505879	24883673	24661793	15379798	4.40382e+06	0.572661	0.862442	0.737616	0.592896	0.793415
248	Q2TAA2	IAH1_HUMAN	IAH1	IAH1;IAH1 iso 2	§229; 116	Isoamyl acetate-hydrolyzing esterase 1 homolog	Lipase; hydrolase activity	Nucleus, nucleoplasm, extracellular exosome.	VSSLPLLLPY*WR	-	-	-	YES	Tyr	2	762.405	5	7574983	8231789	3302724	3705680	7646010	6388704	352017	573306	135789	170465	7903386	3504202	7017357	0	0	0.920211	0.89126	0.835561	0.614012	0.79658
249	Q13325	IFIT5_HUMAN	IFIT5	IFIT5;IFIT5 iso 2	§250; 202	Interferon-induced protein with tetratricopeptide repeats 5	Interferon-induced RNA-binding protein that specifically binds single-stranded RNA bearing a 5'-triphosphate group (PPP-RNA), thereby acting as a sensor of viral single-stranded RNAs. Single-stranded PPP-RNAs, which lack 2'-O-methylation of the 5' cap and bear a 5'-triphosphate group instead, are specific from viruses, providing a molecular signature to distinguish between self and non-self mRNAs…	Cell projection, ruffle membrane {ECO:0000269|PubMed:23317505}. Note=Colocalized with DDX58/RIG-I at cell surface ruffles. Localizes to actin-rich protrusions from the apical cell surface.	LQDVHAEAEGEKYIEEILDQISSQPY*VLR	Interaction with PPP-RNA / TPR 5	-	-	YES	Tyr	4	863.921	2	NA	NA	NA	NA	405740	774783	NA	NA	NA	NA	NA	NA	590262	NA	NA	NA	NA	0.523682	NA	NA
250	Q13422	IKZF1_HUMAN	IKZF1	Ikaros;Ikaros iso 2;Ikaros iso 3;Ikaros iso 4;Ikaros iso 5;Ikaros iso 6;Ikaros iso 7	§413; 326; 326; 282; 270; 183; 371	DNA-binding protein Ikaros	Transcription regulator of hematopoietic cell differentiation (PubMed17934067). Binds gamma-satellite DNA (PubMed17135265, PubMed19141594). Plays a role in the development of lymphocytes, B- and T-cells. Binds and activates the enhancer (delta-A element) of the CD3-delta gene. Repressor of the TDT (fikzfterminal deoxynucleotidyltransferase) gene during thymocyte differentiation. Regulates transcr…	Nucleus {ECO:0000269|PubMed:17135265, ECO:0000269|PubMed:22106042, ECO:0000269|PubMed:23071339}. Note=In resting lymphocytes, distributed diffusely throughout the nucleus. Localizes to pericentromeric heterochromatin in proliferating cells. This localization requires DNA binding which is regulated by phosphorylation / dephosphorylation events. {ECO:0000269|PubMed:17135265, ECO:0000269|PubMed:2210…	SGLIY*LTNHIAPHAR	-	-	-	YES	Tyr	3	581.629	3	308258	150603	NA	NA	5232588	4677969	9385532	14588285	NA	NA	NA	NA	4.95528e+06	1.19869e+07	NA	0.488562	NA	0.894007	0.643361	NA
251	Q13422	IKZF1_HUMAN	IKZF1	Ikaros;Ikaros iso 2;Ikaros iso 3;Ikaros iso 4;Ikaros iso 5;Ikaros iso 6;Ikaros iso 7	§415; 328; 328; 284; 272; 185; 373	DNA-binding protein Ikaros	Transcription regulator of hematopoietic cell differentiation (PubMed17934067). Binds gamma-satellite DNA (PubMed17135265, PubMed19141594). Plays a role in the development of lymphocytes, B- and T-cells. Binds and activates the enhancer (delta-A element) of the CD3-delta gene. Repressor of the TDT (fikzfterminal deoxynucleotidyltransferase) gene during thymocyte differentiation. Regulates transcr…	Nucleus {ECO:0000269|PubMed:17135265, ECO:0000269|PubMed:22106042, ECO:0000269|PubMed:23071339}. Note=In resting lymphocytes, distributed diffusely throughout the nucleus. Localizes to pericentromeric heterochromatin in proliferating cells. This localization requires DNA binding which is regulated by phosphorylation / dephosphorylation events. {ECO:0000269|PubMed:17135265, ECO:0000269|PubMed:2210…	SGLIYLT*NHIAPHAR	-	-	-	YES	Thr	3	581.629	1	308258	150603	NA	NA	5232588	4677969	9385532	14588285	NA	NA	NA	NA	4.95528e+06	1.19869e+07	NA	0.488562	NA	0.894007	0.643361	NA
252	Q9UKT9	IKZF3_HUMAN	IKZF3	Aiolos;Aiolos iso5 iso 2;Aiolos iso5 iso 3;Aiolos iso5 iso 4;Aiolos iso5 iso 5;Aiolos iso5 iso 6;Aiolos iso5 iso 7;Aiolos iso5 iso 8;Aiolos iso5 iso 13;Aiolos iso15 iso 15;Aiolos iso5 iso 14	§96; 96; 96; 96; 96; 96; 62; 62; 96; 96; 96	Zinc finger protein Aiolos	Transcription factor that plays an important role in the regulation of lymphocyte differentiation. Plays an essential role in regulation of B-cell differentiation, proliferation and maturation to an effector state. Involved in regulating BCL2 expression and controlling apoptosis in T-cells in an IL2-dependent manner.	Nucleus. Cytoplasm.	EYNEY*ENIKLER	-	-	-	YES	Tyr	2	840.369	2	NA	NA	NA	NA	NA	NA	1255665	623731	NA	NA	NA	NA	NA	NA	NA	NA	NA	NA	0.496734	NA
253	Q12906	ILF3_HUMAN	ILF3	NFAT90;NFAT90 iso2 iso 7	§764; 768	Interleukin enhancer-binding factor 3	May facilitate double-stranded RNA-regulated gene expression at the level of post-transcription. Can act as a translation inhibitory protein which binds to coding sequences of acid beta-glucosidase (GCase) and other mRNAs and functions at the initiation phase of GCase mRNA translation, probably by inhibiting its binding to polysomes. Can regulate protein arginine N-methyltransferase 1 activity. M…	Nucleus, nucleolus. Cytoplasm. Nucleus. Note=Localizes in the cytoplasm in response to viral dsRNA. The unphosphorylated form is retained in the nucleus by ILF2. Phosphorylation at Thr-188 and Thr-315 causes the dissociation of ILF2 from the ILF2-ILF3 complex resulting in a cytoplasmic sequestration of ILF3. Localized in cytoplasmic mRNP granules containing untranslated mRNAs.	KQPHGGQQKPSYGSGYQSHQGQQQSYNQSPY*SNYGPPQGK	Interaction with PRMT1	-	-	YES	Tyr	5	898.402	2	NA	NA	NA	NA	NA	NA	14135469	4803318	NA	NA	NA	NA	NA	NA	NA	NA	NA	NA	0.339806	NA
254	Q12906	ILF3_HUMAN	ILF3	NFAT90;NFAT90 iso2 iso 7	§765; 769	Interleukin enhancer-binding factor 3	May facilitate double-stranded RNA-regulated gene expression at the level of post-transcription. Can act as a translation inhibitory protein which binds to coding sequences of acid beta-glucosidase (GCase) and other mRNAs and functions at the initiation phase of GCase mRNA translation, probably by inhibiting its binding to polysomes. Can regulate protein arginine N-methyltransferase 1 activity. M…	Nucleus, nucleolus. Cytoplasm. Nucleus. Note=Localizes in the cytoplasm in response to viral dsRNA. The unphosphorylated form is retained in the nucleus by ILF2. Phosphorylation at Thr-188 and Thr-315 causes the dissociation of ILF2 from the ILF2-ILF3 complex resulting in a cytoplasmic sequestration of ILF3. Localized in cytoplasmic mRNP granules containing untranslated mRNAs.	KQPHGGQQKPSYGSGYQSHQGQQQSYNQSPYS*NYGPPQGK	Interaction with PRMT1	-	-	YES	Ser	5	898.402	1	NA	NA	NA	NA	NA	NA	14135469	4803318	NA	NA	NA	NA	NA	NA	NA	NA	NA	NA	0.339806	NA
255	Q12906	ILF3_HUMAN	ILF3	NFAT90;NFAT90 iso2 iso 7	§809; 813	Interleukin enhancer-binding factor 3	May facilitate double-stranded RNA-regulated gene expression at the level of post-transcription. Can act as a translation inhibitory protein which binds to coding sequences of acid beta-glucosidase (GCase) and other mRNAs and functions at the initiation phase of GCase mRNA translation, probably by inhibiting its binding to polysomes. Can regulate protein arginine N-methyltransferase 1 activity. M…	Nucleus, nucleolus. Cytoplasm. Nucleus. Note=Localizes in the cytoplasm in response to viral dsRNA. The unphosphorylated form is retained in the nucleus by ILF2. Phosphorylation at Thr-188 and Thr-315 causes the dissociation of ILF2 from the ILF2-ILF3 complex resulting in a cytoplasmic sequestration of ILF3. Localized in cytoplasmic mRNP granules containing untranslated mRNAs.	FNY*SGSGGR	Interaction with PRMT1	-	-	YES	Tyr	2	512.698	1	NA	NA	NA	NA	NA	427645	1324937	1161046	NA	NA	NA	NA	0	1.24299e+06	NA	NA	NA	1	0.876303	NA
256	Q12906	ILF3_HUMAN	ILF3	NFAT90;NFAT90 iso2 iso 7	749; 753	Interleukin enhancer-binding factor 3	May facilitate double-stranded RNA-regulated gene expression at the level of post-transcription. Can act as a translation inhibitory protein which binds to coding sequences of acid beta-glucosidase (GCase) and other mRNAs and functions at the initiation phase of GCase mRNA translation, probably by inhibiting its binding to polysomes. Can regulate protein arginine N-methyltransferase 1 activity. M…	Nucleus, nucleolus. Cytoplasm. Nucleus. Note=Localizes in the cytoplasm in response to viral dsRNA. The unphosphorylated form is retained in the nucleus by ILF2. Phosphorylation at Thr-188 and Thr-315 causes the dissociation of ILF2 from the ILF2-ILF3 complex resulting in a cytoplasmic sequestration of ILF3. Localized in cytoplasmic mRNP granules containing untranslated mRNAs.	KQPHGGQQKPSYGSGY*QSHQGQQQSYNQSPYSNYGPPQGK	Interaction with PRMT1	-	-	YES	Tyr	5	898.402	1	NA	NA	NA	NA	NA	NA	14135469	4803318	NA	NA	NA	NA	NA	NA	NA	NA	NA	NA	0.339806	NA
257	Q12906	ILF3_HUMAN	ILF3	NFAT90;NFAT90 iso2 iso 7	751; 755	Interleukin enhancer-binding factor 3	May facilitate double-stranded RNA-regulated gene expression at the level of post-transcription. Can act as a translation inhibitory protein which binds to coding sequences of acid beta-glucosidase (GCase) and other mRNAs and functions at the initiation phase of GCase mRNA translation, probably by inhibiting its binding to polysomes. Can regulate protein arginine N-methyltransferase 1 activity. M…	Nucleus, nucleolus. Cytoplasm. Nucleus. Note=Localizes in the cytoplasm in response to viral dsRNA. The unphosphorylated form is retained in the nucleus by ILF2. Phosphorylation at Thr-188 and Thr-315 causes the dissociation of ILF2 from the ILF2-ILF3 complex resulting in a cytoplasmic sequestration of ILF3. Localized in cytoplasmic mRNP granules containing untranslated mRNAs.	KQPHGGQQKPSYGSGYQS*HQGQQQSYNQSPYSNYGPPQGK	Interaction with PRMT1	-	-	YES	Ser	5	898.402	1	NA	NA	NA	NA	NA	NA	14135469	4803318	NA	NA	NA	NA	NA	NA	NA	NA	NA	NA	0.339806	NA
258	Q92835	SHIP1_HUMAN	INPP5D	SHIP;SHIP iso 2;SHIP iso 3	§1022; 1021; 809	Phosphatidylinositol 3,4,5-trisphosphate 5-phosphatase 1	Hydrolyzes the 5-phosphate of phosphatidylinositol-3,4,5-trisphosphate (PtdIns(3,4,5)P3) to produce PtdIns(3,4)P2, thereby negatively regulating the PI3K (phosphoinositide 3-kinase) pathways; acts as a negative regulator of B-cell antigen receptor signaling; mediates signaling from the FC-gamma-RIIB receptor (FCGR2B), playing a central role in terminating signal transduction from activating immun…	Cytoplasm {ECO:0000269|PubMed:10822173}. Cell membrane {ECO:0000250|UniProtKB:Q9ES52}; Peripheral membrane protein {ECO:0000250|UniProtKB:Q9ES52}. Membrane raft {ECO:0000250|UniProtKB:Q9ES52}. Cytoplasm, cytoskeleton {ECO:0000250|UniProtKB:Q9ES52}. Membrane {ECO:0000269|PubMed:10822173}; Peripheral membrane protein {ECO:0000269|PubMed:10822173}. Note=Translocates to the plasma membrane when activ…	NAGDTLPQEDLPLTKPEM#FENPLY*GSLSSFPKPAPR	NPXY motif 2	Required for the specific binding of the PID domain	-	YES	Tyr Met	4	1013.99	11	1079013	3250156	522504	453615	40159208	40462608	257470368	174080384	NA	NA	NA	0	40310908	215775376	NA	0.331988	0.868156	0.992502	0.676118	NA
259	Q92835	SHIP1_HUMAN	INPP5D	SHIP;SHIP iso 2;SHIP iso 3	§1161; 1160; 948	Phosphatidylinositol 3,4,5-trisphosphate 5-phosphatase 1	Hydrolyzes the 5-phosphate of phosphatidylinositol-3,4,5-trisphosphate (PtdIns(3,4,5)P3) to produce PtdIns(3,4)P2, thereby negatively regulating the PI3K (phosphoinositide 3-kinase) pathways; acts as a negative regulator of B-cell antigen receptor signaling; mediates signaling from the FC-gamma-RIIB receptor (FCGR2B), playing a central role in terminating signal transduction from activating immun…	Cytoplasm {ECO:0000269|PubMed:10822173}. Cell membrane {ECO:0000250|UniProtKB:Q9ES52}; Peripheral membrane protein {ECO:0000250|UniProtKB:Q9ES52}. Membrane raft {ECO:0000250|UniProtKB:Q9ES52}. Cytoplasm, cytoskeleton {ECO:0000250|UniProtKB:Q9ES52}. Membrane {ECO:0000269|PubMed:10822173}; Peripheral membrane protein {ECO:0000269|PubMed:10822173}. Note=Translocates to the plasma membrane when activ…	GRDY*RDNTELPHHGK	-	-	-	YES	Tyr	4	469.463	1	NA	NA	NA	NA	325256	311875	4249933	3881686	NA	NA	NA	NA	0	4.06581e+06	NA	NA	NA	0.95886	0.913352	NA
260	Q92835	SHIP1_HUMAN	INPP5D	SHIP;SHIP iso 2;SHIP iso 3	§865; 864; 652	Phosphatidylinositol 3,4,5-trisphosphate 5-phosphatase 1	Hydrolyzes the 5-phosphate of phosphatidylinositol-3,4,5-trisphosphate (PtdIns(3,4,5)P3) to produce PtdIns(3,4)P2, thereby negatively regulating the PI3K (phosphoinositide 3-kinase) pathways; acts as a negative regulator of B-cell antigen receptor signaling; mediates signaling from the FC-gamma-RIIB receptor (FCGR2B), playing a central role in terminating signal transduction from activating immun…	Cytoplasm {ECO:0000269|PubMed:10822173}. Cell membrane {ECO:0000250|UniProtKB:Q9ES52}; Peripheral membrane protein {ECO:0000250|UniProtKB:Q9ES52}. Membrane raft {ECO:0000250|UniProtKB:Q9ES52}. Cytoplasm, cytoskeleton {ECO:0000250|UniProtKB:Q9ES52}. Membrane {ECO:0000269|PubMed:10822173}; Peripheral membrane protein {ECO:0000269|PubMed:10822173}. Note=Translocates to the plasma membrane when activ…	TREKLY*DFVKTERDESSGPK	-	-	-	YES	Tyr	4	617.048	76	15554113	25468576	1862094	1503540	160433143	125644814	349629185	384500590	1501338	2165408	2.05113e+07	1682817	1.43039e+08	3.67065e+08	1833373	0.610718	0.807446	0.78316	0.909307	0.693328
261	O15357	SHIP2_HUMAN	INPPL1	SHIP-2;SHIP-2 iso 2	§886; 644	Phosphatidylinositol 3,4,5-trisphosphate 5-phosphatase 2	Hydrolyzes the 5-phosphate of phosphatidylinositol-3,4,5-trisphosphate (PtdIns(3,4,5)P3) to produce PtdIns(3,4)P2, thereby negatively regulating the PI3K (phosphoinositide 3-kinase) pathways; plays a central role in regulation of PI3K-dependent insulin signaling	Cytoplasm, cytosol. Cytoplasm, cytoskeleton. Membrane; Peripheral membrane protein. Cell projection, filopodium. Cell projection, lamellipodium. Note=Translocates to membrane ruffles when activated, translocation is probably due to different mechanisms depending on the stimulus and cell type. Partly translocated via its SH2 domain which mediates interaction with tyrosine phosphorylated receptors …	ERLY*EWISIDKDEAGAK	-	-	-	YES	Tyr	3	701.665	6	1853000	2620444	250554	193888	26831351	19574719	24312898	15725667	NA	164167	2236722	0	23203035	2.00193e+07	0	0.707132	0.773837	0.729547	0.646803	1
262	P46940	IQGA1_HUMAN	IQGAP1	IQGAP1	§1509	Ras GTPase-activating-like protein IQGAP1	Assembly scaffold for the organization of multimolecular complex for the reorganization of the actin cytoskeleton at the plasma membrane	Cell membrane {ECO:0000269|PubMed:15355962}.	LQQT*YAALNSK	C2	Interaction with CDC42	-	YES	Thr	2	658.816	3	2396881	2194097	1805599	1700786	1349817	923205	146736	287307	NA	43910	2295489	1.75319e+06	1136511	0	0	0.915397	0.941951	0.683948	0.510729	1
263	P46940	IQGA1_HUMAN	IQGAP1	IQGAP1	§855	Ras GTPase-activating-like protein IQGAP1	Assembly scaffold for the organization of multimolecular complex for the reorganization of the actin cytoskeleton at the plasma membrane	Cell membrane {ECO:0000269|PubMed:15355962}.	ARDDY*KTLINAEDPPM#VVVR	IQ4	-	-	NOT	Tyr Met	4	600.292	3	NA	NA	NA	NA	249181	236697	2106590	3512455	169950	456890	NA	NA	0	2.80952e+06	NA	NA	NA	0.9499	0.599749	0.371971
264	Q9NZM3	ITSN2_HUMAN	ITSN2	ITSN2;ITSN2 iso2 iso 2;ITSN2 iso2 iso 3;ITSN2 iso2 iso 4	§553; 553; 553; 553	Intersectin-2	Link between the endocytic membrane traffic and the actin assembly machinery; formation of clatgrin-coated vesicles (CCPs); CCPs maturation; involved in endocytosis of integratin beta-1 (ITGB1) and transferrin receptor (TFR)	Cytoplasm.	LIY*LVPEKQLLNER	-	-	-	YES	Tyr	3	603.329	3	5454914	3875042	3613531	3683249	4841688	4395549	11789587	8648563	NA	3080739	4664978	3648390	4.61862e+06	10219075	3080739	0.710376	0.981072	0.907855	0.733576	1
265	P23458	JAK1_HUMAN	JAK1	JAK1	§1034	Tyrosine-protein kinase JAK1	Tyrosine kinase of the non-receptor type, involved in the IFN-alpha/beta/gamma signal pathway (PubMed:7615558). Kinase partner for the interleukin (IL)-2 receptor	Endomembrane system; Peripheral membrane protein. Note=Wholly intracellular, possibly membrane associated.	AIETDKEY*YTVKDDR	Protein kinase 2	-	Phosphorylated by autocatalysis. Dephosphorylation of Tyr-1034 and Tyr-1035 by PTPN2 negatively regulates cytokine-mediated signaling	YES	Tyr	3	642.622	1	NA	NA	NA	NA	1940473	2146593	175099	485012	NA	NA	NA	NA	2043533	NA	NA	NA	NA	0.903978	0.36102	NA
266	O60674	JAK2_HUMAN	JAK2	JAK2	§570	Tyrosine-protein kinase JAK2	Non-receptor tyrosine kinase involved in various processes such as cell growth, development, differentiation or histone modifications. Mediates essential signaling events in both innate and adaptive immunity. In the cytoplasm, plays a pivotal role in signal transduction via its association with type I receptors such as growth hormone (GHR), prolactin (PRLR), leptin (LEPR), erythropoietin (EPOR), …	Endomembrane system {ECO:0000250}; Peripheral membrane protein {ECO:0000250}. Cytoplasm {ECO:0000269|PubMed:19783980}. Nucleus {ECO:0000269|PubMed:19783980}.	EVGDY*GQLHETEVLLK	Protein kinase 1	The second one probably contains the catalytic domain, while the presence of slight differences suggest a different role for protein kinase 1	-	YES	Tyr	3	637.303	3	1848913	2908931	1363959	1118315	5820390	6324924	12735380	12890639	1066714	1326474	2378922	1241137	6072657	1.2813e+07	1196594	0.635599	0.819904	0.920231	0.987956	0.804173
267	Q07666	KHDR1_HUMAN	KHDRBS1	KHDRBS1;KHDRBS1 iso 2;KHDRBS1 iso 3	§435; 410; §396	KH domain-containing, RNA-binding, signal transduction-associated protein 1	Recruited and tyrosine phosphorylated by several receptor systems, for example the T-cell, leptin and insulin receptors. Once phosphorylated, functions as an adapter protein in signal transduction cascades by binding to SH2 and SH3 domain-containing proteins. Role in G2-M progression in the cell cycle. Represses CBP-dependent transcriptional activation apparently by competing with other nuclear f…	Nucleus {ECO:0000269|PubMed:1374686}. Membrane {ECO:0000269|PubMed:1374686}.	GAY*REHPYGRY	-	-	Phosphorylated by PTK6	YES	Tyr	3	483.542	3	NA	NA	NA	NA	3025644	1640707	7619897	12564086	NA	NA	NA	NA	2.33318e+06	1.0092e+07	NA	NA	NA	0.542267	0.606482	NA
268	Q07666	KHDR1_HUMAN	KHDRBS1	KHDRBS1;KHDRBS1 iso 2;KHDRBS1 iso 3	§440; 415; 401	KH domain-containing, RNA-binding, signal transduction-associated protein 1	Recruited and tyrosine phosphorylated by several receptor systems, for example the T-cell, leptin and insulin receptors. Once phosphorylated, functions as an adapter protein in signal transduction cascades by binding to SH2 and SH3 domain-containing proteins. Role in G2-M progression in the cell cycle. Represses CBP-dependent transcriptional activation apparently by competing with other nuclear f…	Nucleus {ECO:0000269|PubMed:1374686}. Membrane {ECO:0000269|PubMed:1374686}.	GAYREHPY*GRY	-	-	Phosphorylated by PTK6	YES	Tyr	3	483.542	1	NA	NA	NA	NA	3025644	1640707	7619897	12564086	NA	NA	NA	NA	2.33318e+06	1.0092e+07	NA	NA	NA	0.542267	0.606482	NA
269	Q92945	FUBP2_HUMAN	KHSRP	KHSRP	§317	Far upstream element-binding protein 2	Binds to the dendritic targeting element and may play a role in mRNA trafficking (By similarity). Part of a ternary complex that binds to the downstream control sequence (DCS) of the pre-mRNA. Mediates exon inclusion in transcripts that are subject to tissue-specific alternative splicing. May interact with single-stranded DNA from the far-upstream element (FUSE). May activate gene expression. Als…	Nucleus {ECO:0000269|PubMed:19198587}. Cytoplasm {ECO:0000269|PubMed:19198587}. Note=A small proportion is also found in the cytoplasm of neuronal cell bodies and dendrites. {ECO:0000250}.	ERDQGGFGDRNEY*GSR	Gly-rich	-	-	YES	Tyr	3	641.597	2	57647	36565	NA	NA	985471	1817560	13009517	13490433	NA	NA	0	NA	1.40152e+06	13249975	NA	0.634291	NA	0.542194	0.964351	NA
270	Q8N9T8	KRI1_HUMAN	KRI1	KRI1	§118	Protein KRI1 homolog	Poly(A) RNA binding	Nucleus, nucleolus	VRPM#YLKDY*ER	Glu-rich	-	-	NOT	Tyr Met	3	522.578	2	NA	NA	NA	NA	1206451	1451414	4365669	8304836	NA	NA	NA	NA	1.32893e+06	6.33525e+06	NA	NA	NA	0.831225	0.525678	NA
271	P11047	LAMC1_HUMAN	LAMC1	LAMC1	551, 553	Laminin subunit gamma-1	Binding to cells via a high affinity receptor, laminin is thought to mediate the attachment, migration and organization of cells into tissues during embryonic development by interacting with other extracellular matrix components.	Secreted, extracellular space, extracellular matrix, basement membrane.	QDIAVIS*DS*	Laminin IV type A	-	-	YES	Ser	2	554.204	1	703746	757595	1503818	864634	523313	1814710	755152	924757	1442759	694146	730670	1184226	NA	839954	NA	0.928921	0.574959	0.288373	0.816595	0.481124
272	Q8IWV1	LAX1_HUMAN	LAX1	LAX1;LAX1 iso 2;LAX1 iso 3	§93; 17; 77	Lymphocyte transmembrane adapter 1	Negatively regulates TCR-mediated signaling in T-cells and BCR-mediated signaling in B-cells	Cell membrane {ECO:0000269|PubMed:12359715}; Single-pass type III membrane protein {ECO:0000269|PubMed:12359715}.	AKNIY*DILPWRQEDLGR	Cytoplasmic	-	-	YES	Tyr	3	723.028	4	2740220	2707594	353477	492433	5084657	5758346	526020	413060	108138	NA	2723907	0	5.4215e+06	0	0	0.988094	0.717817	0.883007	0.785255	1
273	P13796	PLSL_HUMAN	LCP1	L-plastin	§374	Plastin-2	Actin-binding protein; activation of T-cells in response to costimulation; modulation of the cell surface expression of IL2RA/CD25 and CD69	Cytoplasm, cytoskeleton {ECO:0000269|PubMed:16636079}. Cell junction {ECO:0000269|PubMed:17294403}. Cell projection {ECO:0000269|PubMed:16636079}. Cell projection, ruffle membrane {ECO:0000250|UniProtKB:Q61233, ECO:0000269|PubMed:16636079}; Peripheral membrane protein {ECO:0000250|UniProtKB:Q61233}; Cytoplasmic side {ECO:0000250|UniProtKB:Q61233}. Note=Relocalizes to the immunological synapse bet…	Y*PALHKPENQDIDWGALEGETR	CH2	-	-	YES	Tyr	3	873.734	2	1050571	1243130	570819	930961	NA	NA	NA	NA	NA	NA	1.14685e+06	750890	NA	NA	NA	0.845101	0.61315	NA	NA	NA
274	P13796	PLSL_HUMAN	LCP1	L-plastin	§417	Plastin-2	Actin-binding protein; activation of T-cells in response to costimulation; modulation of the cell surface expression of IL2RA/CD25 and CD69	Cytoplasm, cytoskeleton {ECO:0000269|PubMed:16636079}. Cell junction {ECO:0000269|PubMed:17294403}. Cell projection {ECO:0000269|PubMed:16636079}. Cell projection, ruffle membrane {ECO:0000250|UniProtKB:Q61233, ECO:0000269|PubMed:16636079}; Peripheral membrane protein {ECO:0000250|UniProtKB:Q61233}; Cytoplasmic side {ECO:0000250|UniProtKB:Q61233}. Note=Relocalizes to the immunological synapse bet…	VNHLY*SDLSDALVIFQLYEK	Actin-binding 2	-	-	YES	Tyr	3	816.401	6	25810860	17351698	12364974	12080423	7109566	5455628	8044704	3724211	743237	846869	21581279	1.22227e+07	6282597	NA	795053	0.672263	0.976987	0.767364	0.462939	0.877629
275	Q9H008	LHPP_HUMAN	LHPP	LHPP;LHPP iso 2	§158; §158	Phospholysine phosphohistidine inorganic pyrophosphate phosphatase	Phosphatase that hydrolyzes imidodiphosphate, 3-phosphohistidine and 6-phospholysine	Cytoplasm {ECO:0000269|PubMed:16430861}. Nucleus {ECO:0000269|PubMed:16430861}.	Y*YKETSGLM#LDVGPYM#K	-	-	-	NOT	Tyr Met	3	702.977	13	64722064	98889263	56076760	71101178	44782304	51356193	86338690	53169020	14138359	9031102	8.18057e+07	63588969	4.80692e+07	69753855	1.15847e+07	0.65449	0.78869	0.871994	0.615819	0.638766
276	Q9H008	LHPP_HUMAN	LHPP	LHPP;LHPP iso 2	§178; §178	Phospholysine phosphohistidine inorganic pyrophosphate phosphatase	Phosphatase that hydrolyzes imidodiphosphate, 3-phosphohistidine and 6-phospholysine	Cytoplasm {ECO:0000269|PubMed:16430861}. Nucleus {ECO:0000269|PubMed:16430861}.	ALEY*ACGIK	-	-	-	YES	Tyr	2	552.743	1	1725587	2013632	2950306	2214880	1084736	1128878	280927	341165	386719	375290	1.86961e+06	2582593	1106807	0	0	0.856953	0.750729	0.960897	0.823434	0.970446
277	Q9BT23	LIMD2_HUMAN	LIMD2	LIMD2	§102	LIM domain-containing protein 2	Protein binding	Cytosol, nucleus	SKGNY*DEGFGR	-	-	-	YES	Tyr	2	655.264	2	NA	NA	NA	NA	2090529	1271045	9302868	10995608	NA	NA	NA	NA	1680787	10149238	NA	NA	NA	0.608002	0.846053	NA
278	P20700	LMNB1_HUMAN	LMNB1	Lamin B1	§267	Lamin-B1	Providing of framework for the nuclear envelope; interaction with chromatin	Nucleus inner membrane; Lipid-anchor; Nucleoplasmic side.	LYKEELEQT*YHAKLENAR	Coil 2	-	-	YES	Thr	4	579.532	1	NA	NA	NA	NA	1186364	1135582	458032	616852	NA	NA	NA	NA	1160973	537442	NA	NA	NA	0.957195	0.742531	NA
279	P20700	LMNB1_HUMAN	LMNB1	Lamin B1	§268	Lamin-B1	Providing of framework for the nuclear envelope; interaction with chromatin	Nucleus inner membrane; Lipid-anchor; Nucleoplasmic side.	LYKEELEQTY*HAKLENAR	Coil 2	-	-	YES	Tyr	4	579.532	1	NA	NA	NA	NA	1186364	1135582	458032	616852	NA	NA	NA	NA	1160973	537442	NA	NA	NA	0.957195	0.742531	NA
280	Q8WWI1	LMO7_HUMAN	LMO7	LMO7;LMO7 iso2 iso 2;LMO7 iso3 iso 3;LMO7 iso4 iso 4	§185; §185; §185; 185	LIM domain only protein 7	Ubiquitin-protein transferase activity; regulation of cell adhesion	Cytoplasm; cytoskeleton; focal adhesion; nucleus; ubiquitin ligase complex.	KAQSNPY*YNGPHLNLK	-	-	-	YES	Tyr	3	641.975	15	20882405	17410452	469125	334471	166207806	218222309	277701211	306828037	138036	221878	1.91464e+07	0	1.92215e+08	292264624	0	0.833738	0.712968	0.761644	0.905071	0.622126
281	Q93052	LPP_HUMAN	LPP	LPP	§354	Lipoma-preferred partner	Cell adhesion; activation of gene transcription	Nucleus. Cytoplasm. Cell junction. Cell membrane. Note=Found in the nucleus, in the cytoplasm and at cell adhesion sites. Shuttles between the cytoplasm and the nucleus. It has been found in sites of cell adhesion such as cell-to-cell contact and focal adhesion which are membrane attachment sites of cells to the extracellular matrix. Mainly nuclear when fused with HMGA2/HMGIC and KMT2A/MLL1.	KT*YITDPVSAPCAPPLQPK	Pro-rich	-	-	YES	Thr	3	721.69	1	NA	NA	NA	NA	786103	1313901	8950214	5945782	NA	NA	NA	NA	1050002	7447998	NA	NA	NA	0.598297	0.664317	NA
282	Q93052	LPP_HUMAN	LPP	LPP	355	Lipoma-preferred partner	Cell adhesion; activation of gene transcription	Nucleus. Cytoplasm. Cell junction. Cell membrane. Note=Found in the nucleus, in the cytoplasm and at cell adhesion sites. Shuttles between the cytoplasm and the nucleus. It has been found in sites of cell adhesion such as cell-to-cell contact and focal adhesion which are membrane attachment sites of cells to the extracellular matrix. Mainly nuclear when fused with HMGA2/HMGIC and KMT2A/MLL1.	KTY*ITDPVSAPCAPPLQPK	Pro-rich	-	-	YES	Tyr	3	721.69	1	NA	NA	NA	NA	786103	1313901	8950214	5945782	NA	NA	NA	NA	1050002	7447998	NA	NA	NA	0.598297	0.664317	NA
283	P33241	LSP1_HUMAN	LSP1	LSP1;LSP1 iso2 iso 2;LSP1 iso 3	§328; 266; 456	Lymphocyte-specific protein 1	Mediating neutrophil activation and chemotaxis	Cell membrane; Peripheral membrane protein; Cytoplasmic side.	FVATGHGKY*EK	-	-	-	YES	Tyr	3	439.539	2	NA	NA	NA	NA	1556223	609080	1754246	1875049	NA	NA	NA	NA	NA	1.81465e+06	NA	NA	NA	0.391383	0.935573	NA
284	P09960	LKHA4_HUMAN	LTA4H	LTA4H;LTA4H iso2 iso 2;LTA4H iso2 iso 3;LTA4H iso2 iso 4	384; 384; 360; 360	Leukotriene A-4 hydrolase	Catalyzes the final step in the biosynthesis of the proinflammatory leukotriene B4; aminopeptidase activity	Cytoplasm.	LVVDLTDIDPDVAYSSVPY*EK	Active site	Proton donor (just that amino acid)	-	YES	Tyr	3	806.717	6	9556037	9278867	7976055	4469732	11465693	11605752	13399745	11352327	987700	473491	9417452	6.22289e+06	1.15357e+07	12376036	NA	0.970995	0.560394	0.987932	0.847205	0.479387
285	P07948	LYN_HUMAN	LYN	LYN iso2 iso 2;LYN	244; §265	Tyrosine-protein kinase Lyn	Non-receptor tyrosine-protein kinase that transmits signals from cell surface receptors and plays an important role in the regulation of innate and adaptive immune responses, hematopoiesis, responses to growth factors and cytokines, integrin signaling, but also responses to DNA damage and genotoxic agents. Functions primarily as negative regulator, but can also function as activator, depending on…	Cell membrane. Nucleus. Cytoplasm. Cytoplasm, perinuclear region. Golgi apparatus. Membrane {ECO:0000305}; Lipid-anchor {ECO:0000305}. Note=Accumulates in the nucleus by inhibition of CRM1-mediated nuclear export. Nuclear accumulation is increased by inhibition of its kinase activity. The trafficking from the Golgi apparatus to the plasma membrane occurs in a kinase domain-dependent but kinase ac…	RLGAGQFGEVWM#GY*YNNSTK	Protein kinase	The protein kinase domain plays an important role in its localization in the cell membrane	-	NOT	Tyr Met	3	792.016	2	795387	1776622	1249194	1196651	3332084	2752140	220239	284902	33653	39299	NA	1.22292e+06	3042112	0	0	0.447696	0.957938	0.825952	0.773034	0.856332
286	P07948	LYN_HUMAN	LYN	LYN iso2 iso 2;LYN;Hck;Hck iso 2;Hck iso 3;Hck iso 4	§376; §397; §411; 390; 389; 410	Tyrosine-protein kinase Lyn	Non-receptor tyrosine-protein kinase that transmits signals from cell surface receptors and plays an important role in the regulation of innate and adaptive immune responses, hematopoiesis, responses to growth factors and cytokines, integrin signaling, but also responses to DNA damage and genotoxic agents. Functions primarily as negative regulator, but can also function as activator, depending on…	Cell membrane. Nucleus. Cytoplasm. Cytoplasm, perinuclear region. Golgi apparatus. Membrane {ECO:0000305}; Lipid-anchor {ECO:0000305}. Note=Accumulates in the nucleus by inhibition of CRM1-mediated nuclear export. Nuclear accumulation is increased by inhibition of its kinase activity. The trafficking from the Golgi apparatus to the plasma membrane occurs in a kinase domain-dependent but kinase ac…	VIEDNEY*TAR	Protein kinase	The protein kinase domain plays an important role in its localization in the cell membrane	Phosphorylation at Tyr-397 is required for optimal activity	YES	Tyr	2	645.274	4	955273	738248	225394	NA	15764655	8789998	40506388	23077381	NA	141334	846760	0	1.22773e+07	3.17919e+07	0	0.772814	1	0.557576	0.569722	1
287	Q8IV50	LYSM2_HUMAN	LYSMD2	MGC35274;MGC35274 iso 2	§208; 117	LysM and putative peptidoglycan-binding domain-containing protein 2	-	Mitochondrion, nucleus	KLKEESRDEESPY*ATSLYHS	LysM and putative peptidoglycan-binding domain-containing protein 2	-	-	YES	Tyr	4	613.028	3	133853	363801	218235	129837	5871673	3156470	43228115	34817023	198082	NA	NA	0	4.51407e+06	39022569	0	0.367929	0.594941	0.537576	0.805425	1
288	Q12851	M4K2_HUMAN	MAP4K2	GCK;GCK iso 2	§27; §27	Mitogen-activated protein kinase kinase kinase kinase 2	Serine/threonine-protein kinase which acts as an essential component of the MAP kinase signal transduction pathway; acts as a MAPK kinase kinase kinase (MAP4K) and is an upstream activator of the stress-activated protein kinase/c-Jun N-terminal kinase (SAP/JNK) signaling pathway and to a lesser extend of the p38 MAPKs signaling pathway	Cytoplasm {ECO:0000250}. Basolateral cell membrane {ECO:0000250}; Peripheral membrane protein {ECO:0000250}. Golgi apparatus membrane {ECO:0000250}; Peripheral membrane protein {ECO:0000250}.	VGAGTY*GDVYK	Nucleotide binding (ATP)	-	-	YES	Tyr	2	605.263	1	NA	NA	NA	NA	1653571	1670551	2380209	2165562	NA	NA	NA	NA	1662061	2.27289e+06	NA	NA	NA	0.989836	0.90982	NA
289	Q12851	M4K2_HUMAN	MAP4K2	GCK;GCK iso 2	26; 26	Mitogen-activated protein kinase kinase kinase kinase 2	Serine/threonine-protein kinase which acts as an essential component of the MAP kinase signal transduction pathway; acts as a MAPK kinase kinase kinase (MAP4K) and is an upstream activator of the stress-activated protein kinase/c-Jun N-terminal kinase (SAP/JNK) signaling pathway and to a lesser extend of the p38 MAPKs signaling pathway	Cytoplasm {ECO:0000250}. Basolateral cell membrane {ECO:0000250}; Peripheral membrane protein {ECO:0000250}. Golgi apparatus membrane {ECO:0000250}; Peripheral membrane protein {ECO:0000250}.	VGAGT*YGDVYK	Nucleotide binding (ATP)	-	-	YES	Thr	2	605.263	1	NA	NA	NA	NA	1653571	1670551	2380209	2165562	NA	NA	NA	NA	1662061	2.27289e+06	NA	NA	NA	0.989836	0.90982	NA
290	P28482	MK01_HUMAN	MAPK1	ERK2;ERK2 iso 2	§185, §187; §185, §187	Mitogen-activated protein kinase 1	Acts as a transcriptional repressor	Cytoplasm, cytoskeleton, spindle {ECO:0000250}. Nucleus. Cytoplasm, cytoskeleton, microtubule organizing center, centrosome. Cytoplasm. Note=Associated with the spindle during prometaphase and metaphase (By similarity). PEA15-binding and phosphorylated DAPK1 promote its cytoplasmic retention. Phosphorylation at Ser- 246 and Ser-248 as well as autophosphorylation at Thr-190 promote nuclear localiz…	VADPDHDHTGFLT*EY*VATR	Protein kinase / TXY	The TXY motif contains the threonine and tyrosine residues whose phosphorylation activates the MAP kinases	Phosphorylated by MAP2K1 and MAP2K2. Dually phosphorylated on Thr-185 and Tyr-187, which activates the enzyme	YES	Tyr Thr	3	768.65	1	NA	NA	NA	NA	5223278	4775154	1615044	2000371	NA	NA	NA	NA	4999216	1.80771e+06	NA	NA	NA	0.914206	0.807372	NA
291	P28482	MK01_HUMAN	MAPK1	ERK2;ERK2 iso 2	§187; §187	Mitogen-activated protein kinase 1	Acts as a transcriptional repressor	Cytoplasm, cytoskeleton, spindle {ECO:0000250}. Nucleus. Cytoplasm, cytoskeleton, microtubule organizing center, centrosome. Cytoplasm. Note=Associated with the spindle during prometaphase and metaphase (By similarity). PEA15-binding and phosphorylated DAPK1 promote its cytoplasmic retention. Phosphorylation at Ser- 246 and Ser-248 as well as autophosphorylation at Thr-190 promote nuclear localiz…	VADPDHDHTGFLTEY*VATR	Protein kinase / TXY	The TXY motif contains the threonine and tyrosine residues whose phosphorylation activates the MAP kinases	Phosphorylated by MAP2K1 and MAP2K2. Dually phosphorylated on Thr-185 and Tyr-187, which activates the enzyme. Dephosphorylated by PTPRJ at Tyr-187	YES	Tyr	3	741.995	6	1652002	1241660	422972	518496	75096844	71154146	118486877	104925747	473269	282514	1446831	0	73125495	111706312	0	0.751609	0.815767	0.947498	0.885547	0.596942
292	Q15759	MK11_HUMAN	MAPK11	P38B;P38B iso 3	§182; 74	Mitogen-activated protein kinase 11	Serine/threonine kinase which acts as an essential component of the MAP kinase signal transduction pathway	Cytoplasm {ECO:0000250}. Nucleus {ECO:0000250}.	QADEEM#TGY*VATR	Protein kinase / TXY	The TXY motif contains the threonine and tyrosine residues whose phosphorylation activates the MAP kinases	Phosphorylated by MAP2K3, MAP2K4 and MAP2K6. Dually phosphorylated on Thr-180 and Tyr-182 by MAP2K3/MKK3, MAP2K4/MKK4 and MAP2K6/MKK6, which activates the enzyme	YES	Tyr Met	2	783.811	2	NA	NA	NA	NA	1715887	1982865	3150532	2234164	NA	NA	NA	NA	1849376	2692348	NA	NA	NA	0.865357	0.709139	NA
293	O15264	MK13_HUMAN	MAPK13	P38D;P38D iso 2	§180, §182; §180, §182	Mitogen-activated protein kinase 13	Serine/threonine kinase which acts as an essential component of the MAP kinase signal transduction pathway.	Cytosol	HADAEM#T*GY*VVTR	Protein kinase / TXY	The TXY motif contains the threonine and tyrosine residues whose phosphorylation activates the MAP kinases	Phosphorylated by MAP2K3, MAP2K4 and MAP2K6. Dually phosphorylated on Thr-180 and Tyr-182 by MAP2K3/MKK3, MAP2K4/MKK4 and MAP2K6/MKK6, which activates the enzyme	YES	Tyr Thr Met	3	542.54	20	1034510	3133152	NA	421011	47957695	27738459	17354769	13944884	792613	232832	NA	0	37848077	1.56498e+07	NA	0.330182	1	0.578394	0.803519	0.293752
294	O15264	MK13_HUMAN	MAPK13	P38D;P38D iso 2	§180; §180	Mitogen-activated protein kinase 13	Serine/threonine kinase which acts as an essential component of the MAP kinase signal transduction pathway.	Cytosol	HADAEMT*GYVVTR	Protein kinase / TXY	The TXY motif contains the threonine and tyrosine residues whose phosphorylation activates the MAP kinases	Phosphorylated by MAP2K3, MAP2K4 and MAP2K6. Dually phosphorylated on Thr-180 and Tyr-182 by MAP2K3/MKK3, MAP2K4/MKK4 and MAP2K6/MKK6, which activates the enzyme	YES	Thr	2	765.326	10	6875444	3438470	1207083	654245	244596615	175713642	40153242	49034295	1029547	274616	5156957	930664	2.10155e+08	4.45938e+07	NA	0.500109	0.542005	0.718381	0.818881	0.266735
295	O15264	MK13_HUMAN	MAPK13	P38D;P38D iso 2	§182; §182	Mitogen-activated protein kinase 13	Serine/threonine kinase which acts as an essential component of the MAP kinase signal transduction pathway.	Cytosol	HADAEMTGY*VVTR	Protein kinase / TXY	The TXY motif contains the threonine and tyrosine residues whose phosphorylation activates the MAP kinases	Phosphorylated by MAP2K3, MAP2K4 and MAP2K6. Dually phosphorylated on Thr-180 and Tyr-182 by MAP2K3/MKK3, MAP2K4/MKK4 and MAP2K6/MKK6, which activates the enzyme	YES	Tyr	3	510.553	127	10678449	6987523	872782	468368	275116544	282212160	93089232	73130816	800713	NA	8832986	670575	278664352	83110024	800713	0.654357	0.536638	0.974857	0.785599	1
296	Q16539	MK14_HUMAN	MAPK14	P38A;P38A iso2 iso 2;P38A iso2 iso 3;P38A iso2 iso 4;P38A iso2 iso 5	§180; 180; 180; 180; 180	Mitogen-activated protein kinase 14	Serine/threonine kinase which acts as an essential component of the MAP kinase signal transduction pathway	Cytoplasm. Nucleus.	HTDDEM#T*GYVATR	Protein kinase / TXY	The TXY motif contains the threonine and tyrosine residues whose phosphorylation activates the MAP kinases	Phosphorylated by MAP2K3, MAP2K4, MAP2K6 and autocatalysis. Dually phosphorylated on Thr-180 and Tyr-182 by the MAP2Ks MAP2K3/MKK3, MAP2K4/MKK4 and MAP2K6/MKK6 in response to inflammatory citokines, environmental stress or growth factors, which activates the enzyme. Dual phosphorylation can also be mediated by TAB1-mediated autophosphorylation	YES	Thr Met	3	531.208	1	64938080	122084044	20053032	28538946	148499411	214026459	580102739	360067801	11140932	7950319	93511062	24295989	181262935	470085270	9.54563e+06	0.531913	0.702655	0.693837	0.620697	0.713613
297	Q16539	MK14_HUMAN	MAPK14	P38A;P38A iso2 iso 2;P38A iso2 iso 3;P38A iso2 iso 4;P38A iso2 iso 5	§182; §182; §182; §182; §182	Mitogen-activated protein kinase 14	Serine/threonine kinase which acts as an essential component of the MAP kinase signal transduction pathway	Cytoplasm. Nucleus.	HTDDEM#TGY*VATR	Protein kinase / TXY	The TXY motif contains the threonine and tyrosine residues whose phosphorylation activates the MAP kinases	Phosphorylated by MAP2K3, MAP2K4, MAP2K6 and autocatalysis. Dually phosphorylated on Thr-180 and Tyr-182 by the MAP2Ks MAP2K3/MKK3, MAP2K4/MKK4 and MAP2K6/MKK6 in response to inflammatory citokines, environmental stress or growth factors, which activates the enzyme. Dual phosphorylation can also be mediated by TAB1-mediated autophosphorylation	YES	Tyr Met	3	531.208	76	64938080	122084044	20053032	28538946	148499411	214026459	580102739	360067801	11140932	7950319	93511062	24295989	181262935	470085270	9.54563e+06	0.531913	0.702655	0.693837	0.620697	0.713613
298	P27361	MK03_HUMAN	MAPK3	ERK1;ERK1 iso2 iso 2;ERK1 iso2 iso 3	§204; 204; 204	Mitogen-activated protein kinase 3	Serine/threonine kinase which acts as an essential component of the MAP kinase signal transduction pathway.	Cytoplasm. Nucleus. Note=Autophosphorylation at Thr-207 promotes nuclear localization.	IADPEHDHTGFLTEY*VATR	Protein kinase / TXY	The TXY motif contains the threonine and tyrosine residues whose phosphorylation activates the MAP kinases	Phosphorylated by MAP2K1 and MAP2K2. Dually phosphorylated on Thr-202 and Tyr-204, which activates the enzyme. Dephosphorylated by PTPRJ at Tyr-204.	YES	Tyr	3	751.339	7	595397	211050	NA	118714	43084073	40210275	17479176	23346761	NA	119103	NA	0	41647174	2.0413e+07	0	0.354469	1	0.933298	0.748677	1
299	Q13164	MK07_HUMAN	MAPK7	ERK5;ERK5 iso 2;ERK5 iso 3;ERK5 iso 4	§221; 82; §221; 139	Mitogen-activated protein kinase 7	Plays a role in various cellular processes such as proliferation, differentiation and cell survival	Cytoplasm. Nucleus. Nucleus, PML body. Note=Translocates to the nucleus upon activation.	GLCTSPAEHQYFM#TEY*VATR	Protein kinase / TXY	The TXY motif contains the threonine and tyrosine residues whose phosphorylation activates the MAP kinases	-	YES	Tyr Met	3	819.68	2	6757402	7920641	NA	NA	14452120	14666600	9794339	13076774	NA	NA	7.33902e+06	NA	14559360	1.14356e+07	NA	0.853138	NA	0.985376	0.748987	NA
300	P45984	MK09_HUMAN	MAPK9	JNK2;JNK2 iso2 iso 2;JNK2 iso3 iso 3;JNK2 iso3 iso 4;JNK2 iso3 iso 5	§178, §185; 178, §185; 178, 185; 178, 185; 178, 185	Mitogen-activated protein kinase 9	Serine/threonine-protein kinase involved in various processes such as cell proliferation, differentiation, migration, transformation and programmed cell death	Cytoplasm {ECO:0000269|PubMed:19675674}. Nucleus {ECO:0000269|PubMed:19675674}.	TACT*NFM#M#TPY*VVTR	Protein kinase	-	-	YES	Tyr Thr Met	3	661.92	13	16975244	20391946	NA	NA	32621343	39049324	82319972	104752877	NA	NA	18683595	NA	3.58353e+07	9.35364e+07	NA	0.832448	NA	0.835388	0.785849	NA
301	P45984	MK09_HUMAN	MAPK9	JNK2;JNK2 iso2 iso 2;JNK2 iso3 iso 3;JNK2 iso3 iso 4;JNK2 iso3 iso 5	§178, §188; 178, 188; 178, 188; 178, 188; 178, 188	Mitogen-activated protein kinase 9	Serine/threonine-protein kinase involved in various processes such as cell proliferation, differentiation, migration, transformation and programmed cell death	Cytoplasm {ECO:0000269|PubMed:19675674}. Nucleus {ECO:0000269|PubMed:19675674}.	TACT*NFM#MTPYVVT*R	Protein kinase	-	-	YES	Thr Met	3	656.588	1	1159093	581460	NA	NA	3509765	3076071	2273369	1891490	NA	NA	870276	NA	3292918	2.08243e+06	NA	0.501651	NA	0.876432	0.832021	NA
302	P45984	MK09_HUMAN	MAPK9	JNK2;JNK2 iso2 iso 2;JNK2 iso3 iso 3;JNK2 iso3 iso 4;JNK2 iso3 iso 5	§183, §185; 183, §185; 183, 185; 183, 185; 183, 185	Mitogen-activated protein kinase 9	Serine/threonine-protein kinase involved in various processes such as cell proliferation, differentiation, migration, transformation and programmed cell death	Cytoplasm {ECO:0000269|PubMed:19675674}. Nucleus {ECO:0000269|PubMed:19675674}.	TACTNFM#M#T*PY*VVTR	Protein kinase / TXY	The TXY motif contains the threonine and tyrosine residues whose phosphorylation activates the MAP kinases.	Phosphorylated by MAP2K7. Dually phosphorylated on Thr-183 and Tyr-185 by MAP2K7 and MAP2K4, which activates the enzyme	YES	Tyr Thr Met	3	661.92	2	16975244	20391946	NA	NA	32621343	39049324	82319972	104752877	NA	NA	18683595	NA	3.58353e+07	9.35364e+07	NA	0.832448	NA	0.835388	0.785849	NA
303	P45984	MK09_HUMAN	MAPK9	JNK2;JNK2 iso2 iso 2;JNK2 iso3 iso 3;JNK2 iso3 iso 4;JNK2 iso3 iso 5	§185; §185; 185; 185; 185	Mitogen-activated protein kinase 9	Serine/threonine-protein kinase involved in various processes such as cell proliferation, differentiation, migration, transformation and programmed cell death	Cytoplasm {ECO:0000269|PubMed:19675674}. Nucleus {ECO:0000269|PubMed:19675674}.	TACTNFM#M#TPY*VVTR	Protein kinase / TXY	The TXY motif contains the threonine and tyrosine residues whose phosphorylation activates the MAP kinases.	Phosphorylated by MAP2K4. Dually phosphorylated on Thr-183 and Tyr-185 by MAP2K7 and MAP2K4, which activates the enzyme	YES	Tyr Met	3	635.264	47	41263260	47021756	5905306	6280702	552136434	586205469	71397438	93421367	7647013	6588096	44142508	6093004	5.69171e+08	8.24094e+07	7.11755e+06	0.877535	0.94023	0.941882	0.764252	0.861525
304	P45984	MK09_HUMAN	MAPK9	JNK2;JNK2 iso2 iso 2;JNK2 iso3 iso 3;JNK2 iso3 iso 4;JNK2 iso3 iso 5	§188; 188; 188; 188; 188	Mitogen-activated protein kinase 9	Serine/threonine-protein kinase involved in various processes such as cell proliferation, differentiation, migration, transformation and programmed cell death	Cytoplasm {ECO:0000269|PubMed:19675674}. Nucleus {ECO:0000269|PubMed:19675674}.	TACTNFM#M#TPYVVT*R	Protein kinase	-	-	YES	Thr Met	3	635.264	1	41263260	47021756	5905306	6280702	552136434	586205469	71397438	93421367	7647013	6588096	44142508	6093004	5.69171e+08	8.24094e+07	7.11755e+06	0.877535	0.94023	0.941882	0.764252	0.861525
305	P43243	MATR3_HUMAN	MATR3	matrin 3	§157	Matrin-3	May play a role in transcription or may interact with other nuclear matrix proteins to form the internal fibrogranular network. In association with the SFPQ-NONO heteromer may play a role in nuclear retention of defective RNAs.	Nucleus matrix.	TEEGPTLS*YGR	-	-	-	YES	Ser	2	645.274	1	NA	NA	NA	NA	NA	NA	410489	308011	NA	NA	NA	NA	NA	0	NA	NA	NA	NA	0.750351	NA
306	P43243	MATR3_HUMAN	MATR3	matrin 3	§211	Matrin-3	May play a role in transcription or may interact with other nuclear matrix proteins to form the internal fibrogranular network. In association with the SFPQ-NONO heteromer may play a role in nuclear retention of defective RNAs.	Nucleus matrix.	SQES*GYYDRM#DYEDDRLR	-	-	-	NOT	Ser Met	3	798.649	7	396074	742683	NA	NA	6413658	14341885	59538927	51927268	NA	NA	569378	NA	NA	5.57331e+07	NA	0.533302	NA	0.447198	0.872157	NA
307	P43243	MATR3_HUMAN	MATR3	matrin 3	§239, §250	Matrin-3	May play a role in transcription or may interact with other nuclear matrix proteins to form the internal fibrogranular network. In association with the SFPQ-NONO heteromer may play a role in nuclear retention of defective RNAs.	Nucleus matrix.	CRDDSFFGET*SHNYHKFDSEY*ER	-	-	-	YES	Tyr Thr	4	772.292	1	NA	NA	NA	NA	152478	182380	1161896	1260459	NA	NA	NA	NA	0	1.21118e+06	NA	NA	NA	0.836046	0.921804	NA
308	P43243	MATR3_HUMAN	MATR3	matrin 3	§243	Matrin-3	May play a role in transcription or may interact with other nuclear matrix proteins to form the internal fibrogranular network. In association with the SFPQ-NONO heteromer may play a role in nuclear retention of defective RNAs.	Nucleus matrix.	CRDDSFFGETSHNY*HKFDSEYER	-	-	-	YES	Tyr	4	752.3	1	4249049	3412708	174893	NA	33781315	32543019	186162004	111004632	267990	NA	3.83088e+06	0	33162167	148583318	0	0.80317	1	0.963344	0.59628	1
309	P43243	MATR3_HUMAN	MATR3	matrin 3	§243, §250	Matrin-3	May play a role in transcription or may interact with other nuclear matrix proteins to form the internal fibrogranular network. In association with the SFPQ-NONO heteromer may play a role in nuclear retention of defective RNAs.	Nucleus matrix.	CRDDSFFGETSHNY*HKFDSEY*ER	-	-	-	YES	Tyr	4	772.292	1	NA	NA	NA	NA	152478	182380	1161896	1260459	NA	NA	NA	NA	0	1.21118e+06	NA	NA	NA	0.836046	0.921804	NA
310	P43243	MATR3_HUMAN	MATR3	matrin 3	§248	Matrin-3	May play a role in transcription or may interact with other nuclear matrix proteins to form the internal fibrogranular network. In association with the SFPQ-NONO heteromer may play a role in nuclear retention of defective RNAs.	Nucleus matrix.	CRDDSFFGETSHNYHKFDS*EYER	-	-	-	YES	Ser	4	752.3	9	4249049	3412708	174893	NA	33781315	32543019	186162004	111004632	267990	NA	3.83088e+06	0	33162167	148583318	0	0.80317	1	0.963344	0.59628	1
311	P43243	MATR3_HUMAN	MATR3	matrin 3	§250	Matrin-3	May play a role in transcription or may interact with other nuclear matrix proteins to form the internal fibrogranular network. In association with the SFPQ-NONO heteromer may play a role in nuclear retention of defective RNAs.	Nucleus matrix.	CRDDSFFGETSHNYHKFDSEY*ER	-	-	-	YES	Tyr	5	602.042	6	3530039	1868788	NA	294563	27314762	23383313	136679046	77989432	138251	NA	2.69941e+06	0	2.5349e+07	107334239	0	0.529396	1	0.856069	0.570603	1
312	P43243	MATR3_HUMAN	MATR3	matrin 3;matrin 3 iso3 iso 2	§784; 496	Matrin-3	May play a role in transcription or may interact with other nuclear matrix proteins to form the internal fibrogranular network. In association with the SFPQ-NONO heteromer may play a role in nuclear retention of defective RNAs.	Nucleus matrix.	IGPY*QP	-	-	-	YES	Tyr	2	377.662	1	88090102	59978800	92484732	64874572	71063503	55913670	80754898	64205320	86504978	92466798	74034451	78679652	6.34886e+07	72480109	89485888	0.68088	0.701463	0.786813	0.795064	0.935525
313	Q14566	MCM6_HUMAN	MCM6	MCM6	§276	DNA replication licensing factor MCM6	Component of the MCM2-7 complex	Nucleus. Note=Binds to chromatin during G1 and detach from it during S phase.	VSGVDGY*ETEGIR	-	-	-	YES	Tyr	2	731.317	1	NA	NA	NA	NA	NA	NA	488157	805291	NA	NA	NA	NA	NA	646724	NA	NA	NA	NA	0.606187	NA
314	O00255	MEN1_HUMAN	MEN1	MEN1;MEN1 iso2 iso 2;MEN1 iso2 iso 3	604; 599; 564	Menin	Essential component of a MLL/SET1 histone methyltransferase (HMT) complex, a complex that specifically methylates 'Lys-4' of histone H3 (H3K4). Functions as a transcriptional regulator. Binds to the TERT promoter and represses telomerase expression. Plays a role in TGFB1-mediated inhibition of cell-proliferation, possibly regulating SMAD3 transcriptional activity. Represses JUND-mediated transcri…	Nucleus {ECO:0000269|PubMed:12874027}. Note=Concentrated in nuclear body-like structures. Relocates to the nuclear matrix upon gamma irradiation.	VSTPSDYT*LSFLKR	-	-	-	YES	Thr	3	565.278	1	NA	NA	NA	NA	NA	NA	2130742	2948214	NA	NA	NA	NA	NA	2539478	NA	NA	NA	NA	0.722723	NA
315	O94776	MTA2_HUMAN	MTA2	MTA2;MTA2 iso 2	§437; 264	Metastasis-associated protein MTA2	May be involved in the regulation of gene expression as repressor and activator. The repression might be related to covalent modification of histone proteins.	Nucleus {ECO:0000255|PROSITE-ProRule:PRU00512, ECO:0000255|PROSITE-ProRule:PRU00624}.	GHLSRPEAQSLSPY*TTSANR	-	-	-	YES	Tyr	3	751.353	4	NA	NA	NA	NA	1773401	1645218	23226783	22921219	NA	NA	NA	NA	1.70931e+06	23074001	NA	NA	NA	0.927719	0.986844	NA
316	O94776	MTA2_HUMAN	MTA2	MTA2;MTA2 iso 2	§562; 389	Metastasis-associated protein MTA2	May be involved in the regulation of gene expression as repressor and activator. The repression might be related to covalent modification of histone proteins.	Nucleus {ECO:0000255|PROSITE-ProRule:PRU00512, ECO:0000255|PROSITE-ProRule:PRU00624}.	RAY*ETM#AGAGVPFSANGRPLASGIR	-	-	-	NOT	Tyr Met	4	662.072	1	NA	NA	NA	NA	NA	NA	2208144	1726194	NA	NA	NA	NA	NA	1967169	NA	NA	NA	NA	0.78174	NA
317	Q9NXD2	MTMRA_HUMAN	MTMR10	MTMR10	§708	Myotubularin-related protein 10	Probable pseudophosphatase	Nucleus, nucleoplasm, cytoplasm	SGPLEACY*GELGQSR	-	-	-	YES	Tyr	2	852.358	2	NA	NA	NA	NA	197092	177587	3119519	4331256	NA	NA	NA	NA	0	3.72539e+06	NA	NA	NA	0.901036	0.720234	NA
318	P35579	MYH9_HUMAN	MYH9	MYH9;MYH9 iso2 iso 2	§190; 54	Myosin-9	Cellular myosin that appears to play a role in cytokinesis, cell shape, and specialized functions such as secretion and capping	Cytoplasm, cytoskeleton {ECO:0000250}. Cytoplasm, cell cortex {ECO:0000250}. Note=Colocalizes with actin filaments at lamellipodia margins and at the leading edge of migrating cells. {ECO:0000269|PubMed:20052411}.	KVIQY*LAYVASSHK	-	-	-	YES	Tyr	3	562.959	8	4540735	6071764	2801547	3397557	1666861	1773609	2689676	1975678	421487	NA	5.30625e+06	3099552	1720235	2332677	0	0.747844	0.824577	0.939813	0.734541	1
319	P35579	MYH9_HUMAN	MYH9	MYH9;MYH9 iso2 iso 2	§754; 618	Myosin-9	Cellular myosin that appears to play a role in cytokinesis, cell shape, and specialized functions such as secretion and capping	Cytoplasm, cytoskeleton {ECO:0000250}. Cytoplasm, cell cortex {ECO:0000250}. Note=Colocalizes with actin filaments at lamellipodia margins and at the leading edge of migrating cells. {ECO:0000269|PubMed:20052411}.	ALELDSNLY*R	Myosin motor	-	-	YES	Tyr	2	637.295	1	1478036	1684518	553622	672009	918469	697543	715923	295276	NA	NA	1581277	612816	808006	NA	NA	0.877424	0.823831	0.759463	0.412441	NA
320	P60660	MYL6_HUMAN	MYL6	MYL6;MYL6 iso2 iso 2	§86; §86	Myosin light polypeptide 6	Regulatory light chain of myosin	Extracellular exosome, membrane, myosin complex, vesicle	NKDQGTY*EDYVEGLR	EF-hand 2	-	-	YES	Tyr	3	622.935	2	NA	NA	NA	NA	746565	527319	1488815	1904652	NA	NA	NA	NA	636942	1.69673e+06	NA	NA	NA	0.706327	0.781673	NA
321	Q6XQN6	PNCB_HUMAN	NAPRT	NAPRT1;NAPRT1 iso 2;NAPRT1 iso 3	§21; §21; §21	Nicotinate phosphoribosyltransferase	Catalyzes the conversion of NA to NaMN	Cytoplasm, cytosol {ECO:0000269|PubMed:17604275}.	AAARPLLTDLY*QATM#ALGYWR	-	-	-	YES	Tyr Met	3	826.406	8	3202483	3229056	1807112	1244594	9958486	8226337	NA	NA	NA	NA	3.21577e+06	1525853	9.09241e+06	NA	NA	0.991771	0.68872	0.826063	NA	NA
322	Q8NFP9	NBEA_HUMAN	NBEA	neurobeachin	802, 804, 814	Neurobeachin	Binds to type II regulatory subunits of protein kinase A and anchors/targets them to the membrane. May anchor the kinase to cytoskeletal and/or organelle-associated proteins (By similarity).	Cytoplasm {ECO:0000250}. Membrane {ECO:0000250}; Peripheral membrane protein {ECO:0000250}.	LM#LHT*NT*VTVTTYNTLY*EILTEQ	-	-	-	NOT	Tyr Thr Met	3	985.424	1	1110352	578817	5294300	5127565	7657422	3896905	1479846	1166782	1115723	1392257	844584	5.21093e+06	5.77716e+06	1323314	1253990	0.521291	0.968507	0.508906	0.788448	0.801377
323	Q8NFP9	NBEA_HUMAN	NBEA	neurobeachin	804, 806, 814	Neurobeachin	Binds to type II regulatory subunits of protein kinase A and anchors/targets them to the membrane. May anchor the kinase to cytoskeletal and/or organelle-associated proteins (By similarity).	Cytoplasm {ECO:0000250}. Membrane {ECO:0000250}; Peripheral membrane protein {ECO:0000250}.	LM#LHTNT*VT*VTTYNTLY*EILTEQ	-	-	-	NOT	Tyr Thr Met	3	985.424	1	1110352	578817	5294300	5127565	7657422	3896905	1479846	1166782	1115723	1392257	844584	5.21093e+06	5.77716e+06	1323314	1253990	0.521291	0.968507	0.508906	0.788448	0.801377
324	Q8NFP9	NBEA_HUMAN	NBEA	neurobeachin	806, 808, 814	Neurobeachin	Binds to type II regulatory subunits of protein kinase A and anchors/targets them to the membrane. May anchor the kinase to cytoskeletal and/or organelle-associated proteins (By similarity).	Cytoplasm {ECO:0000250}. Membrane {ECO:0000250}; Peripheral membrane protein {ECO:0000250}.	LM#LHTNTVT*VT*TYNTLY*EILTEQ	-	-	-	NOT	Tyr Thr Met	3	985.424	1	1110352	578817	5294300	5127565	7657422	3896905	1479846	1166782	1115723	1392257	844584	5.21093e+06	5.77716e+06	1323314	1253990	0.521291	0.968507	0.508906	0.788448	0.801377
325	P52298	NCBP2_HUMAN	NCBP2	NCBP2;NCBP2 iso3 iso 3	§13; 13	Nuclear cap-binding protein subunit 2	Component of the cap-binding complex (CBC), which binds co-transcriptionally to the 5' cap of pre-mRNAs and is involved in various processes such as pre-mRNA splicing, translation regulation, nonsense-mediated mRNA decay, RNA-mediated gene silencing (RNAi) by microRNAs (miRNAs) and mRNA export. The CBC complex is involved in mRNA export from the nucleus via its interaction with ALYREF/THOC4/ALY, …	Cytoplasm, nucleus	SDS*YVELSQYR	-	-	-	YES	Ser	2	713.798	1	NA	NA	NA	NA	NA	NA	265772	207573	NA	NA	NA	NA	NA	0	NA	NA	NA	NA	0.781019	NA
326	P19838	NFKB1_HUMAN	NFKB1	NFkB-p105;NFkB-p105 iso2 iso 2;NFkB-p105 iso2 iso 3	§240; 241; 60	Nuclear factor NF-kappa-B p105 subunit	NF-kappa-B is a pleiotropic transcription factor present in almost all cell types and is the endpoint of a series of signal transduction events that are initiated by a vast array of stimuli related to many biological processes such as inflammation, immunity, differentiation, cell growth, tumorigenesis and apoptosis. NF-kappa-B is a homo- or heterodimeric complex formed by the Rel-like domain-cont…	Nucleus. Cytoplasm. Note=Nuclear, but also found in the cytoplasm in an inactive form complexed to an inhibitor (I-kappa-B).	RLEPVVSDAIY*DSKAPNASNLK	RHD	-	-	YES	Tyr	3	823.079	6	2909232	2577156	1615766	1783385	2837591	2123586	658359	511300	NA	158055	2743194	1.69958e+06	2.48059e+06	584830	0	0.885854	0.906011	0.748376	0.776628	1
327	P19838	NFKB1_HUMAN	NFKB1	NFkB-p105;NFkB-p105 iso2 iso 2;NFkB-p105 iso2 iso 3	§242; 243; 62	Nuclear factor NF-kappa-B p105 subunit	NF-kappa-B is a pleiotropic transcription factor present in almost all cell types and is the endpoint of a series of signal transduction events that are initiated by a vast array of stimuli related to many biological processes such as inflammation, immunity, differentiation, cell growth, tumorigenesis and apoptosis. NF-kappa-B is a homo- or heterodimeric complex formed by the Rel-like domain-cont…	Nucleus. Cytoplasm. Note=Nuclear, but also found in the cytoplasm in an inactive form complexed to an inhibitor (I-kappa-B).	RLEPVVSDAIYDS*KAPNASNLK	RHD	-	-	YES	Ser	3	823.079	2	2909232	2577156	1615766	1783385	2837591	2123586	658359	511300	NA	158055	2743194	1.69958e+06	2.48059e+06	584830	0	0.885854	0.906011	0.748376	0.776628	1
328	P23511	NFYA_HUMAN	NFYA	NFYA;NFYA iso 2	§266; 237	Nuclear transcription factor Y subunit alpha	Component of the sequence-specific heterotrimeric transcription factor (NF-Y) which specifically recognizes a 5'-CCAAT-3' box motif found in the promoters of its target genes. NF-Y can function as both an activator and a repressor, depending on its interacting cofactors. NF-YA positively regulates the transcription of the core clock component ARNTL/BMAL1.	Nucleus.	IPLPGAEM#LEEEPLY*VNAK	Subunit association domain (SAD)	-	-	YES	Tyr Met	3	737.021	3	184538	321920	273842	102730	4838597	3830629	21533697	20448741	446737	189867	0	NA	4334613	20991219	NA	0.573242	0.375143	0.791682	0.949616	0.425008
329	Q9BYG3	MK67I_HUMAN	NIFK	NIFK	§183	MKI67 FHA domain-interacting nucleolar phosphoprotein	Nucleotide binding	Chromosome, nucleus, nucleolus, cytoplasm	KGIDY*DFPSLILQK	-	-	-	YES	Tyr	3	572.958	1	NA	NA	NA	NA	457874	568237	2802369	2309624	NA	NA	NA	NA	513056	2.556e+06	NA	NA	NA	0.80578	0.824168	NA
330	Q9BPW8	NIPS1_HUMAN	NIPSNAP1	NIPSNAP1	§261	Protein NipSnap homolog 1	Protein binding	Mitochondrial inner membrane, mitochondrion, synaptic membrane	KRGWDENVY*YTVPLVR	-	-	-	YES	Tyr	3	692.342	2	1034025	1279033	1156522	610207	854896	1250850	NA	NA	NA	NA	1156529	883364	1052873	NA	NA	0.808443	0.527622	0.683452	NA	NA
331	P55786	PSA_HUMAN	NPEPPS	NPEPPS;PSAL;PSAL iso 2;NPEPPS iso 2	438, 439; 438, 439; 223, 224; 358, 359	Puromycin-sensitive aminopeptidase	Plays a role in the antigen-processing pathway for MHC class I molecules; involved in proteolytic events essential for cell growth and viability	Cytoplasm, cytosol {ECO:0000269|PubMed:10978616}. Nucleus {ECO:0000305}.	IFDAISY*S*KGASVIRMLHDYIGDKDFK	Transition state stabilizer	-	-	YES	Tyr Ser	4	813.133	1	11190145	10137002	7843959	12121795	8144405	12448090	11140845	17443255	2162219	7414800	1.06636e+07	9982877	1.02962e+07	14292050	NA	0.905887	0.647096	0.654269	0.638691	0.291609
332	Q9UNZ2	NSF1C_HUMAN	NSFL1C	NSFL1C;NSFL1C iso 5;NSFL1C iso 6	§155; 157; 44	NSFL1 cofactor p47	Reduces the ATPase activity of VCP. Necessary for the fragmentation of Golgi stacks during mitosis and for VCP-mediated reassembly of Golgi stacks after mitosis. May play a role in VCP-mediated formation of transitional endoplasmic reticulum (tER) (By similarity). Inhibits the activity of CTSL (in vitro).	Nucleus {ECO:0000250}. Golgi apparatus, Golgi stack {ECO:0000250}. Chromosome {ECO:0000250}. Note=Predominantly nuclear in interphase cells. Bound to the axial elements of sex chromosomes in pachytene spermatocytes. A small proportion of the protein is cytoplasmic, associated with Golgi stacks (By similarity). {ECO:0000250}.	SPGETSKPRPFAGGGY*R	-	-	-	YES	Tyr	3	615.288	5	NA	NA	NA	NA	3045294	2510609	5422567	5079425	NA	NA	NA	NA	2.77795e+06	5250996	NA	NA	NA	0.824423	0.93672	NA
333	Q9UNZ2	NSF1C_HUMAN	NSFL1C	NSFL1C;NSFL1C iso 5;NSFL1C iso 6	§165; §167; 54	NSFL1 cofactor p47	Reduces the ATPase activity of VCP. Necessary for the fragmentation of Golgi stacks during mitosis and for VCP-mediated reassembly of Golgi stacks after mitosis. May play a role in VCP-mediated formation of transitional endoplasmic reticulum (tER) (By similarity). Inhibits the activity of CTSL (in vitro).	Nucleus {ECO:0000250}. Golgi apparatus, Golgi stack {ECO:0000250}. Chromosome {ECO:0000250}. Note=Predominantly nuclear in interphase cells. Bound to the axial elements of sex chromosomes in pachytene spermatocytes. A small proportion of the protein is cytoplasmic, associated with Golgi stacks (By similarity). {ECO:0000250}.	LGAAPEEES*AYVAGEKR	-	-	-	YES	Ser	3	619.619	2	375909	741740	NA	NA	8832372	9683174	29029639	22631123	NA	NA	558824	NA	9257773	25830381	NA	0.506793	NA	0.912136	0.779587	NA
334	Q9UNZ2	NSF1C_HUMAN	NSFL1C	NSFL1C;NSFL1C iso 5;NSFL1C iso 6	§167; 169; 56	NSFL1 cofactor p47	Reduces the ATPase activity of VCP. Necessary for the fragmentation of Golgi stacks during mitosis and for VCP-mediated reassembly of Golgi stacks after mitosis. May play a role in VCP-mediated formation of transitional endoplasmic reticulum (tER) (By similarity). Inhibits the activity of CTSL (in vitro).	Nucleus {ECO:0000250}. Golgi apparatus, Golgi stack {ECO:0000250}. Chromosome {ECO:0000250}. Note=Predominantly nuclear in interphase cells. Bound to the axial elements of sex chromosomes in pachytene spermatocytes. A small proportion of the protein is cytoplasmic, associated with Golgi stacks (By similarity). {ECO:0000250}.	LGAAPEEESAY*VAGEKR	-	-	-	YES	Tyr	3	619.619	3	375909	741740	NA	NA	8832372	9683174	29029639	22631123	NA	NA	558824	NA	9257773	25830381	NA	0.506793	NA	0.912136	0.779587	NA
335	O95989	NUDT3_HUMAN	NUDT3	NUDT3	§131	Diphosphoinositol polyphosphate phosphohydrolase 1	Signal transduction; negative regulator of the ERK1/2 pathway	Cytoplasm {ECO:0000305}.	VLQY*HKPVQASYFETLR	Nudix hydrolase	-	-	YES	Tyr	3	720.361	4	4870868	4748982	NA	NA	1283128	562637	504553	476991	NA	NA	4809925	NA	NA	0	NA	0.974977	NA	0.438489	0.945373	NA
336	Q14980	NUMA1_HUMAN	NUMA1	NuMA-1;NuMA-1 iso2 iso 2;NuMA-1 iso2 iso 5	§1836; 1822; 700	Nuclear mitotic apparatus protein 1	Non-mitotic structural role; maintenance and establishment of the mitotic spindle poles	Nucleus matrix. Chromosome. Cytoplasm, cytoskeleton, spindle pole. Note=Resides in the nuclear matrix during interphases. Dissociates from condensing chromosomes during early prophase, and relocates to the spindle poles via dynein/dynamin association, it remain there until the anaphase onset. Before the complete disintegration of the nuclear lamina. As mitosis progresses it reassociates with telo…	KLDVEEPDSANSSFY*STR	Tail (globular)	-	-	YES	Tyr	3	708.976	1	55993	47406	23584	NA	711484	562813	2046637	1921814	29476	27236	0	0	637148	1.98423e+06	0	0.846642	1	0.791041	0.939011	0.924006
337	Q14980	NUMA1_HUMAN	NUMA1	NuMA-1;NuMA-1 iso2 iso 2;NuMA-1 iso2 iso 5	§1865; 1851; 729	Nuclear mitotic apparatus protein 1	Non-mitotic structural role; maintenance and establishment of the mitotic spindle poles	Nucleus matrix. Chromosome. Cytoplasm, cytoskeleton, spindle pole. Note=Resides in the nuclear matrix during interphases. Dissociates from condensing chromosomes during early prophase, and relocates to the spindle poles via dynein/dynamin association, it remain there until the anaphase onset. Before the complete disintegration of the nuclear lamina. As mitosis progresses it reassociates with telo…	LGSPDY*GNSALLSLPGYRPTTR	Tail (globular)	Interaction with microtubules	-	YES	Tyr	3	805.728	2	NA	NA	NA	NA	833431	785412	4345738	5268874	NA	NA	NA	NA	809422	4807306	NA	NA	NA	0.942384	0.824794	NA
338	Q8NH42	OR4KD_HUMAN	OR4K13	OR4K13	123, 142	Olfactory receptor 4K13	Odorant receptor.	Cell membrane; Multi-pass membrane protein.	Y*VAICKPLHYMTIMSPRVLT*GLLLSSYAVGFVHSSSQM	Cytoplasmic (disulfide bond)	-	-	YES	Tyr Thr	5	884.227	1	74929041	41324775	47658513	28670213	54315510	37900497	65755212	64887794	15245722	45817042	58126908	38164363	4.6108e+07	65321503	NA	0.551519	0.601576	0.697784	0.986808	0.332752
339	Q8NH42	OR4KD_HUMAN	OR4K13	OR4K13	132, 147	Olfactory receptor 4K13	Odorant receptor.	Cell membrane; Multi-pass membrane protein.	YVAICKPLHY*MTIMSPRVLTGLLLS*SYAVGFVHSSSQM	Cytoplasmic (disulfide bond)	-	-	YES	Tyr Ser	5	884.227	1	74929041	41324775	47658513	28670213	54315510	37900497	65755212	64887794	15245722	45817042	58126908	38164363	4.6108e+07	65321503	NA	0.551519	0.601576	0.697784	0.986808	0.332752
340	P43034	LIS1_HUMAN	PAFAH1B1	PAFAH1B1	§28	Platelet-activating factor acetylhydrolase IB subunit alpha	Activation of Rho GTPases and actin polymerization on neurons	Cytoplasm, cytoskeleton. Cytoplasm, cytoskeleton, microtubule organizing center, centrosome. Cytoplasm, cytoskeleton, spindle {ECO:0000255|HAMAP-Rule:MF_03141}. Nucleus membrane {ECO:0000255|HAMAP-Rule:MF_03141}. Note=Redistributes to axons during neuronal development. Also localizes to the microtubules of the manchette in elongating spermatids and to the meiotic spindle in spermatocytes (By simi…	SNGYEEAY*SVFKK	LisH	Interaction with NDE1 and NDEL1	-	YES	Tyr	3	534.568	3	5965507	5624855	3577488	3338790	2196189	1195556	1992595	1553252	225318	NA	5795181	3458139	1.69587e+06	1.77292e+06	0	0.942896	0.933278	0.544378	0.779512	1
341	Q15365	PCBP1_HUMAN	PCBP1	hnRNP E1	§222	Poly(rC)-binding protein 1	Single-stranded nucleic acid binding protein that binds preferentially to oligo dC. In case of infection by poliovirus, plays a role in initiation of viral RNA replication in concert with the viral protein 3CD (PubMed12414943).	Nucleus. Cytoplasm. Note=Loosely bound in the nucleus. May shuttle between the nucleus and the cytoplasm.	CSDAAGYPHATHDLEGPPLDAY*SIQGQHTISPLDLAK	-	-	-	YES	Tyr	4	1007.21	1	NA	NA	NA	NA	3875671	3604936	10129970	10096323	NA	NA	NA	NA	3.7403e+06	1.01131e+07	NA	NA	NA	0.930145	0.996678	NA
342	Q15366	PCBP2_HUMAN	PCBP2	hnRNP E2 iso4 iso 4;hnRNP E2 iso5 iso 5;hnRNP E2 iso5 iso 7;hnRNP E2 iso5 iso 8;hnRNP E2;hnRNP E2 iso2 iso 2;hnRNP E2 iso5 iso 3;hnRNP E2 iso5 iso 6	§201; §205; 201; §205; §236; 236; 232; 232	Poly(rC)-binding protein 2	Single-stranded nucleic acid binding protein that binds preferentially to oligo dC. Major cellular poly(rC)-binding protein. Binds also poly(rU). Negatively regulates cellular antiviral responses mediated by MAVS signaling (PubMed19881509). It acts as an adapter between MAVS and the E3 ubiquitin ligase ITCH, therefore triggering MAVS ubiquitination and degradation (PubMed19881509). In case of inf…	Nucleus {ECO:0000269|PubMed:19029303}. Cytoplasm {ECO:0000269|PubMed:19029303}. Note=Loosely bound in the nucleus. May shuttle between the nucleus and the cytoplasm.	TIQGQY*AIPQPDLTK	-	-	-	YES	Tyr	3	584.957	7	298117	320278	255158	125399	5340068	7383273	29218673	20810270	215488	441732	0	NA	6.36167e+06	2.50145e+07	NA	0.930807	0.491456	0.723266	0.712225	0.487825
343	Q9H2J4	PDCL3_HUMAN	PDCL3	PDCL3	§47	Phosducin-like protein 3	Chaperone for the angiogenic VEGF receptor KDR/VEGFR2; modulation of caspases during apoptosis	Cytoplasm {ECO:0000269|PubMed:15371430}.	ILQQSVVKT*YEDM#TLEELEDHEDEFNEEDER	-	-	-	NOT	Thr Met	4	977.92	1	NA	NA	NA	NA	759325	317688	6662806	4356076	NA	NA	NA	NA	NA	5509441	NA	NA	NA	0.418382	0.65379	NA
344	O00151	PDLI1_HUMAN	PDLIM1	CLIM1	§321	PDZ and LIM domain protein 1	Adapter to bring other proteins (like kinases) to the cytoskeleton	Cytoplasm {ECO:0000250}. Cytoplasm, cytoskeleton {ECO:0000250}. Note=Associates with the actin stress fibers. {ECO:0000250}.	ERVTPPEGY*EVVTVFPK	-	-	-	YES	Tyr	3	676.334	5	806159	330832	520051	242582	13055606	14707408	58662175	64265067	144218	264990	NA	NA	13881507	61463621	0	0.410381	0.466458	0.887689	0.912816	0.544239
345	P30086	PEBP1_HUMAN	PEBP1	RKIP	§181	Phosphatidylethanolamine-binding protein 1	Binds ATP, opioids and phosphatidylethanolamine; serine protease inhibitor which inhibits thrombin, neuropsin and chymotrypsin but not trypsin; inhibits the kinase activity of RAF1 by inhibiting its activation and by dissociating the RAF1/MEK complex and acting as a competitive inhibitor of MEK phosphorylation	Cytoplasm {ECO:0000250}.	LY*EQLSGK	-	-	-	YES	Tyr	2	509.236	5	399858	330638	NA	NA	11395299	9357580	10424320	10596918	NA	NA	0	NA	1.03764e+07	10510619	NA	0.826889	NA	0.821179	0.983712	NA
346	P30086	PEBP1_HUMAN	PEBP1	RKIP	§81	Phosphatidylethanolamine-binding protein 1	Binds ATP, opioids and phosphatidylethanolamine; serine protease inhibitor which inhibits thrombin, neuropsin and chymotrypsin but not trypsin; inhibits the kinase activity of RAF1 by inhibiting its activation and by dissociating the RAF1/MEK complex and acting as a competitive inhibitor of MEK phosphorylation	Cytoplasm {ECO:0000250}.	Y*REWHHFLVVNM#K	-	-	-	YES	Tyr Met	4	464.468	15	28400889	35428570	32358376	75345891	26265434	26284470	8053787	5194216	1545356	1575712	3.19147e+07	NA	26274952	6.624e+06	1560534	0.801638	0.429464	0.999276	0.644941	0.980735
347	P18669	PGAM1_HUMAN	PGAM1	PGAM1	§26	Phosphoglycerate mutase 1	Interconversion of phosphoglycerate	Cytoplasm, cytosol, extracellular exosome, membrane, myelin sheath	FSGWY*DADLSPAGHEEAKR	-	-	-	YES	Tyr	3	739.32	4	4581913	3501025	3924132	5187209	2101039	2851279	834591	691430	293126	158808	4041469	4.55567e+06	2476159	763010	0	0.764097	0.756502	0.736876	0.828466	0.541774
348	Q6ZUJ8	BCAP_HUMAN	PIK3AP1	BCAP;BCAP iso 2;BCAP iso 3	§570; 392; 169	Phosphoinositide 3-kinase adapter protein 1	B-cell development by linking BCR signaling to the PI3K-Akt signaling pathway; complementary role to the CD19; TLR signaling to PI3K activation to prevent excessive inflammatory cytokine production; survival of mature B-cells via activation of REL	Cytoplasm {ECO:0000250}. Cell membrane {ECO:0000250}; Peripheral membrane protein {ECO:0000250}.	SQERPGNFY*VSSESIR	-	-	The phosphotyrosine is phosphorylated by ABL1	YES	Tyr	3	645.958	2	NA	NA	NA	NA	1034052	1489336	2979371	2178605	NA	NA	NA	NA	1261694	2578988	NA	NA	NA	0.694304	0.73123	NA
349	Q6ZUJ8	BCAP_HUMAN	PIK3AP1	BCAP;BCAP iso 2;BCAP iso 3	§694; 516; 293	Phosphoinositide 3-kinase adapter protein 1	B-cell development by linking BCR signaling to the PI3K-Akt signaling pathway; complementary role to the CD19; TLR signaling to PI3K activation to prevent excessive inflammatory cytokine production; survival of mature B-cells via activation of REL	Cytoplasm {ECO:0000250}. Cell membrane {ECO:0000250}; Peripheral membrane protein {ECO:0000250}.	HSQHLPAKVEFGVY*ESGPR	-	-	The phosphotyrosine is phosphorylated by ABL1	YES	Tyr	4	555.266	7	NA	NA	NA	NA	1490585	1619103	20889842	19337190	NA	NA	NA	NA	1554844	20113516	NA	NA	NA	0.920624	0.925674	NA
350	P27986	P85A_HUMAN	PIK3R1	PIK3R1;PIK3R1 iso2 iso 2;PIK3R1 iso2 iso 3;PIK3R1 iso2 iso 4;PIK3R1 iso2 iso 5	§452; 182; 152; 452; 89	Phosphatidylinositol 3-kinase regulatory subunit alpha	Binds to activated (phosphorylated) protein-Tyr kinases, through its SH2 domain, and acts as an adapter, mediating the association of the p110 catalytic unit to the plasma membrane; plays an important role in signaling in response to FGFR1, FGFR2, FGFR3, FGFR4, KITLG/SCF, KIT, PDGFRA and PDGFRB; plays a role in ITGB2 signaling	Cytoplasm, cell-cell junction, membrane, nucleus, perinuclear endoplasmic reticulum membrane	KLHEY*NTQFQEK	-	-	-	YES	Tyr	3	548.919	3	13434540	5988923	2622453	NA	9673313	6157850	991842	713787	270063	318495	NA	2622453	7.91558e+06	852814	0	0.445785	1	0.636581	0.719658	0.847935
351	P27986	P85A_HUMAN	PIK3R1	PIK3R1;PIK3R1 iso2 iso 2;PIK3R1 iso2 iso 3;PIK3R1 iso2 iso 4;PIK3R1 iso2 iso 5	§467; 197; 167; 467; 104	Phosphatidylinositol 3-kinase regulatory subunit alpha	Binds to activated (phosphorylated) protein-Tyr kinases, through its SH2 domain, and acts as an adapter, mediating the association of the p110 catalytic unit to the plasma membrane; plays an important role in signaling in response to FGFR1, FGFR2, FGFR3, FGFR4, KITLG/SCF, KIT, PDGFRA and PDGFRB; plays a role in ITGB2 signaling	Cytoplasm, cell-cell junction, membrane, nucleus, perinuclear endoplasmic reticulum membrane	SREYDRLY*EEYTR	-	-	-	YES	Tyr	3	620.604	7	149842529	92934091	38478786	39966528	88441614	95738852	35760937	16722238	6466115	6092808	121388310	39222657	92090233	NA	6.27946e+06	0.620212	0.962775	0.92378	0.467612	0.942267
352	P27986	P85A_HUMAN	PIK3R1	PIK3R1;PIK3R1 iso2 iso 2;PIK3R1 iso2 iso 3;PIK3R1 iso2 iso 4;PIK3R1 iso2 iso 5	§580; 310; 280; 580; 217	Phosphatidylinositol 3-kinase regulatory subunit alpha	Binds to activated (phosphorylated) protein-Tyr kinases, through its SH2 domain, and acts as an adapter, mediating the association of the p110 catalytic unit to the plasma membrane; plays an important role in signaling in response to FGFR1, FGFR2, FGFR3, FGFR4, KITLG/SCF, KIT, PDGFRA and PDGFRB; plays a role in ITGB2 signaling	Cytoplasm, cell-cell junction, membrane, nucleus, perinuclear endoplasmic reticulum membrane	TRDQY*LM#WLTQK	-	-	-	YES	Tyr Met	3	560.26	2	1312576	1069846	238006	236143	771073	716517	221328	131948	NA	NA	1191211	0	743795	0	NA	0.815074	0.992172	0.929247	0.596165	NA
353	Q9GZP4	PITH1_HUMAN	PITHD1	PITHD1;PITHD1 iso2 iso 2	§189; 188	PITH domain-containing protein 1	-	Nucleus	RHEVTICNY*EASANPADHR	PITH	-	-	YES	Tyr	4	580.754	1	NA	NA	NA	NA	309215	431725	3201183	2995312	NA	NA	NA	NA	0	3.09825e+06	NA	NA	NA	0.716231	0.935689	NA
354	P16885	PLCG2_HUMAN	PLCG2	PLCG2	§753	1-phosphatidylinositol 4,5-bisphosphate phosphodiesterase gamma-2	Transmembrane signaling	Cytoplasmic vesicle, extracellular exosome, plasma membrane.	DINSLY*DVSR	-	-	Phosphorylated by BTK	YES	Tyr	2	631.277	1	987705	403762	155342	158331	NA	539155	1608371	1814084	NA	123238	NA	0	539155	1.71123e+06	0	0.408788	0.981122	1	0.886602	1
355	P16885	PLCG2_HUMAN	PLCG2	PLCG2	§759	1-phosphatidylinositol 4,5-bisphosphate phosphodiesterase gamma-2	Transmembrane signaling	Cytoplasmic vesicle, extracellular exosome, plasma membrane.	M#Y*VDPSEINPSM#PQR	-	-	Phosphorylated by BTK	YES	Tyr Met	3	625.927	11	NA	NA	NA	NA	9074102	12905834	84290990	67147403	NA	NA	NA	NA	10989968	7.57192e+07	NA	NA	NA	0.703101	0.796614	NA
356	P16885	PLCG2_HUMAN	PLCG2	PLCG2	§936	1-phosphatidylinositol 4,5-bisphosphate phosphodiesterase gamma-2	Transmembrane signaling	Cytoplasmic vesicle, extracellular exosome, plasma membrane.	NQSIAIELSDLVVY*CKPTSK	PI-PLC Y-box	-	-	YES	Tyr	3	782.387	3	186819	192849	147225	220093	435433	721129	5300549	6736973	104390	188637	0	0	578281	6018761	0	0.968732	0.668922	0.603821	0.786785	0.553391
357	Q15149	PLEC_HUMAN	PLEC	Plectin-1;Plectin-1 iso2 iso 2;Plectin-1 iso6 iso 3;Plectin-1 iso4 iso 4;Plectin-1 iso6 iso 5;Plectin-1 iso6 iso 6;Plectin-1 iso6 iso 7;Plectin-1 iso6 iso 8;Plectin-1 iso9 iso 9	§4155; §4045; 4041; §4018; 4018; §4022; 3986; 3996; 4004	Plectin	Interlink intermediate filaments with microtubules	Cytoplasm, cytoskeleton {ECO:0000269|PubMed:12482924}. Cell junction, hemidesmosome {ECO:0000269|PubMed:12482924}.	AVTGYKDPY*SGK	Plectin 24/Globular 2	-	-	YES	Tyr	3	455.874	1	821750	1835450	18106	NA	212133	307156	694231	NA	NA	NA	NA	0	0	694231	NA	0.44771	1	0.690636	1	NA
358	Q15149	PLEC_HUMAN	PLEC	Plectin-1;Plectin-1 iso2 iso 2;Plectin-1 iso6 iso 3;Plectin-1 iso4 iso 4;Plectin-1 iso6 iso 5;Plectin-1 iso6 iso 6;Plectin-1 iso6 iso 7;Plectin-1 iso6 iso 8;Plectin-1 iso9 iso 9	§4615; §4505; 4501; §4478; §4478; §4482; 4446; 4456; 4464	Plectin	Interlink intermediate filaments with microtubules	Cytoplasm, cytoskeleton {ECO:0000269|PubMed:12482924}. Cell junction, hemidesmosome {ECO:0000269|PubMed:12482924}.	GYYSPY*SVSGSGSTAGSR	4 X 4 AA tandem repeats of G-S-R-X/Globular 2	-	-	YES	Tyr	2	931.883	1	NA	NA	NA	NA	NA	NA	4150603	2045845	NA	NA	NA	NA	NA	NA	NA	NA	NA	NA	0.492903	NA
359	O60664	PLIN3_HUMAN	PLIN3	perilipin 3;perilipin 3 iso3 iso 3;perilipin 3 iso2 iso 4	§95; 95; 95	Perilipin-3	Required for the transport of mannose 6-phosphate receptors (MPR) from endosomes to the trans-Golgi network.	Cytoplasm {ECO:0000269|PubMed:15545278, ECO:0000269|PubMed:9590177}. Endosome membrane {ECO:0000305}; Peripheral membrane protein {ECO:0000305}; Cytoplasmic side {ECO:0000305}. Lipid droplet {ECO:0000305}. Note=Membrane associated on endosomes. Detected in the envelope and the core of lipid bodies and in lipid sails.	LEPQIASASEY*AHR	-	-	-	YES	Tyr	3	551.254	1	NA	NA	NA	NA	664214	359276	3313550	3833013	NA	NA	NA	NA	511745	3.57328e+06	NA	NA	NA	0.540904	0.864477	NA
360	Q96Q06	PLIN4_HUMAN	PLIN4	perilipin 4;perilipin 4 iso 2	609, §614, 616, §621; 609, §614, 616, §621	Perilipin-4	May play a role in triacylglycerol packaging into adipocytes. May function as a coat protein involved in the biogenesis of lipid droplets (By similarity).	Cell membrane {ECO:0000250|UniProtKB:O88492}. Cytoplasm {ECO:0000250|UniProtKB:O88492}. Lipid droplet {ECO:0000250|UniProtKB:O88492}. Note=Nascent lipid droplet surface-associated; association with lipid droplets is triacylglycerol synthesis-dependent. {ECO:0000250|UniProtKB:O88492}.	T*KTVLT*GT*KDTIY*SGVTSAVNVAK	27 X 33 AA approximate tandem repeat / Repeat 16	-	-	YES	Tyr Thr	5	555.648	1	835669	NA	1536567	992423	1173066	1056005	602244	651980	1022456	475766	835669	1264495	1.11454e+06	627112	NA	1	0.64587	0.900209	0.923715	0.465317
361	Q9H2U2	IPYR2_HUMAN	PPA2	PPA2;PPA2 iso2 iso 2;PPA2 iso 3;PPA2 iso 6;PPA2 iso 4	§241; 256; 212; 139; 75	Inorganic pyrophosphatase 2, mitochondrial	Magnesium ion binding; protein serine/threonine phosphatase activity	Mitochondrion {ECO:0000305}.	LY*KVPDGKPENQFAFNGEFK	-	-	-	YES	Tyr	3	803.382	1	NA	NA	NA	NA	2420690	1665270	NA	NA	NA	NA	NA	NA	2042980	NA	NA	NA	NA	0.687932	NA	NA
362	P62136	PP1A_HUMAN	PPP1CA	PPP1CA;PPP1CA iso2 iso 2;PPP1CA iso2 iso 3	§306; 317; 262	Serine/threonine-protein phosphatase PP1-alpha catalytic subunit	Essential for cell division, and participates in the regulation of glycogen metabolism, muscle contractility and protein synthesis	Cytoplasm. Nucleus. Nucleus, nucleoplasm. Nucleus, nucleolus. Note=Primarily nuclear and largely excluded from the nucleolus. Highly mobile in cells and can be relocalized through interaction with targeting subunits. NOM1 plays a role in targeting this protein to the nucleolus. In the presence of PPP1R8 relocalizes from the nucleus to nuclear speckles.	Y*GQFSGLNPGGRPITPPR	-	-	-	YES	Tyr	3	665.326	5	1543324	940188	117607	122235	19479383	18410153	99780715	76549402	NA	NA	1241756	0	18944768	8.81651e+07	NA	0.609197	0.962139	0.94511	0.767176	NA
363	P62140	PP1B_HUMAN	PPP1CB	PPP1CB	§304	Serine/threonine-protein phosphatase PP1-beta catalytic subunit	Participates in the regulation of glycogen metabolism, muscle contractility and protein synthesis	Cytoplasm {ECO:0000269|PubMed:11739654}. Nucleus {ECO:0000269|PubMed:11739654}. Nucleus, nucleoplasm {ECO:0000269|PubMed:11739654}. Nucleus, nucleolus {ECO:0000269|PubMed:11739654}. Note=Highly mobile in cells and can be relocalized through interaction with targeting subunits. In the presence of PPP1R8 relocalizes from the nucleus to nuclear speckles.	Y*QYGGLNSGRPVTPPR	-	-	-	YES	Tyr	3	614.628	1	1152280	2083625	217057	175762	18461159	16560295	59932668	48637263	277021	229251	1.61795e+06	0	17510727	5.4285e+07	0	0.553017	0.80975	0.897034	0.811532	0.827558
364	P62140	PP1B_HUMAN	PPP1CB	PPP1CB	§306	Serine/threonine-protein phosphatase PP1-beta catalytic subunit	Participates in the regulation of glycogen metabolism, muscle contractility and protein synthesis	Cytoplasm {ECO:0000269|PubMed:11739654}. Nucleus {ECO:0000269|PubMed:11739654}. Nucleus, nucleoplasm {ECO:0000269|PubMed:11739654}. Nucleus, nucleolus {ECO:0000269|PubMed:11739654}. Note=Highly mobile in cells and can be relocalized through interaction with targeting subunits. In the presence of PPP1R8 relocalizes from the nucleus to nuclear speckles.	YQY*GGLNSGRPVTPPR	-	-	-	YES	Tyr	3	614.628	4	1152280	2083625	217057	175762	18461159	16560295	59932668	48637263	277021	229251	1.61795e+06	0	17510727	5.4285e+07	0	0.553017	0.80975	0.897034	0.811532	0.827558
365	O14974	MYPT1_HUMAN	PPP1R12A	MYPT1;MYPT1 iso4 iso 2;MYPT1 iso4 iso 3;MYPT1 iso4 iso 4;MYPT1 iso4 iso 5	§911; 911; 855; 852; 824	Protein phosphatase 1 regulatory subunit 12A	Key regulator of protein phosphatase 1C (PPP1C); mediates binding to myosin	Cytoplasm {ECO:0000269|PubMed:12923170, ECO:0000269|PubMed:18477460}. Note=Along actomyosin filaments and stress fibers.	SGSY*SYLEER	-	-	-	YES	Tyr	2	635.753	2	206053	212632	NA	NA	3508479	2013887	14756664	9600190	NA	NA	0	NA	2761183	12178427	NA	0.969059	NA	0.574006	0.650566	NA
366	P05771	KPCB_HUMAN	PRKCB	PKCB;PKCB iso2 iso 2	§195; 195	Protein kinase C beta type	Calcium-activated, phospholipid- and diacylglycerol (DAG)-dependent serine/threonine-protein kinase involved in various cellular processes such as regulation of the B-cell receptor (BCR) signalosome, oxidative stress-induced apoptosis, androgen receptor-dependent transcription regulation, insulin signaling and endothelial cells proliferation. Plays a key role in B-cell activation by regulating BC…	Cytoplasm {ECO:0000250}. Nucleus {ECO:0000269|PubMed:20228790}. Membrane {ECO:0000250}; Peripheral membrane protein {ECO:0000250}.	NLVPM#DPNGLSDPY*VK	C2	-	-	NOT	Tyr Met	2	927.921	8	7861227	10810341	8674790	7478603	8707621	7697675	4635173	4705003	146848	163853	9335784	8.0767e+06	8202648	4670088	0	0.727195	0.862108	0.884016	0.985158	0.896218
367	Q05655	KPCD_HUMAN	PRKCD	PKCD;PKCD iso2 iso 2	§306, §313; 306, 313	Protein kinase C delta type	Calcium-independent, phospholipid- and diacylglycerol (DAG)-dependent serine/threonine-protein kinase that plays contrasting roles in cell death and cell survival by functioning as a pro-apoptotic protein during DNA damage-induced apoptosis, but acting as an anti-apoptotic protein during cytokine receptor-initiated cell death, is involved in tumor suppression as well as survival of several cancer…	Cytoplasm {ECO:0000269|PubMed:15774464, ECO:0000269|PubMed:17603046}. Cytoplasm, perinuclear region {ECO:0000269|PubMed:15774464, ECO:0000269|PubMed:17603046}. Nucleus {ECO:0000269|PubMed:15774464, ECO:0000269|PubMed:17603046}. Cell membrane {ECO:0000269|PubMed:17603046}; Peripheral membrane protein {ECO:0000305|PubMed:17603046}.	RSDSAS*SEPVGIY*QGFEKK	-	-	-	YES	Tyr Ser	3	748.991	3	534995	981230	180146	NA	1442804	1432852	8422932	4010481	108819	157299	758112	0	1437828	NA	0	0.545229	1	0.993102	0.476138	0.691797
368	Q05655	KPCD_HUMAN	PRKCD	PKCD;PKCD iso2 iso 2	§313; 313	Protein kinase C delta type	Calcium-independent, phospholipid- and diacylglycerol (DAG)-dependent serine/threonine-protein kinase that plays contrasting roles in cell death and cell survival by functioning as a pro-apoptotic protein during DNA damage-induced apoptosis, but acting as an anti-apoptotic protein during cytokine receptor-initiated cell death, is involved in tumor suppression as well as survival of several cancer…	Cytoplasm {ECO:0000269|PubMed:15774464, ECO:0000269|PubMed:17603046}. Cytoplasm, perinuclear region {ECO:0000269|PubMed:15774464, ECO:0000269|PubMed:17603046}. Nucleus {ECO:0000269|PubMed:15774464, ECO:0000269|PubMed:17603046}. Cell membrane {ECO:0000269|PubMed:17603046}; Peripheral membrane protein {ECO:0000305|PubMed:17603046}.	RSDSASSEPVGIY*QGFEKK	-	-	-	YES	Tyr	3	722.335	6	6849538	6032945	164822	251884	3211649	2709912	14117498	8163909	NA	NA	6.44124e+06	0	2.96078e+06	1.11407e+07	NA	0.880781	0.654357	0.843776	0.578283	NA
369	Q05655	KPCD_HUMAN	PRKCD	PKCD;PKCD iso2 iso 2	§374; 405	Protein kinase C delta type	Calcium-independent, phospholipid- and diacylglycerol (DAG)-dependent serine/threonine-protein kinase that plays contrasting roles in cell death and cell survival by functioning as a pro-apoptotic protein during DNA damage-induced apoptosis, but acting as an anti-apoptotic protein during cytokine receptor-initiated cell death, is involved in tumor suppression as well as survival of several cancer…	Cytoplasm {ECO:0000269|PubMed:15774464, ECO:0000269|PubMed:17603046}. Cytoplasm, perinuclear region {ECO:0000269|PubMed:15774464, ECO:0000269|PubMed:17603046}. Nucleus {ECO:0000269|PubMed:15774464, ECO:0000269|PubMed:17603046}. Cell membrane {ECO:0000269|PubMed:17603046}; Peripheral membrane protein {ECO:0000305|PubMed:17603046}.	GRGEY*FAIK	Protein kinase	-	-	YES	Tyr	2	560.763	2	21797315	32562052	12966531	14067145	37796208	39416353	20284369	25643429	7092019	10220652	2.71797e+07	13516838	3.86063e+07	22963899	8.65634e+06	0.669409	0.92176	0.958897	0.791016	0.693891
370	Q8WWY3	PRP31_HUMAN	PRPF31	PRPF31;PRPF31 iso2 iso 2;PRPF31 iso2 iso 3;PRPF31 iso2 iso 4	§205; 205; 125; 205	U4/U6 small nuclear ribonucleoprotein Prp31	Involved in pre-mRNA splicing. Required for the assembly of the U4/U5/U6 tri-snRNP complex, one of the building blocks of the spliceosome.	Nucleus speckle. Nucleus, Cajal body. Note=Predominantly found in speckles and in Cajal bodies.	HRIY*EYVESR	Coiled-coil	-	-	YES	Tyr	3	477.885	4	2152330	1682853	1614938	892497	2572096	1720934	1235002	1159117	29800	12800	1.91759e+06	1.25372e+06	2146515	1.19706e+06	NA	0.781875	0.552651	0.669078	0.938555	0.42953
371	Q13523	PRP4B_HUMAN	PRPF4B	PRP4	§595	Serine/threonine-protein kinase PRP4 homolog	Has a role in pre-mRNA splicing. Phosphorylates SF2/ASF	Nucleus.	VAADVKEY*ERENVDTFEASVK	-	-	-	YES	Tyr	3	827.051	1	NA	NA	NA	NA	3879345	6232372	35319549	29873556	NA	NA	NA	NA	5.05586e+06	3.25966e+07	NA	NA	NA	0.622451	0.845808	NA
372	Q13523	PRP4B_HUMAN	PRPF4B	PRP4	§837, §849	Serine/threonine-protein kinase PRP4 homolog	Has a role in pre-mRNA splicing. Phosphorylates SF2/ASF	Nucleus.	LCDFGS*ASHVADNDITPY*LVSR	Protein kinase	-	-	YES	Tyr Ser	3	866.364	3	27055373	26435611	1064715	1036403	33155107	42229190	31107419	37536414	689897	236683	26745492	1050559	3.76921e+07	3.43219e+07	NA	0.977093	0.973409	0.785123	0.828726	0.34307
373	Q13523	PRP4B_HUMAN	PRPF4B	PRP4	§839, §849	Serine/threonine-protein kinase PRP4 homolog	Has a role in pre-mRNA splicing. Phosphorylates SF2/ASF	Nucleus.	LCDFGSAS*HVADNDITPY*LVSR	Protein kinase	-	-	YES	Tyr Ser	3	866.364	1	27055373	26435611	1064715	1036403	33155107	42229190	31107419	37536414	689897	236683	26745492	1050559	3.76921e+07	3.43219e+07	NA	0.977093	0.973409	0.785123	0.828726	0.34307
374	Q13523	PRP4B_HUMAN	PRPF4B	PRP4	§847	Serine/threonine-protein kinase PRP4 homolog	Has a role in pre-mRNA splicing. Phosphorylates SF2/ASF	Nucleus.	LCDFGSASHVADNDIT*PYLVSR	Protein kinase	-	-	YES	Thr	2	1259.06	1	310698248	388130726	11810297	9914411	142119687	151461189	93199104	89620501	3400687	4787282	349414487	10862354	146790438	9.14098e+07	4.09398e+06	0.800499	0.839472	0.938324	0.961603	0.710359
375	Q13523	PRP4B_HUMAN	PRPF4B	PRP4	§849	Serine/threonine-protein kinase PRP4 homolog	Has a role in pre-mRNA splicing. Phosphorylates SF2/ASF	Nucleus.	LCDFGSASHVADNDITPY*LVSR	Protein kinase	-	-	YES	Tyr	3	839.709	96	17349548180	17306168037	1145669167	973580970	9616298466	9554469386	6481105848	5803911583	560997718	639822541	1.73279e+10	1.05963e+09	9585383926	6.14251e+09	6.0041e+08	0.9975	0.849792	0.99357	0.895513	0.876802
376	Q6P2Q9	PRP8_HUMAN	PRPF8	PRPF8	2060	Pre-mRNA-processing-splicing factor 8	Functions as a scaffold that mediates the ordered assembly of spliceosomal proteins and snRNAs. Required for the assembly of the U4/U6-U5 tri-snRNP complex. Functions as scaffold that positions spliceosomal U2, U5 and U6 snRNAs at splice sites on pre-mRNA substrates, so that splicing can occur. Interacts with both the 5' and the 3' splice site.	Nucleus speckle {ECO:0000250}.	HGDEIITSTTS*NYETQTFSSK	-	-	-	YES	Ser	3	809.351	3	NA	NA	NA	NA	4023240	6155629	27714336	21169762	1366202	NA	NA	NA	5.08943e+06	24442049	1366202	NA	NA	0.653587	0.763856	1
377	P25787	PSA2_HUMAN	PSMA2	PSMA2	§101	Proteasome subunit alpha type-2	The proteasome has an ATP-dependent proteolytic activity	Cytoplasm. Nucleus. Cytoplasm, P-body {ECO:0000250}. Note=Colocalizes with TRIM5 in the cytoplasmic bodies. {ECO:0000250}.	KLAQQYYLVY*QEPIPTAQLVQR	-	-	important for nuclear import	YES	Tyr	3	910.474	5	4894070	4596608	2244964	2976700	2932105	3118185	1425748	1536814	NA	NA	4745339	2610832	3025145	1481281	NA	0.93922	0.754179	0.940324	0.92773	NA
378	O00233	PSMD9_HUMAN	PSMD9	PSMD9;PSMD9 iso 2	§62; §62	26S proteasome non-ATPase regulatory subunit 9	Acts as a chaperone during the assembly of the 26S proteasome	Membrane, cell membrane, cytoplasm, cytoskeleton, nucleus, proteasome regulatory particle	GIGM#NEPLVDCEGY*PRSDVDLYQVR	-	-	-	NOT	Tyr Met	3	993.44	1	2071054	2165207	NA	NA	NA	NA	NA	NA	NA	NA	2.11813e+06	NA	NA	NA	NA	0.956515	NA	NA	NA	NA
379	P26599	PTBP1_HUMAN	PTBP1	hnRNP I;hnRNP I iso2 iso 2;hnRNP I iso3 iso 3	§430; 449; 456	Polypyrimidine tract-binding protein 1	Plays a role in pre-mRNA splicing and in the regulation of alternative splicing events. Activates exon skipping of its own pre-mRNA during muscle cell differentiation. Binds to the polypyrimidine tract of introns. May promote RNA looping when bound to two separate polypyrimidine tracts in the same pre-mRNA. May promote the binding of U2 snRNP to pre-mRNA. Cooperates with RAVER1 to modulate switch…	Nucleus.	EGQEDQGLTKDY*GNSPLHR	-	-	-	YES	Tyr	3	741.994	4	367642	162201	NA	NA	9674756	6995092	14580959	9695040	NA	NA	NA	NA	8334924	1.2138e+07	NA	0.441193	NA	0.723025	0.664911	NA
380	O95758	PTBP3_HUMAN	PTBP3	ROD1;ROD1 iso4 iso 1;ROD1 iso2 iso 2;ROD1 iso4 iso 4;ROD1 iso4 iso 5;ROD1 iso4 iso 6;ROD1 iso4 iso 7	§127; 96; 99; 133; 130; 99; 32	Polypyrimidine tract-binding protein 3	RNA-binding protein that mediates pre-mRNA alternative splicing regulation. Plays a role in the regulation of cell proliferation, differentiation and migration. Positive regulator of EPO-dependent erythropoiesis. Participates in cell differentiation regulation by repressing tissue-specific exons. Promotes FAS exon 6 skipping. Binds RNA, preferentially to both poly(G) and poly(U).	Nucleus	SQPVY*IQYSNHR	-	-	-	YES	Tyr	3	524.572	1	260350	243618	NA	NA	1938169	3869032	13805315	9695368	NA	NA	0	NA	2.9036e+06	1.17503e+07	NA	0.935733	NA	0.500944	0.702292	NA
381	Q06124	PTN11_HUMAN	PTPN11	SHP-2;SHP-2 iso 2	§546; 542	Tyrosine-protein phosphatase non-receptor type 11	Acts downstream of various receptor and cytoplasmic protein tyrosine kinases to participate in the signal transduction from the cell surface to the nucleus; dephosphorylates ROCK2 at Tyr-722 resulting in stimulatation of its RhoA binding activity	Cytoplasm.	RKGHEY*TNIK	-	Phosphorylated on Tyr-546 and Tyr-584 upon receptor protein tyrosine kinase activation; which creates a binding site for GRB2 and other SH2-containing proteins. Phosphorylated upon activation of the receptor-type kinase FLT3	Phosphorylated by PDGFR	YES	Tyr	3	442.55	9	169643	NA	298819	NA	1994649	NA	3610762	3641802	NA	409424	0	0	1994649	3626282	0	1	1	1	0.991477	1
382	Q06124	PTN11_HUMAN	PTPN11	SHP-2;SHP-2 iso 2	§584; §580	Tyrosine-protein phosphatase non-receptor type 11	Acts downstream of various receptor and cytoplasmic protein tyrosine kinases to participate in the signal transduction from the cell surface to the nucleus; dephosphorylates ROCK2 at Tyr-722 resulting in stimulatation of its RhoA binding activity	Cytoplasm.	VY*ENVGLM#QQQK	-	Phosphorylated on Tyr-546 and Tyr-584 upon receptor protein tyrosine kinase activation; which creates a binding site for GRB2 and other SH2-containing proteins. Phosphorylated upon activation of the receptor-type kinase FLT3	Phosphorylated by PDGFR	YES	Tyr Met	2	766.844	4	NA	NA	NA	NA	2870839	4467448	15715473	13391866	NA	NA	NA	NA	3.66914e+06	1.45537e+07	NA	NA	NA	0.642613	0.852145	NA
383	Q06124	PTN11_HUMAN	PTPN11	SHP-2;SHP-2 iso 2;SHP-2 iso 3	§62; §62; §62	Tyrosine-protein phosphatase non-receptor type 11	Acts downstream of various receptor and cytoplasmic protein tyrosine kinases to participate in the signal transduction from the cell surface to the nucleus; dephosphorylates ROCK2 at Tyr-722 resulting in stimulatation of its RhoA binding activity	Cytoplasm.	IQNTGDY*YDLYGGEK	-	-	-	YES	Tyr	2	908.377	1	2205437	3024756	1974106	2152431	3495084	3703365	332547	463846	101248	218972	2.6151e+06	2.06327e+06	3.59922e+06	0	NA	0.729129	0.917152	0.943759	0.716934	0.462379
384	Q99952	PTN18_HUMAN	PTPN18	BDP1;BDP1 iso 2	§390; 283	Tyrosine-protein phosphatase non-receptor type 18	Differentially dephosphorylate autophosphorylated tyrosine kinases which are known to be overexpressed in tumor tissues	Nucleus {ECO:0000250}. Cytoplasm {ECO:0000250}.	SAEEAPLYS*K	-	-	-	YES	Ser	2	587.755	1	NA	NA	NA	NA	NA	NA	1818259	1487854	NA	NA	NA	NA	NA	1.65306e+06	NA	NA	NA	NA	0.818285	NA
385	P29350	PTN6_HUMAN	PTPN6	SHP-1;SHP-1 iso4 iso 3;SHP-1 iso4 iso 2	§564; 566; 525	Tyrosine-protein phosphatase non-receptor type 6	Modulates signaling by tyrosine phosphorylated cell surface receptors such as KIT and the EGF receptor/EGFR	Cytoplasm. Nucleus. Note=In neurons, translocates into the nucleus after treatment with angiotensin II (By similarity). Shuttles between the cytoplasm and nucleus via its association with PDPK1. {ECO:0000250}.	HKEDVY*ENLHTK	-	-	Phosphorylated by LYN	YES	Tyr	3	531.575	6	NA	NA	NA	NA	7979121	7341313	45305512	42511164	NA	NA	NA	NA	7660217	43908338	NA	NA	NA	0.920065	0.938322	NA
386	P29350	PTN6_HUMAN	PTPN6	SHP-1;SHP-1 iso4 iso 3;SHP-1 iso4 iso 2;SHP-1 iso4 iso 4	§214; 216; 175; 214	Tyrosine-protein phosphatase non-receptor type 6	Modulates signaling by tyrosine phosphorylated cell surface receptors such as KIT and the EGF receptor/EGFR	Cytoplasm. Nucleus. Note=In neurons, translocates into the nucleus after treatment with angiotensin II (By similarity). Shuttles between the cytoplasm and nucleus via its association with PDPK1. {ECO:0000250}.	QPYY*ATR	-	-	-	YES	Tyr	2	489.708	1	1272984	1688694	2111004	2477398	692795	1900444	1017424	1464969	NA	NA	1480839	2294201	NA	1.2412e+06	NA	0.753828	0.852105	0.364544	0.694502	NA
387	P29350	PTN6_HUMAN	PTPN6	SHP-1;SHP-1 iso4 iso 3;SHP-1 iso4 iso 2;SHP-1 iso4 iso 4	§534; 536; 495; 534	Tyrosine-protein phosphatase non-receptor type 6	Modulates signaling by tyrosine phosphorylated cell surface receptors such as KIT and the EGF receptor/EGFR	Cytoplasm. Nucleus. Note=In neurons, translocates into the nucleus after treatment with angiotensin II (By similarity). Shuttles between the cytoplasm and nucleus via its association with PDPK1. {ECO:0000250}.	KLEVLQSQKGQES*EYGNITYPPAM#K	-	-	-	NOT	Ser Met	4	734.354	20	NA	NA	NA	NA	570039	1201549	17076744	9263167	NA	NA	NA	NA	NA	1.317e+07	NA	NA	NA	0.47442	0.542443	NA
388	P29350	PTN6_HUMAN	PTPN6	SHP-1;SHP-1 iso4 iso 3;SHP-1 iso4 iso 2;SHP-1 iso4 iso 4	§536; 538; 497; 536	Tyrosine-protein phosphatase non-receptor type 6	Modulates signaling by tyrosine phosphorylated cell surface receptors such as KIT and the EGF receptor/EGFR	Cytoplasm. Nucleus. Note=In neurons, translocates into the nucleus after treatment with angiotensin II (By similarity). Shuttles between the cytoplasm and nucleus via its association with PDPK1. {ECO:0000250}.	KLEVLQSQKGQESEY*GNITYPPAM#K	-	-	-	YES	Tyr Met	4	734.354	43	NA	NA	NA	NA	570039	1201549	17076744	9263167	NA	NA	NA	NA	NA	1.317e+07	NA	NA	NA	0.47442	0.542443	NA
389	P29350	PTN6_HUMAN	PTPN6	SHP-1;SHP-1 iso4 iso 3;SHP-1 iso4 iso 2;SHP-1 iso4 iso 4	§540; 542; 501; 540	Tyrosine-protein phosphatase non-receptor type 6	Modulates signaling by tyrosine phosphorylated cell surface receptors such as KIT and the EGF receptor/EGFR	Cytoplasm. Nucleus. Note=In neurons, translocates into the nucleus after treatment with angiotensin II (By similarity). Shuttles between the cytoplasm and nucleus via its association with PDPK1. {ECO:0000250}.	KLEVLQSQKGQESEYGNIT*YPPAM#K	-	-	-	YES	Thr Met	3	978.803	6	NA	NA	NA	NA	122932	123487	1140472	3704938	NA	NA	NA	NA	0	NA	NA	NA	NA	0.995506	0.307825	NA
390	P18433	PTPRA_HUMAN	PTPRA	PTPRA;PTPRA iso2 iso 2;PTPRA iso2 iso 3;PTPRA iso2 iso 4	§796; 787; 796; 787	Receptor-type tyrosine-protein phosphatase alpha	Protein binding	Membrane; Single-pass type I membrane protein.	VVQEYIDAFS*DYANFK	cytoplasmic	-	-	YES	Ser	2	994.938	2	59450736	38335241	2341872	1232984	115367969	71885331	40206947	37840248	1198975	727814	4.8893e+07	1787428	93626650	3.90236e+07	963394	0.644824	0.526495	0.623096	0.941137	0.60703
391	P18433	PTPRA_HUMAN	PTPRA	PTPRA;PTPRA iso2 iso 2;PTPRA iso2 iso 3;PTPRA iso2 iso 4	§798; §789; 798; §789	Receptor-type tyrosine-protein phosphatase alpha	Protein binding	Membrane; Single-pass type I membrane protein.	VVQEYIDAFSDY*ANFK	cytoplasmic	-	-	YES	Tyr	2	994.938	13	59450736	38335241	2341872	1232984	115367969	71885331	40206947	37840248	1198975	727814	4.8893e+07	1787428	93626650	3.90236e+07	963394	0.644824	0.526495	0.623096	0.941137	0.60703
392	P08575	PTPRC_HUMAN	PTPRC	CD45;CD45 iso 2	§681; 520	Receptor-type tyrosine-protein phosphatase C	Protein tyrosine-protein phosphatase required for T-cell activation through the antigen receptor; acts as a positive regulator of T-cell coactivation upon binding to DPP4	Membrane {ECO:0000269|PubMed:12676959}; Single-pass type I membrane protein {ECO:0000269|PubMed:12676959}. Membrane raft {ECO:0000269|PubMed:12676959}. Note=Colocalized with DPP4 in membrane rafts.	Y*VDILPYDYNR	cytoplasmic (tyrosine-protein phosphatase 1)	-	-	YES	Tyr	2	755.834	7	3800783	5335836	3500225	3786077	6734317	7740283	1087729	1722516	146401	182768	4.56831e+06	3643151	7237300	1.40512e+06	0	0.712313	0.924499	0.870035	0.631477	0.801021
393	P23469	PTPRE_HUMAN	PTPRE	PTPRE;PTPRE iso2 iso 2;PTPRE iso2 iso 3	§696; §638; 611	Receptor-type tyrosine-protein phosphatase epsilon	Plays a critical role in signaling transduction pathways and phosphoprotein network topology in red blood cells	Isoform 1: Cell membrane; Single-pass type I membrane protein.; SUBCELLULAR LOCATION: Isoform 2: Cytoplasm. Note=Predominantly cytoplasmic. A small fraction is also associated with nucleus and membrane. Insulin induces translocation to the membrane (By similarity). {ECO:0000250}.; SUBCELLULAR LOCATION: Isoform 3: Cytoplasm.	VVQDFIDIFSDY*ANFK	cytoplasmic	-	-	YES	Tyr	3	667.64	8	53973080	44227044	2119339	2175976	73966424	61596488	249142912	156494304	10573596	12141477	49100062	2.14766e+06	67781456	202818608	1.13575e+07	0.819428	0.973972	0.832763	0.628131	0.870866
394	P53801	PTTG_HUMAN	PTTG1IP	PTTG1IP	§174	Pituitary tumor-transforming gene 1 protein-interacting protein	May facilitate PTTG1 nuclear translocation	Membrane {ECO:0000305}; Single-pass type I membrane protein {ECO:0000305}. Cytoplasm {ECO:0000269|PubMed:10781616}. Nucleus {ECO:0000269|PubMed:10781616}. Note=According to PubMed:10781616, it is found in the cytoplasm and the nucleus.	YGLFKEENPY*AR	Cytoplasmic	-	-	YES	Tyr	2	783.853	10	NA	NA	NA	NA	1703058	2222660	4575080	6132378	NA	NA	NA	NA	1962859	5353729	NA	NA	NA	0.766225	0.746053	NA
395	P11216	PYGB_HUMAN	PYGB	PYGB	§197	Glycogen phosphorylase, brain form	Allosteric enzyme in carbohydrate metabolism	Membrane, cytoplasm, cell membrane, endomembrane system, extracellular exosome.	ARPEY*M#LPVHFYGR	-	-	-	YES	Tyr Met	3	611.283	4	5439792	5623286	1964170	3092571	1726450	2474354	1621088	3403448	174761	378055	5531539	2.52837e+06	2100402	NA	NA	0.967369	0.635125	0.697738	0.476308	0.462263
396	P61026	RAB10_HUMAN	RAB10	RAB10	§6	Ras-related protein Rab-10	Key regulators of intracellular membrane trafficking	Cytoplasmic vesicle membrane {ECO:0000305}; Lipid-anchor {ECO:0000305}; Cytoplasmic side {ECO:0000305}. Golgi apparatus membrane {ECO:0000269|PubMed:23263280}. Golgi apparatus, trans-Golgi network membrane {ECO:0000250|UniProtKB:P24409}. Endosome membrane {ECO:0000269|PubMed:16641372}. Recycling endosome membrane {ECO:0000250|UniProtKB:P24409}. Cytoplasmic vesicle, phagosome membrane {ECO:0000250…	KTY*DLLFK	-	-	-	YES	Tyr	2	554.278	1	NA	NA	NA	NA	458343	274743	2567940	1772420	NA	NA	NA	NA	0	2170180	NA	NA	NA	0.599427	0.690211	NA
397	Q8TEU7	RPGF6_HUMAN	RAPGEF6	RAPGEF6;RAPGEF6 iso 3;RAPGEF6 iso 4;RAPGEF6 iso 5	§1411; 1424; 1419; 1419	Rap guanine nucleotide exchange factor 6	Guanine nucleotide exchange factor (GEF) for Rap1A, Rap2A and M-Ras GTPases	Cytoplasm {ECO:0000269|PubMed:11524421}. Cell membrane {ECO:0000269|PubMed:11524421}. Note=Upon binding to M-Ras, it translocates to the plasma membrane.	HTHLDDPIAEVEPTDSEPY*SCSK	Ser-rich	-	-	YES	Tyr	3	903.046	1	NA	NA	NA	NA	NA	NA	2567073	1725482	NA	NA	NA	NA	NA	2.14628e+06	NA	NA	NA	NA	0.672159	NA
398	P20936	RASA1_HUMAN	RASA1	RASA1;RASA1 iso 2;RASA1 iso 4	§615; 438; 448	Ras GTPase-activating protein 1	Inhibitory regulator of the Ras-cyclic AMP pathway	Cytoplasm {ECO:0000269|PubMed:8360177}.	HFTNPY*CNIYLNSVQVAK	C2	-	-	YES	Tyr	3	750.013	4	1982838	1666663	1716296	1724071	2200571	2310361	509540	573324	167813	118047	1.82475e+06	1.72018e+06	2255466	541432	0	0.840544	0.99549	0.952479	0.888747	0.703444
399	P20936	RASA1_HUMAN	RASA1	RASA1;RASA1 iso 2;RASA1 iso 4	619; 442; 452	Ras GTPase-activating protein 1	Inhibitory regulator of the Ras-cyclic AMP pathway	Cytoplasm {ECO:0000269|PubMed:8360177}.	HFTNPYCNIY*LNSVQVAK	C2	-	-	YES	Tyr	3	750.013	1	1982838	1666663	1716296	1724071	2200571	2310361	509540	573324	167813	118047	1.82475e+06	1.72018e+06	2255466	541432	0	0.840544	0.99549	0.952479	0.888747	0.703444
400	Q7LDG7	GRP2_HUMAN	RASGRP2	RASGRP2;RASGRP2 iso2 iso 2;RASGRP2 iso2 iso 4	523; 585; 523	RAS guanyl-releasing protein 2	Functions as a calcium- and DAG-regulated nucleotide exchange factor specifically activating Rap through the exchange of bound GDP for GTP	Cytoplasm, cytosol. Cell membrane; Peripheral membrane protein. Cell junction, synapse, synaptosome {ECO:0000305}. Cell projection, ruffle membrane {ECO:0000305}; Peripheral membrane protein {ECO:0000305}. Note=Found both in the cytosol and associated with membranes. Isoform 2 mainly localizes to the cell membrane. Enriched at juxtamembrane areas and membrane ruffles through association with F-ac…	ALILGIY*KQGLK	Zinc finger (phorbol-ester/DAG-type)	-	-	YES	Tyr	3	466.27	3	NA	NA	NA	NA	1920755	2223703	6218037	5871480	NA	NA	NA	NA	2072229	6.04476e+06	NA	NA	NA	0.863764	0.944266	NA
401	Q8IY67	RAVR1_HUMAN	RAVER1	RAVER1	§509	Ribonucleoprotein PTB-binding 1	Cooperation with PTBP1 to modulate regulated alternative splicing events	Nucleus, cytoplasm	IPLNPY*LNLHSLLPASNLAGK	-	-	-	YES	Tyr	3	775.75	1	502153	236930	393768	595041	14111954	12743862	41780252	35805342	753707	302428	NA	0	13427908	38792797	NA	0.471828	0.661749	0.903054	0.856992	0.401254
402	P98175	RBM10_HUMAN	RBM10	RBM10;RBM10 iso2 iso 2;RBM10 iso3 iso 3;RBM10 iso2 iso 4	§694; §693; 617; 616	RNA-binding protein 10	May be involved in post-transcriptional processing, most probably in mRNA splicing. Binds to RNA homopolymers, with a preference for poly(G) and poly(U) and little for poly(A) (By similarity).	Nucleus {ECO:0000269|PubMed:18315527}. Note=In the extranucleolar nucleoplasm constitutes hundreds of nuclear domains, which dynamically change their structures in a reversible manner. Upon globally reducing RNA polymerase II transcription, the nuclear bodies enlarge and decrease in number. They occur closely adjacent to nuclear speckles or IGCs (interchromatin granule clusters) but coincide with…	ESATADAGY*AILEKK	-	-	-	YES	Tyr	3	549.594	1	705817	600599	944229	1430533	2204561	2943052	7111651	5936303	5541174	1661130	653208	1187381	2.57381e+06	6523977	NA	0.850927	0.660054	0.749073	0.834729	0.299779
403	Q96PK6	RBM14_HUMAN	RBM14	RBM14	§645	RNA-binding protein 14	Functions as a transcriptional repressor, modulating transcriptional activities of coactivators including isoform 1, NCOA6 and CITED1.	Nucleus. Nucleus, nucleolus. Note=In punctate subnuclear structures often located adjacent to splicing speckles, called paraspeckles.	RLPDAHSDY*AR	-	-	-	YES	Tyr	3	460.873	1	NA	NA	NA	NA	613523	605625	3935534	8442049	NA	NA	NA	NA	609574	NA	NA	NA	NA	0.987127	0.466182	NA
404	Q96PK6	RBM14_HUMAN	RBM14	RBM14	§648	RNA-binding protein 14	Functions as a transcriptional repressor, modulating transcriptional activities of coactivators including isoform 1, NCOA6 and CITED1.	Nucleus. Nucleus, nucleolus. Note=In punctate subnuclear structures often located adjacent to splicing speckles, called paraspeckles.	Y*SGSYNDYLR	-	-	-	YES	Tyr	2	659.261	2	NA	NA	NA	NA	1616575	1529612	7829518	4083599	NA	NA	NA	NA	1.57309e+06	5.95656e+06	NA	NA	NA	0.946205	0.521565	NA
405	Q96PK6	RBM14_HUMAN	RBM14	RBM14	§649	RNA-binding protein 14	Functions as a transcriptional repressor, modulating transcriptional activities of coactivators including isoform 1, NCOA6 and CITED1.	Nucleus. Nucleus, nucleolus. Note=In punctate subnuclear structures often located adjacent to splicing speckles, called paraspeckles.	YS*GSYNDYLR	-	-	-	YES	Ser	2	659.261	1	NA	NA	NA	NA	1616575	1529612	7829518	4083599	NA	NA	NA	NA	1.57309e+06	5.95656e+06	NA	NA	NA	0.946205	0.521565	NA
406	Q96PK6	RBM14_HUMAN	RBM14	RBM14	§655	RNA-binding protein 14	Functions as a transcriptional repressor, modulating transcriptional activities of coactivators including isoform 1, NCOA6 and CITED1.	Nucleus. Nucleus, nucleolus. Note=In punctate subnuclear structures often located adjacent to splicing speckles, called paraspeckles.	YSGSYNDY*LR	-	-	-	YES	Tyr	2	659.261	1	NA	NA	NA	NA	1616575	1529612	7829518	4083599	NA	NA	NA	NA	1.57309e+06	5.95656e+06	NA	NA	NA	0.946205	0.521565	NA
407	Q96T37	RBM15_HUMAN	RBM15	RBM15;RBM15 iso2 iso 2;RBM15 iso3 iso 3;RBM15 iso 4	§336; 336; 336; §292	Putative RNA-binding protein 15	May function as an mRNA export factor, stimulating export and expression of RTE-containing mRNAs which are present in many retrotransposons that require to be exported prior to splicing. High affinity binding of pre-mRNA to RBM15 may allow targeting of the mRNP to the export helicase DBP5 in a manner that is independent of splicing-mediated NXF1 deposition, resulting in export prior to splicing. …	Nucleus. Nucleus membrane; Peripheral membrane protein. Nucleus speckle {ECO:0000269|PubMed:24100041}. Nucleus, nucleoplasm {ECO:0000269|PubMed:24100041}. Note=Colocalizes at the nuclear pore with DBP5 and NXF1.	ERDYPFY*ER	-	-	-	YES	Tyr	3	452.187	2	22927	52724	NA	NA	717756	862762	9042856	5186945	NA	NA	NA	NA	790259	7.1149e+06	NA	0.434849	NA	0.831928	0.573596	NA
408	Q96T37	RBM15_HUMAN	RBM15	RBM15;RBM15 iso2 iso 2;RBM15 iso3 iso 3;RBM15 iso 4	333; 333; 333; 289	Putative RNA-binding protein 15	May function as an mRNA export factor, stimulating export and expression of RTE-containing mRNAs which are present in many retrotransposons that require to be exported prior to splicing. High affinity binding of pre-mRNA to RBM15 may allow targeting of the mRNP to the export helicase DBP5 in a manner that is independent of splicing-mediated NXF1 deposition, resulting in export prior to splicing. …	Nucleus. Nucleus membrane; Peripheral membrane protein. Nucleus speckle {ECO:0000269|PubMed:24100041}. Nucleus, nucleoplasm {ECO:0000269|PubMed:24100041}. Note=Colocalizes at the nuclear pore with DBP5 and NXF1.	ERDY*PFYER	-	-	-	YES	Tyr	3	452.187	3	22927	52724	NA	NA	717756	862762	9042856	5186945	NA	NA	NA	NA	790259	7.1149e+06	NA	0.434849	NA	0.831928	0.573596	NA
409	Q9NW64	RBM22_HUMAN	RBM22	RBM22;RBM22 iso 2	§116; 67	Pre-mRNA-splicing factor RBM22	Involved in the first step of pre-mRNA splicing. Binds directly to the internal stem-loop (ISL) domain of the U6 snRNA and to the pre-mRNA intron near the 5' splice site during the activation and catalytic phases of the spliceosome cycle. Involved in both translocations of the nuclear SLU7 to the cytoplasm and the cytosolic calcium-binding protein PDCD6 to the nucleus upon cellular stress respons…	Nucleus. Cytoplasm. Note=Mainly located in the nucleus. Translocated from the nucleus to the cytoplasm after heat shock cell treatment. May be shuttling between the nucleus and the cytosol.	SDVNKEY*YTQNM#ER	-	-	-	YES	Tyr Met	3	624.92	1	NA	NA	NA	NA	120872	241846	4468344	4342409	NA	NA	NA	NA	NA	4.40538e+06	NA	NA	NA	0.499789	0.971816	NA
410	P98179	RBM3_HUMAN	RBM3	RBM3	§118	RNA-binding protein 3	Cold-inducible mRNA binding protein that enhances global protein synthesis at both physiological and mild hypothermic temperatures. Reduces the relative abundance of microRNAs, when overexpressed. Enhances phosphorylation of translation initiation factors and active polysome formation (By similarity).	Nucleus {ECO:0000250}. Cytoplasm {ECO:0000250}. Cell projection, dendrite {ECO:0000250}. Note=Localizes in mRNA granules in dentrites. {ECO:0000250}.	YY*DSRPGGYGYGYGR	Gly-rich	-	-	YES	Tyr	3	604.246	2	407610	344963	NA	NA	5478345	5140828	36137501	34937828	NA	NA	0	NA	5.30959e+06	3.55377e+07	NA	0.846307	NA	0.938391	0.966803	NA
411	P98179	RBM3_HUMAN	RBM3	RBM3	§120	RNA-binding protein 3	Cold-inducible mRNA binding protein that enhances global protein synthesis at both physiological and mild hypothermic temperatures. Reduces the relative abundance of microRNAs, when overexpressed. Enhances phosphorylation of translation initiation factors and active polysome formation (By similarity).	Nucleus {ECO:0000250}. Cytoplasm {ECO:0000250}. Cell projection, dendrite {ECO:0000250}. Note=Localizes in mRNA granules in dentrites. {ECO:0000250}.	YYDS*RPGGYGYGYGR	Gly-rich	-	-	YES	Ser	3	604.246	1	407610	344963	NA	NA	5478345	5140828	36137501	34937828	NA	NA	0	NA	5.30959e+06	3.55377e+07	NA	0.846307	NA	0.938391	0.966803	NA
412	P98179	RBM3_HUMAN	RBM3	RBM3	§127	RNA-binding protein 3	Cold-inducible mRNA binding protein that enhances global protein synthesis at both physiological and mild hypothermic temperatures. Reduces the relative abundance of microRNAs, when overexpressed. Enhances phosphorylation of translation initiation factors and active polysome formation (By similarity).	Nucleus {ECO:0000250}. Cytoplasm {ECO:0000250}. Cell projection, dendrite {ECO:0000250}. Note=Localizes in mRNA granules in dentrites. {ECO:0000250}.	YYDSRPGGYGY*GYGR	Gly-rich	-	-	YES	Tyr	3	604.246	1	407610	344963	NA	NA	5478345	5140828	36137501	34937828	NA	NA	0	NA	5.30959e+06	3.55377e+07	NA	0.846307	NA	0.938391	0.966803	NA
413	P98179	RBM3_HUMAN	RBM3	RBM3	§129	RNA-binding protein 3	Cold-inducible mRNA binding protein that enhances global protein synthesis at both physiological and mild hypothermic temperatures. Reduces the relative abundance of microRNAs, when overexpressed. Enhances phosphorylation of translation initiation factors and active polysome formation (By similarity).	Nucleus {ECO:0000250}. Cytoplasm {ECO:0000250}. Cell projection, dendrite {ECO:0000250}. Note=Localizes in mRNA granules in dentrites. {ECO:0000250}.	YYDSRPGGYGYGY*GR	Gly-rich	-	-	YES	Tyr	3	604.246	2	407610	344963	NA	NA	5478345	5140828	36137501	34937828	NA	NA	0	NA	5.30959e+06	3.55377e+07	NA	0.846307	NA	0.938391	0.966803	NA
414	P78332	RBM6_HUMAN	RBM6	RBM6;RBM6 iso 3	30; 30	RNA-binding protein 6	Specifically binds poly(G) RNA homopolymers in vitro.	Nucleus {ECO:0000305}.	DY*PPPPLKSHAQER	-	-	-	YES	Tyr	3	572.27	2	NA	NA	NA	NA	252135	101243	2651221	2901079	NA	NA	NA	NA	NA	2776150	NA	NA	NA	0.401543	0.913874	NA
415	Q9Y5S9	RBM8A_HUMAN	RBM8A	RBM8A;RBM8A iso2 iso 2	§54; 53	RNA-binding protein 8A	Core component of the splicing-dependent multiprotein exon junction complex (EJC) deposited at splice junctions on mRNAs. The EJC is a dynamic structure consisting of core proteins and several peripheral nuclear and cytoplasmic associated factors that join the complex only transiently either during EJC assembly or during subsequent mRNA metabolism. The EJC marks the position of the exon-exon junc…	Nucleus {ECO:0000269|PubMed:19324961}. Nucleus speckle {ECO:0000269|PubMed:19324961}. Cytoplasm {ECO:0000269|PubMed:19324961}. Note=Nucleocytoplasmic shuttling protein. Travels to the cytoplasm as part of the exon junction complex (EJC) bound to mRNA. Colocalizes with the core EJC, ALYREF/THOC4, NXF1 and UAP56 in the nucleus and nuclear speckles.	MREDY*DSVEQDGDEPGPQR	-	-	-	YES	Tyr	3	768.302	9	NA	NA	NA	NA	1594341	586009	2989842	3145246	NA	NA	NA	NA	NA	3067544	NA	NA	NA	0.367556	0.950591	NA
416	Q9Y5S9	RBM8A_HUMAN	RBM8A	RBM8A;RBM8A iso2 iso 2	§56; §55	RNA-binding protein 8A	Core component of the splicing-dependent multiprotein exon junction complex (EJC) deposited at splice junctions on mRNAs. The EJC is a dynamic structure consisting of core proteins and several peripheral nuclear and cytoplasmic associated factors that join the complex only transiently either during EJC assembly or during subsequent mRNA metabolism. The EJC marks the position of the exon-exon junc…	Nucleus {ECO:0000269|PubMed:19324961}. Nucleus speckle {ECO:0000269|PubMed:19324961}. Cytoplasm {ECO:0000269|PubMed:19324961}. Note=Nucleocytoplasmic shuttling protein. Travels to the cytoplasm as part of the exon junction complex (EJC) bound to mRNA. Colocalizes with the core EJC, ALYREF/THOC4, NXF1 and UAP56 in the nucleus and nuclear speckles.	M#REDYDS*VEQDGDEPGPQR	-	-	-	YES	Ser Met	3	773.634	2	NA	NA	NA	NA	6737823	7277847	16307802	27395807	NA	NA	NA	NA	7007835	2.18518e+07	NA	NA	NA	0.925799	0.595266	NA
417	P38159	RBMX_HUMAN	RBMX	RBMX;RBMX iso 2	§273; §260	RNA-binding motif protein, X chromosome	RNA-binding protein that plays several role in the regulation of pre- and post-transcriptional processes. Implicated in tissue-specific regulation of gene transcription and alternative splicing of several pre-mRNAs. Binds to and stimulates transcription from the tumor suppressor TXNIP gene promoter; may thus be involved in tumor suppression. When associated with SAFB, binds to and stimulates tran…	Nucleus {ECO:0000269|PubMed:19282290, ECO:0000269|PubMed:21327109}. Note=Component of ribonucleosomes. Localizes in numerous small granules in the nucleus.	GYSDRDGYGRDRDYS*DHPSGGSYR	-	-	-	YES	Ser	4	705.286	2	NA	NA	NA	NA	1641348	1547269	35320278	31613073	NA	NA	NA	NA	1.59431e+06	3.34667e+07	NA	NA	NA	0.942682	0.89504	NA
418	P38159	RBMX_HUMAN	RBMX	RBMX;RBMXL1;RBMX iso 2	§206; §206; 193	RNA-binding motif protein, X chromosome	RNA-binding protein that plays several role in the regulation of pre- and post-transcriptional processes. Implicated in tissue-specific regulation of gene transcription and alternative splicing of several pre-mRNAs. Binds to and stimulates transcription from the tumor suppressor TXNIP gene promoter; may thus be involved in tumor suppression. When associated with SAFB, binds to and stimulates tran…	Nucleus {ECO:0000269|PubMed:19282290, ECO:0000269|PubMed:21327109}. Note=Component of ribonucleosomes. Localizes in numerous small granules in the nucleus.	DVY*LSPR	Necessary for the association to nascent RNAPII transcripts and nuclear localization	-	-	YES	Tyr	2	465.21	1	NA	NA	NA	NA	29781	44294	511585	656835	NA	NA	NA	NA	0	584210	NA	NA	NA	0.672348	0.778864	NA
419	P38159	RBMX_HUMAN	RBMX	RBMX;RBMXL1;RBMX iso 2	§208; §208; 195	RNA-binding motif protein, X chromosome	RNA-binding protein that plays several role in the regulation of pre- and post-transcriptional processes. Implicated in tissue-specific regulation of gene transcription and alternative splicing of several pre-mRNAs. Binds to and stimulates transcription from the tumor suppressor TXNIP gene promoter; may thus be involved in tumor suppression. When associated with SAFB, binds to and stimulates tran…	Nucleus {ECO:0000269|PubMed:19282290, ECO:0000269|PubMed:21327109}. Note=Component of ribonucleosomes. Localizes in numerous small granules in the nucleus.	DVYLS*PRDDGYSTKDSYSSR	Necessary for the association to nascent RNAPII transcripts and nuclear localization	-	-	YES	Ser	4	598.509	1	NA	NA	NA	NA	1317554	1284378	19948540	14106976	NA	NA	NA	NA	1300966	17027758	NA	NA	NA	0.97482	0.707168	NA
420	P38159	RBMX_HUMAN	RBMX	RBMX;RBMXL1;RBMX iso 2	§214; §214; 201	RNA-binding motif protein, X chromosome	RNA-binding protein that plays several role in the regulation of pre- and post-transcriptional processes. Implicated in tissue-specific regulation of gene transcription and alternative splicing of several pre-mRNAs. Binds to and stimulates transcription from the tumor suppressor TXNIP gene promoter; may thus be involved in tumor suppression. When associated with SAFB, binds to and stimulates tran…	Nucleus {ECO:0000269|PubMed:19282290, ECO:0000269|PubMed:21327109}. Note=Component of ribonucleosomes. Localizes in numerous small granules in the nucleus.	DVYLSPRDDGY*STKDSYSSR	Necessary for the association to nascent RNAPII transcripts and nuclear localization	-	-	YES	Tyr	3	797.676	9	319567	390490	NA	NA	3009598	2858789	38512281	30017623	NA	NA	0	NA	2.93419e+06	34264952	NA	0.818374	NA	0.949891	0.77943	NA
421	P38159	RBMX_HUMAN	RBMX	RBMX;RBMXL1;RBMX iso 2	§216; §216; 203	RNA-binding motif protein, X chromosome	RNA-binding protein that plays several role in the regulation of pre- and post-transcriptional processes. Implicated in tissue-specific regulation of gene transcription and alternative splicing of several pre-mRNAs. Binds to and stimulates transcription from the tumor suppressor TXNIP gene promoter; may thus be involved in tumor suppression. When associated with SAFB, binds to and stimulates tran…	Nucleus {ECO:0000269|PubMed:19282290, ECO:0000269|PubMed:21327109}. Note=Component of ribonucleosomes. Localizes in numerous small granules in the nucleus.	DVYLSPRDDGYST*KDSYSSR	Necessary for the association to nascent RNAPII transcripts and nuclear localization	-	-	YES	Thr	4	598.509	1	NA	NA	NA	NA	1317554	1284378	19948540	14106976	NA	NA	NA	NA	1300966	17027758	NA	NA	NA	0.97482	0.707168	NA
422	P38159	RBMX_HUMAN	RBMX	RBMX;RBMXL1;RBMX iso 2	§221; §221; §208	RNA-binding motif protein, X chromosome	RNA-binding protein that plays several role in the regulation of pre- and post-transcriptional processes. Implicated in tissue-specific regulation of gene transcription and alternative splicing of several pre-mRNAs. Binds to and stimulates transcription from the tumor suppressor TXNIP gene promoter; may thus be involved in tumor suppression. When associated with SAFB, binds to and stimulates tran…	Nucleus {ECO:0000269|PubMed:19282290, ECO:0000269|PubMed:21327109}. Note=Component of ribonucleosomes. Localizes in numerous small granules in the nucleus.	DDGYSTKDSYS*SRDYPSSR	Necessary for the association to nascent RNAPII transcripts and nuclear localization	-	-	YES	Ser	4	567.229	2	NA	NA	NA	NA	NA	NA	2140256	2649152	NA	NA	NA	NA	NA	2394704	NA	NA	NA	NA	0.807902	NA
423	P38159	RBMX_HUMAN	RBMX	RBMX;RBMXL1;RBMX iso 2	§225; §225; 212	RNA-binding motif protein, X chromosome	RNA-binding protein that plays several role in the regulation of pre- and post-transcriptional processes. Implicated in tissue-specific regulation of gene transcription and alternative splicing of several pre-mRNAs. Binds to and stimulates transcription from the tumor suppressor TXNIP gene promoter; may thus be involved in tumor suppression. When associated with SAFB, binds to and stimulates tran…	Nucleus {ECO:0000269|PubMed:19282290, ECO:0000269|PubMed:21327109}. Note=Component of ribonucleosomes. Localizes in numerous small granules in the nucleus.	DSYSSRDY*PSSR	Necessary for the association to nascent RNAPII transcripts and nuclear localization	-	-	YES	Tyr	3	500.531	7	1229275	1117009	NA	NA	6545442	6788623	46887269	27277491	NA	NA	1173142	NA	6.66703e+06	37082380	NA	0.908673	NA	0.964178	0.581768	NA
424	P38159	RBMX_HUMAN	RBMX	RBMX;RBMXL1;RBMX iso 2	§234; §234; §221	RNA-binding motif protein, X chromosome	RNA-binding protein that plays several role in the regulation of pre- and post-transcriptional processes. Implicated in tissue-specific regulation of gene transcription and alternative splicing of several pre-mRNAs. Binds to and stimulates transcription from the tumor suppressor TXNIP gene promoter; may thus be involved in tumor suppression. When associated with SAFB, binds to and stimulates tran…	Nucleus {ECO:0000269|PubMed:19282290, ECO:0000269|PubMed:21327109}. Note=Component of ribonucleosomes. Localizes in numerous small granules in the nucleus.	DY*APPPRDYTYR	Necessary for the association to nascent RNAPII transcripts and nuclear localization	-	-	YES	Tyr	3	531.896	2	54755	43350	NA	NA	179251	554173	756281	1410661	NA	NA	0	NA	NA	1083471	NA	0.791709	NA	0.323457	0.536118	NA
425	P38159	RBMX_HUMAN	RBMX	RBMX;RBMXL1;RBMX iso 2	§241; §241; 228	RNA-binding motif protein, X chromosome	RNA-binding protein that plays several role in the regulation of pre- and post-transcriptional processes. Implicated in tissue-specific regulation of gene transcription and alternative splicing of several pre-mRNAs. Binds to and stimulates transcription from the tumor suppressor TXNIP gene promoter; may thus be involved in tumor suppression. When associated with SAFB, binds to and stimulates tran…	Nucleus {ECO:0000269|PubMed:19282290, ECO:0000269|PubMed:21327109}. Note=Component of ribonucleosomes. Localizes in numerous small granules in the nucleus.	DYAPPPRDY*TYRDYGHSSSRDDYPSR	-	-	-	YES	Tyr	5	644.075	1	396701	154597	410925	NA	2418546	1515689	46897697	60450065	NA	NA	NA	0	1.96712e+06	53673881	NA	0.389707	1	0.626694	0.775809	NA
426	P38159	RBMX_HUMAN	RBMX	RBMX;RBMXL1;RBMX iso 2	§242; §242; 229	RNA-binding motif protein, X chromosome	RNA-binding protein that plays several role in the regulation of pre- and post-transcriptional processes. Implicated in tissue-specific regulation of gene transcription and alternative splicing of several pre-mRNAs. Binds to and stimulates transcription from the tumor suppressor TXNIP gene promoter; may thus be involved in tumor suppression. When associated with SAFB, binds to and stimulates tran…	Nucleus {ECO:0000269|PubMed:19282290, ECO:0000269|PubMed:21327109}. Note=Component of ribonucleosomes. Localizes in numerous small granules in the nucleus.	DYAPPPRDYT*YRDYGHSSSR	-	-	-	YES	Thr	4	621.516	3	NA	NA	NA	NA	2412216	1550054	25287241	19396699	139162	173325	NA	NA	1981135	22341970	0	NA	NA	0.642585	0.767055	0.802896
427	P38159	RBMX_HUMAN	RBMX	RBMX;RBMXL1;RBMX iso 2	§243; §243; 230	RNA-binding motif protein, X chromosome	RNA-binding protein that plays several role in the regulation of pre- and post-transcriptional processes. Implicated in tissue-specific regulation of gene transcription and alternative splicing of several pre-mRNAs. Binds to and stimulates transcription from the tumor suppressor TXNIP gene promoter; may thus be involved in tumor suppression. When associated with SAFB, binds to and stimulates tran…	Nucleus {ECO:0000269|PubMed:19282290, ECO:0000269|PubMed:21327109}. Note=Component of ribonucleosomes. Localizes in numerous small granules in the nucleus.	DYTY*RDYGHSSSR	-	-	-	YES	Tyr	3	562.89	4	NA	NA	NA	NA	458741	583782	2055010	2637371	NA	NA	NA	NA	521262	2.34619e+06	NA	NA	NA	0.785809	0.779189	NA
428	P38159	RBMX_HUMAN	RBMX	RBMX;RBMXL1;RBMX iso 2	§246; §246; 233	RNA-binding motif protein, X chromosome	RNA-binding protein that plays several role in the regulation of pre- and post-transcriptional processes. Implicated in tissue-specific regulation of gene transcription and alternative splicing of several pre-mRNAs. Binds to and stimulates transcription from the tumor suppressor TXNIP gene promoter; may thus be involved in tumor suppression. When associated with SAFB, binds to and stimulates tran…	Nucleus {ECO:0000269|PubMed:19282290, ECO:0000269|PubMed:21327109}. Note=Component of ribonucleosomes. Localizes in numerous small granules in the nucleus.	DYAPPPRDYTYRDY*GHSSSRDDYPSR	-	-	-	YES	Tyr	5	644.075	2	396701	154597	410925	NA	2418546	1515689	46897697	60450065	NA	NA	NA	0	1.96712e+06	53673881	NA	0.389707	1	0.626694	0.775809	NA
429	P38159	RBMX_HUMAN	RBMX	RBMX;RBMXL1;RBMX iso 2	§272; §272; 259	RNA-binding motif protein, X chromosome	RNA-binding protein that plays several role in the regulation of pre- and post-transcriptional processes. Implicated in tissue-specific regulation of gene transcription and alternative splicing of several pre-mRNAs. Binds to and stimulates transcription from the tumor suppressor TXNIP gene promoter; may thus be involved in tumor suppression. When associated with SAFB, binds to and stimulates tran…	Nucleus {ECO:0000269|PubMed:19282290, ECO:0000269|PubMed:21327109}. Note=Component of ribonucleosomes. Localizes in numerous small granules in the nucleus.	DRDY*SDHPSGGSYR	-	-	-	YES	Tyr	3	564.553	6	2793737	2900059	NA	NA	16642446	21171300	96468128	107504744	NA	NA	2846898	NA	18906873	101986436	NA	0.963338	NA	0.786085	0.897338	NA
430	P38159	RBMX_HUMAN	RBMX	RBMX;RBMXL1;RBMX iso 2	§273; §273; §260	RNA-binding motif protein, X chromosome	RNA-binding protein that plays several role in the regulation of pre- and post-transcriptional processes. Implicated in tissue-specific regulation of gene transcription and alternative splicing of several pre-mRNAs. Binds to and stimulates transcription from the tumor suppressor TXNIP gene promoter; may thus be involved in tumor suppression. When associated with SAFB, binds to and stimulates tran…	Nucleus {ECO:0000269|PubMed:19282290, ECO:0000269|PubMed:21327109}. Note=Component of ribonucleosomes. Localizes in numerous small granules in the nucleus.	DRDYS*DHPSGGSYR	-	-	-	YES	Ser	3	564.553	3	2793737	2900059	NA	NA	16642446	21171300	96468128	107504744	NA	NA	2846898	NA	18906873	101986436	NA	0.963338	NA	0.786085	0.897338	NA
431	P38159	RBMX_HUMAN	RBMX	RBMX;RBMXL1;RBMX iso 2	§284; §284; 271	RNA-binding motif protein, X chromosome	RNA-binding protein that plays several role in the regulation of pre- and post-transcriptional processes. Implicated in tissue-specific regulation of gene transcription and alternative splicing of several pre-mRNAs. Binds to and stimulates transcription from the tumor suppressor TXNIP gene promoter; may thus be involved in tumor suppression. When associated with SAFB, binds to and stimulates tran…	Nucleus {ECO:0000269|PubMed:19282290, ECO:0000269|PubMed:21327109}. Note=Component of ribonucleosomes. Localizes in numerous small granules in the nucleus.	DRDYSDHPSGGSYRDS*YESYGNSR	-	-	-	YES	Ser	4	713.281	1	NA	NA	NA	NA	78747	57651	11406750	3226766	NA	NA	NA	NA	0	NA	NA	NA	NA	0.732104	0.282882	NA
432	P38159	RBMX_HUMAN	RBMX	RBMX;RBMXL1;RBMX iso 2	§288; §288; 275	RNA-binding motif protein, X chromosome	RNA-binding protein that plays several role in the regulation of pre- and post-transcriptional processes. Implicated in tissue-specific regulation of gene transcription and alternative splicing of several pre-mRNAs. Binds to and stimulates transcription from the tumor suppressor TXNIP gene promoter; may thus be involved in tumor suppression. When associated with SAFB, binds to and stimulates tran…	Nucleus {ECO:0000269|PubMed:19282290, ECO:0000269|PubMed:21327109}. Note=Component of ribonucleosomes. Localizes in numerous small granules in the nucleus.	DRDYSDHPSGGSYRDSYESY*GNSR	-	-	-	YES	Tyr	4	713.281	3	NA	NA	NA	NA	78747	57651	11406750	3226766	NA	NA	NA	NA	0	NA	NA	NA	NA	0.732104	0.282882	NA
433	P38159	RBMX_HUMAN	RBMX	RBMX;RBMXL1;RBMX iso 2	227; 227; §214	RNA-binding motif protein, X chromosome	RNA-binding protein that plays several role in the regulation of pre- and post-transcriptional processes. Implicated in tissue-specific regulation of gene transcription and alternative splicing of several pre-mRNAs. Binds to and stimulates transcription from the tumor suppressor TXNIP gene promoter; may thus be involved in tumor suppression. When associated with SAFB, binds to and stimulates tran…	Nucleus {ECO:0000269|PubMed:19282290, ECO:0000269|PubMed:21327109}. Note=Component of ribonucleosomes. Localizes in numerous small granules in the nucleus.	DDGYSTKDSYSSRDYPS*SR	Necessary for the association to nascent RNAPII transcripts and nuclear localization	-	-	YES	Ser	3	755.969	1	NA	NA	NA	NA	204040	789538	7740726	9687338	NA	NA	NA	NA	NA	8714032	NA	NA	NA	0.25843	0.799056	NA
434	Q6JBY9	CPZIP_HUMAN	RCSD1	CapZIP	§156	CapZ-interacting protein	Stress-induced phosphorylation of CAPZIP may regulated the ability of F-actin capping protein to remodel actin filament assembly	Actin filament	SRPSEAEEVPVSFDQPPEGSHLPCY*NK	-	-	-	YES	Tyr	4	784.848	1	NA	NA	NA	NA	NA	NA	2423081	1380797	NA	NA	NA	NA	NA	1901939	NA	NA	NA	NA	0.569852	NA
435	O43665	RGS10_HUMAN	RGS10	RGS10;RGS10 iso2 iso 2;RGS10 iso3 iso 3	§86; 80; 94	Regulator of G-protein signaling 10	Regulates G protein-coupled receptor signaling cascades; inhibits signal transduction by increasing the GTPase activity of G protein alpha subunits; modulates the activity of potassium channels	Cytoplasm, nucleus, nucleoplasm, cytosol, plasma membrane.	AKEIY*M#TFLSSK	RGS	-	-	YES	Tyr Met	3	505.238	4	1529422	1991778	547970	818639	3305422	4034622	4468112	1847571	195308	424204	1760600	683304	3670022	NA	NA	0.767868	0.669367	0.819264	0.413501	0.460411
[truncated: 159 more rows]

## Sheet: Proteins common PTM 258p
Entry	Entry.name	Gene.Name	Protein.Name	Site	Description	Peptide	Charge	Calc.m.z	Count.In.Details	A1	A2	B1	B2	C1	C2	D1	D2	E1	E2	A	B	C	D	E	A_diff_pep	B_diff_pep	C_diff_pep	D_diff_pep	E_diff_pep	Peptid-Count	A_zscore	B_zscore	C_zscore	D_zscore	E_zscore	zscore_center	zscore_scale
[truncated: 258 more rows]

## Sheet: Peptides in PTM not Proteome 69
Entry	Entry.name	Gene.Name	Protein.Name	Site	Description	Peptide	Charge	Calc..m.z	Count.In.Details	A1	A2	B1	B2	C1	C2	D1	D2	E1	E2	A	B	C	D	E	A_diff_pep	B_diff_pep	C_diff_pep	D_diff_pep	E_diff_pep	Peptid-Count	A_zscore	B_zscore	C_zscore	D_zscore	E_zscore	zscore_center	zscore_scale
[truncated: 69 more rows]

[truncated: 3 more sheets: VennDiagram PTM 316p, ProteinsNotinVenn 11p, Phosphoproteins in A-E samples]
