# Supplementary material for: Tonic signaling of the B‐cell antigen‐specific receptor is a common functional hallmark in chronic lymphocytic leukemia cell phosphoproteomes at early disease stages
Source: Mol Oncol. 2025 Mar 25;19(12):3706–28. doi: 10.1002/1878-0261.70032 (PMC12688175; doi:10.1002/1878-0261.70032)
Supplement: Supplementary file 9 — Table S8. Table summarizing the western blot results from nine phosphoproteins involved in BCR signaling in 13 CLL cell lysate samples as well as crosstabs from Binet and Rai Stage and IGHV mutational status results between samples. [file MOL2-19-3706-s004.xlsx]

## Sheet: disease stages & IGHV status
Supplementary Table S8. Table summarising the western blot results from 9 phosphoproteins involved in BCR signaling in 13 CLL cell lysate samples as well as crosstabs from Binet and Rai Stage and IGHV mutational status results between samples.
	Immunoblotting results
Sample ID	p-BTK (Tyr223)	p-SYK (Tyr525/526)	p-LYN (Tyr507)	p-PLCɣ2 (Tyr759)	p-CD19 (Tyr531)	p-P38 MAPK (Thr180/Tyr182)	p-P44/42 MAPK (Erk1/2) (Thr202/Tyr204)	p-AS160 (Thr642)	p-BLNK (Tyr96)	p-SRC Family (Tyr416)	p-CD79A (Tyr182)	p-ZAP70 (Tyr319) SYK (Tyr352)	p-CBL(Tyr700)
D	Yes	Yes	No	Yes	No	No	No	No	Yes	No	No	Yes	No
J	Yes	Yes	Yes	Yes	No	No	No	Yes	No	Yes	Yes	Yes	No
K	Yes	Yes	Yes	Yes	No	No	No	Yes	No	Yes	Yes	No	No
L	Yes	Yes	Yes	Yes	No	No	No	Yes	No	No	Yes	No	No
M	Yes	Yes	Yes	Yes	No	No	No	Yes	Yes	No	Yes	Yes	No
N	Yes	Yes	No	Yes	No	No	No	No	Yes	No	Yes	Yes	No
O	Yes	Yes	Yes	Yes	No	No	No	Yes	Yes	Yes	Yes	Yes	No
P	Yes	No	No	No	No	No	No	No	No	No	No	Yes	No
Q	No	No	No	No	No	No	No	No	No	No	No	No	No
R	No	No	No	No	No	No	No	No	No	No	No	No	No
S	No	No	No	No	No	No	No	No	No	No	No	No	No
T	Yes	No	Yes	No	No	No	No	No	No	Yes	No	No	No
V	Yes	Yes	No	Yes	No	No	No	No	Yes	Yes	No	Yes	No
Binet Stage							Rai Stage							IGHV mutational status
Binet Stage * p-BTK (Tyr223) Crosstabulation							Rai Stage * p-BTK (Tyr223) Crosstabulation							IGHV mutational status * p-BTK (Tyr223) Crosstabulation
			p-BTK (Tyr223)		Total					p-BTK (Tyr223)		Total					p-BTK (Tyr223)		Total
			No	Yes						No	Yes						No	Yes
Binet Stage		Count	1	0	1		Rai Stage		Count	1	0	1		IGHV mutational status	Mut	Count	1	5	6
		% within Binet Stage	1	0	1				% within Rai Stage	1	0	1				% within IGHV mutational status	0.166667	0.833333	1
	A	Count	1	6	7			0	Count	1	6	7			No mut	Count	2	5	7
		% within Binet Stage	0.142857	0.857143	1				% within Rai Stage	0.142857	0.857143	1				% within IGHV mutational status	0.285714	0.714286	1
	B	Count	0	3	3			II	Count	0	1	1		Total		Count	3	10	13
		% within Binet Stage	0	1	1				% within Rai Stage	0	1	1				% within IGHV mutational status	0.230769	0.769231	1
	C	Count	1	1	2			III	Count	1	2	3
		% within Binet Stage	0.5	0.5	1				% within Rai Stage	0.333333	0.666667	1		IGHV mutational status * p-Syk (Tyr525/526) Crosstabulation
Total		Count	3	10	13			IV	Count	0	1	1					p-Syk (Tyr525/526)		Total
		% within Binet Stage	0.230769	0.769231	1				% within Rai Stage	0	1	1					No	Yes
							Total		Count	3	10	13		IGHV mutational status	Mut	Count	2	4	6
Binet Stage * p-Syk (Tyr525/526) Crosstabulation									% within Rai Stage	0.230769	0.769231	1				% within IGHV mutational status	0.333333	0.666667	1
			p-Syk (Tyr525/526)		Total										No mut	Count	3	4	7
			No	Yes			Rai Stage * p-Syk (Tyr525/526) Crosstabulation									% within IGHV mutational status	0.428571	0.571429	1
Binet Stage		Count	1	0	1					p-Syk (Tyr525/526)		Total		Total		Count	5	8	13
		% within Binet Stage	1	0	1					No	Yes					% within IGHV mutational status	0.384615	0.615385	1
	A	Count	3	4	7		Rai Stage		Count	1	0	1
		% within Binet Stage	0.428571	0.571429	1				% within Rai Stage	1	0	1		IGHV mutational status * p-Lyn (Tyr507) Crosstabulation
	B	Count	0	3	3			0	Count	3	4	7					p-Lyn (Tyr507)		Total
		% within Binet Stage	0	1	1				% within Rai Stage	0.428571	0.571429	1					No	Yes
	C	Count	1	1	2			II	Count	0	1	1		IGHV mutational status	Mut	Count	2	4	6
		% within Binet Stage	0.5	0.5	1				% within Rai Stage	0	1	1				% within IGHV mutational status	0.333333	0.666667	1
Total		Count	5	8	13			III	Count	1	2	3			No mut	Count	5	2	7
		% within Binet Stage	0.384615	0.615385	1				% within Rai Stage	0.333333	0.666667	1				% within IGHV mutational status	0.714286	0.285714	1
								IV	Count	0	1	1		Total		Count	7	6	13
Binet Stage * p-Lyn (Tyr507) Crosstabulation									% within Rai Stage	0	1	1				% within IGHV mutational status	0.538462	0.461538	1
			p-Lyn (Tyr507)		Total		Total		Count	5	8	13
			No	Yes					% within Rai Stage	0.384615	0.615385	1		IGHV mutational status * p-PLCɣ2 (Tyr759) Crosstabulation
Binet Stage		Count	1	0	1												p-PLCɣ2 (Tyr759)		Total
		% within Binet Stage	1	0	1		Rai Stage * p-Lyn (Tyr507) Crosstabulation										No	Yes
	A	Count	3	4	7					p-Lyn (Tyr507)		Total		IGHV mutational status	Mut	Count	2	4	6
		% within Binet Stage	0.428571	0.571429	1					No	Yes					% within IGHV mutational status	0.333333	0.666667	1
	B	Count	1	2	3		Rai Stage		Count	1	0	1			No mut	Count	3	4	7
		% within Binet Stage	0.333333	0.666667	1				% within Rai Stage	1	0	1				% within IGHV mutational status	0.428571	0.571429	1
	C	Count	2	0	2			0	Count	3	4	7		Total		Count	5	8	13
		% within Binet Stage	1	0	1				% within Rai Stage	0.428571	0.571429	1				% within IGHV mutational status	0.384615	0.615385	1
Total		Count	7	6	13			II	Count	1	0	1
		% within Binet Stage	0.538462	0.461538	1				% within Rai Stage	1	0	1		IGHV mutational status * p-AS160 (Thr642) Crosstabulation
								III	Count	1	2	3					p-AS160 (Thr642)		Total
Binet Stage * p-PLCɣ2 (Tyr759) Crosstabulation									% within Rai Stage	0.333333	0.666667	1					No	Yes
			p-PLCɣ2 (Tyr759)		Total			IV	Count	1	0	1		IGHV mutational status	Mut	Count	3	3	6
			No	Yes					% within Rai Stage	1	0	1				% within IGHV mutational status	0.5	0.5	1
Binet Stage		Count	1	0	1		Total		Count	7	6	13			No mut	Count	5	2	7
		% within Binet Stage	1	0	1				% within Rai Stage	0.538462	0.461538	1				% within IGHV mutational status	0.714286	0.285714	1
	A	Count	3	4	7									Total		Count	8	5	13
		% within Binet Stage	0.428571	0.571429	1		Rai Stage * p-PLCɣ2 (Tyr759) Crosstabulation									% within IGHV mutational status	0.615385	0.384615	1
	B	Count	0	3	3					p-PLCɣ2 (Tyr759)		Total
		% within Binet Stage	0	1	1					No	Yes			IGHV mutational status * p-BLNK (Tyr96) Crosstabulation
	C	Count	1	1	2		Rai Stage		Count	1	0	1					p-BLNK (Tyr96)		Total
		% within Binet Stage	0.5	0.5	1				% within Rai Stage	1	0	1					No	Yes
Total		Count	5	8	13			0	Count	3	4	7		IGHV mutational status	Mut	Count	4	2	6
		% within Binet Stage	0.384615	0.615385	1				% within Rai Stage	0.428571	0.571429	1				% within IGHV mutational status	0.666667	0.333333	1
								II	Count	0	1	1			No mut	Count	4	3	7
Binet Stage * p-AS160 (Thr642) Crosstabulation									% within Rai Stage	0	1	1				% within IGHV mutational status	0.571429	0.428571	1
			p-AS160 (Thr642)		Total			III	Count	1	2	3		Total		Count	8	5	13
			No	Yes					% within Rai Stage	0.333333	0.666667	1				% within IGHV mutational status	0.615385	0.384615	1
Binet Stage		Count	1	0	1			IV	Count	0	1	1
		% within Binet Stage	1	0	1				% within Rai Stage	0	1	1		IGHV mutational status * p-ScrFamily (Tyr416) Crosstabulation
	A	Count	4	3	7		Total		Count	5	8	13					p-ScrFamily (Tyr416)		Total
		% within Binet Stage	0.571429	0.428571	1				% within Rai Stage	0.384615	0.615385	1					No	Yes
	B	Count	1	2	3									IGHV mutational status	Mut	Count	4	2	6
		% within Binet Stage	0.333333	0.666667	1		Rai Stage * p-AS160 (Thr642) Crosstabulation									% within IGHV mutational status	0.666667	0.333333	1
	C	Count	2	0	2					p-AS160 (Thr642)		Total			No mut	Count	4	3	7
		% within Binet Stage	1	0	1					No	Yes					% within IGHV mutational status	0.571429	0.428571	1
Total		Count	8	5	13		Rai Stage		Count	1	0	1		Total		Count	8	5	13
		% within Binet Stage	0.615385	0.384615	1				% within Rai Stage	1	0	1				% within IGHV mutational status	0.615385	0.384615	1
								0	Count	4	3	7
Binet Stage * p-BLNK (Tyr96) Crosstabulation									% within Rai Stage	0.571429	0.428571	1		IGHV mutational status * p-CD79A (Tyr182) Crosstabulation
			p-BLNK (Tyr96)		Total			II	Count	1	0	1					p-CD79A (Tyr182)		Total
			No	Yes					% within Rai Stage	1	0	1					No	Yes
Binet Stage		Count	1	0	1			III	Count	1	2	3		IGHV mutational status	Mut	Count	3	3	6
		% within Binet Stage	1	0	1				% within Rai Stage	0.333333	0.666667	1				% within IGHV mutational status	0.5	0.5	1
	A	Count	5	2	7			IV	Count	1	0	1			No mut	Count	4	3	7
		% within Binet Stage	0.714286	0.285714	1				% within Rai Stage	1	0	1				% within IGHV mutational status	0.571429	0.428571	1
	B	Count	1	2	3		Total		Count	8	5	13		Total		Count	7	6	13
		% within Binet Stage	0.333333	0.666667	1				% within Rai Stage	0.615385	0.384615	1				% within IGHV mutational status	0.538462	0.461538	1
	C	Count	1	1	2
		% within Binet Stage	0.5	0.5	1		Rai Stage * p-BLNK (Tyr96) Crosstabulation							IGHV mutational status * p-Zap70 (Tyr319) Syk (Tyr352) Crosstabulation
Total		Count	8	5	13					p-BLNK (Tyr96)		Total					p-Zap70 (Tyr319) Syk (Tyr352)		Total
		% within Binet Stage	0.615385	0.384615	1					No	Yes						No	Yes
							Rai Stage		Count	1	0	1		IGHV mutational status	Mut	Count	3	3	6
Binet Stage * p-ScrFamily (Tyr416) Crosstabulation									% within Rai Stage	1	0	1				% within IGHV mutational status	0.5	0.5	1
			p-ScrFamily (Tyr416)		Total			0	Count	5	2	7			No mut	Count	3	4	7
			No	Yes					% within Rai Stage	0.714286	0.285714	1				% within IGHV mutational status	0.428571	0.571429	1
Binet Stage		Count	1	0	1			II	Count	0	1	1		Total		Count	6	7	13
		% within Binet Stage	1	0	1				% within Rai Stage	0	1	1				% within IGHV mutational status	0.461538	0.538462	1
	A	Count	5	2	7			III	Count	2	1	3
		% within Binet Stage	0.714286	0.285714	1				% within Rai Stage	0.666667	0.333333	1
	B	Count	0	3	3			IV	Count	0	1	1
		% within Binet Stage	0	1	1				% within Rai Stage	0	1	1
	C	Count	2	0	2		Total		Count	8	5	13
		% within Binet Stage	1	0	1				% within Rai Stage	0.615385	0.384615	1
Total		Count	8	5	13
		% within Binet Stage	0.615385	0.384615	1		Rai Stage * p-ScrFamily (Tyr416) Crosstabulation
										p-ScrFamily (Tyr416)		Total
Binet Stage * p-CD79A (Tyr182) Crosstabulation										No	Yes
			p-CD79A (Tyr182)		Total		Rai Stage		Count	1	0	1
			No	Yes					% within Rai Stage	1	0	1
Binet Stage		Count	1	0	1			0	Count	5	2	7
		% within Binet Stage	1	0	1				% within Rai Stage	0.714286	0.285714	1
	A	Count	3	4	7			II	Count	0	1	1
		% within Binet Stage	0.428571	0.571429	1				% within Rai Stage	0	1	1
	B	Count	1	2	3			III	Count	1	2	3
		% within Binet Stage	0.333333	0.666667	1				% within Rai Stage	0.333333	0.666667	1
	C	Count	2	0	2			IV	Count	1	0	1
		% within Binet Stage	1	0	1				% within Rai Stage	1	0	1
Total		Count	7	6	13		Total		Count	8	5	13
		% within Binet Stage	0.538462	0.461538	1				% within Rai Stage	0.615385	0.384615	1
Binet Stage * p-Zap70 (Tyr319) Syk (Tyr352) Crosstabulation							Rai Stage * p-CD79A (Tyr182) Crosstabulation
			p-Zap70 (Tyr319) Syk (Tyr352)		Total					p-CD79A (Tyr182)		Total
			No	Yes						No	Yes
Binet Stage		Count	1	0	1		Rai Stage		Count	1	0	1
		% within Binet Stage	1	0	1				% within Rai Stage	1	0	1
	A	Count	3	4	7			0	Count	3	4	7
		% within Binet Stage	0.428571	0.571429	1				% within Rai Stage	0.428571	0.571429	1
	B	Count	1	2	3			II	Count	1	0	1
		% within Binet Stage	0.333333	0.666667	1				% within Rai Stage	1	0	1
	C	Count	1	1	2			III	Count	1	2	3
		% within Binet Stage	0.5	0.5	1				% within Rai Stage	0.333333	0.666667	1
Total		Count	6	7	13			IV	Count	1	0	1
		% within Binet Stage	0.461538	0.538462	1				% within Rai Stage	1	0	1
							Total		Count	7	6	13
									% within Rai Stage	0.538462	0.461538	1
							Rai Stage * p-Zap70 (Tyr319) Syk (Tyr352) Crosstabulation
										p-Zap70 (Tyr319) Syk (Tyr352)		Total
										No	Yes
							Rai Stage		Count	1	0	1
									% within Rai Stage	1	0	1
								0	Count	3	4	7
									% within Rai Stage	0.428571	0.571429	1
								II	Count	0	1	1
									% within Rai Stage	0	1	1
								III	Count	2	1	3
									% within Rai Stage	0.666667	0.333333	1
								IV	Count	0	1	1
									% within Rai Stage	0	1	1
							Total		Count	6	7	13
									% within Rai Stage	0.461538	0.538462	1
